# Supplementary material for: High-resolution temporal profiling of E. coli transcriptional response
Source: Nat Commun. 2023 Nov 22;14:7606. doi: 10.1038/s41467-023-43173-7 (PMC10665441; doi:10.1038/s41467-023-43173-7)
Supplement: Supplementary file 4 — Supplementary Dataset 1 [file 41467_2023_43173_MOESM4_ESM.xlsx]

## Sheet: Sheet 1 - Supplementary_Data_1
Supplementary_Data_1
	Cr_1	Cr_2	Cr_3	Cr_4	Cr_5	Cr_6	Fe_1	Fe_2	Fe_3	Fe_4	Fe_5	Fe_6	Cd_1	Cd_2	Cd_3	Cd_4	Cd_5	Cd_6	Zn_1	Zn_2	Zn_3	Zn_4	Zn_5	Zn_6	Cu_1	Cu_2	Cu_3	Cu_4	Cu_5	Cu_6	Pb_1	Pb_2	Pb_3	Pb_4	Pb_5	Pb_6
zntA	0.022607994813282867	0.12547410461662753	0.2586735547668894	0.38655209281121816	0.5039890513353462	0.6004710118238133	-0.006784999281202529	0.005519284756128442	0.001030178712053606	-0.03927566865868332	-0.09616175274946041	-0.1572139323705269	0.10102928342256969	0.444760979022844	0.8324609281070894	1.1593816052097785	1.4057307154656968	1.6045350683037978	0.08413676242321934	0.38197566052524473	0.6935521337201938	0.9195713351669385	1.0523099030689862	1.1304598436936975	0.003419508126349572	0.025079624014837418	0.0556276263068484	0.08540297976166931	0.11311004576159417	0.13285338726820245	0.008574984281770108	0.05444012299939452	0.12344778989785306	0.1950409300354719	0.26653441638850256	0.3329194833072224
rpoS	-0.00012465602849316516	-0.005932893010877215	-0.0020990107615325173	0.007101912217765011	0.008851471156211217	0.0007093135924513739	-0.028984381798786037	-0.05243352539447664	-0.052495698777839786	-0.05642498589500063	-0.05237115979323777	-0.04595656193365184	0.004628014583337363	0.005581615704998263	0.004746063926399423	0.005238942218521404	-0.0006570165407482548	0.007260347197970613	0.00043726068634231347	0.0022654843952166796	0.014257775152469742	0.029335206139745443	0.036577962346140365	0.039211814534232683	0.0035326805803532835	0.010450747749574794	0.015101710225769619	0.019166604465885688	0.02187327771966651	0.022718469594895173	0.004249375495160262	0.013026506022901122	0.02046133562589203	0.02607778606011405	0.03128598559799896	0.03273414786672574
rihC	-0.0013641238666742405	0.007186933498947794	0.014602043469626732	0.0161263761955869	0.019927826126431493	0.02470938504283467	-0.0011839466846587433	-0.00574092889391916	-0.005601503546201721	-0.008446430901170376	-0.01133190094704107	-0.003920490679616731	0.024349460964596385	0.030222669827486778	0.03766768175720943	0.05853615265442632	0.0812365647820451	0.13302601740160477	-0.0012106022583739297	0.0027381301360393344	0.022202636966207105	0.0413354278871548	0.06521689791436804	0.08733434967114163	0.0007459952445590768	0.006585722165167309	0.01822080744287745	0.029148404177829657	0.040553066918643306	0.04760241742685706	-0.007717791754465069	-0.007443339966728526	-0.0025758975849838497	0.002871060748692928	0.022218061342366764	0.021667498165369385
ypfH	0.0011681683131980055	0.0018700995082248228	0.005923299287531487	0.0055160855426652	0.007248677185951207	0.008271248956353451	-0.003761413797839952	-0.02151323040624544	-0.043257099236379035	-0.0657325631059317	-0.08311387316807908	-0.09391264572920634	0.0027517682558315716	0.0057586479766103165	0.0037071503885713593	0.0033563044714330303	0.00036248393243271213	0.0009734041081250527	-0.0031021891456925344	-0.0023862511693668446	0.009775615691557412	0.019913145950768915	0.026648594880789526	0.027225944766333974	0.004096754425706862	0.006716036006402414	0.010176295091262357	0.012111931471856822	0.01759965206658058	0.02541548628242572	0.0021947612794548333	0.007145431636337113	0.0106120507729111	0.014859483907563758	0.022137925912407024	0.028901564204008193
alsI	-0.005794167169368119	-0.003923382777628111	-0.0038941744992305504	-0.010852301591671111	-0.015240200234681657	-0.024830295586306946	-0.01035545227760247	-0.016232097224126517	-0.006071488570727822	-0.005964796142749804	-0.011567555112649132	-0.014594921203198693	0.006519921565921053	0.023902462402205144	0.025886075005836	0.023006269419958418	0.012732520038023257	0.02599800199620001	-0.007353699241508238	-0.0036458227300548867	0.010969396157847708	0.042323935638330444	0.08075635533561411	0.10619228232461908	0.0026146250167838874	0.011017965379101038	0.026793261181088938	0.04475129369085049	0.060499609830000335	0.07680491347455513	0.0024980578837481577	0.013474546535564623	0.03334438575257869	0.054250759349526625	0.07069620722181896	0.09139024820024493
ygdQ	-0.0027523429987117314	-0.0037345621362151	-0.005343408714448934	-0.007603493114632771	-0.011690586304810888	-0.015513249033586614	-0.0035260921871525094	-0.010090514123983705	-0.016402632384117582	-0.026069850270676057	-0.029467095959423775	-0.029777799632382047	0.02585615693049863	0.057399861286951015	0.09111624608786008	0.12909687920978752	0.16542984029458307	0.20354225727802064	-0.0009923963120490218	0.00745844841813939	0.028821592626641926	0.054869167919003065	0.07439781894219095	0.08328480860417459	0.003314045769814344	0.006835144866640964	0.00791131091997347	0.011245513836174295	0.01723914883684624	0.025064578520489836	0.0075632415320456515	0.015690918362237065	0.027465745114337924	0.03883575398100441	0.05456587992532973	0.07344336865956785
yabP	0.0061061459481062145	0.010196120988230951	0.015407082952484183	0.015553395482207374	0.01831351460725854	0.018594537160097565	-0.011791733087891566	-0.04024448354218612	-0.07216276162653767	-0.1080607389454741	-0.13923583580362614	-0.17136880707789923	0.01103129563813977	0.028757077382532446	0.040761247664496736	0.0475302897556783	0.05269125796179862	0.055648732996990705	-0.002520900338652327	-0.009686397420356067	-0.008216689620552569	-0.006408647696031057	-0.0064916044467663225	0.0009426587366853582	-0.00014622139204321656	0.009167799168621829	0.016501808819817828	0.0158607207996653	0.015350187396535644	0.02487169484403042	-0.00237563391845313	0.002303450531593233	0.008457738081433437	0.01881466341158466	0.0372968311682997	0.04886757100501448
ypfJ	0.0011215177548350949	0.0035353960549695017	0.0044174661359637065	0.007860771918067264	0.011361449191521102	0.011362280092713185	-0.011196533204905181	-0.039540895242688244	-0.07265984673312814	-0.10820264069791795	-0.1330587165840947	-0.1495380197362803	0.003996648226267116	0.011743937040354334	0.022349799382486477	0.035137707000442636	0.04750671920019276	0.0676390440117274	0.0004712015467379116	0.0072357045737152575	0.028243262051769684	0.05128759087469703	0.06856489514107421	0.0815341736115092	0.0022734916118350456	0.0034952202642565453	0.004193782347712136	0.005353837643836528	0.009025487050125944	0.017988105023761258	0.0058085731235797185	0.011373724214691369	0.02267644375672661	0.02998459559330178	0.038917810233077624	0.049440491595511823
talB	0.00490329626019965	0.012550135199311734	0.017693803936638476	0.018626783308789193	0.012492325357023984	0.005250693329951281	-0.002696692563022514	-0.009209303983324577	-0.019983857240122405	-0.03813235938189943	-0.04476994653904992	-0.04107825848853186	-0.0018871488363866983	-0.0014523088748562877	0.04960281390522656	-0.00644953525667643	0.002736132830001411	0.014607427697993497	-0.0023624507770055423	-0.004264263332855373	0.0021143444466016066	0.017738221359026727	0.03181656223832213	0.04582429310760442	0.005171841942741635	0.008046157801713714	0.012723377501760415	0.015779978908736333	0.0168180918546574	0.021299250731531064	0.000638617224007395	0.00445326470055546	0.00692926876200751	0.011280557635542563	0.027014986439036198	0.04481818748174298
yqeI	-0.0043975670366882	-0.011610323952708267	-0.01238037081916334	-0.014837022592082865	-0.012026584605084323	-0.012701143086979207	-0.010581316687681334	-0.020937712528029687	-0.024137398049085417	-0.028080901107118004	-0.029960005653634294	-0.023690620081867297	-0.0007038168439414094	0.000970389605084173	0.0029614515665373617	0.004810119647724646	0.004124220666449008	0.008819327865896478	-0.00691357521185665	-0.004627922287971083	0.009867738318403351	0.02578462017253414	0.04043502766080891	0.05279742133562275	0.005310577187501138	0.012212684599940226	0.017542680151755308	0.017270739962790785	0.02160462485643894	0.026311695748201438	0.00956589459392186	0.016503268891638074	0.02413340481540688	0.03312809865219389	0.03905285892482578	0.04406284805956124
yabI	-0.0032215706410605445	-6.322955938913385e-05	0.005597840807417568	0.011316511238955527	0.011266721482414862	0.012294353783170833	-0.00966365973136683	-0.022904739786938442	-0.029553160567736887	-0.04106875603294845	-0.04421152509019657	-0.05198715658833881	0.006596490808866142	0.013334338388122886	0.02036853687013463	0.026680291809432603	0.028490307945579437	0.03767515413806059	-0.001450464777889214	0.0034397207616879855	0.017309743573324602	0.03525112885703561	0.05154447206555707	0.06474880677748517	0.004303115935442836	0.007047883096780993	0.009425514031279173	0.014372777811763684	0.021608371686118472	0.028124979813188074	0.005881514799519954	0.00993949394850172	0.018665757726644652	0.03228146270046139	0.043681972193406804	0.05370916882421066
hda	-0.003030075286308564	-0.0033440357905903766	-0.00801839824171556	-0.016919353530874006	-0.02472466107929021	-0.031069827591297117	-0.008485251332486475	-0.0192301384371536	-0.02708674541720309	-0.03915663696206429	-0.045231065179072105	-0.05020180096375747	-0.003481615084425408	-0.00690103758199191	-0.007116523906231135	-0.007873972060471957	-0.01220876005241362	-0.009913231958131844	0.0017087236288504946	0.012360173684613654	0.033024101193244115	0.061340285251850785	0.0854906612779432	0.10580202353420463	0.00204787160215504	0.006160031143982535	0.011448243911092263	0.014868851560855342	0.0194734156710115	0.028825352418648583	-0.0016105441555315475	-0.003899853603462291	-0.0025887721283888335	-0.0009512130160146859	0.0005432863497748683	0.0026796618213372736
talA	-0.0018257516834144243	0.0038605278492733737	0.015512430152449014	0.02492267777937544	0.03511851470994626	0.04337313518107105	-0.010810962811401748	-0.037383044601382975	-0.07299314475979055	-0.1194120691109249	-0.15956739136771184	-0.18525244816169373	0.007447299198662217	0.012482461216424302	0.016580784712691365	0.020113155538466616	0.016126722536717115	0.01862549659638129	-0.005616328146613019	-0.017251864746850906	-0.01966666490524426	-0.01592661150000395	-0.012713072614907249	-0.01087052091223868	0.012976562289268516	0.029990822871863707	0.04935449850116655	0.06079044062005249	0.07419121415823349	0.08907112253207193	0.00861953166443629	0.02305341755825569	0.039255974781680476	0.05826939755206135	0.07679885732954148	0.09346833579959364
ygeH	0.012761637724831196	0.00894195233336122	0.008204312443825443	0.0077466832111924835	0.010888200526608991	0.0037784928244060947	-0.0112165560165741	-0.02530197806013422	-0.028408493531386487	-0.029742417291946644	-0.023369836143507246	-0.015196115781845253	0.00018339984770756427	0.0024029051887036906	0.012185892977470957	0.009786420595024908	0.02068252975804791	0.031074399495881408	-0.006511469574529702	-0.00498953120675767	0.004642026253484609	0.017851853592844278	0.03274412628950492	0.04198555484968399	0.009780625935983485	0.022234383074127468	0.023942348648003493	0.03232981631148513	0.038887898718885164	0.03802513671345269	0.0015418004586610357	0.0003925636124429144	-0.005247930930262945	-0.007925666055248982	-0.008677027754219156	-0.0112428354484323
ilvI	0.008136378853784602	0.010733158543609284	0.01429548285693574	0.016408536104374014	0.01591848086499786	0.01587905343463826	-0.011081140261776088	-0.026775123352768142	-0.03834988054801396	-0.04806002097108615	-0.05332367234011331	-0.05794645397255472	0.004863903865882776	0.010597374343028855	0.016354402926442527	0.020700386433961798	0.021223716409607157	0.028632946227986122	-0.007890625993973764	-0.008234567511136682	-0.0003199959567199941	0.015244893037229415	0.030911120142637083	0.04704897856424262	0.0026434548437834224	0.003962846472653267	0.0016223665047355217	-0.003253073734442316	-0.005376995599170543	-0.0027682144525248086	-0.0016886381882822668	0.0039784924290753015	0.0091880256094625	0.012202491131426014	0.013023674915757436	0.014672898000310505
yfgB	0.005372528136672613	0.011318374213463211	0.011950583008743585	0.00920932056387388	0.01625004972696335	0.019026836197769233	-0.0027367303751857745	-0.011249650453448223	-0.022091112957961685	-0.03632607752860545	-0.04474737129039103	-0.047728397883247606	0.00255334797948747	0.005677354689795572	0.007070585128891918	0.006515882564310516	0.0026427821215261427	0.0016452498376228106	0.0006292888376253998	0.01942187061240565	0.047049404284190174	0.0710717236884322	0.09248042704673587	0.10910886512470534	0.006679459624587535	0.00805066291447887	0.010623868000791825	0.016300518363626254	0.022088146630400943	0.029080288418267236	-3.339529227248773e-05	-0.0012795834016579373	0.0005203083308107208	0.0069285892123812365	0.014640881693733464	0.022363926538082057
pfkB	0.002464521367397752	0.007023322523651367	0.011847223894780932	0.017475482158918455	0.018861586001573612	0.016442504110610722	-0.011015204558432138	-0.03562098522111582	-0.06621991464234254	-0.10627101884402795	-0.13922678006492425	-0.1633574988705787	0.0018255522182984397	0.0038688487505752073	0.005453200722751331	0.0069593525554534795	0.003865115278499401	0.008384668745471056	-0.0008139216499739972	0.0025924168427386325	0.013489036343834413	0.02505197086932771	0.03489225084731936	0.04404703548399936	0.0012608541690282125	0.0035463529209840087	0.002724860394219928	0.0006887143008651708	-0.003134488695986471	-0.001020938639466534	0.0036942650090942023	0.008349703381868108	0.015147773592839949	0.021427087078466734	0.02597044749156719	0.028422303025168162
ygeY	0.005103104392156676	0.0027512615112584697	0.00612542493640791	0.020996524477184527	0.033786929054518244	0.0386414553976469	-0.01187364475836194	-0.028945831771725612	-0.038746168940042965	-0.04366339529928998	-0.04485343820071981	-0.046307761242262775	-0.017819847311060143	-0.03217098044152122	-0.04745254073298927	-0.061105998588679725	-0.06578321746071823	-0.06098879848608833	-0.008136511126123503	-0.011307122575433584	0.0014822702818807773	0.017611854584161302	0.029728708772893346	0.0410168169127295	0.0005302724655650835	-0.002090124258602699	-0.004176777790333146	-0.00745742214801856	-0.006764482419848801	-0.002926311812782578	0.00018207999470732527	0.008505271458151574	0.014510534270784163	0.023506294933258714	0.023885878872625232	0.031170350148933764
secM	-0.0004914685553787846	0.0003854965404265536	0.003316277309497066	0.005613915428650819	0.007078020015665322	0.008933459256714186	-0.010908853126793022	-0.014604942728377942	-0.007665378786723892	0.0011537740503270429	0.019779653551953633	0.03976587125207397	0.003068683349859328	0.006565385800408664	0.011612486812705306	0.017256707644303555	0.019777750051505987	0.028413563499813072	-0.0057340037898019214	-0.005638740564912692	0.0015389558971551237	0.010517870999326695	0.019332076819302615	0.030214895887371633	1.1198896937923422e-05	-0.0001375816452909419	0.0016173810290915146	0.004081354539850923	0.007579317683652506	0.011006937918586557	0.004815961547875064	0.007565364892484563	0.013345512601980481	0.024618355901282064	0.034139918738683196	0.04482445441559557
iscS	-1.2076844293757226e-05	0.00875888209148163	0.010233882916354147	0.014750910122437087	0.02966569474594197	0.036161952824008387	-0.009216135954383876	-0.02665927041255925	-0.04062270866327689	-0.05187353432352798	-0.060484103249864946	-0.06537081523974249	0.012308791153977355	0.019721581237548042	0.028649785493150743	0.03691871191139016	0.03287593761624173	0.03738896831687188	-0.0072963579038154295	-0.00435678959509472	0.0060444913347033015	0.0288483997518076	0.05103490732675665	0.07072281194889074	0.0012052485865674675	0.002593343313573136	0.004463900087133368	0.006534540707755811	0.01256678206949051	0.014494929918107831	0.007539987165482582	0.01828466479431369	0.031141424848853152	0.04656148162206256	0.051731232490857794	0.06505423956230756
setB	-0.003216512094237349	-0.00268705940571816	0.0022198283905475666	-0.00011475670709685074	0.002071555972928187	-0.0019606463444156773	-0.020514560097101665	-0.04511729191641937	-0.05249862686491375	-0.06174464498122136	-0.05883732134368726	-0.04684366555018906	-0.0005854062999611966	0.004341940587936187	0.004513770348111141	0.0008913155528750255	0.0002893668188584098	0.0021628055745828638	-0.010548189517508803	-0.01701148757695305	-0.012224044065837639	-0.005262243024206813	0.004714754732533214	0.009465872817371988	0.00442234058667063	-0.0018754545042027268	0.0033972769696351255	0.0059618280739060815	0.014729786478488048	0.025272167643448154	0.00043328130422353394	0.0037811445666817768	0.002576095984174341	0.012030499569703755	0.010892889827367537	0.019429119501409277
ygiL	-0.0006607174451039949	0.002839155877835041	0.005787345455421984	0.006864761439881922	0.007276489756245585	0.006950546175317046	-0.014262103454716934	-0.03252981275204013	-0.0445183986568214	-0.05320181014780183	-0.054106883604894775	-0.04820392828081525	-0.0007686343755778108	0.0016953986194558402	0.005383880884532633	0.007085089372702468	-0.000537708751632369	0.0060221515841950195	-0.0065455179765555645	-0.004373955076305991	0.006956673617159233	0.019322331073382347	0.02175817595243076	0.026324633681614692	0.0019460234460779338	-0.0027727575778986203	0.003825745816490871	0.0047673875420532145	0.002905056649603809	0.004784735886323369	0.005968594426371233	0.011306093500967881	0.014070534227648713	0.01772592155526725	0.01753201224983918	0.01824339489299971
yacL	0.00188975709377332	0.004072440734708659	0.007723065074579558	0.008771081818987832	0.011827629749109322	0.017734020134339615	-0.009408709480969038	-0.01860112358545486	-0.021592532529143508	-0.023270610912165222	-0.022268772835700064	-0.013867690515846317	0.0021975449623870807	0.0039024996901854334	0.008343804200476722	0.01194788111178774	0.012289743966694034	0.014472715255856434	-0.009431936108622481	-0.015501940665850764	-0.01656221294029473	-0.01052107083286085	-0.005675344850015501	-0.0009390100379990914	0.004203563601329626	0.006203483651738799	0.0071189826899897245	0.00955624411805758	0.008689339390037755	0.010428701432578338	0.0050216984312209745	0.005476970894638845	0.009476994729554138	0.017734233846455616	0.0203509142378134	0.0298514465416413
iscR	0.005320943676009026	0.01116923277743305	0.015310136909088612	0.019805641162966944	0.01681701737807592	0.012524876819880815	-0.014620601961523741	-0.05727196598388046	-0.11587868305103446	-0.18404561782444284	-0.2460454617095696	-0.28970887586612476	0.00268124325425176	0.003900695696849281	0.002720182970971438	0.001654067953474023	-0.0029535409141499876	-0.0013056990761659117	-0.004307236354042524	-0.0201225690473357	-0.025581727273272226	-0.015424063998836035	-0.009716545979146875	-0.00598436944557662	0.0061646494622118065	0.018242483788121024	0.02851705198244882	0.03538043848894384	0.04987468578374449	0.0657792684888643	0.016786180929175314	0.031106673147748877	0.04263735709293761	0.05559025312352301	0.07180845337667606	0.08649101847774707
crp	0.00025866529038556205	0.0016064427338786987	0.008492034832130893	0.013691535757668127	0.01983865958203187	0.022419736273779287	-0.013491462195494831	-0.03727047458746558	-0.07035296935962841	-0.111442240023207	-0.140827551892643	-0.16537013791922123	0.0004490332131774576	0.006669491252719399	0.01684800991716813	0.02707991621093595	0.03456029433854882	0.04404855976485689	-0.006526839814569723	-0.007989789978338336	-0.0028277814791867893	0.00605875949821273	0.012567727030043104	0.018587546791768633	-0.0016188166621361095	0.0018839418368682924	0.008173687332384333	0.006934661476511622	0.008687088688528667	0.01699084597573709	0.005873564008782965	0.016434426453789817	0.032200671340842	0.05069419702572373	0.07130582424860514	0.09493593371664462
eaeH	-0.0028859051448475942	-0.00370713497597213	-0.00857490894113292	-0.009782392899791631	-0.0033693369675620827	-0.008615817266483791	-0.010352684598377196	-0.024544630368501703	-0.04504605141097064	-0.058313970141768125	-0.059463653149209775	-0.06014691322345944	-0.007875027211282401	-0.011254579150028149	-0.009524380055920038	-0.001070353104621168	0.007220802330486792	0.021251999050193305	-0.012960540169694309	-0.01785745167531068	-0.020400806612958646	-0.02251105771101791	-0.02010282896197801	-0.010812331106431738	-0.0015400664270169894	0.0067365148761233526	0.010827228507477523	0.0162974402432586	0.023803707519883723	0.029967692246358892	0.004258175449396134	0.008441497603708787	0.0095933351675071	0.017044440012038926	0.02532363014442095	0.029945410411182195
proB	-0.000981262570695019	-0.003506316694090469	-0.004865890101305807	-0.004152997824171079	-0.003906726377778064	-0.006698545148737289	-0.011907831796521213	-0.033628028114042904	-0.05022166535796632	-0.06559958113187021	-0.0698367639174463	-0.06733091081062759	0.002976631723116645	0.005851362182371358	0.008100067542189095	0.009139271931530885	0.005767457549001793	0.009295190154233137	0.0027492483680463544	0.005309948927129551	0.013102802822647648	0.023133421486205136	0.03467989669306117	0.04588902171584399	0.006651366268608743	0.017059768467888002	0.0291001383027011	0.039900725793672424	0.04826632503394082	0.05518462173579094	0.0024978847392276566	0.007102866830145223	0.021262338801339112	0.03384200789173563	0.044948396709409824	0.050753886053928804
yfjL	-0.0026250294612113613	0.00602527730307001	0.013229774250592873	0.017154948930647174	0.024319572613812956	0.031791657128723776	-0.003110536941442061	-0.011526022477460865	-0.02241179068328224	-0.043618497220471904	-0.06909935572286534	-0.09585161500956851	0.003561270772193036	0.008101951847510848	0.013876331687448114	0.019774407190819653	0.022385587749975837	0.029825880324851718	0.0011674305616972058	0.003579427088851505	0.012692085909898352	0.026203718063969473	0.03670544322109962	0.04414247862552482	-0.00033617206153724804	0.003052363741944299	0.021101446149799093	0.048907420989414335	0.08658721469880394	0.11830044769795564	-0.0003009140884641336	0.0002393450059732722	-0.007889168426481574	-0.012829776779735095	-0.012744365836711824	-0.011107671450762134
pdhR	-0.00259238036800147	-0.004228557137074709	0.0039892701675879015	0.00876799886632045	0.018347700556818176	0.025233241011033407	-0.013559208627514132	-0.037866526279404414	-0.05774093276960574	-0.07802615333015411	-0.08395205516542133	-0.0886076225282734	-0.001521074854859583	-0.0026973472808873022	-0.00023898850210040128	0.0031828595802392977	0.003055286948355798	0.007885707401203151	-0.008038018479309104	-0.00983696776947106	-0.009126497525964245	0.0015241382563557441	0.009210724168686119	0.019469029882813876	-0.003472066313757997	-0.0012627197734365223	0.001047046191383741	0.004546935985401379	0.009464564518814724	0.0180031462888085	0.009067515904384593	0.019127309930960647	0.0318764878633697	0.03680051720566919	0.043107092736212896	0.04083920674913526
ykgD	0.008605174487226117	0.019025117174729073	0.02508124911004053	0.029143663967841116	0.03191063505298773	0.02873527966450566	-0.0061201754000069575	-0.010695244381892769	-0.011819857806930836	-0.008358920800805272	0.0018064230265734651	0.021496217428138394	0.0012020104501214708	0.0030837208463103177	0.006460496332678204	0.007806336675026077	0.005537220000072025	0.008429824965740141	0.0021446762288858247	0.008894907449449822	0.023334302295764508	0.044011974078668255	0.06594269356107947	0.08561485513422205	0.0005610194366167086	0.004507850420266807	0.011734186902937224	0.018956194218939976	0.030096064146861567	0.03943146254251554	0.001057792950993169	0.006481914336477954	0.00941409575791793	0.016466103144420822	0.02468805119880358	0.02893052337642765
aroL	0.0011832386770443018	0.0030684650433824116	0.0015257226582457675	-0.0006167405830746267	-0.007569595030140763	-0.015660525261879277	-0.021491973549801275	-0.05615674507320502	-0.08210751256517773	-0.09047383630640995	-0.08063590893751177	-0.06561297973306719	-0.004517224163744591	-0.0066376122291345215	-0.006950771339673427	-0.004902691800117597	-0.005570491996081798	0.0032544198189597773	-0.009680927234508137	-0.005451760110764711	0.02674880018713682	0.08264260037558517	0.1421376472476149	0.19356972014195098	-0.0025927252125933736	0.002378422949246014	0.008391706318809821	0.01217673448189515	0.020545743178812276	0.03314820143646039	0.0025557290793435817	0.007897905371916418	0.01597112191758613	0.024811511888932346	0.03482778185516894	0.04682458065806128
ydaQ	0.00019501160777699047	0.007638769552938711	0.02022350050893093	0.031462924719223746	0.046276885048670634	0.05559502381014918	-0.0005812679673773047	-0.009162241227300971	-0.009440644229342274	-0.010670603216807548	0.0005706692685788794	0.007568057784531252	0.004325055354673152	0.008440585365908377	0.010921090873606949	0.011082226035880232	0.006866602550166374	0.007779904797072563	-0.0011607348569522195	-0.0015743869439368828	0.005207340279697069	0.013571567249086302	0.0218736784256144	0.02679705803034779	0.007253938525133366	0.014520988124923272	0.021466956278775207	0.028080196702441215	0.035107958731365296	0.040497338607419726	0.00460470196582096	0.0026499311965261256	0.007120522251498528	0.012261498083615213	0.02207786670115209	0.030347436368455848
pykF	-0.0037938857025778283	-0.011149927957335987	-0.01909038767209798	-0.027926083182491134	-0.03189517731190536	-0.0315671961848771	-0.008381197530152085	-0.022367479574629895	-0.03338769120976291	-0.04967356006242375	-0.05928555885312519	-0.06498878076479002	-0.000708251811692136	-0.00048074693347552945	-0.0010694549725465366	-0.0013826043182564895	-0.00579128293898459	-0.002862553647929332	-0.0009789509555964797	0.0016232173008219085	0.00915148284424893	0.018194303052998108	0.031900713794132375	0.046521286719239933	0.019548332598200484	0.06776112896548375	0.11937767361572645	0.15885394689342147	0.18766733379930756	0.20792812867665175	0.008087148634577612	0.013725411520879756	0.02062711608546567	0.028222459104481075	0.03287171300447719	0.03830666202503349
gsk	0.0005625724901911238	0.001083405823729347	0.0021141951729176734	0.0025390884371976133	0.004566745742801536	0.004121577693195682	0.000823226769459891	0.0020896019851636633	-0.0009799270903642569	-0.008971894525819793	-0.00900100158830929	-0.003171649613351168	-0.0001321569167500114	0.001372565485164521	0.002647644801834305	0.005017328940977109	0.002498681840918492	0.0070568140930584895	-0.0015124959925194754	-0.0014523343713207302	0.002988038914275391	0.008540888861918044	0.014873314991633352	0.020786433124345877	0.0017876044519418185	0.005959132903123485	0.007565547485432188	0.004992372793023458	0.004279012737839501	0.004538254144822322	0.007231163273370508	0.014381329094633674	0.02106461215850079	0.02516246901532146	0.02535407649596178	0.034447294029349235
serC	0.0007152214292922355	0.0011580388768953009	0.011220956312697098	0.024140114713751826	0.03288689508718509	0.03659494987442436	-0.005038735245374179	-0.021105761438767353	-0.03698807358213481	-0.055717128767493816	-0.07021891759474258	-0.07822349725405567	-0.0022814867979553226	-0.0061516924950845596	-0.009172572946773351	-0.007194512388795808	-0.005849648744379033	-0.00042848263435902044	0.0034758684002143543	0.012897182695230254	0.030784259622512886	0.05288581784654592	0.07830654241652586	0.10252669977534308	0.00486087678424248	0.010270428448062998	0.01661586271691155	0.019776831544130142	0.021175139038269165	0.028989817779303435	0.004383249464012168	0.009016775681404835	0.017306135562609005	0.023582240277560527	0.02883684921121777	0.036230965677421546
yohC	-0.013252582168035217	-0.020846707742627327	-0.027156137658434772	-0.03219097692459386	-0.03586831132628216	-0.04468099242590812	-0.010833750834847469	-0.05127277885021107	-0.11072465572126018	-0.18050672789407948	-0.24560638230965404	-0.29806472593509115	0.004136028015291983	0.009308345441992634	0.014347348710959164	0.018057036564971405	0.01481658505445306	0.021768398389591572	0.0027574603908120227	-0.004490053179926556	-0.005667333938503516	0.0021641010159643907	0.018533354017506526	0.03839928698694634	0.0038511660172921834	0.009517079859952886	0.01805115296381224	0.027947899609582272	0.03235834039279002	0.04013207939009285	0.004608108680134574	0.012932556041875822	0.02407583590369736	0.03604935016487288	0.052216463178124575	0.07277383717936438
sdhC	0.002326291277311385	-0.003031151214951371	-0.009013349987344358	-0.01446069197249666	-0.017940673633318527	-0.02169629074434345	0.005425330277798198	0.0073905728737676	0.002393909007384127	-0.008195036007222222	-0.01419559548936866	-0.01179816304512451	-0.0009933725060724198	-0.000773406042336017	-0.0001357817380580248	0.00048046327371037683	-0.00515935636853947	-0.006557239130783747	0.007457894617489067	0.00928374214294681	0.003390684030433232	-0.0038328509488247133	-0.007893437227048222	-0.008769065054263834	0.003320607771164054	0.009567037157324938	0.016978446016983843	0.024379433797939085	0.03000424795920319	0.03418861224224234	0.01331003567801915	0.028270920194042558	0.04449366051177969	0.0647615777724636	0.08779705993748041	0.10924067100818285
smtA	-0.0004504960011357946	-0.001020498196380713	0.0012196192939120175	0.001959461453595436	-0.002338635966224182	-0.005779309185582508	-0.007912621564391408	-0.012189528053741154	-0.006090207760440588	0.0019422187760782328	0.013611507345666556	0.027433806307468406	3.6680915825631654e-05	0.0022653840380154728	0.00585788251500029	0.0094492369485113	0.008542770986055695	0.014636740505176327	-0.006821959654347455	-0.006560660902637207	0.00592692225151397	0.020212536084000005	0.03745519754254856	0.0533237837467358	0.003175943389888554	0.005606447084268202	0.00900335036722006	0.011174081120150704	0.011860242175891949	0.015622279166457123	0.004369407555888884	0.008503701309045463	0.015717200471239003	0.02311538077362041	0.02812295115771137	0.03291815383091361
cysB	0.006313660081977927	0.018513513488381813	0.03414985324299494	0.044680267050717225	0.052644001272432135	0.05942121469269484	-0.006708306012975644	-0.009591384530832317	-0.012920450839364512	-0.022491074395397697	-0.031003401209052324	-0.03822622882059158	0.004023256046761256	0.009876113546905815	0.01535050820560665	0.02180427106052839	0.021460118095598498	0.02708262384958814	-0.002494503176944105	0.008376955959119655	0.032556834633621884	0.05989382210090794	0.08858543877345183	0.11447997682532836	-0.0012344373326084184	0.003474713276836333	0.010146112099869268	0.011731394027947494	0.015342850966076042	0.02062153519946832	0.008484978362900509	0.01817361878383042	0.02774935752886735	0.04242918994955222	0.05728506493997774	0.07610141418450751
csgC	0.004064657810582703	0.007037930993552638	0.011708154487433986	0.013246391104248257	0.01662372906864244	0.01823111634120314	0.0006615151511641137	0.010152386019962576	0.04462621911961992	0.07439306878906658	0.10796060905415261	0.1461513143766349	0.0034103282037548192	0.009777258338958027	0.01619985284115819	0.015904472107561417	0.014031238395000303	0.021524783420555863	-0.00038627121775482593	0.0028833577946328036	0.018020069015662946	0.0317717965950092	0.04388558004897282	0.05360433866334758	0.001849885469907117	0.00851791925705455	0.01560078667789593	0.022620594550908306	0.03534734190824486	0.052364979545562955	-0.0057439515685155425	-0.008405198681886253	-0.0037432305206438875	0.003037033077894334	0.011423432180422561	0.018797077041646588
mngR	0.004738388420128554	0.010212495534984262	0.016423982510040458	0.020953189331315843	0.02569057043895528	0.02867451122031731	-0.006697522802384407	-0.01305850633126225	-0.00816663357854602	0.00046995711925859455	0.011729630649843467	0.019102004093034503	0.004056646943298517	0.007713227107063194	0.012272637660551033	0.015345696246577164	0.011172218244974243	0.014369914329043559	0.0008895538811932356	0.01034666793470459	0.024694072774988505	0.04467763517055463	0.0625627504436005	0.07671924093250072	0.002062707007318609	0.006846579825530454	0.010718987708554228	0.015218637831473512	0.02181761395904259	0.028179528170287144	4.323252428898591e-05	0.006746327756345374	0.010263896214814345	0.014053693248851442	0.02128447597508884	0.031576312991541455
amiA	0.001413073917676188	0.004708653724940748	0.010906082287817209	0.018396765747031335	0.025044885987675854	0.03161452610577043	-0.006278760053995279	-0.014651077511302932	-0.017449792717017708	-0.030061134991934427	-0.04025465431019009	-0.05148011393994663	0.0034128294058561447	0.005897208972962835	0.01024020722437364	0.013196955014069504	0.008953186251187795	0.00895145434027027	-0.0038838783846847236	-0.00223074514139477	0.012574586772141572	0.030578569135335423	0.044309463020283935	0.05628963521929435	0.0056280942409918586	0.012228072807117442	0.0170188010963813	0.01995652905348993	0.02612379432688414	0.03485806532774047	0.011281225587960865	0.023603894143058583	0.039405713629380036	0.056862508217402255	0.07621385708285072	0.09449884713880176
aroH	3.0954802395763604e-05	-0.0014569605592088016	-0.0065775254778613085	-0.012132033216412225	-0.01855147702049658	-0.027175204634742944	-0.01247252880332504	-0.03071186230813526	-0.044786240880545426	-0.0528007302939658	-0.049845279133132255	-0.045188760582933175	-0.003326345466559188	-0.007809821797155596	-0.011336114477885585	-0.017740832838518326	-0.03216391765127808	-0.04229699096173345	-0.002649113945189601	0.003813284001949672	0.018397315315529957	0.0446495004208662	0.07685659170313905	0.09974853594176057	0.004314585489061693	0.007521809570280311	0.010958388173159124	0.015233598819672201	0.021893544822546032	0.03016482313799132	0.01382553359697278	0.023625479307414533	0.031024946992385435	0.040422655547383265	0.04890685967786464	0.06445701708834546
mviN	0.012052681687614468	0.02580533247706041	0.034712369899050605	0.0435228875357368	0.05122769268407293	0.058636797103718614	0.003829265638360534	-8.522462342173109e-05	-0.0145338244445994	-0.039874242429212024	-0.06415923465681064	-0.08695100449018438	0.0024561476537736633	0.005058924407238419	0.0018521243844467777	-0.008825355480528844	-0.019091656983735154	-0.02159717653528654	-0.0005946422099260848	0.006698068796471295	0.02161857216510001	0.039017425548310884	0.05561493437145817	0.07253681593749237	0.01366049161695642	0.02391458943235731	0.038379451459773166	0.05860092347730475	0.09056491928929938	0.11747150454568538	0.00845565702809153	0.017835172107622567	0.033898970479215196	0.05100530505784884	0.0679855900153897	0.08488308049152657
tktA	0.0067612436699213485	0.018516322307477417	0.028362239832717167	0.034373002882781625	0.0435185764808003	0.05079830931392762	-0.0034150721222347942	-0.006319508775348151	-0.0020174664457897245	0.009159932112111635	0.01992312862473404	0.03097611402333149	-0.0010473672964622905	0.0007358612231879949	-0.00026426820663097444	-0.001621292441502368	-0.0031930588508445935	0.003638495811352088	-0.00288554869037827	0.0026088364066273097	0.00658473429535936	0.01637069877841876	0.021288591924136655	0.027550425135664424	0.0007207527869050359	0.003268138223874911	0.006262193501579254	0.00918296095825679	0.011883255594631633	0.018271319153078103	0.0040042974938389216	0.01202708730247442	0.019355954817981084	0.025009489872193855	0.03156400582328279	0.03902299083207489
slp	0.005624224534684299	0.012093771149178187	0.02309880334917344	0.03621879856631915	0.04398134433127709	0.048224823453536715	-0.012782544691288745	-0.038398086224989636	-0.06663275871014585	-0.0882986026016181	-0.1076668511613958	-0.11542969880461423	0.0016759683521043258	0.002995636454519096	0.0054696497991479	0.008296602956994118	0.006815258912433391	0.01391084467661292	-0.005829692702706949	-0.009692634946100813	-0.009076357854220153	-0.0034096656130313137	-0.002039553328661808	0.0029161253576476674	-0.00618235994330079	-0.013322262895356776	-0.01957848455676375	-0.028264389435497105	-0.03477226178897623	-0.04228586670649304	-0.00048664251780898755	0.0031567937465430003	0.009252076958151353	0.01331833906896559	0.015274167299889374	0.015735492656317157
ycjL	0.002911129866759597	0.006604919402887387	0.00957428580364906	0.016919997735568626	0.027073001736274544	0.03584351318251826	-0.0024598355797542087	-0.013335179027280843	-0.028387411430796483	-0.04955755212053467	-0.06625208193849368	-0.0748394162191803	0.004225627428549402	0.012866721203045547	0.024230135265435073	0.03481048037326987	0.03846883330567325	0.04938040181172404	-0.0018396208609537997	-0.003458243792257587	0.0025914482355776686	0.01405855981616141	0.025323296222874297	0.033278535997888915	0.014133221836463294	0.03569886163598576	0.05798214331694013	0.07652740590134746	0.0940888865390809	0.1125734516449167	0.01115797293750347	0.03198154017261004	0.05847393215948256	0.08692735899263491	0.11626284407646299	0.14427171635936678
ycgM	0.0007459528367654065	0.004348707359593167	0.006775193618757364	0.01116323945379676	0.0153061512077163	0.01823702897594207	-0.009105501156748946	-0.032459633979224405	-0.05653267855148321	-0.08494428507236765	-0.10846257281039902	-0.12494204913038558	0.0013747888368930877	0.004588806426128796	0.004870681175542693	0.008649855087457397	0.006407354780026318	0.012128410907979519	-0.0030655049043911017	-0.004700821270684297	-0.0009797432905920115	0.012148343778543293	0.0231025684523885	0.03683456636752084	0.0029074474881740802	0.003439440022887124	0.004783125394200422	0.0075435294848804684	0.010925525811808811	0.017677706817210863	0.009416804866932907	0.019757108646229572	0.0297521159147173	0.04249706277401036	0.05567670390694789	0.06557025438242278
nuoM	0.002416884816034147	0.004853382270282627	0.01154115548044663	0.017116278338330203	0.02365283700378122	0.029233908920088626	-0.011423214627720484	-0.04025676073116848	-0.07609009633318664	-0.119353799476947	-0.15660920788590177	-0.19087854553508354	0.0004981617479931752	0.0020467911991744994	0.004388549622736469	0.0013834892247896072	-0.002390757325426995	-0.002250412790788025	-0.003494543427165819	-0.00846119256680119	-0.011587025206009703	-0.011548551375340025	-0.00894185220954853	-0.010346041137307867	0.007211949683592106	0.0201462766385621	0.03408127692958944	0.055282346117106515	0.07038380772515462	0.09115076679573764	0.016139803221089623	0.038290467977053703	0.059547501360628405	0.07996488910682518	0.09805506152619912	0.1097167310532412
rfaD	-0.002401938116179538	-0.0037105171338869506	-0.004000784223626294	-0.005137981395450318	-0.0037471844665436745	-0.0029769945420412016	-0.006096376344818576	-0.008688868751857814	-0.009180116497049175	-0.023878152595657964	-0.034331997208447054	-0.03744116906139168	0.011552755215798193	0.0339302567540248	0.057987009414966775	0.07570415352595668	0.08134985037896279	0.09017971605125	0.0038175249790770634	0.014812627546632156	0.031541600910165696	0.05258948248150173	0.0746842916096238	0.09665465441815436	0.0005073781392939824	-0.0011706430147449542	-0.0016554587025584217	-0.0024811540894385674	-0.004237976970570854	-0.005581531620305736	0.011964738164046267	0.023739608997099655	0.041525057761980386	0.059408344494549827	0.07492300182111915	0.09349451912176233
ycjX	-0.0020069492721997073	0.0011363365052760753	0.012891547282342292	0.025863237926780625	0.03655067151331633	0.05210288414883693	-0.005666304129165603	-0.015930839231292834	-0.02236807390791211	-0.033279057420994976	-0.04120102145624826	-0.043816252130643746	-0.002257027310916125	-0.0016088636288601214	-0.0009519454970253856	0.000941222495517744	0.000307636934890678	0.007346415083865133	-0.0010702001681882891	-0.0022084046231895544	0.0071618440265544606	0.029348222563810707	0.05587050676616324	0.08243355327234547	-0.0030122495801740774	-0.006399136450283247	-0.0072197994966284665	-0.00647369737141515	-0.0022887078968064764	0.007198880311570241	0.009149993678245085	0.01683369109161671	0.025608500650053115	0.039171716513338686	0.05056049150260812	0.06565032228182924
ycjM	0.0009661732594320948	0.005195221420452071	0.014452779539738442	0.01959444642130986	0.030861586199834482	0.045444749017242256	-0.007958384315322628	-0.011117162799458902	-0.009200120885699416	-0.011282038950216552	-0.015164480512809494	-0.022070367552092594	-0.003396007345794466	-0.007589067015615326	-0.007330959653148938	-0.003242335837481116	-0.004228730376360842	0.0025239879767639754	0.008898204156121489	0.020903648953529797	0.04114584513258211	0.06852634512714857	0.0960184517073466	0.12138637930026766	0.0015272648103579205	0.005291512400881057	0.013700239449970111	0.021726479710824725	0.03351024766703089	0.046400366400043164	0.007183056674337908	0.014242097127213839	0.02490277029945308	0.033762038581481066	0.03822623614730362	0.03997914400974991
insB_4	0.003988957135956898	0.009455001983531249	0.020707725854207527	0.03342347461633353	0.048210373239902723	0.055491561024887094	-0.007014272649940407	-0.0274132074056074	-0.047979876685481676	-0.07171068448228902	-0.10104427548126454	-0.12155822298943503	-0.007815459256310687	-0.009498845475071157	-0.006519213066455103	-0.0034185213021360257	-0.0036824946643248843	0.0006952788381624116	-0.003245463617240977	-0.0017432157972964866	0.003153040085164683	0.012689310602530623	0.021176082904455627	0.029539689591934818	-4.9771942153866535e-05	0.0051295798898346266	0.01157733377951658	0.016675544110350812	0.02190808008602127	0.03086480015655262	0.0010701457248439151	0.007394878613438524	0.01785725550914129	0.03414258994575558	0.0497821603910357	0.05975894026550719
murC	0.006594549690692369	0.018340431717950953	0.03297335235455801	0.03766053084208348	0.04731828932193758	0.05828020408350067	-0.0077393619660541535	-0.02601488877291228	-0.045897926839225764	-0.0691688557843898	-0.08762354571932318	-0.10027770624768707	0.008135940206016466	0.012255187885437755	0.020990604941055098	0.028378853141048932	0.025952878314548174	0.025213456126036916	-0.0050731584407270125	-0.005010751287800972	-0.0009985670971351527	0.0055131094426178655	0.015440220172533626	0.027304001229612913	-0.0009124701602755275	-0.005219586439294661	-0.0031881737590854758	0.0011684535622672998	0.01124256484857192	0.018275592487948834	0.0011621145458443117	0.00306956197673581	0.008728691449387828	0.013566579471718035	0.010820365662618835	0.016073103355879435
yncE	-0.00946254665224787	-0.012484718943704193	-0.005001582568611373	0.0025151176528898232	0.005369366626403639	0.010826399727273197	-0.016746878110426695	-0.023109903816643226	-0.020003218557545638	-0.026207484196123534	-0.041178642677104166	-0.05870465964070383	-0.00679329424907312	-0.010006581508035977	-0.012651793703835816	-0.015568288647971877	-0.016462914606397167	-0.010467146328988406	-0.0032121204154063926	-0.0007235877789465174	0.015431123355084005	0.03527227501020651	0.055589896564813154	0.0781222839409431	0.005616146345981852	0.010699309430134248	0.02026811694107311	0.03749729073029141	0.055732736843425563	0.06949329383347895	0.009460690810892887	0.024499694637475356	0.04065197844631559	0.05291397158709365	0.06321092058446229	0.07739833773287008
ycbR	0.0011232651729726785	0.0033910163718660277	0.0035110398562549256	0.0015203549781851813	0.0027693293104393813	0.0017935861994480082	-0.012207368819560345	-0.04297351630163066	-0.07586543301335447	-0.11276990021662847	-0.14351459340626485	-0.16379125148642776	0.019776286769058307	0.040502277295962986	0.058950789826959955	0.07870410941449889	0.0920380901199062	0.10511676028278075	-0.0005920097527673919	-0.009086081272597706	-0.015761204562354723	-0.018903547545328296	-0.019852482692172504	-0.018335603993553894	0.0037175269509410755	0.0055389969200505765	0.01510343572754182	0.020051213241827726	0.02275704708181971	0.025102930172402844	0.0028335377622831837	0.0027056128752896394	0.004233205220484037	0.008539350772833092	0.021388350748576028	0.026591499319118778
hydN	-0.008408772650691851	-0.00574627856635377	-0.0025552889698556157	0.00945183526682264	0.012858148215579013	0.010130607208129427	-0.01253876128865582	-0.03255450092190566	-0.048236578329709914	-0.060560751715559503	-0.06506810218133509	-0.07083241149034968	0.005154055871371551	0.008455292646049477	0.01279080457220203	0.014780201639688632	0.014151529734169754	0.020190603267365565	-0.012836240042162496	-0.022776546633336885	-0.023886077286105707	-0.016742748266227597	-0.01654177590309929	-0.005045027478812603	-0.0021118397079226336	3.9427918137613294e-05	0.005514869627763608	0.008456596565569189	0.011356818019531556	0.01653972162702086	0.0036450853729418234	0.011856000618887825	0.010348016766535996	0.016237110851769737	0.023662880399301655	0.030013799649340107
mrcB	-0.003891160855904428	-0.003318386507502108	0.0018380181989134685	0.013268103405779644	0.02140095717631642	0.031917280864887085	0.004931957558294217	0.01004806605584526	0.012887984049466828	0.006171583049272242	-0.01141001720729192	-0.03856157161399194	0.004684828981389314	0.005414809778277327	0.0030830493988497714	9.339642654606756e-05	-0.013290611741122851	-0.015010702380053404	0.005173278574590625	0.01813822249006386	0.03440470139907668	0.04246742056146132	0.046690912167298086	0.048046566538718215	0.0043426976746962775	0.00783590603990497	0.007602589145838332	0.0075350050750286335	0.005279546655331347	0.0022675947951848645	0.02213482416439518	0.03949949525445504	0.05741815966976539	0.07433348944913253	0.09010634624995745	0.10452019813407046
yneJ	-0.0016376588711617848	-0.0005187958699061574	0.0019650078670790743	0.003526762321540315	0.005972038956421159	0.004370222898501159	-0.017239611234996108	-0.0321471268436507	-0.044034797021265386	-0.0541459427075438	-0.06081862533491098	-0.06631165411922758	-0.012849669989915082	-0.023659576724811532	-0.0365991115983083	-0.04481621018383246	-0.05573203030938801	-0.06182502748337119	-0.0016433592151655642	-0.002906241626580972	-0.00031873737934319	0.0033374476726223076	0.009766529978864626	0.019333731792839124	0.01058565401406295	0.012039199587111273	0.02005462424096561	0.03436898622225632	0.05249457145329544	0.0718534307148801	0.004792333793238364	0.01124159925659363	0.02024282556106507	0.03046804138653293	0.04293770724474753	0.05693617151121702
ycbB	0.02610757142938677	0.052281853714689824	0.07041399121646277	0.06769371978635154	0.04834480504313597	0.039291640021746684	-0.010503330156081212	-0.03548557495541965	-0.06158708298517004	-0.09211781010410748	-0.12147753498742826	-0.14598987936802924	0.008600769086981848	0.020189446587337557	0.03134245571140161	0.0375017060589275	0.01930023687414586	0.0007295978326939017	0.003454128400725921	0.00484244995813133	0.012340122951178282	0.01932910166021624	0.02890790214236949	0.04376032829142959	-0.004480925778042741	-0.0047195906081205895	-0.002396426818267588	0.0010963091206652818	0.011856784353285452	0.022084431470113602	-0.0029629909006632783	-0.00057664553017671	0.0071822120459921115	0.014955289404189198	0.02398960836970505	0.033317357443769534
hycB	0.0036566548379195585	0.007464428748635338	0.012303710334377079	0.020247999914607056	0.02876656947294086	0.03387851616589073	-0.008216613833024288	-0.022871372165024988	-0.026663395357721564	-0.032722936077937456	-0.042905329496433005	-0.05643018647623697	0.007661853134927175	0.0029414884867058687	-0.0013340271990002924	-0.005542429361646532	-0.001491503113013113	0.0029578283811866517	-0.00850363976149266	-0.009720524401699467	-0.011449622024501803	-0.010432180221942552	-0.005254486661041749	0.0018566265675984534	0.004015106320088904	0.004198086989538437	0.0063976319233573576	0.015264417421201411	0.02332022416441243	0.027769078184210122	-0.004871845937296819	-0.0013193196833111446	-0.0017772072856430843	-0.0060148244869376016	-0.008411886803971617	-0.009369320356249456
fhuA	0.0024757525676265472	0.008436833063706415	0.018584840685110793	0.030537236572466642	0.04119303816662635	0.0504857729850482	-0.0030496787656597336	-0.016419863087649308	-0.03461548117857222	-0.06154422840463287	-0.09451512969185716	-0.12657147869338417	-0.009039514882431255	-0.014990935014779565	-0.015748267687574605	-0.01649154846184643	-0.021994623402721028	-0.014189334521094272	-0.0011466966798785092	0.004284789590837916	0.010943900723412819	0.01842081886840857	0.026507158585999984	0.03919174262078	0.009110970643315472	0.01740436909189271	0.027650586274499168	0.03763508247671781	0.04292672608683083	0.05099493097982283	0.0030674392310929923	0.007659873218578971	0.009087407779578036	0.013809813189392669	0.021785751181161567	0.0313814034471922
ydiQ	-0.0023869249469664795	-0.00417627433568008	0.002836454899207185	0.009163147340633516	0.012209346046412604	0.014543887734673104	-0.008950159307420666	-0.02771529999559588	-0.041762726083370866	-0.04839610109519696	-0.0536276346396098	-0.0504352626353547	0.009436287962089231	0.011307121966868424	0.014778465869885342	0.02038790943440892	0.017092094431632752	0.025821023923932422	-0.005051809578269855	-0.010443394758122984	-0.01120979621516596	-0.008303043164209769	-0.0024623424254370144	0.007872346142280993	-0.002320416578347229	-0.0012815056478261684	0.0005642842990699486	-0.0048960844639372005	-0.0037012770803403904	-0.0023136184670293544	0.0035673835600680804	0.004573080624918929	0.0011864586782481589	0.007439440596937567	0.008359814240544638	0.007978509426852447
hemG	0.003433249247970643	-0.0079476663659703	-0.005717489045250411	-0.0016916053928045967	0.003633762542488386	0.010704539354070664	-0.005205702535489498	-0.019087652798497473	-0.03278366238221586	-0.04832483919127452	-0.0668699397040829	-0.08432808620158341	0.004081628337655785	0.011205094908553702	0.018232606774201136	0.021552778826407833	0.02189843660966985	0.02742776580776675	-0.0029498426986260015	-0.004056674535576889	-0.006969320012311692	-0.005232632405408925	0.0021936664487656903	0.005015297119967188	0.0027874745250017073	0.009978821217669227	0.014945325921665737	0.019678502224459573	0.02614341280461154	0.03281517757820931	0.0023220914356266607	0.007034372913586003	0.01168432212679277	0.012217160819172962	0.011692784252167136	0.019464391592713414
cueO	-0.0011981563185274496	-0.001366504782806968	-0.003023542052146957	-0.006202152795857127	-0.00481840803774483	-0.005668299485640371	-0.013441833978771052	-0.03183719903713933	-0.04921987155697368	-0.07434848431033586	-0.09101803477273251	-0.1014446040553931	0.0015578773060026902	0.0017412241162724881	0.0008240963677176677	-0.0023303897903752353	-0.009287110584896598	-0.009209541044300933	-0.012323931186590918	-0.027110549245875765	-0.032576032594819185	-0.03222938565216195	-0.02657020392205662	-0.019993155012477153	0.07889118964444926	0.24125716779360584	0.3891747133260733	0.5086050355951129	0.6053425437980825	0.683817473100608	0.0015940848579607768	0.002808481780169433	0.006451013264040471	0.012767125964559554	0.017178537239126008	0.022710580403275556
rpoH	0.0030703229648574837	0.006742247756951294	0.014495249186111381	0.02185844483584072	0.028521281673709032	0.03518337709542424	-0.007023476363437829	-0.01750422542355127	-0.021899844937687922	-0.026462421478530455	-0.027487068753153012	-0.026817754993353437	0.001473268219778823	0.004671371888366956	0.008572016926646435	0.011117384397899423	0.011440937508293393	0.015070193712595567	-0.00729856103055383	-0.009700791920537003	-0.008575982170924989	-0.0029063450959663528	0.0016289448512648696	0.0014372550197183336	0.005927963772564588	0.018205642701616287	0.030928255618052052	0.04086096398524512	0.050839529609010344	0.05979045347617329	0.0017180509137284534	0.005889604816038822	0.013501987529181077	0.022688505660566377	0.03197354542528398	0.04026875872268615
b4285	0.003954354270411329	0.0067662698407546995	0.010946168012010128	0.019846528327106754	0.030704661813965643	0.038599347883502534	-0.0059987814687952005	-0.03740600026466612	-0.07403620871047448	-0.11892165329095969	-0.1582042733821777	-0.18712044586042245	0.0006093430907638189	0.004098087493756871	0.010133915504637589	0.016673719556352218	0.021220961215253065	0.032650662051110065	-0.00794109876508802	-0.018603451747935876	-0.015668122411639864	0.0024188038310871273	0.022976607474622067	0.04667497462102996	0.004743702218010539	0.010848881486361277	0.010006738969712058	0.016983466978647315	0.024941111790884117	0.037773645681924116	-0.0007119993323128415	-0.00038995221797073163	-0.0027580815201646426	-0.009626676426740376	-0.005434871813670858	-0.000944017169754792
cusC	0.0003288552283423352	-0.0026201626423522613	-0.004135579916245928	-0.004344568746868292	-0.0054118999140379456	-0.005418874887622389	-0.007298081936820944	-0.01423299942853759	-0.01766820773281257	-0.025948492789932484	-0.027007785894019774	-0.02994075258498771	0.002571031043549828	0.004629970832180366	0.008189387417516764	0.011651180472177392	0.01001124788528771	0.016955204667409005	-0.00825552460635452	-0.010861881548271543	0.0024981074681313022	0.021342252748551747	0.032975490138089876	0.04419927130808829	0.016822440587278567	0.03376223321736376	0.04700856418631429	0.05540918829181622	0.06258793455668397	0.07619342543565988	0.0036587346342921317	0.0018946229849585744	-0.00029368203307200555	-0.014626073373864037	-0.026468477547690043	-0.03603763992011869
nac	0.002665268389707936	0.004925975288501743	0.006343140398398038	0.0006055510052238116	-0.006726916470023601	-0.013287618234857055	-0.009080126352255222	-0.02765527949207084	-0.05155411170078935	-0.08052717873110325	-0.10086291436957893	-0.11212226061247418	0.0048802736157879225	0.010546759640457946	0.019261013937162393	0.029967881429578125	0.03401727173236491	0.0429196518137498	-0.013309785949924834	-0.024067735859133445	-0.020860008512180617	-0.009505964054411372	0.008801231513186448	0.023542757856561167	0.009275968434544734	0.01734167313794062	0.02433277544269239	0.030044247889036327	0.03534104314194575	0.0453710019729393	0.002994270696759481	0.003050118106003186	0.011216538868953813	0.021329063614000925	0.03186624752923989	0.050000709607315744
yiaT	-0.0012089742527889302	0.004969898291839116	0.00452589467738767	0.012430143620230765	0.011358326431783217	0.010590893931307532	-0.014740172234258938	-0.03455164222276204	-0.05361654154826918	-0.07852837449674749	-0.0916921690864335	-0.1044595722508459	0.010654720027839919	0.019058723009558232	0.02951464728845742	0.033379658460827945	0.03818190939765805	0.045205067929659386	0.016554924565198272	0.20613683220342988	0.4628564382364861	0.6513846557213167	0.7627484220979982	0.8174322016982297	-0.0029558272020104325	-0.0033021328150849823	-0.003934557437778155	-0.013686377805771135	-0.021832186420280245	-0.03246668354851517	0.009225731200611906	0.028076625362425337	0.058506339154707265	0.08567028677341212	0.11479560927247212	0.14375109597159116
wrbA	-0.0010694672602058457	-0.001158864610644094	-6.719581273652262e-05	0.0026915923625061176	0.006949094568532873	0.010326142231400525	-0.009691055513825524	-0.03608738977717362	-0.07721836213085585	-0.12989857701865423	-0.1815628233849891	-0.22931518124399927	0.0015663286327092208	0.004150475456283833	0.00670618308014507	0.008533624083546036	0.0071317419924966236	0.009555661029134604	-0.017686102397027243	-0.02902715573077094	-0.03969674182332429	-0.045919208669896294	-0.050738431723461215	-0.054878918846681085	0.0031147126713138096	0.007387717812851781	0.011677846377485004	0.014929343160700177	0.017391360519241953	0.020908898882115803	0.0028354107398285526	0.00864898633493332	0.014852690488807118	0.02098813743485478	0.02458207761182939	0.028792091952812553
ybdR	-0.00018512413100487394	0.001102953224649341	0.002011943987050671	0.003909589003856099	0.005893604885117523	0.005733210457712803	-0.005852785257024976	-0.026214358003452874	-0.05145990824659135	-0.08161353906016408	-0.10286022696917722	-0.11584777348294087	-0.000997368258102364	-0.0005232086120002286	-0.001738486733528325	-0.0008517356041299689	0.00037197379309623907	0.008257088352178588	-0.0016746895591268124	0.00023175950881059747	0.009634087569365821	0.02926234025594568	0.047798664750809045	0.06232483229438706	0.001491962075894973	0.007806381960638583	0.012871102529400857	0.013687775669085042	0.01679363441456502	0.02255673295969654	0.0007861117945985334	0.0003014256580354245	0.0009448766515152198	0.0016294698797169153	-0.0016094561629756282	-0.004479611784059437
yidK	0.003642302823305964	0.012107856189587424	0.013841238263716922	0.023893714850901224	0.027180144800205492	0.027374376567027243	-0.008137998635242992	-0.02013457632847087	-0.027291072316516517	-0.030945078496588955	-0.02620952335685976	-0.02380185716609408	0.0012523628912356514	0.00018958501490564335	0.0019013994205724022	0.0052890526279300975	0.004364599187981173	0.007834592951817189	-0.006976695008379409	-0.010553507407278586	4.915805269878858e-05	0.01481269503278205	0.014261801027301972	0.01674989081847612	0.006141264926763162	0.005870806980370095	0.008091356450303693	0.013131214097203145	0.013221006047057254	0.01094677303480263	0.005000815870029119	0.012903713191964471	0.016568099521237698	0.025667321151505232	0.031981905256385924	0.03736068819980111
appA	0.002265284008530434	0.009800166249749708	0.016315455584951004	0.0274067893133187	0.03786651894685169	0.04473448659413147	-0.00712456418025912	-0.01777490355911105	-0.029552227125003928	-0.0429306647842407	-0.043291985178292504	-0.042633840307405385	0.0038968255656329012	0.00862944307393055	0.01203459326078839	0.016946453243981016	0.018275971998631995	0.024206352007140636	-0.0027077994753971833	0.0016298178265963656	0.014230612297323045	0.0300059973374178	0.04188038580668937	0.053310664960449235	0.007655061167335026	0.011439159295904187	0.01820659087627811	0.020684441436773716	0.024922607537920142	0.033215920696416	0.0008423441011218379	0.0007249574855383752	0.003701447912404804	0.005819429662009412	0.013414504085167317	0.019884046898170027
ybeR	0.011586172805699454	0.01703724229229587	0.01728361485157055	0.048046773482322495	0.04454797992672485	0.05908562607033508	-0.005338604235109694	-0.030153452443160637	-0.04430695798049537	-0.0599167977922862	-0.09199228007258603	-0.10857001488440525	0.001317002821715248	0.0043621521876382645	0.00844174651092365	0.015364392200867215	0.014987729245739715	0.021950992116847413	0.0019280736475243106	0.01588887061953955	0.044013816509922025	0.07468646482069337	0.07732177418672798	0.07855954640648855	0.0026410501614743745	0.0047272567595598195	0.012771787404352282	0.022427830910030318	0.026670388527046	0.03929100042722047	0.007883585845724767	0.012115354398385634	0.01564702747686179	0.02942052521519595	0.044697518816650884	0.059070967033504534
rsuA	-0.004890149643678725	-0.006488620729623363	-0.007877472285722163	-0.006671942830177595	-0.005125912448446172	-0.00418461180852055	-0.00710538053483117	-0.017354735582220768	-0.026734146195815017	-0.040145647403744954	-0.047451333914878345	-0.05339931779984612	0.0020604409817776524	0.006076561524850644	0.009176691348664565	0.01179793803471882	0.010680682550546307	0.014584984313061034	-0.0031933551636545063	0.0003585822590327453	0.010736010176784015	0.02894291921643911	0.04517428444831347	0.060060595723475926	0.000677811930633423	0.006885565785277268	0.0114340788834913	0.015276572797871375	0.024510896154695733	0.036782184705773616	0.004066377285566089	0.010989628453387539	0.018242805747733248	0.023677553558173095	0.026328603114706268	0.03195125803850953
yidR	0.006358699282537561	0.01828909143107175	0.019906080562780093	0.01979726206435636	0.023213177788911857	0.025208797929404603	-0.00914681761949945	-0.015840256662158374	-0.014881123919924187	-0.012545315856753779	-0.0016490537203279517	0.003008350266678014	0.005671666393428099	0.008172641782441354	0.01434401125105828	0.012360521789971584	0.011297861677093457	0.013400973681789809	0.0026488471214441665	0.0056496870924075855	0.02466836429358283	0.05187933697730738	0.07466427672716633	0.08844861486030522	0.0019249655260233473	0.007699627929860933	0.015072823384388583	0.01786944929390876	0.023227278928632935	0.025763585566528326	-0.00530362249884279	-0.014584825864080567	-0.02071585079533419	-0.02748834215269947	-0.0345419738129653	-0.04642738344673895
phoH	-0.0020086197125215575	-0.0027555235605837627	-0.002289588786353806	-0.0019131229465182509	-0.002611633526749174	-0.0024930293844117597	0.00037499704238966135	0.01206997001953717	0.029892793446300542	0.05144724719133442	0.07468952165332336	0.09711220457348395	0.011347644322976962	0.021454499644231847	0.029596235890275855	0.03775354017800938	0.04471097216219037	0.052029025774674276	0.0032717502142576324	0.010529979203415656	0.01953825989999626	0.025658936174590936	0.022607453086097868	0.020069781890052124	0.010776154587599656	0.030898957550938185	0.0507053576869981	0.06793220037779231	0.08100934436129777	0.09208169536679538	0.006521425565580538	0.014197963510823532	0.02576779812175277	0.037467106035561776	0.04415983071090137	0.05343881760067959
ybeU	-0.0017096975385964821	0.0018362468018319569	-0.002103084412831933	-0.004620838103607769	-0.010322682252066827	-0.014517632551804511	-0.0011953966999668267	-0.006571201559604749	-0.014765745854330334	-0.026337457796846545	-0.030899891187024693	-0.029724229425928183	0.005712779805175477	0.012057840469746839	0.016689238717286458	0.018205793582241454	0.015978555797128563	0.019290181922308906	-0.008820212179356053	-0.010675905396624602	-0.007607881086652256	0.0025305225317396977	0.013229506525983528	0.018259906939327056	-0.005009648775053177	-0.011378210843998834	-0.01302454077144561	-0.013068331355812065	-0.01309198458750325	-0.011243166944040699	-0.002607095980395058	-0.002955711261298919	-0.0036253826497630363	-0.003136817346965815	-0.003924038476733578	-0.00021131972648089946
yfiC	-0.0021734931062198965	-0.00012689668671422578	0.004374267194241812	0.010102720616883202	0.013355066047504941	0.015293783897296508	-0.004003773221672351	-0.0051243998151876795	0.0010673638845545323	0.0008917864511729453	0.0033634800947217568	0.010750095023435225	0.004523121784852092	0.010834277962617232	0.019792709625491338	0.028205656168117436	0.030488112976126927	0.03761083234385713	-0.0009321768301829433	-0.00043822184252453807	0.0038681628649235395	0.01208548602329322	0.017793951401718928	0.022874334821451226	0.002035630151563945	0.004642212607370638	0.0064570612089128385	0.006105909783451345	0.010311487780198613	0.010424623425604252	0.006888536937067942	0.01224122624167133	0.02221775207614014	0.028178665323308184	0.035491584145498425	0.04560748521425002
yidH	0.014809364886038383	0.026801709826674548	0.03329283369007285	0.0367755730771376	0.04521533172887258	0.05610206459752526	-0.005988501414555076	-0.007273689332837843	-0.004994773600759866	-0.00876855303727206	-0.011971690891986155	-0.011628191140530786	0.0019460979872052949	0.00422508568514232	0.006062495438069995	0.005748202205285948	0.003026259217078503	0.007141440296576084	-0.004936666601487846	0.00565501102450649	0.025672952214603948	0.04770408209226376	0.06365349218594257	0.08100364260579208	0.008871052676681666	0.022957470535722845	0.04015071220546746	0.05744192695517018	0.07055501731362883	0.08278961277322328	0.006610382696657214	0.01304292514660618	0.020149823466337254	0.028568154763429065	0.036721189439068706	0.04716080203129646
ycjY	-0.00263108914918158	-0.001543802660329698	0.004138512333938152	0.004796063246809646	0.008501967440128171	0.007701369606051921	-0.011393481618754999	-0.03724703075445997	-0.06720736765611791	-0.10479542759985405	-0.13761362149161563	-0.15741064014818468	-0.0006627003081464471	0.002297922055330635	0.006700532664729144	0.012549651072967885	0.0128975420228125	0.021386656716670182	-0.00606751251856107	-0.006000950457898991	-0.0037054220634714064	0.005838303830460021	0.010390714736108048	0.017055405570535944	0.004578809422363606	0.004575721080731081	0.004393674850119772	0.001032444964998365	-0.0010091064566336947	-0.0013135448554892437	-0.002040781085144455	0.0028681136885772224	0.015695853569918452	0.025990190905696275	0.03502574085780399	0.04581365701425575
ubiF	0.006864393252548154	0.009970215319950484	0.020931465968696356	0.02867909127711468	0.03134493114837218	0.03408883225942994	-0.013069467922045571	-0.03269014357952451	-0.04900356585133407	-0.05992931754336375	-0.0675033874188451	-0.07098820607999877	0.00019649220947428749	0.005540650512831108	0.008132585655932213	0.008285013053256091	0.004095140401957353	0.0027966521386230637	0.0013169133133692234	0.0019124578522107195	0.0085918261874127	0.015052578219232554	0.020138590653062	0.023647539531771	0.0046849590671182995	0.00903520529559267	0.01725725391034515	0.02347773909752582	0.03193068447266335	0.04023361832449747	0.0066820841030201545	0.014257276791292134	0.024914343121344763	0.02784964327228764	0.03336649627302839	0.045949152856185775
yagY	0.00412686045247794	0.00841889352677945	0.0026080050138266924	3.850738174570204e-05	0.0009365258032620168	0.0016771992529365917	-0.0122055262184006	-0.029182489657853892	-0.03636396479612373	-0.0454857641110827	-0.05095952011656269	-0.050361686477936055	-0.0023542115346944763	0.0006866904506688772	0.004960241550229822	0.004312574259463381	0.002749606437864065	0.007487329821943336	-0.007662339419577808	-0.008055219669193259	-0.00045265650102007803	0.005925688872019086	0.01403367491485108	0.020229360034695613	-0.0006561763344930456	-0.004773975198521158	0.000849173074372857	0.006821251978391521	0.014507537239344016	0.018100568430843178	0.012308823204242411	0.018008687029040016	0.021917168267840497	0.026518619510207744	0.035239032045389584	0.031530602357709936
yajG	-0.002417964677662971	-0.00763089977370232	-0.014407572180539395	-0.017444506541695604	-0.01702227148943513	-0.017588313745630423	-0.005589493415788318	-0.009961737804057643	-0.010629356877451175	-0.012670610208471803	-0.016360084660206844	-0.019825096591084324	0.009026852690059747	0.017307748078679505	0.026090298167649434	0.03321074023981064	0.036961240335968384	0.044251812663156906	-0.0029754174204397418	-0.0011951607505059699	0.011209314968627522	0.02730000075219812	0.040398361424354434	0.05124172979757893	0.006503203551355916	0.015603838873510214	0.025915748154581864	0.035526175020464054	0.04679954616712044	0.06060666860014345	-0.0013202688889218492	-0.0016169921208205053	-7.769573499831677e-05	0.004757354303464527	0.010558222918150138	0.017680106204417383
fepA	0.009138319138813246	0.022580570404455134	0.03709563292545887	0.04662046704619482	0.054931558989003884	0.0647943195273198	-0.008082194044305172	-0.02797281535689107	-0.06977544370021246	-0.1340948998321919	-0.20403441707512038	-0.27153372590825764	0.00276760080533903	0.010083574666780953	0.026031902140902986	0.045673968521318754	0.060070845965294134	0.07695617629769191	0.0022040644551213607	0.012178527675136481	0.029911796405835783	0.04598372984521648	0.05792498525213859	0.06894333390882466	0.008453818973131879	0.021123083247737366	0.03578712009001708	0.050654576664224515	0.06798018387243439	0.0875985484069685	0.008400106918723196	0.019275882932412593	0.030711507607296053	0.044216560938198986	0.05853565241631369	0.07582181462976811
ybhE	-0.0026967494293193375	-0.004245296132889311	-0.0021967344338058546	0.00399676127408761	0.009383552701162144	0.017377958747797653	-0.008180824778651202	-0.030404398832842714	-0.05754553575275655	-0.08880256487663564	-0.11070986465455776	-0.126153505694001	0.001736771329491758	-0.00024928372923751363	0.0012326433312310377	0.005586904542457873	0.00385114759080564	0.00869930434571573	-0.004183026051909735	-0.007789676023620259	-0.005410660087814455	-0.0003077914964329812	0.005950398114159292	0.00865051389430519	0.0008586883242434822	0.0015022698243188778	0.0059155151721582595	0.0054603508625006335	0.00780383821796569	0.007888934053929346	0.007312225925939652	0.013803929084000537	0.020544368364593477	0.030968520816650247	0.04185059413495067	0.05761877615666569
yagZ	0.004229984670914436	0.005566278102092591	0.0038463995543487075	0.009565220117288721	0.011779227941891509	0.013164693252747507	-0.00984343624765662	-0.03167630495756727	-0.04908963915440325	-0.06649451425003736	-0.07155557605180476	-0.08137025993129895	0.0014111307156349944	0.004824814103737573	0.00941932114788637	0.01307965048077157	0.009062200462741058	0.006108436015241253	-0.004721910566408019	-0.017019452281148643	-0.02145937122361717	-0.013463418757263333	-0.010356491766501729	-0.003183549085882001	0.0035676786522466854	0.005771952362464708	0.013637491910517462	0.006295187558114655	0.0025302530628936487	0.001296072877914016	0.010319080961905102	0.013971738401049044	0.02003175562408648	0.03012029993936134	0.03630648315089079	0.04163563159724602
mlc	0.00013875758319395544	0.012804135411280858	0.03286552973234724	0.04606939403787045	0.05673277226058186	0.05919624977678659	-0.00424260509992603	0.00610468037688873	0.05243522511968366	0.09253244715730577	0.1287844046272961	0.15412129881989245	-0.0025662423118198515	0.0017679459075209273	0.006265175771676564	0.009154327339918571	0.004142122484950781	0.004988110942793168	0.0036178236078133934	0.023490111520901132	0.046328810754787474	0.06411898928914889	0.07187228869222895	0.07477751708366694	0.015752527463201146	0.07365075350393369	0.13736413832912173	0.18026478846155206	0.21457915449325055	0.24012758213673702	0.012663868000307632	0.023794668238464718	0.03319731186944624	0.038002584386125526	0.03941204323079492	0.04452722259265217
narX	0.001056360631653533	0.003638480667701102	0.011969215053028491	0.015126141540967735	0.02271552893871607	0.019985920760229266	-0.006595367331175099	-0.023587132988014552	-0.03469782401508519	-0.04311950786453574	-0.043525440368967945	-0.04278117868458091	0.0007349723635963571	0.0030840563610063806	0.0075513758673752636	0.008278664585606844	0.006919464788294399	0.008648728234774574	-0.004823478912976147	-0.003984177764450117	0.007420503752619725	0.022491930435877078	0.03380798956965032	0.04094963865946765	0.0023432152918755654	0.00021371314361835343	-0.0035315480926862695	0.0018419767210142793	0.005536140421118507	0.014231398822783212	-0.0011475243666773166	-0.0002708525687034262	0.004699632391037572	0.00812088776046965	0.017133978978486487	0.026882124514649556
ugpB	0.00020998281501953376	0.00569692525718208	0.01772211003472679	0.03360471748646292	0.06298057634271342	0.10977686080496978	0.021806764457454025	0.2812166879330385	0.6642811933344268	0.9639131251396909	1.1859165994302219	1.3932058155835016	0.0008033319045473292	0.003215924833391617	0.0036681767803345535	0.003377063615156553	-0.004615211178370448	-0.009908747412319832	0.009793743641429126	0.13928298402973693	0.23728498425504713	0.24803425492390907	0.20555552734766774	0.15625566288414053	0.013725034857932963	0.03408269401021854	0.06199044241302425	0.09056093132168357	0.1143187079415799	0.13356299784718292	0.008167120335780926	0.017544099313068315	0.03017932566641056	0.044290777221016236	0.05090166234644758	0.06284867535632419
ykgI	0.004259621560738984	0.007125631968402068	0.011162170888585886	0.018055989918790573	0.02173724265899369	0.02293780478536202	-0.007852641517840151	-0.023167827127181573	-0.03927082772505099	-0.059040537161614205	-0.07272513327706227	-0.08442489249397987	-6.323058118009327e-05	-0.0005508656806833714	0.0010928073208454347	0.0016532358588631202	-0.005592163343726369	-0.0038925546852809773	-0.0023195191244827604	-0.0033246945116518945	0.003969800026452407	0.014422610125272593	0.02707906879289133	0.03997160934808441	0.0038824864043005107	0.007110116684141941	0.008276527952343866	0.012128041699035069	0.019684448038767833	0.0277793933248032	0.0015296257472167411	0.006615945096919393	0.0148668104418721	0.025535748327380148	0.03472412936239966	0.04417755116048414
pitB	-0.003528652539809216	-0.007341076026805427	-0.008191652026594057	-0.00877000326087264	-0.006132204965876948	-0.0067023429240384335	-0.0043138697591335335	-0.018864139963458246	-0.04289545011439051	-0.07038871244437797	-0.09186145372493297	-0.10347790340783872	0.0024234833028790653	0.005338639367351761	0.006795408562540705	0.009414318381801356	0.00985281033577615	0.011529693086748621	-0.013714664838399754	-0.0320747683741935	-0.05316243843682371	-0.07032112058440658	-0.0872691062204105	-0.10534569537417224	-0.0023027827366267364	-0.00444948489133245	-0.007303825352840367	-0.011549751022977478	-0.013640668694938777	-0.014149012024988009	-0.005250920068989366	-0.01019168809148558	-0.014552763148578403	-0.019008073294623225	-0.024196130963019112	-0.02802077397742717
yciI	0.008529631891803825	0.013882553417997648	0.020714191769364128	0.024307122628343517	0.025915369136764045	0.02284607094220606	-0.008044783897538904	-0.020713096604059924	-0.02612200922273191	-0.028904520998737197	-0.027777408048369496	-0.02441732074424116	-0.000933553070580853	-3.854611362400104e-05	0.0033478700555980003	0.0067275479473792536	0.005771210969810677	0.010575912783857118	-0.0016435118790312639	0.0028135207487798683	0.01997283766176016	0.046468825731412436	0.06866118687008721	0.0912124303900698	0.006599589914386591	0.011180182209242823	0.019879552779841395	0.028788906711125016	0.03663410693400407	0.045071230028017314	0.006134960796117411	0.010467988893831992	0.015572380143755294	0.018290538629241015	0.022357500768643904	0.02594403909098967
dctA	-0.0025077275128865726	-0.0014971641817167543	0.004302890406944528	0.014044547825248737	0.01955509943492016	0.024454552852222027	-0.0014726163556219737	0.012062754671082343	0.02362247450331415	0.02172277829586077	0.017763787506576933	0.01579969545078744	-0.00030499207033849845	0.00488800957662325	0.011567028014521252	0.017971221762603157	0.01679002897034046	0.022386712175728816	-0.0013082531397504138	0.007978643590615538	0.020058472049788473	0.03443001628455178	0.04695701032048652	0.053877615847077745	0.0038458061294821895	0.015494550394423861	0.0282637140104781	0.040281270053116304	0.049388756404000006	0.059405259983580726	0.010031508869162304	0.021789122422894703	0.03248102275576958	0.04208090322366701	0.05225793991733452	0.06277294889438635
b0309	0.0011365303644182922	0.005028788476635665	0.005910112562243882	0.004815383939394283	0.0028786343262984216	0.0013249783081099578	-0.010500514019387643	-0.033052830077954926	-0.04300882764945235	-0.04801462384634125	-0.04935534022826372	-0.044234826427743665	0.0028317364980623796	0.005703052275328751	0.0053869580950492504	0.0075966988820916626	0.01049248716550849	0.013967786893241706	-0.011708716195028316	-0.019421492947971478	-0.010367938092335431	-0.0006256617102494168	0.01540970992117925	0.028400758112844336	-0.004792756126823383	0.0006166195999321219	0.006491615697411263	0.008890801532686248	0.011496162448085568	0.01684339300420688	0.004718030984122085	0.010323636751984885	0.020395783349158328	0.028967928148513216	0.042053446337199304	0.05766318768487451
fecA	0.0026426425329032026	0.003115855027141684	0.004548630504315287	0.00404163366251923	0.012448248975665635	0.011249660079351026	-0.02029362271487595	-0.03126230911871176	-0.034068069969483375	-0.031825076549249855	-0.02462816598068048	-0.01799179088866949	0.0020589977154918887	0.005739383117315606	0.0062988026935213446	0.009773849866437546	0.0020638246991276565	0.0015439032985327087	-0.0029581243805383082	0.008970915063474033	0.02484863098634971	0.03829262996387286	0.053865858782405	0.06409345139294599	-0.0019681556310422806	0.003988550416073514	0.007293918747031036	0.015321674697781796	0.020151003572009465	0.01677063611500766	0.011544595934653741	0.016969671136483965	0.023207748794211388	0.03361153227102774	0.04679875001322476	0.05903071768049363
uxaC	0.007095094854724744	0.01929006787710322	0.028330025339246175	0.041088800795944756	0.04670483621013897	0.04920225942983136	-0.0003043655530915929	0.005576021264363739	0.011574425306561782	0.0026409117099612223	-0.010645458228251607	-0.026945139785814736	0.002329713934188597	0.010414256730801251	0.022441684018681792	0.029804940732188562	0.03098690693726963	0.03917810024006693	-0.0018573398549198731	0.013551538027553022	0.03591268910437781	0.05924528002154333	0.0834938652767913	0.0981696724170381	0.0024349753853821856	0.004336254591475358	0.009888108860460716	0.014937047458682542	0.02122028180057371	0.026217265940433054	0.010371943550935276	0.017067192017373334	0.022791372059128408	0.03424681163083008	0.0495351422171479	0.0733197188350018
dppA	0.003855499501890323	0.006984740272830245	0.010522678921691557	0.013535395449847895	0.01920077468198715	0.02479320129009748	-0.009559940320085815	-0.020134736817529836	-0.017367762498514832	-0.01143422723684617	-0.003910226285944042	-0.0005725578480980554	0.00041500683868526554	0.0032929582464147006	0.00790602598625077	0.013893172648029547	0.0136074948287179	0.01783277346833502	0.0007826690297593532	0.006589637592399796	0.017394516288279864	0.0277740878055755	0.029052001154582244	0.0267611819011779	0.007793803478867327	0.014657729565032805	0.02914396355276885	0.043240186661935305	0.05595267817924664	0.07145741319972393	0.006782784924193297	0.016829145689238115	0.027722484008617678	0.03734326313783492	0.04740434251211451	0.060155653770152785
yafK	-0.002895249755358866	-0.004011610956186905	-0.00464292298052759	-0.0033427770655720893	-0.0015201302007713745	-0.004466741054646591	-0.008616509754892691	-0.025933078277471062	-0.04097974740048625	-0.05526889113264743	-0.06005687316910911	-0.06097727515171335	-0.0029157385990325226	-0.00597424882965299	-0.010015992450917353	-0.011053629101551844	-0.014772116310290066	-0.015658940971170644	0.0021530355002931786	0.011575053562710212	0.034747321199617674	0.06496523567847115	0.09776972037837219	0.12615445521212984	0.0016582713290568228	0.0018803258855338953	0.0017616322797745468	-0.0027045870549506482	-0.0016134868855093563	0.002683186123776611	0.007764426021027457	0.011818122406435747	0.02183092513111581	0.03715720071872235	0.049972958801678215	0.06440376885939865
ychM	0.0025879865355613123	0.007435800490965094	0.012352569586713002	0.012314785822670742	0.01837330958612584	0.0161026776222891	-0.009724274079326724	-0.013015974204962961	0.0064512427477938705	0.022472866512795345	0.03799750971682171	0.05468860249883977	-0.0004969978346055975	-0.0016580876558409292	-0.001285540999452168	-0.0010619568015973668	-0.0073896601428314135	-0.004996877422745952	-0.00850961947633727	-0.010727883346363336	-0.007261478997292873	0.003564367634481214	0.014654760106823279	0.028650758015443777	0.017503807847336773	0.05547077240920059	0.10489965751587946	0.15396736436905104	0.19280587707550972	0.2250068925896291	0.005197854712796881	0.012607010975732342	0.018514862567561036	0.026771591766995177	0.03895048065081914	0.051033125424885285
ppiA	0.003429674743642765	0.010106291517146739	0.020735294358545747	0.028005322156071936	0.0362522823525542	0.04461873426905339	-0.008515695471603421	-0.018543165576092823	-0.027718847333542827	-0.03999884301250064	-0.046622036143607666	-0.051947252746056986	0.00019912279732417815	-0.0016864107403071684	-0.0026902618756208404	-0.006512208088602552	-0.01606897210631549	-0.01596566268612264	-0.003719923057430843	-0.00622858033361523	-0.0037728642506354593	0.005482234872336346	0.01426341889303693	0.022329004580653608	0.006079990113611968	0.012536719104971025	0.02108780155159535	0.02387180547807486	0.02585045687111268	0.030843226833823807	-0.005106800926462993	-0.006585112801332451	-0.0047905921165513135	0.0014000286089465854	0.006049706674625009	0.006409322592823662
alsB	0.0016507415591155202	0.007644331263341557	0.015553666567883729	0.02645352244291326	0.035881951668089496	0.045594984896976186	-0.0127708706085939	-0.039619289534169884	-0.07595903287557323	-0.11172150905170537	-0.13947758805256957	-0.1628497072644943	-0.028374497466574965	-0.052620306168350804	-0.07147151796762839	-0.08398215862324314	-0.09618825022274681	-0.10176230123906214	-0.001850048829227273	-0.013983742021103352	-0.012340217008250502	-0.000844936283852685	0.005703174947784877	0.014637134682750044	0.006926581533657803	0.018957068736626607	0.03114374368705134	0.04671051237590694	0.06284762263350097	0.07734022217738373	0.005144713339121845	0.0178610603062288	0.03433711941745135	0.05172146588795864	0.0679043442808872	0.08532683490538512
mutT	0.005865121228397003	0.012183519559055877	0.015200854081725022	0.02525334902547248	0.019312400277019928	0.020164288527531073	-0.017219842580780045	-0.030123515593316087	-0.02834017018674298	-0.03192385896850775	-0.02955000222438109	-0.022106844969220878	-0.018271660411839117	-0.013457479861027815	0.010741835809608666	0.004099256698884335	0.008906655402941019	0.022947049547235174	-0.014708536460411363	-0.023486662521972672	-0.021446737191310877	-0.016037578806619525	-0.004876346697161526	0.007343809535900022	0.002513665449726938	-0.003836216708703044	0.0008837342549657428	0.010166553682091434	0.015531901597613085	0.021085472488086156	0.04371047359010035	0.06794666525983015	0.1006786915101831	0.10606805627885299	0.09765952774680933	0.10821478906792409
xasA	0.0014403781958316191	0.0004169077477743655	0.0009088637478491838	0.007044427775280399	0.01375192657856878	0.014768005142612431	-0.005417446992611264	-0.023062680398718494	-0.04042369937677155	-0.05776873677185717	-0.06626310020087854	-0.0741267722829255	0.0026497702662933447	0.0025721009863167855	-0.0049858890823618815	-0.019538766876869958	-0.037011766665406	-0.04579637483653937	0.0009163467980323941	8.21144580738491e-05	0.006543887548360791	0.019532080705761446	0.0336175266908803	0.04227123202689485	0.0020868774149265146	0.007513192720748874	0.013866145192550739	0.01926522872406421	0.02524176275134433	0.033530758896300056	0.0031829623660680215	0.008691819182845024	0.016734781089726737	0.02426332135669354	0.036724225233757304	0.04737749335975595
shiA	0.0013045973642589752	0.00506472338865624	0.012646350737311176	0.019000728127609043	0.029571227994489753	0.040000393518524135	-0.0034133823266637125	-0.006576034720364405	-0.015920908896773295	-0.03756475881947882	-0.06273416361181922	-0.09024231600863433	0.0044480234221874635	0.010456579437954477	0.016801210509053036	0.02414993075586044	0.03005994739467298	0.04105876713136056	0.0017031067985913207	0.009331491162597318	0.02476895372818268	0.04676172929057743	0.07260941117995498	0.0938383197233663	0.00824340274255488	0.01468578904297785	0.026438627650821358	0.03833842762651508	0.05037551342500062	0.05953940574165749	0.006820137778864861	0.010629630085992004	0.00966740496357107	0.016615008017933485	0.022353890913940744	0.032794812383760474
dcuA	0.0021848645334319257	0.0015276833575520931	0.0038207102654745154	0.007975213341710346	0.007874186672580412	0.007738088167126891	-0.00813119516175275	-0.019899241732368254	-0.03415562592479056	-0.05008383985835267	-0.06257574413043969	-0.07037138700824352	0.0013078036649581005	0.0012193204138851402	-0.0015955260212836817	-0.00831957281270477	-0.020129725874978893	-0.023630004777860862	-0.003860039035215802	-0.010002631582361908	-0.0070674789423842	0.0018437752588469634	0.004668672039892915	0.0009517517050993389	0.007280607489887499	0.019056892765251916	0.028551527009206146	0.03694817928763459	0.04663648076246535	0.054931718764013225	0.002323758263959608	0.007471785314684542	0.020250518054329224	0.03410362109499212	0.04822917815930155	0.06322654095327504
dinB	0.003683720615587752	0.019528425702816123	0.05144068219772378	0.08902073573363421	0.12427794888992075	0.1541178410293677	-0.009257353634924914	-0.0139466605229356	-0.015680468757450675	-0.017076459274465626	-0.022373039014003806	-0.0268795937672855	0.009622323464406318	0.019097380175311433	0.02995885871507052	0.04197169211245746	0.05104917811670043	0.05936193618600148	-0.006109513476769075	-0.010557354514017353	-0.001667652690849687	0.00669523491338402	0.015242320358232078	0.018469957342519834	-0.003397743522779388	-0.00952099552936548	-0.012076519708065605	-0.00975570402424411	-0.0034682978890612608	0.004317608606554198	0.007617802394128169	0.020178131695416192	0.030115259224867477	0.04546420674940559	0.0618368415492392	0.07463515228155446
chbA	-0.002027852661418211	0.0037007225226095945	0.024611356149625122	0.039844746216442996	0.05547768237816856	0.07715629912611915	-0.002274116239211108	0.08420150833972366	0.21284710813755547	0.29916693722570004	0.34314127623487123	0.35771638736238026	0.00022854763065553873	-0.005120235266037887	-0.014739384914895058	-0.02822482171358042	-0.04396779865620402	-0.05323974913766129	0.0064681008199014576	0.03556849960876947	0.07158930709504947	0.08660721038014166	0.08933767144929751	0.0843267104229346	-0.002146809016821133	0.015076568074159994	0.04438056320121463	0.07296954045292892	0.102806198282434	0.12894807520543794	-0.0014496001490974595	0.001971637412471334	0.012341197384458182	0.021155751204654464	0.035028056706562304	0.05082915924625803
yncG	-0.008541387039868297	-0.01108232129945875	-0.010754260742266155	-0.007774285544795431	-0.004898236594954458	-0.0024185656025619245	-0.012538187474324251	-0.045366103455757686	-0.08986389092704798	-0.14201076164571635	-0.19191144022609416	-0.2318917294438504	-0.005891691849502298	-0.011116419008824237	-0.01411978337521057	-0.014945612923815996	-0.019225938573126312	-0.015319042847071076	-0.004904851923310363	-0.012019661788129769	-0.010724883245816197	-0.0009832987906291117	0.014038168592431847	0.02690303295671721	0.0012303620095511273	0.0046690745987253	0.006247074039930704	0.007834531396840094	0.010519467143444582	0.016816105749951963	0.005414471094630798	0.00925825894640521	0.01715699010666756	0.03148409089292415	0.04570769540272465	0.06202055465866009
ybfG	0.0036781114225372807	0.01014647506027536	0.015498198095493434	0.02007954733365837	0.02555440815353283	0.02484169115011113	-0.01214948063983368	-0.030628099097519915	-0.04840568905402371	-0.06820315765366362	-0.08343602455967755	-0.09060977329817795	0.0026143456083348032	0.006529416686045808	0.011046536610258022	0.016168385151050166	0.014019908667005957	0.01984917198315438	-0.015309004411645693	-0.034720716440764035	-0.044305274571099854	-0.040607618161078655	-0.03168768423200985	-0.02345281203441965	-0.0012805008279709097	0.005105822802947205	0.011641208853626659	0.012875892240355433	0.012842499903206746	0.017461415603104	-0.0032516826559308145	0.005611098167509359	0.013100637526223724	0.02218889910527672	0.02505360050983903	0.035222057766138994
brnQ	8.964797611011135e-05	0.0007829854739183342	-0.0006350191333988388	-0.0031209051077047798	-0.0018631627592712665	-0.000995280837022373	-0.006972812345409431	-0.017672391818595697	-0.026396678574014454	-0.03515045053718509	-0.03815049579278566	-0.03737918090428316	-0.002690046332654029	-0.004584285833610554	-0.005717446822244334	-0.004598357514496171	-0.006632432523420604	-0.0025760349975517995	-0.0010558173232735237	3.7047134359474593e-06	0.010420637884988348	0.028512347275057255	0.04979167977006982	0.07109970826349213	0.0009139241023672146	0.004220908100412299	0.009924029094649066	0.015557753135973195	0.0217235550095511	0.03083298148034802	0.005153090649877011	0.012654557065048035	0.017621832273422556	0.0243046367941473	0.03176034274634372	0.041844282996650495
b1997	0.004362760708694747	0.013454411570425982	0.028682197134294516	0.04600156605893082	0.06493636280152483	0.07953761767837271	-0.010672202988871535	-0.03224441108581292	-0.05722046509970034	-0.08557811964756819	-0.10843963709927369	-0.11772531537064124	0.004346103579192651	0.00910476854809983	0.012527609173787113	0.009634744647719766	-6.072943415549389e-05	-0.002121974759087141	-0.007144349943711701	-0.018083230473802413	-0.01375278514368153	-0.0020100586245681827	0.003999204865104651	0.007779310360813114	-0.002408095972595177	-6.293163429358072e-05	0.005359071238379947	0.01073535299096898	0.022396415421498835	0.04024100150793382	0.002043301490771021	0.007690703086397839	0.01381004242390817	0.020331178128400077	0.02645972960569813	0.03479243386466377
glpA	0.005341545365020528	0.007090312953532642	0.01574282679725056	0.019762567844622908	0.024315431305023703	0.029960993376023766	-0.006564527436458469	-0.006158431368838476	0.004021974481037653	0.013765059737699224	0.025341211464819168	0.03308558678136742	0.00641187468402163	0.006009847269897468	0.010352304902308575	0.014081840992330504	0.013944249406028744	0.020345025376315665	-0.005477072741161965	-0.004888943806391091	0.0007513992371606977	0.010669475514148317	0.024742308638924123	0.030515576268534583	0.0016788194643926509	0.005727991615927959	0.019952040619065286	0.03508872680640276	0.05396387134459317	0.06394948505278955	0.005704015985917043	0.020655094287476077	0.03663837341801484	0.04557307206885597	0.059728653138492564	0.07043333921604825
cvpA	0.00495945436605939	0.01129288308682599	0.02161621093180428	0.03300112693634485	0.041739268115107316	0.04638691395922411	-0.008630388342255267	-0.03698121228639845	-0.07766972891709044	-0.12425329978915266	-0.166514074013473	-0.20136081709398082	0.009088047939112819	0.018619777109126896	0.027715861452034984	0.03595365830689426	0.0355842224227692	0.04342363277589534	0.009855918727079836	0.013036556529601616	0.018413631587761613	0.03002529667484461	0.03970546079865108	0.05859154145255385	-0.0007818586687798332	0.0038461293508373177	0.008159400822433254	0.012996858925991481	0.01726510052348995	0.023231027945939477	0.0001467697153910913	0.002467851368604512	0.002610552755389751	0.006899905011854227	0.01941889795690639	0.03142457661574695
ftsK	-0.00851556623331122	-0.0059996440526046795	0.006020312804751538	0.023449240560086567	0.03491022441311563	0.04629884135061593	-0.010791905402611594	-0.03182835669306255	-0.05353776193777059	-0.0806589961596201	-0.10212931379879261	-0.12018570490043726	0.00606130451638776	0.013611908017354617	0.021928092317297376	0.03206429455798783	0.037714154779264125	0.05051663395639387	-0.005324403552421831	-0.007509911946997628	-0.007859895066993569	0.0023727238107355535	0.01755851754177803	0.03482692047021271	-0.0010676037610193431	0.002481346690182092	0.010366057326441002	0.018768252083550627	0.030217027083616028	0.04146889465972382	0.0005158462911857659	0.003920444327042529	0.007738866447333	0.013397317540543931	0.01912937070229731	0.028906898140705278
mtr	0.0006127932067338901	-0.001645194088346306	-0.005529194563372479	-0.012877280261589288	-0.02166639026517983	-0.03058691631317609	-0.005251367331877341	-0.026804011081172738	-0.052917664764597104	-0.07178642303627368	-0.07889600533690917	-0.07710793063724952	0.0021475055396758184	0.0037680653460384793	0.004968774167501694	0.006388696825533563	0.003549331631714186	0.008087219987337853	-0.010850946533854756	-0.020344666390178283	-0.016409527992050442	0.0020888482930761032	0.02555824621192068	0.04664306031593178	-0.0043652481359198825	-0.007397075435678679	-0.012616516562318748	-0.019358708648909238	-0.019643053246588604	-0.016642873245214268	0.002911869941077566	0.005674299469387505	0.00629361981932819	0.0075357778796015535	0.009050750516878672	0.007822415800263783
fadL	-0.0029426055840333356	-0.01366567528868539	-0.025047269910006883	-0.025426699158604224	-0.02198194259584186	-0.008116411512123433	-0.015091530653365964	-0.021893742832045503	-0.014587451723745128	-0.012055427835493418	-0.015220876269842937	-0.02114570352932059	0.004331262694997658	0.004198131550774324	0.006098139413199402	0.0054331091479844235	0.005289588293181958	0.012968099477622176	-0.004378755894464831	-0.010107624653090152	-0.013387322412874826	-0.01038712693578991	-0.004592581608663384	0.004753914219428015	-0.002673501856802151	0.0046896339716320365	0.017127697676125077	0.023279194070485544	0.027228082578968412	0.03717671339025682	-0.0010213410303116382	0.0046359053396124025	0.01236216695230373	0.01796927185109983	0.026771668193979782	0.03825853857129485
ybiJ	0.01321307793086537	0.021674722147445476	0.03126066362392844	0.036185549165869094	0.040122151413188936	0.041111755486518714	-0.011251308560858235	-0.026900556356532955	-0.04369950974323256	-0.056897757972428416	-0.06673635456854186	-0.07139900527837012	0.0008220555631620743	-0.000275479927844743	-0.0018666642179193448	-0.002620937528742882	-0.011015295410780192	-0.021861522346503452	0.0011453398553091451	0.00036614909758822355	0.0006639869280078552	0.006502311040604883	0.016084270411317443	0.026253417107053107	0.0033716766313554012	0.0037759865144663205	0.0024336312822499546	-0.002703862331550183	-0.008275332173503154	-0.014854225433338149	0.0030966964571757043	0.004286910007379279	0.007169877478899339	0.011829972710364121	0.01699082297113917	0.02480246926058613
ydgL	0.00742725818512138	0.01510886773520779	0.01985942564311165	0.0024992741298110782	-0.016373566935419193	-0.022447036761273007	-0.0056527041182036315	-0.0007593599939010643	0.015149897240997735	0.027987327352003277	0.03565598174266631	0.037057486749309164	0.01698587397282834	0.03509374382964278	0.05187256577140737	0.06304006455476723	0.06979575290281465	0.08215797369112512	-9.750731848126062e-05	-0.0007299893691183623	0.0005199153945395916	-0.001291819035916732	-0.0072716453293420556	-0.01406449177277929	0.0022912615439722966	0.006392418097031559	0.015898914551981416	0.028447036959579657	0.038066497317768656	0.0492422447197425	7.810169539939332e-05	0.0005326192635372964	0.0023868283020526903	0.01137001729096373	0.016934157265352655	0.026452687931032587
cadB	1.3189430426177441e-05	-0.00038986973114189474	-0.001102127310772466	-0.002050716537751442	-0.003173454251272308	-0.0039506990754021205	-0.004389713533268217	-0.0201101069415045	-0.03787784301860254	-0.05550875969852642	-0.07285830495484491	-0.083381144959511	-0.005128525542223329	0.00749535764684472	0.037589284373610164	0.08295904403711181	0.14842506202656644	0.2434639442518522	-0.0013460656840408212	-0.004398015831741841	-0.007075540212098603	-0.009784196581349432	-0.011147837296966003	-0.012302636916064001	-0.00048724098771951333	-0.001945917363929774	-0.004875932365998568	-0.0059196168535889885	-0.005463039731123057	-0.007138873998229083	0.0029262804077782806	0.006733359022423556	0.013173072057425872	0.01652325516142681	0.022123851443385918	0.031357956368598464
nupC	0.013748582538220599	0.03399548382061207	0.04620866996256766	0.052342806652248296	0.06097045595753959	0.07557369103194035	-0.004733130718711604	0.008893633590832915	0.03128644583685244	0.046396759863925434	0.05479844162532437	0.05852479489749246	-0.028760747863109462	-0.04773662054943349	-0.06296811307017282	-0.07487501897929251	-0.09269471459647614	-0.10742318487718319	0.00031408926593452937	0.012638932060780638	0.027828710472679864	0.041117811504384594	0.05690560178702526	0.06460472955501542	-0.0011878475825278254	0.00382979960900081	0.010282250035903311	0.022002532968765573	0.036930806239945636	0.0512678704346385	-0.004669349328904506	-0.009794751469342125	-0.012091026499609818	-0.0155819825913954	-0.020535366932867172	-0.021109751773562686
nmpC	0.026353379762894587	0.06318159035121762	0.10672968073912112	0.1530786805415663	0.2022183978497535	0.2429609601275704	-0.003513387860433718	-0.018029372434654856	-0.0457595900200356	-0.08057467396068184	-0.12188626204209578	-0.1574478157064323	-0.019417357147427695	-0.028084406392648288	-0.027086821569709638	-0.013998479006906251	0.00796641693815749	0.04067256503840723	0.003568988494707452	0.009776808315020745	0.021986550702823113	0.035242010766911476	0.04981229582815688	0.06225332190880086	0.003989976268935294	0.012734493742876326	0.01997186125210548	0.028462927594255512	0.03803225122461231	0.0498847734109026	0.004119908781090318	0.008463369923300363	0.015224771871629662	0.021739866950829377	0.02912324905333727	0.03961554145927031
sodB	0.008746515564034428	0.01986598545188466	0.03234935700789206	0.04195707634250593	0.0462521531587005	0.05188055711179976	-0.007591307934138818	-0.019466938318152178	-0.017496282247564783	-0.014971143917478814	-0.008819545885991176	-0.006926455320292756	0.04939321779115075	0.10914368077622943	0.18433906187316892	0.27385726017655454	0.3610701146588769	0.44061105022711416	-0.004751232729297193	-0.00903950016055578	-0.006825997672273088	0.002067046096569024	0.009966243311358498	0.02351284746419434	0.006832699469168433	0.013816447003250182	0.021750535529747206	0.032732295858380604	0.043987469103420065	0.0547468869812781	-0.004758665966234547	-0.008395111051055245	-0.01006826840766694	-0.012599549190619579	-0.020841788602642113	-0.022488442858186644
treB	0.003112627961719866	0.004964382353877092	0.011576839475574432	0.014631443618289467	0.010428129356353235	0.016613187144705246	-0.014135649079614364	-0.019892088737337985	-0.016739093588521534	-0.011544907130135727	-0.004649519498108889	0.0038012660441551814	-0.0011780213580723812	0.007136087372007981	0.015910371528610457	0.015569251921552608	0.01200161660649383	0.011008836897521974	-0.008591461479748683	-0.0185724928734016	-0.015863784777250145	-0.013678907495328472	-0.013244296106659269	-0.012605583890252289	0.007749442670726799	0.01905703249864924	0.025315371933454792	0.04104010738451061	0.05837366419725325	0.07272574360607442	0.00149842472071443	-0.006409874558027911	-0.013519673746267308	-0.0012618033185339914	-0.0030103554619725797	0.010057391298127258
yqeG	0.020890922291127958	0.04732773558379456	0.07480700801450212	0.10043083765399896	0.11990434699287521	0.1304797135438717	-0.006588350147932149	-0.024630389209547188	-0.045809255132844284	-0.0712232608172205	-0.0983798051701311	-0.12290401738617004	-0.019807791829572482	-0.036634732045526565	-0.04908078045328203	-0.05721344539051282	-0.06241471687738648	-0.05283683098942295	-0.0036771123828629186	-0.011925766127590064	-0.01688807014329678	-0.0108873013788017	-0.0016966538717819682	0.009405389687615687	0.004209623766955172	0.008358596028691108	0.013758785471725465	0.018379743468779616	0.024996242594633917	0.03342650115401652	0.002971251405438673	0.004207770561920552	0.007683918349797225	0.01114285144072067	0.01410531876371496	0.02052209878172635
ybiU	0.010390353936194188	0.025511299312099927	0.03840237892838698	0.04832092247540606	0.059629443919906405	0.061883432596938896	-0.014554971043001234	-0.030862549010071398	-0.04192260472392675	-0.04839453333305882	-0.051633763331708896	-0.04783843633133759	0.03199602081745376	0.08213182043250479	0.17731730333581164	0.28612202285900074	0.43684487906681246	0.6636911400021773	-0.008109317240638186	-0.01162152975440302	-0.007073768192913335	0.000510041887913919	0.009404364488772434	0.01669750052264181	0.002696969161912905	0.005145386660000014	0.0032726300133607412	0.0013739302656862746	0.005839931862193321	0.011396213967362623	0.0027537201770964892	0.00686908692847389	0.010150539541690066	0.007873452565876642	0.018904984743695483	0.02432595069877477
rpoD	0.002028507325427793	0.006586137338270227	0.01726960584451912	0.025411110537752867	0.03010864770958516	0.03531984504422743	-0.016748636942780417	-0.042038139743139094	-0.06257501101990262	-0.08000487989128209	-0.08847842494682771	-0.08071043098184835	0.00014534355313638178	0.0008566329770051415	0.00406418166012889	0.006001874839234374	0.005723277564999604	0.009318608133473565	-0.021178926330015155	-0.01545187513908285	0.02654846579408806	0.0708280378702597	0.09477299316977797	0.10653187493974195	0.002761776956077823	0.004778593155550383	0.009279882351161837	0.012872894727025807	0.014739760965302105	0.017976071052327052	-0.000441406910480792	0.004265798900551218	0.013296417924372255	0.025498142877724873	0.037066629008336086	0.046313893733274845
fimD	-0.0008801908480276827	-0.00038465461070611877	-9.906097403030394e-05	-0.0014417923924951942	-0.0012169164044337367	-0.0044636460185131024	-0.011411146341181476	-0.035829215328850875	-0.061421411718448816	-0.09147015340015632	-0.1128528363462502	-0.1275771622114117	0.0027969678024066984	0.006677452548149849	0.007470877962237781	0.01784976387946537	0.017637720164910012	0.022964358536257216	0.008950474405656304	0.030871696300970544	0.053709901846049034	0.08883692022406778	0.11135716494285486	0.11993698737809051	0.00479026025562678	0.016771129828589554	0.025671161298506828	0.032814907738778196	0.03913879164190266	0.04459079406255557	0.0024898365859979997	0.009366058024515634	0.01930942412849447	0.02738776277835577	0.033412446794957064	0.041820596767397855
fdhF	0.006994353486916049	0.014811166335790016	0.02315906729106665	0.030708748232530596	0.036209457373166956	0.040707009838284826	-0.003483751143457208	-0.015190590041329563	-0.029360742053456637	-0.047491731716263114	-0.06143765564718513	-0.07229619741279024	0.004551845802319803	0.0082264668421637	0.010961619407560113	0.014956906467095967	0.017589337401431877	0.02584302276970487	-0.0010063312741325472	-0.0027646937506267295	0.0026598287526644936	0.00959821802331987	0.020615164291014322	0.03279826403753086	0.004919595886814248	0.00920822406856344	0.015272481078444183	0.01969225631882061	0.028305514798598618	0.036036414562459006	0.009250930532287262	0.019460107853674777	0.030916081987825847	0.04295007613377323	0.056048606404660604	0.06970251610287305
ompG	0.0018454701284313505	0.005479261990675215	0.007306022609081058	0.007878718466905408	0.009848784610587594	0.006749147287405894	-0.005764472087775146	0.001951081688154091	0.007370011182252178	0.004994096790020834	0.0037886275410474878	-7.811839861569564e-05	0.00442833822391202	0.011668936169896667	0.019728107132503683	0.02425623463354548	0.027542420446783893	0.03406967558236233	-0.013523343188345985	-0.0019523293783833113	0.019249616639776927	0.02663066649720728	0.034958281943877366	0.042755997203314106	0.011995498048370783	0.02338939333564454	0.04016453426067541	0.06710977482503733	0.08033884383118739	0.08537724552166921	0.007386562005030198	0.012527516652108744	0.02491390091833992	0.033748108571195645	0.04806680866568732	0.0652772815912191
yeaU	0.000513384720624133	0.0075155763930762785	0.015003716412181315	0.026290660736563505	0.025704843467175848	0.021949024413676063	-0.012660971590600369	-0.02847122612111375	-0.043361180363508875	-0.05880735023294487	-0.0695234514281727	-0.07488672608062781	-0.013774924089303855	-0.0031273920299579785	0.022716849592589308	0.03238394066741741	0.016345265965164505	0.009776626656909891	-0.01209967986081238	-0.02373032151617768	-0.020116725501580838	-0.013455260671621307	-0.0025288590575865185	0.0090211291136809	0.0009778670381296415	-0.0055267137388146995	-0.010845658822126021	-0.017193197420693942	-0.021062577222103473	-0.027358450262418194	0.007432771725191265	0.013306243819726124	0.011095190917556367	0.00574682304082715	0.006874002372418238	0.012653927327927276
mntR	-0.000218668941963376	0.0013032276169379195	0.0024316828352653	0.0015124431883567812	0.003392372524785367	0.004423610437461804	-0.011616884563235027	-0.0266794407203996	-0.03757955117626334	-0.04570130989628573	-0.053192492754878966	-0.058731982295032334	-0.002197681658648763	-0.001547204034346116	0.0009204122603754583	0.0013554077148505976	-0.0018884147573506903	-0.0015231522458510093	-0.0075398933984804455	-0.0061535911239214884	0.008245375603153875	0.023591255882594704	0.0411504754257304	0.048551602540888895	0.003375613224510022	0.011209080178031856	0.018026494753077854	0.02303079019695729	0.02826727650253475	0.03746257227514645	0.00631427573584239	0.012016705762156273	0.021096824589902346	0.03191762646664592	0.046992701381068175	0.06398842322714587
nudE	0.003871673565495282	0.011939017251895275	0.021543110134588237	0.03449033335368794	0.04581466753561929	0.05474768667515603	0.0002686986136814643	0.0044429487552585314	0.011637228514108387	0.010858926305439411	0.009240846763845564	0.007294933748933827	0.01020985231459769	0.024974739874255567	0.03607265598201111	0.04504917969207247	0.04872914350379864	0.05736077085351824	-0.004873514370314929	-0.011091886065787978	-0.00848467280995311	-0.0020091505685425025	0.005449339953167617	0.00867890038111838	0.005169970663484808	0.005577706641152703	0.007411488969091626	0.007164189542510238	0.0058045061334415	0.004097625618993364	0.015047827630006188	0.0270132324386582	0.03503729988702885	0.04726559188110304	0.05877311865285591	0.07115364611395668
lpp	0.0002477957618865371	-0.0008607991630633804	0.0017229895865165067	0.005622729191283011	0.011747365555007836	0.011470207247557382	-0.007150113080665875	-0.020645531545570764	-0.03918813736493224	-0.06021135504376369	-0.0756049533402303	-0.08581475128786316	0.0003734707886896731	0.0017056242199466325	0.0013946204701072416	0.0006961088583279411	-0.0032728255695461186	-0.0020654110319838796	0.0005319807394938629	0.006114785459988738	0.019835609695870535	0.03853643548585781	0.05378291233538703	0.06454494182338404	0.004190440847127809	0.007967460194212163	0.010145403162382792	0.01157747468271157	0.017943808790037947	0.025869742993710382	0.007685339555402826	0.015630395405710658	0.02610994379453009	0.036714669985642004	0.04866547432985479	0.06138767267983311
yedX	0.0016048657323638517	0.006942668635674824	0.01226051439725668	0.015851242958822523	0.01853780592664962	0.01794945921092126	-0.00726054776462095	-0.02567798326478884	-0.05421341310659872	-0.08452741134745145	-0.10293444199626837	-0.11685492652334853	0.004615073993842456	0.00959327587133987	0.012908382057234288	0.0178140535646892	0.018752101194702542	0.026076710878573994	-0.003029874885582713	-0.017591583182691096	-0.028711707842356764	-0.03227902282233059	-0.03766547714536795	-0.043315363828647466	0.004452087356573609	0.008656853285156392	0.008345334521342385	0.007627491982740247	0.00912558427750267	0.01480487867210303	0.017171779572892527	0.016798575070797205	0.012204486848966056	0.01368735754191829	0.026431763100657618	0.04211250518383896
yliI	0.0016704356102456256	0.010494697542481042	0.024750217727713283	0.043738243784755944	0.06672258265971949	0.09095568130964472	-0.006296630607624107	-0.026791778007587808	-0.0507953667518605	-0.08116775548682321	-0.11130243325575304	-0.13598471258456	0.02329150178135723	0.052109615573267966	0.08601587869224965	0.11543810264712315	0.1363064523938084	0.15309701993165967	-0.00829094445718526	-0.008780754759574006	-0.004499350756699441	-0.0019996019127886456	-0.002446898733372574	-0.015612757721431612	0.0025759679268768675	0.007188800138337987	0.009010168499211891	0.011891012277646815	0.01708099746608958	0.025485405693332106	-0.002236295231511867	0.00033568898374797674	0.0019952986780464163	0.00547850296400824	0.013812089910188861	0.01925903090189854
yhhM	-0.0019801891103416467	0.0006902820730929655	0.001259831902738173	-0.003801130586532683	-0.007594428003036784	-0.008749917986169819	-0.009011439253060775	-0.02452029051307319	-0.04078542161619543	-0.059116819339180796	-0.06989138821763081	-0.07594979716081122	0.001418478513057174	0.005337243209250332	0.010277534171726933	0.013908030721885914	0.012752422737923465	0.015113266459284827	-0.004930281091140108	-0.009494942607171366	-0.0024663740154897773	0.014975086778750962	0.035453006948820184	0.05447631878621917	0.005153689678715671	0.00833250484649226	0.01301344260870762	0.017275460713660144	0.02322050739890755	0.027573307499137018	0.009883942943013329	0.02309891194881837	0.03427331639762683	0.0380248294329604	0.05056788764653319	0.06800543437245227
rcsA	-0.0021937877863614156	-0.004377120274452611	-0.0037525944329786557	-0.002534659540657885	-0.0045340080035746215	-0.012304179579726838	0.003923380018713923	-0.002187895831661869	-0.030281640918610443	-0.08734928001339373	-0.1535965307785642	-0.22043379105986016	0.00936765015056864	0.01934449887518389	0.024763281671910685	0.03003927659052674	0.029256584144617764	0.030957366754121095	0.004245367087562097	0.0005356599779674569	-0.01789446106065962	-0.05085846241591101	-0.09336871389877541	-0.1395200464705432	0.004836620379824446	0.007499638953533415	0.008204018939031844	0.006205913367885228	0.0007828814469017641	-0.00601422030080284	0.023643457398226573	0.045855164814204666	0.06554760573657895	0.08091746852806274	0.08975788352189379	0.09429269821977172
ypdA	0.0014868280207030128	0.009596219356375618	0.019738059985049152	0.029619062816489912	0.03808794957044359	0.04393667300865596	-0.010873307843083858	-0.030693392051311073	-0.05416209657182284	-0.07691681307289007	-0.09184966425684081	-0.10224184501458351	-0.0016211971613517254	-0.0009119428892177577	0.003501095431466342	0.006896929834704038	0.005457301314301169	0.00846062598275196	-0.00580250278288436	-0.009548885824996932	-0.0036787463576694493	0.01135216861652686	0.02554993740787218	0.039358378027855495	0.0010541782078262432	0.00011203025332828421	0.00035377777734462465	-0.0009859770287122364	-0.0003774065702378373	0.0033543245254587886	0.013517972372054215	0.02436310590501183	0.03694906129968039	0.05129590239751634	0.06219042833587974	0.07114318484362907
ybjN	0.005977265413502735	0.013488499033404357	0.019600240898348126	0.0269674084395733	0.03371944812902568	0.039342507663353246	-0.004107550101020298	-0.014931118487478917	-0.028228603873659365	-0.04018039730519735	-0.04968709169802835	-0.05679561763478299	0.0024960849222366265	0.005620482259740761	0.007288073572291219	0.00786061257759666	0.00518156078786983	0.007692626079263866	-0.0027613759845399872	0.0045378088273900965	0.0223127556590623	0.04174039843131782	0.05871029539920127	0.07560078628680668	0.003958824146249444	0.004389902234725393	0.0054915339495629125	0.006091217949731422	0.006560642278719308	0.00811524041977426	0.00328344217970712	0.01021179178018093	0.021440689129460098	0.03601080684837202	0.05275242577619366	0.07086381242883662
sirA	0.0028850256583735985	0.004398519727024279	0.0060665796032994095	0.004637079775654806	0.0018103169531088741	-0.001680239750911948	-0.0048654518368266295	-0.0014000371631257896	0.010098722962578525	0.015503000328088698	0.02745615838783561	0.04197774198296955	0.0005097483529117092	0.0013261762449772684	0.0027381703475108515	0.003738810491210628	-0.0009895517177548995	-0.0006032198465460453	-0.002586637120071635	-0.0014189699859195187	0.008629549688839057	0.023383956284692625	0.03204973886417977	0.04104571289204085	0.001831153000149402	0.005103314291406325	0.009119847117559336	0.011243715586082116	0.013138416834911511	0.017893046953911057	0.0015040887589668544	0.0022882168999623785	0.0036623061274818954	0.00760266107171801	0.010714797989196063	0.015249383647326333
agn43	0.0025165224831201053	0.0053094531592641605	0.009704726017978433	0.006038977062935035	0.010931711235939195	0.008852973240662237	-0.015127275683137752	-0.028836575338055646	-0.03778130440811352	-0.046054791336424435	-0.04592895838534747	-0.047652485285255855	0.0006538117443822119	0.004671808903430472	0.00945712544607548	0.015106601313368285	0.012829887418068715	0.019106878440749785	-0.007365699733599574	-0.010427170841221191	0.002690677798061587	0.01968374994708572	0.037258731966732656	0.04851139238915853	0.0010914642852051482	0.008346605124040297	0.010933212502332958	0.012395647410983236	0.016559789348246787	0.023191252408799927	0.004733009015692279	0.015378683177721245	0.026808213860416638	0.03947440226593689	0.05516773750079037	0.06685714483488901
yjiT	0.005613562455392	0.007481772211949562	0.0038728429631649953	-6.243421150888999e-06	-0.008132468940050609	-0.016551940721718394	-0.006980892292121961	-0.023282794713791872	-0.04723751132253489	-0.07361962807104634	-0.09325354150382734	-0.10488151065179724	0.008835132792176459	0.015866489768719346	0.0237856467284471	0.031221365835016095	0.031130169598758334	0.0370577225803964	0.000923015790107758	0.0007122846825843307	-0.0001379259013715515	-0.0006628462563907435	-0.0025741408067906715	-0.003461653703120246	0.00869967464364152	0.017341761298930173	0.021187001558714825	0.02275966422897671	0.029120882778960012	0.034263144748388694	0.007190424685243662	0.01692340269098192	0.027452283744400965	0.040248901766090944	0.04891499950829058	0.059964559271166236
folA	0.007871960334392112	0.020326719629856237	0.032396413922637673	0.043710774135636475	0.05480897301357074	0.06189264911964771	-0.005743777174575244	-0.01778410463229204	-0.03528872911653405	-0.058330032126145535	-0.07499709396664302	-0.08617526522084616	-0.001396410029966604	-0.0012882502396151887	-0.00116938311107084	-0.0025386711110960054	-0.008229823931972597	-0.0062088080658684475	-0.0010059446588649118	-0.0011981434187301229	0.0016067891453363664	0.007068097475737697	0.01236296725150451	0.017198680501947047	0.0004976666194724043	0.00036913242335878855	-0.00032186711761321933	-0.003224356399281794	-0.004774460675975388	-0.005399681071104707	0.003339803709092311	0.0074075680660704085	0.01309801395763633	0.020666995214890387	0.03013612538913781	0.040214250308923075
norR	0.0017660002346175368	0.008788060585646193	0.014322231758790022	0.020174828709217683	0.02369634807164498	0.025522757052808126	-0.007914063893335445	-0.013977484144903008	-0.015406964535399111	-0.01931845108482833	-0.017543859406081032	-0.014700136414425252	0.00655994655305655	0.019518347969859417	0.03499808556315271	0.0498966836476935	0.05835064192665512	0.07162515870302877	-0.010353835339295228	-0.01283376589162256	-0.0047575123174610585	0.003612931814058484	0.009141888152063562	0.01523317155927456	0.00638057291902333	0.014842665483224871	0.02627093892832913	0.03833246247324943	0.04998576134178114	0.0620535320909115	0.004408272735882646	0.01108977687755341	0.02459047820348028	0.039800103170203605	0.05616794529213603	0.06874106308173977
mltC	-0.0023635309097153417	-0.002507210041361403	-0.0015616927235179742	-0.005290670676858714	-0.012395486683973146	-0.006371993509852245	-0.013526986053344391	-0.035259320036297635	-0.03828486430735946	-0.04381228824586217	-0.04019532572983799	-0.041217512425411364	-0.008286976073562298	-0.010270819661652091	-0.008493427825421635	-0.009229813706973842	-0.007950598984067482	-0.005131115447741588	-0.012512793340453751	-0.027042377798963426	-0.039001492818063255	-0.04359123399254279	-0.04805678041975434	-0.05291479756129159	-0.0026652558775685413	-0.005552580655195211	-0.007990276491374458	-0.003504584587263745	-0.008192052556688638	-0.01701002093141095	-0.0008269638585798319	-0.0004639536554883996	0.01131402073116278	0.017587066610395535	0.023544212898426432	0.01969450653896529
citT	0.0030884428091574262	0.010551366115524126	0.012935802154933571	0.012115100868344584	0.009363248536147353	0.011621255110460199	-0.012581842867333852	-0.032634589322787774	-0.046584683985315394	-0.06605801746716737	-0.0724728944829339	-0.07726942790921466	0.002747638905796715	0.003979071221453051	0.00500985209778054	0.0035829872855365212	0.0021252546376858837	0.0012449184390453186	-0.006635700828267185	-0.015773650182211198	-0.01633435359307934	-0.012871169651193474	-0.008439815512620744	-0.00857142919114672	0.005616707786636934	0.008408004418424287	0.009361426160490982	0.00837196502873444	0.013184117985738856	0.01637680912000754	0.004606421414690296	0.015078245267986769	0.019993380353478123	0.02450918621458835	0.02759346353847797	0.029310444525736577
hemH	0.0025858718402038154	0.010378881619116175	0.02166643602394665	0.03378055684349962	0.04418214627851528	0.04991804171016976	-0.01423939026645307	-0.03310007946467968	-0.04993963301727459	-0.0684663082361359	-0.08021968848877577	-0.08713965893033898	0.0004593245876355094	-0.0004499340898723957	0.0012749164209633766	0.003041642268850559	-0.000578093997863564	0.0015138977586288574	-0.0036892249786327105	-0.0006382353628721329	0.013987126112065176	0.03436923551200443	0.053884192211867875	0.06865172242469246	0.002301487053799501	0.009130870552677046	0.01603981137092679	0.02100710145416948	0.027860237814969335	0.033882674491106615	0.004488585911992667	0.009287949480407145	0.018211841046202687	0.023670265344775378	0.03502708296697676	0.04653844684203247
ygbI	0.008142866297302603	0.013878162937070851	0.020191846960489687	0.03015645628922398	0.030450179658622678	0.026264415547463192	-0.0031807248732365783	-0.003690211534386527	-0.0012245568075014575	-0.005324998623886224	-0.008967336147880577	-0.014542649792339487	-1.986301413633636e-05	0.003011353277511337	0.00859625800778633	0.012204326628126871	0.013008171863203096	0.01987852585256421	-0.006473258437372333	-0.007216343983745827	-0.0065668698258513096	-0.006674571018672963	-0.00993440784647638	-0.014249145513165643	0.004072106036853264	0.013224564537627104	0.0252186976648432	0.03618242010146051	0.045644230774285074	0.05467150913937855	0.007558614972166299	0.017837359427473803	0.03394663793038172	0.0444869387959748	0.05763792721260455	0.07120713200218927
yidC	0.002354193832414436	0.006013628091442618	0.00949226463596499	0.009604614512831901	0.0059762209524796064	0.0020505360293914367	-0.0050711902814901295	-0.003224089801904133	0.004001751512014902	0.005734412847528623	0.013289526571436429	0.021645446805789517	0.011758484006390783	0.023221848176050917	0.030966123688117866	0.03506504792621953	0.03349127395661978	0.03414743625122762	-0.006163338289561146	-0.005428491130058235	0.009227915865474034	0.03128217574369915	0.05417114066275753	0.07177468442913208	0.004632161537219697	0.008359742103764205	0.015042974890203233	0.021792112359325013	0.030468069313895403	0.042039685965900804	0.003690072182695907	0.010669616028356196	0.023252833379425814	0.03287820104341757	0.04219537658918352	0.05330067313179218
galE	-0.006386689906986232	-0.013629229270382813	-0.01738532836990937	-0.015937268378581896	-0.016748305199998113	-0.01599899317216572	-0.008434824753138337	-0.0201440039330062	-0.024300990309229772	-0.027856621515082114	-0.02598067210122735	-0.02345588519532054	0.0004450561680870821	4.5112167942467277e-05	0.0009024964668556961	0.0009563034654941945	-0.004963804475583988	-0.005923289805679092	-0.006569137369919119	-0.0034376775681768585	0.010405323094676126	0.02657636731629189	0.04327216860327728	0.05817397338011254	-0.0005991386897249306	-0.0011665570459334193	-0.001302353837069454	-0.006666421846281915	-0.010686578427173589	-0.013232217755432192	0.0036401905658955632	0.010628182305404469	0.020844844691411228	0.027223804461972513	0.04010390014602158	0.05538378977236427
dusC	0.0017321369694532698	0.0055197796539846935	0.008340415759652652	0.009894915813718996	0.009971354579066631	0.009409310362301006	-0.0057618434754059	-0.0025346719441566093	0.0016346476884923982	-0.0053221338451988455	-0.008683049535275425	-0.011602052850100193	0.0016501926016841784	0.004637787434701772	0.00823078713604758	0.010175394151619816	0.009887499456941427	0.014936111006091784	-0.0057921641165045714	0.004018675649116921	0.020004747728147424	0.03168731890805367	0.04801387910764501	0.061706592227650285	-0.0024178921024751447	-0.006959547361531647	-0.008374693698463748	-0.005289640516183673	0.0004032446634804641	0.0030344963697121327	0.0032809885495695096	0.01366195064351831	0.016063460207995466	0.02595234125567346	0.03635392244480581	0.04825326013177223
ssuE	-0.00046607153507460504	0.003449191597235018	0.01096634949491004	0.017192543674669027	0.02170322658170066	0.023039864817559593	-0.01564819807071542	-0.035185093495532525	-0.052894638309723	-0.07145449247343769	-0.08197904673062092	-0.09517038441630088	0.0001375839129909573	0.00255504928792505	0.010414545506940648	0.014898595059631745	0.013323638209977885	0.016413150556700423	-0.011194735815603866	-0.010103668337917971	0.0029560808320386045	0.016052727577010418	0.032574587465406445	0.04083320379025823	0.008623224359251645	0.010026068995191671	0.018754626516231394	0.018651785679439207	0.022979974654495364	0.02844334564027934	0.007916300975943416	0.014953531920925188	0.023232428999612545	0.031103705900135274	0.03608552133569915	0.03921502337611134
purM	-0.011739937063324055	-0.029699666722036444	-0.04503661480148637	-0.05514479375368373	-0.054241441984507074	-0.04868960206244777	-0.0038156637787293613	0.009442339459312252	0.036469897541947266	0.06548740125729301	0.10083855318965168	0.13368589485512222	-0.0022446655662701717	-0.008434357353874338	-0.009984067892580268	-0.007951448214087446	-0.005463337228665408	0.005478445559501657	0.0020042983652543483	0.013872388863825842	0.034159501798899955	0.06319912238723047	0.09227811740630436	0.1171160567722413	0.0044950198594785225	0.012130480545584778	0.02222154369157644	0.03030767182368348	0.04196579752582411	0.05350067211933788	0.000774021180327121	0.00341139611812042	0.009818506138253639	0.01569735022241432	0.02111291024656363	0.03120136626674063
hisL	-0.005608815733186575	-0.0061031122460143495	-0.00018568583903400243	0.004131787378948116	0.017415781166689175	0.035705263676628185	-0.004581083736616042	-0.011770136386503522	-0.017231423416108112	-0.02146014306097651	-0.019200687392020275	-0.01724222927230131	-7.500428611625279e-05	0.001685515511803999	0.0029743363985311835	0.0031132675286682236	0.0013749394346958459	0.0038800423843234075	-0.004244806395192817	-0.0052968285445798135	-0.0015076279424351975	0.00312739434438331	0.006758241731146732	0.008866471321433839	0.003867195093710603	0.009092775513201196	0.01061385495325454	0.015474351355237812	0.02215166622551518	0.02749997870092176	0.003407168884457784	0.0060747808146357435	0.009359199920426685	0.010280576837577765	0.011607258014980373	0.013630856082411874
yeiE	-0.002191898311211697	2.988273721305348e-05	0.006643150797538404	0.02029491417170121	0.03379338158107525	0.04119117551867777	-0.008334403539434406	-0.030982276239612142	-0.054731836464606665	-0.07847990054900932	-0.09258086009535557	-0.09560074986803252	-0.0005842103003089805	-0.0005600174501852011	0.0022518986434387103	0.008376281155382517	0.01137667875227253	0.017635143004514527	-0.0030048737395476114	-0.005489098025346158	0.006432666805482369	0.024232567127407532	0.03946773645995893	0.051024899252465825	0.0027044371816364334	0.007032344411479142	0.012715223991891485	0.01948223157437242	0.028488304437039376	0.04070059637835527	0.0016990474366255662	-0.0005456134406572552	-0.002516470058804147	0.0066000096994502325	0.025596876124794735	0.056326213820659686
leuS	0.000790643324104891	0.0022090432515149533	0.0031379324798406533	0.002576800883134294	0.0016975703289323382	-0.0009570726215032404	-0.0073408162911163645	-0.005925913337278031	0.005542430411646804	0.014224336113556847	0.023233016502706556	0.029111699983797007	-0.0011051066732595334	-0.0016801368006657828	-0.0026214055293346953	-0.0034794841004245256	-0.007192699061165353	-0.0058703374702153855	0.005658510088805534	0.013539530955070402	0.03101846207276489	0.04980014201993732	0.06050169324356375	0.07127722871748081	0.0024174869145394645	0.007946416168496432	0.011066342546148614	0.013017046552326798	0.017562957481060536	0.02504566016784606	0.0015243440862069714	0.005459335648510762	0.007980696813094346	0.012448327643210522	0.018448409311905122	0.030198469008631566
ygiH	0.005261598353684537	0.009951091522409144	0.011639288856247057	0.01525216736529082	0.022493365851123742	0.028930392284669447	-0.005400598398390719	-0.010995577932369325	-0.017242420564396538	-0.02639545322469404	-0.028803875321421195	-0.030915030136552293	0.0035063079557609016	0.00849603420397582	0.012458369273224926	0.015117250302841816	0.014472247695702559	0.01837659345780052	-0.0039937130010019644	-0.004226633192730011	0.0012279705123120605	0.008206522902642184	0.013366855436396003	0.012797663608804154	0.005502348849487408	0.012408274036475701	0.021359212908947735	0.028107896434689014	0.034714766705214305	0.04325332724630503	0.005399032617692789	0.010826422386674932	0.017854605349799237	0.028306947066181167	0.036062560249870874	0.0493703972949885
cysK	-0.004499966323015292	0.002194425215481345	0.015215037527922665	0.02953006291370705	0.04036635272255522	0.047627868975112855	-0.004947967873827563	0.00858670732427536	0.024488063135447297	0.03489791856103623	0.041772300883319825	0.04563184622526585	0.00023248650268186918	0.003416933648653472	0.00946972810436027	0.014548470917506587	0.015800263930024868	0.02094712788628352	-0.0003299620355668454	0.011050639795464636	0.018021524331258577	0.019486032794111357	0.020096804872646003	0.0170200210507077	0.0059277142999608415	0.016732320854103474	0.02597061088961629	0.03139709387201255	0.03746722985806791	0.04462746637865292	5.5462910251953624e-05	0.0032113037424362496	0.009783224772442317	0.01608215467369454	0.02370865164891328	0.03405890266299146
yejO	0.0011683518487953784	0.0033315700325593322	0.001865698503544778	0.0014797117858434685	0.000555252601005767	-0.001229911517401459	-0.007931794288986634	-0.030901493118721642	-0.05749450761080235	-0.08775483454248885	-0.11274651962583156	-0.13224320551338836	0.0007072967180162718	0.003808893858524958	0.006669940699519403	0.009365013217299429	0.008168889206730947	0.012916889947108613	-0.008291909692626168	-0.014538205025585412	-0.009260806356520062	0.0019843206719218345	0.013826371228975582	0.02278176597993843	0.00487464212356244	0.012916861927019282	0.021931984382147565	0.02860159954300011	0.03623376594887411	0.04288188844373858	0.009644693722974497	0.02125499677732393	0.03444383909918074	0.04751387109117163	0.06442558694445849	0.08293369056245536
rluE	-0.007112041754369755	-0.007789323258107784	0.0011765854031989293	0.01114344531326049	0.02351577870454644	0.0352474731084598	-0.006523212441365885	-0.009949175380266614	-0.009594497234732071	-0.01876128061130822	-0.024308820477951517	-0.026508393527755313	0.0015731262541224136	0.004246617601594868	0.009053222548711484	0.01591370385202472	0.014394206024589297	0.019595069082725132	-0.0040071917967498105	-0.007742860641160878	-0.004514282405311283	-0.0005784614901991277	0.001454184384489746	0.001876538289449657	-0.0024199526823093483	-0.004462011779617867	-0.0031136612000575836	0.00029879408559482594	0.00464392023671049	0.008090477681644425	0.0020072142791304867	0.00451837408342387	0.010266792782965503	0.01856397576928886	0.02361700917941388	0.02927713309191396
udp	0.0022589924834158018	0.007638984620592678	0.014204182586694345	0.020728521832489456	0.022634330013292788	0.023061555290506835	-0.0048102634481816805	-0.011890487625645001	-0.01631086451607745	-0.02770154068710455	-0.03290922680407576	-0.03737869697038616	0.003089978416398824	0.007046360941129178	0.012927271832506835	0.019354301454928103	0.019502211885481322	0.02611908587675873	-0.0025357914544546726	0.0056164255905324905	0.02717656260048117	0.05027116222378288	0.06946924206333378	0.08399461627768404	0.004624712224060579	0.007554555459085152	0.01226405766308013	0.017096782584303215	0.023474452156343244	0.03347174674820356	-0.0005004285226814339	0.0028113006489309603	0.009134686163724242	0.016036226200642	0.0193763703617552	0.02410262641541968
pheL	0.007632881641578976	0.014600446215916373	0.02041063988655613	0.026005013824622072	0.031426269194184425	0.032753105958247465	0.0016690222170642967	0.012752475327985348	0.03463244263124061	0.05557928055897234	0.06775701503901488	0.0742326652554789	0.003874810069200763	0.006178064578962518	0.0037993239797462063	0.0015794014264578133	-0.0034697630283826286	-0.001700149544705646	-0.007082087753015685	-0.0044806389797529865	0.007925986082526629	0.014674099681292282	0.006718219660290957	-0.003874182351891799	0.008510387451451105	0.019958588705569904	0.03138737421385511	0.04326420127064741	0.0585880284418111	0.07444212034965914	0.010203600914999625	0.016459671364481347	0.022665885161354277	0.031053022135223315	0.04130033248681205	0.05685622600673167
elaA	-0.0009388768624404957	0.0004011370773110902	0.0023360327570712026	0.004390345007260666	0.005451245087023567	0.0077762839369307024	-0.007343032103892178	-0.02608797968595992	-0.05184697039054121	-0.08013941028248676	-0.10389674866241111	-0.12217367224119366	-0.00271720809502971	-0.004354255759015117	-0.006004243128821036	-0.007938873837586404	-0.01407397291138247	-0.014118603004857124	0.002811484403482998	0.005605727730476204	0.007577106333453971	0.01612015446351143	0.024041978193289664	0.029716482370870618	0.001602783524976627	0.0024839517583331	0.005745477529721213	0.011010969483086443	0.01758104283494654	0.02700187544051282	0.009359352630067484	0.01792897064547825	0.021562665325014618	0.028424785389023446	0.03616543125955278	0.04431711348461275
alsR	0.002274236312508981	0.0053421200600097425	0.005532786253714062	0.0056778798248184395	0.008124685215192318	0.010325008141718401	-0.006376961334178008	-0.014434018747269446	-0.024532104987683725	-0.037078523758407415	-0.0451557462408729	-0.049980736978951994	0.005016943989696695	0.010369999066686154	0.011494511777195553	0.011449564838260493	0.008071177312157467	0.009353689947711697	-0.003274479264215005	0.002670381620600344	0.022185111357644633	0.04237055503588579	0.05767559267691449	0.06923267454364217	0.002989459582323732	0.007557522632292369	0.010825960883908877	0.010068513744328166	0.009803721082090018	0.012497478051638365	0.008508938007104774	0.01847468130853328	0.03293279175478214	0.046393615095789965	0.06194040477064865	0.07886189084627039
fxsA	-0.009404824996378177	-0.02475873688927419	-0.030979497323983057	-0.021113056749470924	-0.002956622887089777	0.019115835332251842	-0.009117505010955948	-0.01453027586332279	-0.004366407071901195	0.0021655802866669097	0.013540812126931291	0.02970900935126413	0.0028240810594587227	0.0010856244974281988	-0.007205532084977183	-0.008993702354966368	-0.009032724234193856	0.0031990385294217005	-0.004318663384883016	-0.008913639104512554	0.004878089971459652	0.025949991694367555	0.04306616169014294	0.0579495098890973	0.0047993421702866865	0.014006248405067145	0.02215698905333198	0.031603551308090914	0.04617879088240236	0.0605025142396605	0.011425114759071634	0.023540146650476934	0.037408043378439115	0.05900220131152315	0.08098494282405572	0.10659411044896915
dapF	0.00012307949141405572	0.0031327068106273438	0.003746522772134875	0.004565540765050319	0.0021373696511288506	-0.0005897707102772185	-0.006618944250828515	-0.01919756182077546	-0.031026200231612976	-0.046355160259148834	-0.05592038267727401	-0.05761992513421991	0.00014093425155117808	0.0022561634391490633	0.004003692311246832	0.007265608660222088	0.004478807116457357	0.009115469902576306	-0.001376078408245992	-0.0017581245683101609	0.0022144288228951527	0.012656347042086272	0.02885589166573161	0.045378318969794176	0.01759183311023338	0.06381381302472407	0.10599644729206864	0.14288534243007356	0.17341794517506445	0.19940811159131935	0.00030687043411851636	0.005550176549122531	0.01679876355902687	0.028277367097059965	0.037716928537615955	0.04833478644071932
ppiB	0.004119753261282226	0.008562069283238714	0.013303811785385667	0.01629248832516478	0.01762477132359317	0.016382332710422335	-0.009794907425590737	-0.02011083203283468	-0.027539527793520393	-0.03500879168396427	-0.033759731839943255	-0.030717972827240234	0.003228156982204713	0.006727553826623372	0.0103949189676396	0.013669012605257155	0.01245040017575435	0.017731709436225217	-0.004910846993940259	-0.010001276700744523	-0.0058637509234681345	-0.003553284956652898	-0.005124784243642309	-0.010041731893678615	0.003416944803903083	0.013073766349361646	0.023730890236965486	0.03276401752251811	0.04287202500260396	0.05292148654913347	0.0054560935930686935	0.016284484079562164	0.02809520713052402	0.04328068175299106	0.05882138309650986	0.07575274047457517
maeB	0.00042938540126106513	0.004766737801679063	0.009371946605435107	0.012257061237215419	0.013712405354486066	0.010058779305090224	-0.006281020809307668	-0.02190389244773729	-0.04070260171598656	-0.06178268837320742	-0.07730856807561293	-0.08623578366435337	0.0033639984230457213	0.008000652222802315	0.013003022386376654	0.01700516275138466	0.015236589864775487	0.01794478926585591	-0.004338512180066867	-0.00436703576379171	0.003857652143055074	0.011972139060405826	0.018675095961180367	0.027465050149457465	0.004191147293911145	0.007160199020973354	0.011834665122164046	0.02005315471151807	0.032366202479764156	0.039947784160383755	0.007816679689312295	0.013785440203099065	0.024079935073449407	0.034333929263348086	0.04063088072563726	0.047984362660209445
cysQ	0.0009769220087037117	0.005141762444835864	0.01298068584699707	0.022152158799406775	0.034117437041337524	0.040935454401993476	-0.011703396700738495	-0.0388556374973944	-0.070916331275933	-0.1085336749439339	-0.14323643356815158	-0.17176084579928977	0.003697842174539714	0.00588476469015253	0.007085596312307272	0.00701735393565125	0.004805620670349262	0.010768816753712546	0.025175328592949835	0.2522266310155167	0.5781969829920401	0.8192848829209054	0.9507500901163689	1.0144696418504255	0.0003010472099793867	0.0030652752363095745	0.00833894692683602	0.01060177460042871	0.014413896130192672	0.020183159006002746	0.011681944503454758	0.046281852005418095	0.09746288038024659	0.16190188008606807	0.23415003958296152	0.3121331449279073
tyrB	-0.0007111761102579775	-0.001678685936551009	0.00023153280375819735	0.001734981639780025	0.0018434951596487644	-0.004786855755789201	-0.012036829932920786	-0.04282092682995231	-0.07358801373910176	-0.10735897649623077	-0.12873404446853853	-0.1362076353991166	0.0024203196597473507	0.0046484060394787335	0.005806360968589623	0.009387125216027775	0.007994640625368067	0.012736232752740391	-0.007568507827385928	-0.009336612180101215	-0.0020243213063418112	0.016827256411576005	0.03884668318435346	0.05770652868778984	0.005204981787974507	0.012020763122977184	0.01878945727606884	0.023855367754626534	0.029985847018385293	0.03888089215535223	0.006253386011474088	0.011680223766508277	0.025582512988465537	0.038720379692742314	0.05218481268803522	0.06449799000050226
ligT	-0.006368475960400712	-0.012513168598096374	-0.018698301731012886	-0.023224276034156954	-0.02820698003667616	-0.034563887420736635	-0.004174608305857056	-0.01431239707711285	-0.02553291036443912	-0.03859512037389118	-0.04797523290210169	-0.05754529173384626	0.016750633671750764	0.035465581938062124	0.05519408923065869	0.07669913480260362	0.09554955718282068	0.1189740298987239	0.0008577836987459185	0.005704466948503821	0.01954805067321184	0.03789730179826964	0.05561391395325147	0.0724933469413536	0.00250109480334075	0.004587641809341057	0.009703476215517997	0.0164907697596998	0.021368125039000478	0.02810537735752932	0.006779709482117639	0.014014183044266115	0.02254957900541255	0.034570040648195785	0.04838467896585312	0.05859420890873379
frdA	0.011269058181296697	0.024949446892787875	0.04572288549041432	0.07124531562613617	0.09932137982284894	0.12754565241174148	-0.011447165817166666	-0.03887967257705868	-0.07594737164436846	-0.12358165885043383	-0.1696711667152949	-0.2123012543421476	0.0017691631097016965	0.0050023133481590315	0.006881409636025228	0.01072063212345218	0.007047251298433865	0.002299966144919042	-0.00469254904863175	-0.00918931816235501	-0.006040484980689843	0.006218508058939784	0.018422409562463646	0.03447136822261934	0.008799521333988465	0.01809922443234951	0.028398232632994822	0.03830347219878201	0.047939579221011996	0.0643257503746737	0.006638226001150757	0.01338013084181128	0.02519092833584587	0.044615413434344456	0.06124746499400204	0.07888854039511528
deoC	-0.004836422159603988	-0.007287406623858597	-0.007766837076138179	-0.010872248732191824	-0.011565823858486179	-0.011478254876257627	-0.004580715020172527	0.00877139628746163	0.025402851071944295	0.04025857483543636	0.05226606669233014	0.06260880844933558	-0.0008905214484658576	-0.00037222751471845816	-0.0007412499654301416	-0.000652820617258555	-0.00414264299572828	0.0005782925526360274	0.0008110874106900421	0.01438025072291386	0.0333992086826004	0.05119233196746937	0.06938841252242435	0.08780564755419726	0.0022335464717688725	0.004262176578344885	0.01006851236801541	0.018563846798381158	0.0271751061923445	0.031030073493002932	-0.0033555704333997033	0.0009969758724506699	0.011079014077171765	0.0164696842280064	0.019815701386553416	0.021790441666340036
yajB	0.0067793177488398955	0.015083389663293135	0.028691982694767956	0.041476298372052994	0.05136266298671772	0.06245256110013154	-0.007950994270080562	-0.017765387706526643	-0.02626730696413443	-0.040074696013624254	-0.05127770819929636	-0.05972323289613853	0.0035950485865403697	0.005961340748209861	0.01356823055865089	0.018804281577415673	0.018693836232787617	0.024183113999590243	0.00012149632404497078	0.005690297284570964	0.012830162978453812	0.023925143172650116	0.04121662127159093	0.051223701988997554	-0.0009136941637840933	0.0065435012294030905	0.021498357679188427	0.038895111398375114	0.050769279096755625	0.06339065501685964	0.008499774123400979	0.018171555649265064	0.028305032874862447	0.0362417239695966	0.04066669574957508	0.044132742559592424
ydiY	-0.00615246346037487	-0.013519799470092062	-0.021962316239723417	-0.03011745809955479	-0.03942665848545459	-0.046895267340306905	-0.00114454461993023	-0.006939802535904336	-0.007732676979074323	-0.00958188040623037	-0.005089873314358449	0.0029067980099213298	0.003852896130250695	0.007763270088086103	0.00829241211915873	0.008154905521884036	0.000978449871594108	0.00035619122254657357	0.0011274052578814345	0.010388266954479895	0.028086744293092263	0.04724325660104032	0.057602254224096205	0.06420031454760411	0.004764284656610421	0.011334158326908102	0.019679886662277764	0.032118766899056066	0.044742707489244846	0.06003266440356215	0.007802096640199295	0.01990318068995013	0.03180274411355213	0.04429579756074089	0.052413504512383996	0.059125313617258535
metK	-0.0004311981050419943	0.00016491772942852989	0.0013478093791207647	0.0009348503121222455	-0.001022380090701967	-0.002563407893697312	-0.004990870401345971	-0.011784518367424227	-0.01702677268361969	-0.02334883587182985	-0.021160073372497944	-0.022755324508371515	0.006512421893050331	0.013379166281034213	0.01963344711501164	0.028265632048933814	0.033998813460935765	0.046362103499477204	6.825882530680457e-05	-0.0017004052905505679	0.00044416185989597245	0.009188451009495037	0.022207215086587913	0.03703808984617676	0.0011117232116986478	0.00516817883863535	0.008641652190280822	0.013855236174956077	0.015471175209404631	0.01904192319467081	0.010197118886096784	0.020493683920657365	0.029551089094125915	0.038922071508899016	0.04504583541159029	0.052620775323690354
argA	0.005885800098370725	0.007201284730415854	0.004217061568501494	0.004756702470886109	0.008920510371869033	0.012745863292553894	0.008094235517760472	0.04347939848547177	0.08541417264602044	0.13755592742921532	0.19586680618923408	0.2470044333697483	-2.829118581994075e-05	0.008011564003566415	0.01589917069958964	0.021598675780191562	0.022983198094590346	0.02858762671076766	0.0001626254423127204	-0.006203702818562297	-0.01525691192273539	-0.022387436831925508	-0.027079446986908704	-0.028645073185559828	0.009261771327212542	0.02496366381576741	0.034117050038680805	0.03895120221284566	0.04844343323397335	0.05585408626377554	0.007083516916388986	0.015886620883827005	0.02220300267838699	0.02842350980508545	0.0326175390638325	0.04167741224169476
ybfF	0.004500925316809492	0.011602213033719572	0.014683830397597667	0.017975612913454276	0.02183549516513288	0.030231617125449476	-0.005055506737643785	-0.014284757051262715	-0.016303677062535254	-0.018582537895874156	-0.013430781166246391	-0.010433035875890602	0.006409840488919557	0.015051676857861124	0.020643207873843557	0.027047316846407137	0.031067748494894156	0.036998077802549864	-0.0012944984334403893	0.0011366960302834478	0.002291865170871821	0.004588757395110905	0.0025109854783699733	0.004485118854546833	0.002853570866404712	0.011869390734498808	0.023528054401003	0.032901425747709934	0.04295619670960586	0.05211395051672171	0.01657699423451036	0.0332640985800101	0.04769823188357113	0.0570385744086948	0.0663073340570976	0.07789016835248194
uvrA	0.005760299446261074	0.010192626775216658	0.009620620977920045	0.008722668441525352	0.00739531074135323	0.005518781989929763	-0.0037288639508232476	-0.0024449020771503105	0.012267713585179354	0.026241555517414094	0.03664047338216796	0.045195972083586326	0.012653770112706618	0.021134832119883984	0.02806779563781498	0.032348697639478736	0.03143546026583801	0.03823407932200436	3.635064819859279e-05	0.005001515903102267	0.011220464488751133	0.018385544070180598	0.023399618801620232	0.029554569710304207	0.00015876072672375727	0.0014159613207004257	0.005282415893496944	0.007909406383322697	0.011441821046334252	0.01694975399693095	0.0006330197477192541	0.0022601225721031286	0.0031300440803069506	0.005186907624507118	0.009679610942563532	0.011719469444765518
ykgM	0.0043925392855236845	0.010509808861099606	0.01746422960129833	0.02336376340333468	0.03157306385557472	0.0351462227998741	0.016221012128374148	0.032035251850478716	0.05878261676412928	0.08685238412355648	0.10934035304243153	0.12512854190011208	0.054529518725473486	0.09889954369563837	0.1350362091359437	0.15742351765403517	0.1677356739327895	0.16890479525995444	0.006782740745405808	-0.0005252594248649697	-0.018545254711061207	-0.04915063929783324	-0.09336529660161932	-0.1462986699268369	0.07622099832744168	0.12777595483974033	0.14794460388649563	0.14760373296466575	0.13961117096087203	0.1299884658105526	0.06330251395606953	0.11972311560737563	0.16125711237498436	0.1891690743573801	0.1995422651241012	0.19973838524452314
lysR	0.002251426309591721	0.008561349739032435	0.01972687298403082	0.030980944088078367	0.040296820599400936	0.04944327205111496	-0.010783262593566397	-0.013785628846463933	-0.004698541333830089	0.007941024512379448	0.02210455744538166	0.03590013447460149	0.00015589978659864297	-0.0004096634669537601	-0.0007310414609399814	0.0002206439481518087	-0.004318681775826537	-0.002522405642226657	-0.007566125079036376	-0.01422255918959582	-0.011750385707380823	-0.003943559675923641	-0.002459674431389698	-0.004160745331620647	0.0030319769568457255	0.007409627612175589	0.014346750913891081	0.021312606093798318	0.03341658262488464	0.044405558184263234	-0.0022043209311720974	-0.004125279987072084	-0.0049977098891660614	-0.002852918984017782	-0.005123324508808907	-0.004921963218605463
yccF	0.03162335667510451	0.08433279592383444	0.13989118355978003	0.20543405034729217	0.27812025507714316	0.3378952503763498	-0.00863518165357912	-0.01611332533810842	-0.012734388120100767	-0.002850089111852653	0.003600833418764746	0.014506047713257733	-0.010454384466496875	-0.02115126707730741	-0.030059273219584806	-0.034871431117947486	-0.04261649122253213	-0.04394139407197942	-0.004742333834378623	-0.010158938637796117	-0.014060099522363504	-0.015339365905010458	-0.017866532532214048	-0.01644424766000083	-0.0006670003116246309	0.0015006789976493831	0.003584465874212794	0.002646243870349205	0.003950599891073445	0.005792044899203232	-0.00014378821434238873	0.0022516856510397614	5.617873957341684e-05	-0.00010106133948847597	3.474060367715533e-06	0.008577616680677178
fruB	0.017525449940301512	0.033836201222759314	0.04974197879849939	0.05808792604399291	0.06465727418953471	0.079575945601354	-0.011020735662345418	-0.04233736661892692	-0.05836938759339447	-0.055978360641941484	-0.04022352962370431	-0.019355834393738548	-0.009611282404421516	-0.01867646902068199	-0.020910970535663535	-0.025455401694598	-0.031424857151165955	-0.029543197894332924	-0.005067692519348774	-0.0030669550453105215	0.0019207671337017817	0.006178584953295067	0.005080737201548229	0.009063210415077457	0.002282001827327679	-0.005844034053230921	-0.01886134639354083	-0.020132291334055728	-0.03047087265469145	-0.02001967386038294	-0.008469690170573054	-0.01074373602787371	-0.018218597511145206	-0.031064267505776146	-0.03816675075165013	-0.03972876980110859
ykgC	0.002035555477050859	0.00279414248859685	-0.0024165213559931287	0.003312314027480806	0.007561162287698523	0.022799530590114143	-0.004543266039825636	-0.015754797473143938	-0.01881355226957388	-0.018874764957261727	-0.012124847949967817	-0.0014503589220076377	0.022673050660015077	0.040902505881070715	0.05839097958690042	0.06940274523403403	0.07187891746962276	0.08021000139262228	-0.008247342886422896	-0.008361898783106916	-0.011646582985131965	-0.01056730684266038	-0.013007555423073622	-0.013305127928052796	0.0007182374205187501	0.003227208845740749	0.0037638702493920967	0.010017316386748893	0.016962639316180788	0.02795897729121592	0.0006447639793878966	0.0024765710222324528	0.008557422225167827	0.00903820246988261	0.01083254050363567	0.01420261213041789
metC	0.014589341248135502	0.02408292340425497	0.03392078321903226	0.0430662716107686	0.05152266489134468	0.05788217630652279	-0.004799122174758562	-0.019113235522625387	-0.031981424680505424	-0.04279873885474754	-0.05401378807722646	-0.05869918130894953	-0.019304488110671134	-0.03733884597572553	-0.05053910882366682	-0.06539440235947465	-0.0807009092693911	-0.0879168750724006	-0.0015520721723355619	-0.0056100367131848294	-0.011532974719971554	-0.013634275701271702	-0.013938001475266769	-0.011079546443418343	0.007101685674889989	0.015951580959674447	0.02941414907379868	0.04054328324488129	0.05018317354026184	0.057806393508321625	0.0002959028520130907	-0.002143127021990708	-0.003253246454142904	-0.005994893752452008	-0.005595274022243521	-0.00501150387961348
yecM	0.0024714320599051043	-0.0020083075381529553	-0.026487378251878132	-0.04018533417627772	-0.04924794299058941	-0.05243497848603719	-0.011609478390725996	-0.023340131192645632	-0.03899890644253652	-0.05536232511054415	-0.06683462581239041	-0.07809374481014013	-0.010570294079290311	-0.021832091428216384	-0.02697205924726334	-0.028875255484175077	-0.028969472554742075	-0.020393430330520428	-0.0056323394883334614	-0.0016595654916558757	0.011300101882782916	0.026308812233393826	0.037009806208850665	0.049639949961634684	0.00022900253942617104	-0.000467959925116138	0.0010426144929255353	0.00313916973370495	0.008928864851375532	0.015687150779312275	0.00681162527599588	0.012245666962721691	0.01813837640240455	0.025323048891359785	0.03427314431395071	0.04051148823826702
nfo	-0.005764871349586356	-0.006779861297520616	-0.007053386280273544	-0.014135589794727286	-0.01621689070579191	-0.018903717611831204	-0.009915905802752782	-0.028717811632724168	-0.047117175980958534	-0.07460720245731522	-0.09528747770791846	-0.10827005796423728	0.0036888402336999263	0.009550062395616893	0.015046638896041636	0.02065590510155554	0.0201853412288694	0.027790516856652896	-5.18998399032398e-05	0.00397819689602232	0.02762151433239979	0.056465787201899015	0.08071430634537102	0.09583273447227966	0.0030835140919558014	0.0011105236053249338	0.0017940960142046893	0.004805850771745191	0.010180981945853316	0.01472688933048989	0.0040071807494827805	0.000985794449044949	0.0034237584957455915	0.0060459732422826085	0.006634436280635903	0.009781522881325229
ydiU	-0.0007684236544251177	-0.0016783627163457716	0.0028920835282865587	0.005013746108147299	0.006316842370796947	0.007375643104613742	0.0026483899876251853	0.0012956203256100452	-0.006035851811453954	-0.026983673841374733	-0.05058123642103904	-0.07758500617487671	0.005047043930490552	0.013565897715358407	0.021889486422783173	0.032972506205478716	0.03762842318173416	0.04694885392537591	0.001479822221260957	0.009799290860418438	0.018949194963679795	0.042539679817146805	0.0636505507909211	0.08401704958947459	0.003775849713663053	0.012665244123281719	0.017522284093329423	0.02802852488677571	0.03534028003485997	0.0472615573491051	0.0025684457811623535	0.010726450933500309	0.019809552803353937	0.029017258924772932	0.03971263773865138	0.0536031926123406
gloA	0.005193850445151252	0.010730088525467005	0.018858242556978863	0.028567943844402203	0.039278848019931444	0.042907168219741235	-0.008675731513808425	-0.020403317209985807	-0.02455596049166282	-0.034656764634192906	-0.039081446287270144	-0.035190723084491615	-0.003491996079342569	-0.00045803350869005714	0.003783083169168753	0.0055101259342557095	0.004951827552554491	0.009381673290267827	0.0017696324256823116	0.004174375754346026	0.017982040993624063	0.04060464106654381	0.07001973586051075	0.09704943457309279	0.0033360948452517357	0.008679416848791744	0.01364931748689582	0.01891813155564394	0.024579282614996246	0.03325904052551259	0.001581580075524684	0.010515797198141483	0.02111596184411894	0.029211503648715813	0.03764613824168516	0.05131988175478095
ybiV	0.0031476892192595393	0.0068117945300257485	0.01118772580905379	0.019950122806849196	0.03213744277388123	0.04374853212007096	-0.007298081653591984	-0.017624283601670364	-0.021416040264760763	-0.020158881761418095	-0.01314147539966221	-0.011456308711326873	0.002063291771596987	0.005617545042812761	0.010030832897955878	0.013931181121308428	0.013943189098887785	0.01924793466797404	-0.008704791318362073	-0.002396159047795999	0.0189402228821772	0.041282423393428976	0.0552834406190902	0.06268345898909788	-0.0040395874704007685	-0.006857372613757804	-0.0060331671263817565	-0.0033117972790944568	0.0020843852168857314	0.00789469236699844	0.004827557951886932	0.007288227606153476	0.011192717662228279	0.016523215130719176	0.021805469628757037	0.03292490269648816
yfiF	0.0025159916288546237	0.000701939749468936	-0.0011607442144524129	5.130606209689515e-05	0.003664833300874332	0.0015944551862943314	-0.00918552151669423	-0.018506231422856703	-0.023830244133914106	-0.02654915289758084	-0.02333137785895442	-0.016111847883525324	0.0021340511045720976	0.004848666751266535	0.00829002934687419	0.013627388458892184	0.01588537512587314	0.02396195056101672	-0.004222853916208594	-0.013611312317212208	-0.012682178477801679	-0.004201302961152794	0.00893136448660274	0.019840508884646495	0.010601700733496498	0.02175757763617372	0.03132081445403173	0.03645516120783735	0.04640686956565949	0.05941431066283647	0.0028658968159265058	0.009960968933358806	0.015030371827416223	0.02016357327852093	0.02746516590020456	0.014515388745423475
ddlA	-0.0008011456647263204	0.0005486922082335546	0.0027161564855824856	0.003988488910955057	0.003986698525580542	3.1947346767099726e-05	-0.004144002174192376	-0.01758194680723712	-0.04326836981621651	-0.07336994554151754	-0.09122941550262084	-0.09886246801777643	5.849672030622725e-05	0.002796624527521992	0.004691921657535423	0.0065450078170079815	0.003274901698775681	0.005446306244706	-0.003323563682538566	-0.012352243569789444	-0.009645997788715294	-0.004185695567640996	0.003393344748130105	0.01712699608841891	0.0027515544375737136	0.005595660103142443	0.012895529774971189	0.02003598535340185	0.02997549349034042	0.037393760086015956	0.0011829514648325943	0.00282074777324093	0.0034292205142173273	0.004078855307167946	0.007133807792009748	0.010322472313532888
ybdL	0.0041860984785411365	0.014732315132865676	0.02510093202099093	0.030799301448680726	0.033560106678286725	0.03455980352795474	-0.007744242854358177	-0.03317107428941627	-0.06085417362725584	-0.09041535326635992	-0.11161564819044605	-0.12387156789424221	0.005883562989837352	0.015153479943467852	0.023256101440147798	0.029784361522593464	0.02913099724640603	0.03518135612804882	-0.002186517363540554	-0.003672797431955375	-0.006922913076934779	-0.0036082099184194215	0.000540138558660707	0.006494895032996855	0.0023555953289657395	0.008052809683553238	0.016893075005372855	0.02745839749346495	0.03862978506701525	0.05231320794769642	0.003313380882064925	0.01023278528998207	0.015839584928033976	0.02282897090734891	0.028857699017266227	0.029619963147678695
ybhQ	0.0037131897968736747	0.00906175257203889	0.012995973716406622	0.017831823866596295	0.02025972728677427	0.019183908213378714	-0.0018311271900400732	-0.001226292452568126	-0.0002505823387978171	-0.004597420843273665	-0.007184351795289344	-0.007251964682460768	-0.0022143317907558553	-0.0005374770399553938	0.00018235579965597329	0.0013681904043320293	-0.0023741788950160632	0.0006745295504824151	0.004501559999188391	0.000303527214683788	-0.0096534207482483	-0.019689065140986995	-0.02906753820828905	-0.03390131611728051	-0.00045793255567402706	0.002596434213335326	0.013553584462286447	0.024824922866460444	0.03909644789132752	0.05281840092910957	-0.0017473366933537173	0.0032182401515067987	0.0058581415320162825	0.010266324694119785	0.01758637301216623	0.032546599098749004
rof	0.006559279539754678	0.012609267251536908	0.018461946624527294	0.02507855347754854	0.031684238906246845	0.03646327663742389	-0.004459639482428709	-0.01742253855123249	-0.03374554646467983	-0.05640645541688942	-0.07589439501387336	-0.08961800759482344	0.006368248417029508	0.013197509664506009	0.019220378753632607	0.02425357265597787	0.025371170970411736	0.02997758240107455	0.002475471543485923	0.0025166182828617405	0.007279419552395256	0.017322773032039437	0.02567049593025276	0.03242072154016041	0.0047211653758046064	0.012270503048318086	0.021317289788040306	0.02940263787638193	0.03848217802192751	0.0498142850852363	0.0022891400678653616	0.006551081382870771	0.01351651835732731	0.016294292677844435	0.017795154196520252	0.02243717890719711
ybiF	0.010610824401091895	0.01278400912539409	0.01027587330381513	0.016233986354848087	0.015243788663009553	0.013405037939794336	0.0032224434210679064	0.0076347703909869875	0.026820399553592358	0.04357300387811354	0.06442842020307292	0.08209752088671902	0.0015058987007171782	0.0017525119298189657	0.00822137754791347	0.01350341677872241	0.011258617387206831	0.01631283466910559	-0.00022734147926836178	-0.0017808535642520513	0.009568454345932594	0.019442235346713913	0.021239506615235135	0.026292368379404785	0.0015018042388968466	0.008704578344738182	0.015212802292321472	0.02301513645514601	0.0315152073296776	0.03610949134176239	0.0003144069051980667	0.004252287907706594	0.009970263563925654	0.022133862773442748	0.03301739865472282	0.044618655426610775
rhlE	0.0047608719326975215	0.012564198037197032	0.01875464210077008	0.02473717548516871	0.030366224733047724	0.034271789387469075	0.00821651271608864	0.03732320170535982	0.07216570633016478	0.09932405574461808	0.12104523444418719	0.14066376408038553	0.003065001050047179	0.008127859028882014	0.014493504593819496	0.0217062849709404	0.024294693615982164	0.030990911364904523	0.006190151165618256	0.018547770125134165	0.02231552082096572	0.017588308595073404	0.011578397018604658	0.004133687893349787	0.010678133760530726	0.022967887455134263	0.03432820524661455	0.049000897650482385	0.061000088774576175	0.07111947809797275	0.0020190990583544783	0.0009785648818445248	0.002571582719158409	0.005137293573198871	0.00567416925603864	0.009576136964697736
ybiN	-0.00017732351111244093	0.002754849522080684	0.005359066062717612	0.008554848923014795	0.014534499112309968	0.02239415561430429	2.684864294837148e-06	0.026113917230288098	0.07568765707581385	0.11801363506809925	0.15772782838543029	0.19084807950287586	0.005236969840153124	0.01206207854230184	0.01722619667245638	0.020950330880148638	0.019590442035252044	0.021277459045752477	-0.002514433294359624	0.0018062769760468886	0.003458222692331129	0.0029503519715748973	-0.005696723055021008	-0.01832361803314413	0.005961235355896752	0.009814738418648803	0.012886597972928874	0.015857819223179585	0.026190570432698995	0.03503194623258757	0.0022346362832661127	0.0017877554802090885	0.0036898058414382012	0.005432793260733186	0.005439786858982806	0.008047471028493715
qseB	0.009993787215620139	0.015706448138065748	0.024565907029580027	0.03132967317573903	0.0384175251372724	0.04287585237264763	-0.011420543080791972	-0.021168980566717836	-0.024544952347396395	-0.029184221322288175	-0.02336980882261313	-0.012504389591717891	-0.0008595592969219598	0.0008648679182536062	0.003307517875358653	0.0061541510372845505	0.007203915474741105	0.009509743516874348	-0.007199861491522511	-0.016061265220522866	-0.012615632987446281	-0.0021779503210347965	0.0018520910072566679	0.010287227093089655	0.0009705672210484804	0.0033002122201683313	0.010387617416234913	0.018300600141419626	0.02650023886033626	0.030759394574516635	0.003646033120035583	0.013124970657799342	0.01706841815389491	0.02429033589106028	0.03491490855453531	0.0424577276072256
mipA	0.009262289514595175	0.01409804873010077	0.019493715226516346	0.02564987864203779	0.037212522456384775	0.05096935393172873	-0.016298156074464453	0.003215939951161244	0.0969162885374058	0.21954773000203004	0.35060668358824526	0.48352399605674135	0.0672826404373382	0.1499134407620478	0.22294348780864978	0.2929523148979147	0.36229048120641894	0.430532299157643	0.04037207180175623	0.30574642356967663	0.618263678235389	0.8293833486629697	0.9364350597992679	0.9856337777751987	0.0056872691549695546	0.014139358936998853	0.020696480617350407	0.019848493398234066	0.02525096524896336	0.026181869337260136	0.010980995775530184	0.0485583456962309	0.10489394694428095	0.17070468607021946	0.24559601368344383	0.324323211191086
ybjK	0.0027054606666326348	0.0044463838240847995	0.007236816560240231	0.009610934234268283	0.012596346779657593	0.014412949852372032	-0.004718625118598041	-0.004050372075355667	-0.005674106324959486	-0.008154336687832928	-0.005548217332687891	0.001173211647426764	0.0008781876530126046	0.003775973551227514	0.008027378487208086	0.009019425986736874	0.004807104972317046	0.008006076882688952	-0.003100861331571083	0.0005679368093642559	0.014568182193638951	0.028507517436323966	0.043825261784584194	0.05126333628473087	0.00529868385491357	0.007689703722989124	0.0075159968541805315	0.014391332849286342	0.021675823893476873	0.029587530814905873	0.004611360727797965	0.008275356940865335	-0.0056976831630844256	-0.018402084287437965	-0.025597824301228613	-0.03610071304261214
sbmA	0.0070368978644079535	0.014490141209812672	0.025093128445924952	0.036034235809339295	0.04577061375656315	0.05059846557631874	-0.008610168281749353	-0.029072937857424114	-0.0438247491714421	-0.06221495997559995	-0.07617443100013303	-0.08390249779680248	-0.0029988062843552986	0.003389519070359411	0.014663531742054418	0.02185038186023844	0.023252250314843233	0.031003129227847512	-0.010570754409446883	-0.009109731479959329	0.004203901961201762	0.018938509078669848	0.028216697281819438	0.03322523145567158	0.004031037512017756	0.01185532755098624	0.018885939694380616	0.025801433994693958	0.03558911208319972	0.04234299083211305	0.0035109412526388765	0.004138964630967539	0.013707442455978235	0.021188906894925787	0.028579276867980567	0.037335544063576524
zupT	0.0030591607047262635	0.005117236175861558	0.005497871390233071	-0.0013202927889133088	-0.0036759299207511273	-0.006029345524259071	0.0022799928467898633	0.010830822889420768	0.018137432731900324	0.015989404997727247	0.021474161225291975	0.02557827746643135	0.002843244789073447	0.006375089404534597	0.010838389318913856	0.01346760083074217	0.014041449544389633	0.022193963619297086	-0.0014757477924657466	0.010901823515483858	0.03158941775193749	0.05972992684382628	0.08970491665457658	0.11487965284190658	0.004483500688339283	0.015044743005853274	0.02155476801190234	0.03181263172861375	0.049292889702878255	0.06804541914961097	0.006627390378535362	0.01638512915427212	0.025735505185488915	0.030553413239043974	0.032925554297164136	0.03118334946829392
dsrA	-8.198895473651639e-06	0.002652079552626091	0.0004490434652722345	0.0018932297737614227	0.007897674051087721	0.011208134990274697	-0.004470892536151569	-0.012445513719365187	-0.01771125789597221	-0.02157775420190513	-0.02255651436677839	-0.024858218945741997	0.00010778672420495004	0.003025254245609025	0.006425234638017441	0.008364234253861659	0.009656239241197458	0.011215320009812435	-0.0013464744122762033	-0.0011829271637226369	0.00301819006385661	0.009970619348544721	0.0178049060377176	0.020505202442455718	0.004426593701423893	0.010032475406955833	0.013184202067433828	0.017476851718063586	0.02286830918508762	0.026904323244091487	0.002612206235883893	0.00488264645426263	0.006751841141105505	0.0047414846613707965	0.0043829377119537095	0.007149196861313054
yafS	-0.0021052085711200444	0.0001263737375221149	0.006833590794148531	0.01416606973920746	0.017552761755706827	0.01821579223589216	-0.011084427639814029	-0.021110843259638183	-0.025484898724347754	-0.02918486867598648	-0.02969554072709039	-0.029426896033917304	0.00057571045488884	0.004515054317833361	0.008522658967990562	0.011704738870446768	0.012907068844681562	0.02001515441735469	-0.006452287603746442	-0.010975491798834289	-0.009462109251103154	-0.0030831999245984547	0.0025411140306191723	0.00872301882447685	0.00410641508291177	0.007372367346627868	0.010065005173748478	0.01383749888306591	0.0200608024445455	0.028627834183922386	0.003480388443604199	0.006830234180017646	0.007891090845090354	0.015993350621274112	0.02550233769937727	0.03605363534830093
ybbL	0.0025865012780588235	0.004684349035987418	0.0055042253231219794	0.0065669150691706375	0.00886209846174906	0.011141009093702107	-0.012033588708511189	-0.026379047366147802	-0.0266685001642105	-0.03005844523925624	-0.02553068979890784	-0.02113483719268661	0.0001655525694328886	0.003627492030798551	-0.00024651947124802617	-0.0017753471738281355	-0.010905537372321089	-0.011059866404342932	-0.004676467732341646	-0.001984283291331098	0.007331857765655709	0.021352795886943877	0.03945936638299893	0.05110454114550103	0.0034669025274948833	0.00716596780493111	0.014082057803103587	0.015944755526084837	0.02046961342533084	0.02522933974281242	0.0018504884729661267	0.0038973287079409075	0.006226582802497662	0.002805256317035566	0.00591643104736372	0.01022478726496278
ecfG	-0.0014700601998496896	0.004820961905173237	0.014951703735326408	0.02012262388615742	0.027043467670346783	0.029529543735704912	-0.0034230955171878005	0.0056646786267296355	0.01809844811645542	0.022113720840895662	0.025637141195067423	0.029705455242968297	-0.0015128724475973146	-0.001747219264366829	-0.0004221778315336926	0.00014972849717545598	-0.004284122091409915	-0.004819593328239603	-0.0020145238407418917	-0.005709284477373431	-0.006942410903970232	-0.0008736549723636472	-0.0021896979178247936	-0.009860614511060314	0.005470237607993282	0.012593306743918394	0.019838568582414097	0.022365018823189323	0.027090399698716686	0.03342590487879951	-0.0020245603783472033	-0.0008944621327303375	-0.001480942700573743	-0.004479306159046323	-0.0054535423856722845	-0.010136280108342397
rcsC	0.008509382079609646	0.013619560860058087	0.02147536936743083	0.029008806088321053	0.03684596249042569	0.04078498532331884	-0.009202820349029493	-0.01390595115534248	-0.003205882936461437	0.005217835164507491	0.014857796794735159	0.021479668314260736	-0.0016212334842009802	0.0010262140366974967	0.00673003192275386	0.010678177488293814	0.00984046011463654	0.0151078334230101	-0.004817864206448376	-0.004239905470374519	0.0016015332318447622	0.007995150130609552	0.010325407078515252	0.012200377454850352	0.007165452368567996	0.017787378327280147	0.031181963019030413	0.041166656661374555	0.04968454605800206	0.05896919288849236	-0.002396769997334573	0.0008483240018969854	0.007146117081287384	0.015391007822037728	0.023943013544076776	0.032187663727524914
dpiB	0.0013218223381891788	0.003869629992819179	0.0075489670714710905	0.0166508231223515	0.021431889717004535	0.024911397339185133	-0.01246459227204263	-0.02923677349572875	-0.04544998159879339	-0.05804258616671405	-0.06248828331338244	-0.06953954232246652	0.004474372363705786	0.003939804305885533	0.005934637514658401	0.0038317589627917107	0.003457461472843888	0.0034130175925142416	-7.559114191963985e-06	-0.014442526822368644	-0.005910613992560329	0.006956991344991568	0.023067906509534962	0.03820837641138593	0.0039443430324158655	0.004832663326594888	0.012772164011344187	0.01696425109853508	0.01767879502568309	0.020660028747012903	0.006825765747610023	0.014024021290851443	0.02741988728423685	0.03329474213560275	0.040060100138070515	0.04474376839836485
kdsB	0.00798281756542022	0.010918458034365718	0.012050546224854752	0.011608686327997457	0.00894990364111139	0.003622278150560155	-0.010079364328233862	-0.02488233651607969	-0.0365711105458411	-0.0478242492725357	-0.05376493248370645	-0.05226897261315591	-0.0002519520058153518	0.0010284988782287249	-0.0010791091067447994	-0.0043544994496544955	-0.00937764461834535	-0.010929660274779608	-0.006090290078498726	-0.011537427445794623	-0.011841268305380279	-0.005432563890850435	-0.00013847968031451352	0.002241844514956396	-0.00014141488676001204	-0.002350167538938869	-0.0003690748132929824	-0.002409969715139148	-0.000633207924431599	0.0003753247161010213	0.003946490013565309	0.005018222166439231	0.01173218905366874	0.011793073197287722	0.012438805925924534	0.010130447322955594
yqjI	0.004202209011645686	0.021537413099395948	0.05688260748171794	0.09880393716568948	0.15012984580297942	0.20055946127000115	-0.00708838132932001	-0.015456929265074828	-0.023242016605054344	-0.03128405408050756	-0.035527208659177474	-0.025588523662448376	0.0031489730875035047	0.007901112698459403	0.01601244902928273	0.02591207577854964	0.02780037328895229	0.033039761470649374	-0.0058165736907746	0.00017421336250344956	0.010238080131721276	0.02011912371267413	0.029056837340995997	0.037645451725004386	0.007201382188332419	0.020063766717519953	0.03418829796764596	0.043677394601887985	0.052180290710098325	0.06087037797521694	0.0063188736852515855	0.013581392170455881	0.01876480155765208	0.024209262349515558	0.02708374421609044	0.031008721447595353
ypeA	0.003175659576315898	0.007578548156756022	0.011606471732404236	0.016025503383774557	0.020600783238836965	0.02031679996757663	-0.015924624387505474	-0.033829362078569	-0.05277046502386192	-0.07330725075565292	-0.0904182981977242	-0.1013339183095025	0.002512456010712535	0.00513640030044459	0.00788900332366025	0.0084056944884557	0.005486789220940495	0.008029237069532947	-0.0058009806791362965	-0.008699511987935355	-0.00040960491016079676	0.0130976164324776	0.028264330433131653	0.04377250193099428	0.003562243955089548	0.008228277165484413	0.014076427166915402	0.022687081990951877	0.027499330929007863	0.038516490844817834	0.0006610878485004807	0.0033000075033926602	0.014065862280827962	0.02548813558093503	0.03602650360311964	0.04883918525043571
ydgH	0.0028597970380320145	0.00648789887259249	0.006510105782612007	0.005697505851244935	0.005145415341649866	0.004850264801818305	-0.001703830654110883	-0.011292282600583755	-0.02784794288311675	-0.05309337114843816	-0.0749221545135652	-0.09001280432941466	0.0009853933302852013	-0.0009903700498354675	-0.0063181551694313975	-0.011370347506821504	-0.02012090096626687	-0.02151118887300186	-0.002901499235921805	-0.01972012137418445	-0.040206177365770805	-0.054363588991923104	-0.06909110378197789	-0.08432007283126819	0.003508068507020804	0.004001485936097347	0.002905507888141258	0.0013459280948918619	-0.0016767338658681275	-0.001069995351762167	0.0006231973070897826	0.002410575811947618	0.005955129171434161	0.007501219586783762	0.005372095246411898	0.0023950022241802644
entS	0.004277722909492224	0.009836050001901344	0.016330347956352954	0.02196485677752465	0.02613808905984166	0.02723787592930887	-0.010301410588498122	-0.022212174713729098	-0.039720962417724284	-0.06714595547465153	-0.08825436010412871	-0.10746386456172674	0.002814691990643537	0.005748457772552161	0.009030519911284646	0.01196639827095654	0.010419668271493229	0.014578055132530717	0.00101423322654875	0.01039211296554796	0.03369102813005547	0.06054550570470418	0.08307972081019424	0.09925624685196595	0.003263415371866057	0.009468526047880375	0.016683220002761116	0.02266096792030353	0.031077981683292285	0.03921574103074359	0.0015867018223427814	0.004210949442557199	0.011819093793667764	0.018047108227860147	0.02545289611534018	0.036034766703014254
ybaY	0.001480181510667248	0.007229465150029264	0.013531374933212503	0.020423145507781758	0.023479473678744072	0.028492979557480487	-0.012832081269320941	-0.05037391068906992	-0.10437360788072424	-0.17290510232633277	-0.23441528036424195	-0.283637313304709	0.0012519861004666743	0.0009917686865970738	0.0006564291414027315	-0.0010917536216502742	-0.007772405300169825	-0.007004162991306557	-0.0019319619312928372	-0.007502955932976542	-0.00756274439175447	-0.0022969842641791076	0.009725946254919569	0.02098819383849762	0.014182899988351675	0.024282213574356604	0.03506541233555519	0.041543135196951686	0.04674249149252862	0.05392799622176191	0.011150173598384454	0.023850754962487244	0.03727051769032971	0.05527618939116656	0.07380735170323444	0.0953311179618477
hofM	0.000652887004006652	0.002755625800604864	0.006356526291006161	0.007361276488920372	0.006872606676630758	0.0013700388706764373	-0.012349213369099011	-0.03271826094532849	-0.04484983123916176	-0.056933335710380624	-0.060861986396650816	-0.063775991149739	0.0034708583121915186	0.007666499075602936	0.012629684422738348	0.014155591124464616	0.011262276205826165	0.010248097236331724	-0.005837112023678399	-0.008917495054888962	-0.0034891333333412935	0.00378075117708495	0.008961704967863854	0.011793006625607009	0.0038134774157085488	0.012110759332521587	0.024407604830309123	0.035791252549199445	0.04421065508159306	0.05275071259936054	0.0024317363808452493	0.005420681867207399	0.010757049593147687	0.022456381985510955	0.03069224687327702	0.04439228114646473
yegE	-0.001551219783531629	0.0007746026042072758	0.005509703573534639	0.011204748127459706	0.019544816099279893	0.029650921000394185	-0.008957682187504827	-0.023364240609283774	-0.03441723695322871	-0.04829892131764814	-0.05525639764230772	-0.05622269066050586	-0.0011149833771987492	-5.502322218991601e-05	0.0012644980843098269	0.0024353917469985865	-0.0011252567881552588	0.0018649353228381597	0.004060937416601246	0.016566575323549233	0.03138411431035244	0.05172973894172537	0.07226254801360059	0.09039523435944856	0.004320069825864595	0.009909668316459383	0.01584491342221754	0.019239061465441458	0.022571857092242364	0.03054346899494928	0.006246468197596462	0.013436543471741823	0.019517971946224445	0.024500581425862384	0.028315424452237434	0.032818948131909345
lolC	0.00221843882646584	0.0002464434082761344	-0.004802200008990699	-0.009669830864532464	-0.01617854199890471	-0.024377201863221443	-0.010286364100988479	-0.028103568319764818	-0.03870905722425123	-0.047208182010861334	-0.04926055017851451	-0.05332996253513765	0.0001648212232571528	0.0009159294095430709	0.0023339130824216936	0.0044940938342655735	0.0007451224009883861	0.005631868998874061	-0.011369796638984513	-0.013492997053178683	-0.006179875615496738	0.006692896827167621	0.01890459007380726	0.025453070745109333	0.0024889156316702924	0.006205802381580132	0.015493364009716603	0.02499487329172244	0.034465861650621286	0.04645372101535863	-0.0038446742547232522	-0.004905609080620255	0.0007503832766945682	0.008368314298086715	0.010899800832204747	0.01701776062122267
pgpB	0.0010544572443003171	0.003916480487187331	0.0070053828199616915	0.009520185454842034	0.015286322486411178	0.024281412738570023	-0.008203659183221797	-0.006817415735212095	0.006131825789807909	0.01781107202036742	0.02830050584229425	0.036838967272906434	-0.0013213466387635455	-0.001703158449698009	-2.0242532924200744e-05	0.0005377283424825127	-0.0012078793697849874	0.0008748982967288773	-0.0009697767295079205	0.0073477893647884915	0.029499900687214482	0.052683712530787574	0.07395459019056266	0.09166865158635758	0.0036546539630769696	0.011121815905311354	0.02067678369358827	0.027738230927826433	0.03170941625698991	0.037738038395825006	0.006030579389039621	0.01555070989798669	0.023019648490375078	0.032213119969539857	0.04392209713751447	0.05557114267357473
b3505	-0.0033590780300076554	-0.005125706980126417	-0.004904932154310231	-0.006792040257785206	-0.003957017871988255	-0.0057413992426622535	-0.010596834073718078	-0.015847793231382547	-0.013663500119238042	-0.014018697519829572	-0.00485702577175663	0.0073323637250836135	0.0003399908338398218	-0.0023050618901088254	-0.004647018702292484	-0.006178183278727658	-0.011853327467252046	-0.01224077613228927	-0.005045352494348364	-0.00288980848648697	0.00964339690526148	0.02111569828217739	0.03294601180543601	0.04439067834579032	0.006563482415506849	0.015430831979931062	0.02173560177924418	0.028624800217375988	0.03459324446520321	0.037810396510640894	0.000586115784781787	-0.005349128281692474	0.0009523141006898597	0.009271730563059173	0.01716809472426844	0.02367327873307383
yfeN	0.007617183756321924	0.012979722575651633	0.01836327147251524	0.02313519961604858	0.027655813225592903	0.03069357310683361	-0.013521042274280203	-0.021578037373856617	-0.03438245314960754	-0.05152415653212728	-0.06467730911315347	-0.07217013916106414	0.004667771263024548	0.009123982545294618	0.014754375941239089	0.019308476305213193	0.017436743268112776	0.023379567780143693	-0.002314265488665821	-0.009919771383823916	-0.014571124841237916	-0.020116740877272606	-0.024009928645185044	-0.032089416558573815	0.0037404711565665653	0.009857461032375345	0.01561398317939956	0.0212258989088181	0.02899674059749064	0.038282810614734375	0.00237361732140192	0.00485221778267314	0.009051638703937792	0.011612428169517531	0.01555884744146351	0.021659992261432552
pepT	0.001381350960564359	0.0033911308775921314	0.0030702964182719957	0.0024012216494579725	-0.00251009810713007	-0.0073620896926452056	-0.00814932293162564	-0.031261581156158014	-0.0533506616289454	-0.07544638476692175	-0.09175232052465568	-0.10538232196911679	0.006497637446900471	0.012558349547369754	0.009042888834433955	0.007307138629423774	0.0009496118445858013	-1.8530971915755004e-05	-0.02449684401634505	-0.05415329446809557	-0.06440853357033552	-0.07513482736728301	-0.08779215630607722	-0.11085905463964306	0.0041892327379271215	0.008830122915677164	0.01910993044822616	0.027243177976954778	0.038878051588488685	0.05363964501523135	0.00747094753318282	0.013229922620459057	0.03342337317304018	0.05433624025433799	0.06941693945949462	0.08696771005409183
yfdC	-0.005312426838250063	0.0006586203091728136	0.02456148982677064	0.03962074339739832	0.057811667848947625	0.07290200505065127	-0.007330570198193598	-0.03325919560158084	-0.05874394650093413	-0.09292522873182832	-0.12497182244303916	-0.14534904570068033	-0.008351560533312034	-0.012740622086726683	-0.009436420974365013	-0.008937263944980178	-0.017476154413749202	-0.020947475591726702	-0.007181720982812957	-0.02547840003133196	-0.039707508795166206	-0.05034396349208589	-0.06611759189553337	-0.08379733833432845	0.012120732046637911	0.02187982603465011	0.029106487018705263	0.03397325275524484	0.04305795729403463	0.04273360728342094	0.004476558870179399	0.005595129661801657	0.013425652303105513	0.030021281063321678	0.03568798784097194	0.042671015170521215
htrL	-0.001255789202283625	-0.0032155760404233313	-0.0040102800729669265	-0.0063233190075749545	-0.0066316228281332375	-0.008951791719317578	-0.0042037981534392595	-0.007192634268998214	-0.007079023557483217	-0.008597821728373842	-0.006871909294302153	-0.0022759969382133297	0.020558533661938886	0.04441061684457081	0.06990856070559252	0.09271578394520523	0.10766601624536873	0.12479634672030489	-0.0015972466531594337	0.004145075908250712	0.017340721335113864	0.030402520330768762	0.03762625919871211	0.04214605723983379	0.0019048219098060603	0.003938106711674891	0.010069202124458873	0.01607623092420499	0.021727007970002037	0.030092530062616914	0.005340362364046182	0.011037574168026277	0.024305508643785684	0.03608542813558444	0.04166458757944945	0.0505453783481104
yqgA	0.0018091070110105194	0.000960887280675499	0.005135101341367772	0.013111432627215135	0.017258079101632684	0.01711294076930518	-0.005682741155542962	-0.02393177093170305	-0.04897559902790251	-0.07039591995524005	-0.08516006724926752	-0.09396122472660466	-0.000917283675658423	0.001823507210423939	0.006602034627124389	0.0076640925139893805	0.003968614187461893	0.00891219608113485	-0.004284813940721525	-0.011675149766885492	-0.011633068354768992	-0.006831791090530284	-0.0024999578710098594	0.0011705169764734806	0.004830475052511022	0.004790628691866935	0.006007931245856089	0.008294401667386554	0.014276281859625786	0.021699077628730645	0.0017505818349515543	0.008174462466136852	0.014695574236800818	0.0217032267948107	0.031307780879168426	0.04199170353116192
znuC	0.015471923505799354	0.031041326447205603	0.041953230662758634	0.05126193493622895	0.061814023045221475	0.07084939934281702	-0.014718687481888969	-0.03488122130869639	-0.04915157930004088	-0.06064941064321157	-0.06317350261758589	-0.060107251866011416	0.01719994497115814	0.02578983023529068	0.02343970304457439	0.013349408836497887	-0.009708049252357694	-0.02933348547188858	-0.000652706801839004	-0.012009504152198624	-0.040236026960203876	-0.09017488265090279	-0.15661106877781814	-0.2339233626025484	0.009867500138031742	0.022465892088093752	0.03607036559603532	0.04581480378088805	0.0529496993057464	0.06081133611810354	0.02077243605923498	0.019644203266030245	-0.001936642749037166	-0.030037088114038667	-0.05216334039475393	-0.06250947514595835
ecfD	-0.002081032465951175	-0.004065700013430525	-0.003180435558325827	-0.0037557030082008102	-0.004642464261740781	-0.0075555869176845815	-0.0025810224501248854	-0.007586308391469412	-0.007928257112512839	-0.010061098133584523	-0.009641746414243972	-0.004986201138593723	0.0014355879240336101	0.0035552691949217426	0.003897075450745276	0.0059286671821045705	0.0032287889470238714	0.008303351336836396	0.002502029610501217	0.012653485350426586	0.03134642191359096	0.0552503011923459	0.08180241458754024	0.10607068403471531	0.0014222763344049253	0.0025583527317070173	0.0026329554632134773	0.00792513410040888	0.016805528796668266	0.024612520695411668	0.004700174125739769	0.011683512758265397	0.020203038946611893	0.028265656565458708	0.042331739384668755	0.05927545531311006
rplT	-0.0016184128676102493	0.0006248542434102545	0.0033637047376576905	0.00887035394914231	0.016668186436640253	0.020665663113939782	-0.012083331421050546	-0.024739281852680636	-0.03135395315309827	-0.03838288999498918	-0.03679422908191952	-0.029169559355363608	-0.0031556621312304484	-0.0036435939201122226	-0.007600098181325427	-0.009917682398846656	-0.01660626793865516	-0.0239072776478487	-1.6600431145380426e-06	0.004798816693822679	0.020464273256565454	0.03792911570387465	0.050275214534281305	0.06208902065696036	-0.006105031293543363	-0.00835215263867561	-0.005997917851176316	-0.008662310844249005	-0.006008509263948182	-0.00318744859885956	0.005700354163035357	0.005903228608925533	0.012215977912133852	0.02787174770587526	0.03536503445815987	0.04178731476324866
yghU	0.00028293443373414304	0.002656404235785996	0.009969993184668778	0.014869255990790385	0.022581603076365284	0.02701343705280814	-0.003566678480207377	-0.016349672751623533	-0.02913433485794485	-0.05077163386330056	-0.0660270919884485	-0.07170441842056188	0.001388583675524088	0.005488077052459364	0.010167835327678265	0.012096584864788101	0.007357092621884281	0.007352066831166283	-0.00030818586860308994	-0.00029478878593841985	0.003324215812960041	0.008460179682997193	0.00987781813059102	0.00819087891534517	0.006309286812295086	0.015098956334173767	0.015365977690056298	0.01746741017962143	0.02521801032249986	0.0350495611294049	0.009024400860782992	0.02548801656637756	0.037347007233581454	0.04920489413120291	0.06366101019874815	0.08025039284912126
yfhH	-0.00031965624098288065	0.0056975811610148076	0.027496717932883614	0.044925493101769604	0.060061226433544494	0.057564474813352494	-0.009597920914330867	-0.022373311005195223	-0.019942441424583054	-0.013460384715508436	0.004649060344609358	0.01886191924036333	0.005269590500173803	0.008575352281087164	0.011641444839504977	0.0115847034539114	0.0015951718196315153	0.002085644720584733	-0.005912430348549866	-0.015556426181041007	-0.0085087321127367	0.00171232325842989	0.013858592364415947	0.023046532375356334	0.0018936013624416379	0.009418342517693584	0.015462855509461347	0.023798595716600368	0.032786538780395696	0.03837937467414944	0.0022384465918130047	0.0033960535612666994	0.014416840369991342	0.022199356124345114	0.028140234492049093	0.03811128865314184
yqiJ	0.004398355263229624	0.009705655684365315	0.013987285989308812	0.01769171657681687	0.023865627297193628	0.029209955749913582	-0.009137261631487068	-0.016880203799035515	-0.016737768474465065	-0.015655111377005853	-0.00921110512903923	0.0015260869682314558	0.0013383632267505582	0.0032581241638759543	0.009765060261570941	0.0125975247496804	0.0060737836608431	-0.00016724354013722902	-0.003115806400334178	-0.0046641195593512454	0.0026185176897204504	0.016767160264248474	0.02948780968690188	0.04142704416720108	0.002383125417159803	0.002964962875725193	0.0026532817692721446	0.0011909924238379841	0.004872828225886757	0.006636310728888987	0.0021390269025208064	0.00898688634722761	0.020102053678379028	0.03433787609159047	0.05032181614509429	0.06773497241445456
rpmI	-0.010922484467242772	-0.005550173425821484	-0.0010533616469041397	0.0012485635182894078	-0.006404046522794043	-0.005530886378628846	-0.0163424826993495	-0.036394136537896825	-0.05298517579946205	-0.06551441971028603	-0.06955922259824894	-0.07178535591061327	0.008267823305498117	0.017354315630578914	0.02441848441078328	0.029034935786333538	0.028644437547703884	0.04100559372615115	-0.005687671644687241	-0.013832924575701348	-0.01135640333204212	-8.97611120305339e-05	0.008851632211182252	0.015929845849225552	0.010827642804757466	0.04554641473912286	0.09078085351648067	0.12807245289009192	0.1561147652725725	0.17988303868040012	0.003990676553137966	0.009575695190685725	0.014858782878490417	0.022207570741644252	0.02658531679459823	0.03902759392642083
pldA	0.0005998763367520873	0.0024173574649134413	0.005784275703204795	0.01069059836700135	0.017378338284294324	0.018934227094102286	-0.007497839666990881	-0.02048518733155836	-0.03147567459673155	-0.042377487013267184	-0.047478231822326064	-0.046480113377112886	0.0013856705195008725	0.004934002236472425	0.007798472668203948	0.012102856233047073	0.008500665705296437	0.010969554222368718	0.00014470921187439176	0.0021675195074511047	0.013532157089692569	0.027377718455095644	0.041110407828687814	0.05145793102419991	0.00235175649329397	0.003959674244169907	0.008774311177663653	0.011966222426998057	0.01593322395310399	0.023815870145855615	0.005165730368271814	0.014295690468211298	0.028024461515907314	0.03618931548431823	0.04527130266249427	0.057081317930689185
yrbG	-0.021292505251662784	-0.05029306603216039	-0.07013920294773458	-0.07866255482257804	-0.07696794886963167	-0.0732458750330317	-0.012972154546832915	-0.030305016804945354	-0.04316576062833054	-0.06041030495569187	-0.07446677617061247	-0.08167515099337834	-0.00020072983977831725	0.0002619390017438253	0.002611633374924137	0.003945591745523667	0.00457327652923818	0.015168596287244897	-0.0004330600498764151	-0.0025639581560414374	-0.0014942056203451474	0.0031515372602212576	0.008013481365269146	0.014798594696487411	0.0026595254477249646	0.008700330953890653	0.012243313010096365	0.01527320647881286	0.017769697104308365	0.022817400759248468	0.0037533427875778656	0.00938004618895819	0.020518333335863333	0.03267269692714799	0.045772709693394316	0.061417884729369134
dacB	0.0012399992906822416	0.0025973132687761437	0.008416012187308608	0.013512678000672143	0.017398498973020926	0.021372222288694058	-0.010238845373709197	-0.02735609493103547	-0.040044216295322274	-0.04958918131468044	-0.05834840502108157	-0.06190305858894438	-0.0017686623723242932	-0.0011017570061547777	0.0019625242650132546	0.007818307680094784	0.008227842029533996	0.01334211792584635	-0.0005203352919848102	0.0005880030307106681	0.007466904638614774	0.01770212164140355	0.027437321800929487	0.03556856050813401	0.0011530684231125248	0.00031800458816821594	0.0009112598006889808	0.004084695061347449	0.008898077005085672	0.0196861688061429	0.00622172886590524	0.012045259014215414	0.019323510602872913	0.03025133549236146	0.03804852468459382	0.0493142267299336
rrfG	-0.0007697625973237646	0.0017326199084536863	0.004252021348068269	0.010021182044562862	0.012336884617141707	0.009964972533989841	-0.002605088960367841	-0.013970774340157841	-0.023028831103752544	-0.027272830603291522	-0.02651689033619617	-0.025958701274893567	-0.003954971316572852	-0.0026556563005547466	-0.0022148707398165217	-0.001196023420503856	-0.008166487969625784	-0.007673772172230739	-0.0070836768642891755	-0.009313625776006978	-0.005564953113263275	0.005021887014103879	0.017012485252272114	0.026055594193588397	-0.0015597745796300186	-0.0066168689559645754	-0.0023424919118815914	0.00029387476618845064	0.0062957347465075865	0.013689965512271429	-0.0015008126432486469	0.0009025914799874114	0.004728565899196782	0.004671131779377513	0.005405930774480144	0.01363680662739395
lacZ	0.0017070328244306982	0.012917994312466104	0.03233817270091	0.046564954571593944	0.06414576819909934	0.08126603848580144	-0.004264174992813569	0.01711358316444835	0.04548186992646261	0.04738197999932162	0.0449938082450635	0.025167533836218316	0.003723901624820151	0.013688428477773091	0.02712537683330182	0.037396089697478874	0.042092466650264	0.04895858319776722	0.0028786739233274917	0.024387538763713232	0.05323159024112967	0.0820154312659886	0.09718803529970088	0.10119841676308892	0.0060090677480621295	0.02190296080311714	0.04145653645673135	0.05760776614709054	0.07296745662389521	0.08883426375007528	0.03263703652129449	0.08745435808369906	0.04584040195766255	0.07621421389162947	0.10279290861799921	0.1156162921786339
yheS	0.0023413029106053684	0.007856475893735483	0.00951234678238506	0.010181758817750831	0.011888786045588509	0.01476598994209046	-0.010173238855137367	-0.020627323778493547	-0.023428068105931604	-0.03200236044176798	-0.03917940241896237	-0.04611746211966185	0.0027778303830154863	0.006748486425011499	0.009146543312443588	0.010651001758273115	0.00549679726372487	0.009440040839558453	-0.0048034199535966545	-0.007383912811426689	-0.008018585389860377	-0.006113927843084925	-0.003981621455525641	-0.002606260284834963	0.004243937755972969	0.013243111014564341	0.020866359342298354	0.025165126186814202	0.029716145668995345	0.04262122335767534	-0.0020550788944289286	0.0015758285507898658	0.0036480801194037917	0.014073551244294566	0.02079237678805146	0.02968304076474099
ydiV	-0.003886376419860362	0.0004594460692528004	0.004337522329989193	0.014295434074073849	0.025624784819037166	0.015516957913168584	0.0003193921432644938	-0.00012357512534723832	-0.0010159312540761625	0.007780704958714791	0.017412085685954357	0.02637811741399879	0.010924681591027453	0.018265629249409703	0.025908924295477267	0.03768028294015397	0.04219905694248658	0.05277466147119719	-0.013333142460808776	-0.02558556843222765	-0.011533206855116036	0.00498331134493915	0.02495336738365034	0.04514601684330625	0.0019826182289598444	0.003509173554331367	0.0013342616693210753	-0.00030310752298336765	-0.003123160143409874	-0.00658538141505008	0.0001411381746367377	0.00023628475030424936	0.0011793583325921556	0.0033527450056327207	0.004759631734451524	0.008278205809618655
ygfU	-0.0009107764639507146	-0.0020763307869946296	-0.0009993517710867495	-0.0006408817513736469	-0.0002501973640823766	0.0028037742189449687	-0.006461033814531937	-0.017654693638051402	-0.02948057238053583	-0.04371860476258614	-0.05570446411689328	-0.06563759879466531	0.0016476508613355978	0.00481789280927338	0.007340635586913794	0.010706290244006282	0.010750632001187158	0.015129480390996845	0.000280869592916987	-0.0006429127442099556	0.0008398037347468719	0.005241542131455851	0.011237027624459084	0.01770253759068986	-0.0004577882603852512	0.0020366639517138147	0.009967804133806837	0.02076918819299425	0.02666499711412779	0.03441288669109314	-0.0018561582106755067	-0.004283309741813093	-0.0004514577123214499	0.004564252123284706	0.008040900648036524	0.014511015940647314
ybjH	0.001842935293828907	-0.0020564884174533176	-0.012823675224014886	-0.03485845699229566	-0.053529163047327466	-0.05894625634573681	-0.008536442759498511	-0.024456973201665313	-0.035346159914569464	-0.04341736538434409	-0.052208929668734444	-0.06010235653273217	-0.0013630415693080273	0.003704830999518119	0.01053636412833627	0.016242794058592257	0.021368682813240055	0.03644166336771426	-0.005545350885584665	-0.011682015641673925	-0.00975967723824479	-0.005228083555580282	0.003724189007943159	0.008314149233586646	0.006407590485032229	0.012956929207024712	0.01941038549869074	0.025171567970277784	0.031287613121570766	0.03927072483173746	0.006097736742625823	0.01640784194118062	0.02203446190516612	0.027684919681754537	0.031602772839626425	0.039108369251790724
recN	0.0172709637554826	0.0463397052549717	0.08485196817890568	0.13148346938099892	0.18604087541725298	0.2363052899133207	-0.009956080247092318	-0.02704926518188542	-0.041509647342753364	-0.05932099549823099	-0.07457922682766799	-0.08244344666100038	-0.007085271784897574	-0.02317671196458766	-0.029904714919555906	-0.030552575961655195	-0.03368858596907885	-0.027830664747233717	-0.00146194404989613	-0.010690553786111863	-0.014950024892637094	-0.01860585820597877	-0.01939101860784212	-0.021465965306825867	0.012843593207248647	0.028896338162660847	0.04638143455787118	0.06596580539746842	0.0842069482336455	0.10276240877843905	0.004865563417903881	0.012383846905422847	0.019321536398719755	0.029464858085335523	0.04012565926985686	0.05825848630723951
yeaE	0.005460558406462484	0.011945146939586463	0.017924664403103682	0.021094123212457464	0.020387523139755528	0.020463471319549807	-0.009718145581534747	-0.030453717653650864	-0.057882109550032305	-0.08346856517958405	-0.10899168264475131	-0.1310988203542066	0.01300087020531979	0.02619745904263941	0.03763698176607938	0.047100828836042885	0.05096768935756677	0.0609658490577515	-0.00845932495711017	-0.02147575980613297	-0.02882564526168494	-0.026992099938464135	-0.019139511136220574	-0.009636082737178043	0.00225678023111448	0.007700858694365491	0.013758498811824517	0.02185169713941814	0.02687395023128074	0.035825170165062946	0.001077562566657885	0.003729210333514709	0.009056571972506287	0.010800031768599545	0.008755306949201019	0.017899360763115393
pitA	-0.0012608273176523866	-0.0008402610758042909	0.004525189703062343	0.009475374228269362	0.013708877210020433	0.017205902920384812	-0.007214741484805374	-0.013398981244766617	-0.00828620218530046	-0.005336686203035767	-0.004271334964606266	-0.0027358448871555884	0.0016161598076653283	0.0028498946173867072	0.0031128939740823645	0.0030426383748947137	-0.002701785552299392	-0.004345813114218208	-0.005862305086917111	-0.010493312581835402	-0.013726554111014047	-0.015512190550781188	-0.017233677616987332	-0.01785941334570468	0.004594181581516298	0.007973261525684925	0.014049592467361777	0.01667871774501143	0.023076581110295806	0.03016754193689471	0.00597274868173838	0.01106699272558188	0.020816653945795394	0.035037320389380726	0.04691481219442213	0.05692392023139035
ymcC	-0.0014315042316707385	-0.0007622132469998004	0.005398368514122731	0.00905524574470448	0.01158812166640759	0.01456454439328835	-0.000392940588761004	-0.013723158926987711	-0.026974203263970327	-0.0392746947027375	-0.047246315875125566	-0.04939039529826371	0.0010093581541563517	0.004355274426596067	0.005445972035017706	0.006408871758368064	0.004823340523445591	0.008628611335105188	-0.0020564050187387344	-0.0006236877431251302	0.005475806661630318	0.014233474580575148	0.022409074225774366	0.029012257242520396	0.004424100853572585	0.008977422239166831	0.013865532812373958	0.017460242223964553	0.02065575401923818	0.024646157274918964	0.004088759080854098	0.007938645548045409	0.011982508028487064	0.01583574702183347	0.022266003033857708	0.024513110576382082
ilvD	0.0013897441336811758	0.005370512407824962	0.014325751675759035	0.01682893583814203	0.022757355143826423	0.02772904658634368	-0.007439571573593443	-0.01963026652584612	-0.019172984120860017	-0.015367238255867263	-0.008619074469799374	-0.0020182976131613226	0.009066400529141668	0.01602306125148472	0.02528561195890722	0.036654362193301065	0.04018172441418758	0.047320879146561225	-0.003004880791054542	-0.008112592105197613	-0.012213543322651793	-0.012887081593788183	-0.014753938122755125	-0.016751993459891625	0.0031116787693755378	0.004477467588106887	0.008437441957009694	0.011096506816092238	0.014678355717459285	0.02051941147427559	0.0051775989770073885	0.0030794568136991232	0.005386258893224756	0.007795950774823457	0.008544796204459255	0.012468960617390642
manY	0.003284521693625919	0.012031983812876918	0.01825836850809619	0.019727854876223604	0.01656437569380399	0.00661604468266802	-0.014480691871674781	-0.03773748653725084	-0.05457905575759068	-0.06379495138931113	-0.06656832885913462	-0.06799968634900493	0.0024451617128004675	0.0028984204375768438	0.007026005569246781	0.010989766483930343	0.01223934731299291	0.013359723966401057	0.0016609770959795703	0.006072215604235763	0.016060623136818518	0.03194923965130119	0.047497705617782694	0.059027426972002486	-0.004296731403890956	-0.001410416901574322	0.00470532569842997	0.004397714053235193	0.007050767663746612	0.013027753801287253	-0.0010597250340460267	0.0009155349444898295	0.0019490365245269422	-0.001070241319041434	-0.0013175695393673305	0.006081809927702372
yhfA	0.0001605453661235728	0.00422324626319505	0.005275806771391099	0.005450166184312111	0.003411971761118829	0.0047407475980104745	-0.01014309708712521	-0.02675667062269249	-0.04697133864910441	-0.0718991551814074	-0.0866049210655508	-0.0929513022811221	0.0013812517918741305	0.01810496129621353	0.00713150949018981	-0.0026785556305948138	-0.02377755260799267	-0.007495361305340099	-0.0022711355477914295	-0.0026252588772343547	0.0036070239973103302	0.0154646717936558	0.02834498550299414	0.0407333393876734	0.0010091553500811024	0.005809564904806977	0.0129299266632845	0.01597663610715785	0.0170110703961613	0.022664380619221162	0.008300157103669072	0.014391601275718088	0.02033070976406383	0.026202961707464032	0.0288133060330198	0.03346849946766216
aes	0.009272626722116322	0.013008362962709361	0.02019230227647669	0.02122757247626186	0.023788192848799884	0.026363760932025054	-0.0060684674442593204	-0.02030132607316876	-0.0322444113573466	-0.04893164136306634	-0.0541573526850519	-0.05967256790469509	0.017433765483812907	0.021511138576314853	0.03369438620702999	0.05422615031133313	0.05869401568992706	0.0708701961353646	0.0018882958937360226	-0.0005906040947720908	0.009434698468129565	0.026901629179598263	0.0425020251240081	0.05994604320356128	0.0040268590917879885	-0.0020103244051054964	0.005943281587614674	0.04399080781031177	0.08363262304002944	0.12898958718370634	-0.017930661304676965	-0.0009246983027066482	0.03319071556846783	0.05926623696897394	0.041754921081497545	0.020694423465126233
ygjG	0.0068327774202039315	0.01696154902963661	0.028913076497852255	0.041864431600434876	0.05188689755022772	0.05780720389306686	-0.00562477713343338	-0.03033375530385391	-0.07792584481689521	-0.14207620870412158	-0.2029346458476	-0.25866685795004524	0.0262161518731936	0.0512866411076957	0.04782454736908063	0.051427122095572486	0.05079032193116614	0.05597322699087236	-0.0006015408143606384	-0.0027640854431668425	-0.0024526938275356504	-0.007269808025710203	-0.016372259543864388	-0.029377708713297413	0.011991177559031677	0.02459244849637844	0.037005213000662764	0.046046668389579805	0.05654382160045116	0.06884133364343606	0.007637422233531596	0.009288551461990294	0.016343720951554765	0.027114363757509523	0.04025439944568928	0.05671949783458687
mrp	-0.00015639936736556293	0.002694756144570725	0.006995095331435146	0.007668682098489912	0.010588598385927976	0.010152255636304177	-0.0656843393416552	-0.18230417958890072	-0.20616595722322528	-0.23802028833484007	-0.2573440331875693	-0.24919148562560678	-0.0015514532339355913	-0.0024356008935855185	-0.0019113100528677996	0.0008692645250881953	-0.0013574838874822837	0.0019269324814591717	-0.0307196699815847	0.005893654876691202	0.10316168576856669	0.29868153637388106	0.3102573160802386	0.2494666380468044	0.0013858042003695521	-0.0022002645322414124	-0.00664582972947818	-0.00853705455811069	-0.007562539387577869	-0.0004026446801460997	0.022203056235891704	0.1030590408404773	0.09521931388550445	0.03366701543854636	0.06258199773379437	0.09925163016018115
msrB	0.004156298694891639	0.00984906080594557	0.016000294986064697	0.021966111740292622	0.0287890805535126	0.03420249442756965	-0.007873922984287109	-0.014782903666183601	-0.013485596837822442	-0.006679668370267457	0.011687580286872971	0.039371060930326864	0.002049609608812996	0.008694640894408608	0.017624492886740548	0.021758013209267183	0.01975485024950339	0.031957874678916635	0.004131888367327611	0.013534655748320728	0.019562236980537554	0.029524840514109797	0.0425262465140051	0.05126186469248607	0.004734129557416385	0.011543598216763002	0.01852338300143944	0.023537761844710417	0.028826155397234557	0.0379670563876048	0.007415626523635037	0.013518180139468585	0.020677778709400244	0.0335501712459344	0.048320781699197395	0.058660817411887216
ycbC	0.003723005324827442	0.008915819920734373	0.013654454504986849	0.01818211937978896	0.022420531384627587	0.025187378605996433	0.001200738268693057	-0.0007682406422179371	0.006051923041268109	0.005189591883852441	0.019141337487292926	0.033488754655974194	0.0027640364952534833	0.008099415543237032	0.017400382230585248	0.03450357821730215	0.046014905639331014	0.06181677942933805	-0.014067401054472694	-0.011364712383388249	0.005716045842833242	0.012105932227339286	0.017603244309470304	0.023838880666146155	0.005151887197356157	0.008484975079499274	0.013929560841424366	0.020438553228017967	0.02021912835194867	0.02915629060262934	0.002249531694221481	0.00046554494667568503	0.003474414086542902	0.004599116927903921	0.0011799167652903595	-0.00281225904769265
argG	0.0020877096851409627	0.007963905977005106	0.0183472373967935	0.0220250462252213	0.02631010514537707	0.029409662922619643	0.00978830553868363	0.029158533314491336	0.051888347315387766	0.07644060106480563	0.1058074452055187	0.1332699509126568	0.004072023708984273	0.008621464218986123	0.014137630974240275	0.019224731912589808	0.019138075953316083	0.02529222733852959	-0.000737696158126733	0.0026571907333646136	0.017654972943440532	0.03818033950295677	0.0566730719990618	0.0710132428130931	0.008679155016243327	0.014135261063844443	0.024710135804739457	0.030619981029174907	0.03661198531673269	0.043509320262318796	0.00338523047608413	0.0057824865997368234	0.007726726355027932	0.008859253858953694	0.01189711889727763	0.011775512377841435
yejK	-0.0017985436252793883	-0.0019298617541007638	-0.0008863568078529801	-0.006241624792747221	-0.006984846317071477	-0.007759824497704959	-0.006109070416603942	-0.01930202444572828	-0.030115636918854646	-0.038989392536983414	-0.04333478049593378	-0.05031957078539873	0.08174030195710845	0.17041064670879816	0.2540846201621485	0.33234636659836814	0.4056946566821261	0.4763057920548512	-0.014556302482920305	-0.02157921469054678	-0.021693257085783187	-0.021202826706986807	-0.019526937853905423	-0.01995312707491281	-0.0003925007517156286	-6.297318131146944e-05	0.001198413946152319	0.002350026351195571	0.004403895390616716	0.007288819213736568	0.00315204210023319	0.011922537115695167	0.015650442661414167	0.024657248882482538	0.040519308465481366	0.05061389982947349
yacH	0.006373406313793961	0.014764964497292386	0.023692821362023386	0.03044644651154183	0.03935234359571184	0.043667176600676726	-0.011198352133696472	-0.026871650337021942	-0.03408708337574415	-0.04528658200763841	-0.04473010993660517	-0.04634072354801189	0.002275557418398735	0.004820492139122528	0.0068452008263021	0.008998665437307539	0.009125695285367974	0.011420257637321862	-0.007662793708234819	-0.003366100670962178	0.01530067772264585	0.03333650083091409	0.05138662852095741	0.06402168482621139	0.004369102427552123	0.011740374499205243	0.019320330588138517	0.021524527651171774	0.025462159527591594	0.03587334179118675	0.009379086523099586	0.015810779395186686	0.021067385740960527	0.026198857119455365	0.03369187988023735	0.039450693411247
upp	0.007000115426067373	0.01484704380154702	0.023537702089407333	0.02790655106106254	0.03424030825020591	0.042514284664364806	0.0034047560858410705	0.05963567919001082	0.13366278531816117	0.19286618740078454	0.24302127837349938	0.28842403823416063	0.00114915089625668	0.0050897589559261	0.01300719390933762	0.021638183671447382	0.026239790248103183	0.03125983240788523	-0.0011328764593180967	0.0037526520813759468	0.004112746105919547	-0.0019006150742375486	-0.017936598740523845	-0.03533583544601097	0.009323426116689792	0.02250441641443544	0.035855463829611925	0.04704243934581283	0.061284690927198925	0.07247241344191929	0.007561924403170555	0.01896156172883863	0.019699894219651494	0.016189927137690272	0.018487793051921542	0.015980605245225
asnA	-0.002299045161671909	-0.004144716923423886	-0.0006996120970676097	0.005536962233374684	0.0030625009627834212	0.0042286926934406	-0.012441635241518081	-0.028864227029508548	-0.04231330384867	-0.056696255300678906	-0.060077278361171445	-0.05433255137325088	0.0031929705155650037	0.005340306634301562	0.00840772337839433	0.015943214670828616	0.013774708252696199	0.016264612643517258	0.00257287284082584	0.006762561117018901	0.017328990553023654	0.03095113243931287	0.04568837533099058	0.06204735067821898	0.003287945345930994	0.00015521945074055548	-0.004041858997799754	-0.00307892020774648	-0.003950843594041146	-0.0009995586097558341	0.0050362106075774495	0.014552382013049052	0.021300147817329876	0.02947182760797783	0.03583535561109454	0.0378840085773147
entF	-2.543818208402129e-05	0.0033883411021933363	0.00657131183146826	0.009660376283678962	0.010596680670426009	0.012157104367562174	-0.010615259857053704	-0.02155339984182968	-0.028510038403522075	-0.03876518347654143	-0.044209952847532714	-0.04573445530179393	0.001042403396008261	0.0034334115347205902	0.008369565092567156	0.009860254249112242	0.008785836187735326	0.011494674477090183	-0.0049844061531820125	0.001444617208296337	0.015983531122164427	0.03648872377197506	0.047484222689626175	0.059368899405226834	0.003110867996717781	0.006562758986338985	0.009441749177864882	0.01248403994564364	0.014421776369792775	0.018886922319807067	0.00891135327517465	0.01175676069740109	0.013334592290279576	0.02723448785522991	0.03551841067510029	0.041927021637789386
dps	0.005508518292658376	0.012188046162318625	0.01933693508957227	0.027369102412175737	0.03263359067078015	0.03437575032108207	-0.009460358588678332	-0.014382388676495862	-0.012435772111928487	-0.012923064028743683	-0.0029746563475814398	0.011702086005607166	0.002284325586930533	0.007101833212761232	0.011390332915339854	0.016681771392096516	0.017729130066122024	0.02271960785598407	0.0011670745177944943	0.004676236272627205	0.021859868642775067	0.03975945971008324	0.056728336076412	0.06967687732762219	0.002766053014490107	0.008732620350859945	0.013074744741650168	0.01740156027498799	0.02043952149979077	0.02907475039571082	0.00511507670309638	0.008944905267265988	0.017196588231531664	0.023763093997497656	0.03136607459373543	0.03927577327887431
murB	0.0025676534535959013	0.008073569143270875	0.013254177991476355	0.015390608379669593	0.017022266768401635	0.01883879134473891	-0.004404658117272363	-0.00043499126883696937	0.011222421534924957	0.01756809447872169	0.02684526217183669	0.03457805694860853	-0.002449976579561888	-0.0013040031326803326	0.000580923419366345	-0.0013597302424364285	-0.003605635129641335	0.00063071158262096	-0.008814159810167166	-0.003546503329768395	0.008191955313256841	0.028251613532239882	0.046094028524303096	0.05988169823257778	1.6574958783529039e-06	0.0018758557444583063	0.008986983535757519	0.014332092067065856	0.02210389452880209	0.029944523227001463	0.009229509936339473	0.017498965894071905	0.02840984124946186	0.03431919918124832	0.04385275462056493	0.05406250697820337
poxB	0.005267259715786939	0.013558488631591753	0.024849419519167495	0.035798691823765	0.04717967044868646	0.05660716160112391	-0.0071527552710417275	-0.02891094166770467	-0.05144673900842715	-0.08235877712905632	-0.10799579446818722	-0.12174303457841323	0.0008207456363938585	0.0033036000931229038	0.007203961478379654	0.01058744780131142	0.010016815855981945	0.013043832333689817	-0.007793148086157869	-0.008439875569760811	-0.008981594417832705	-0.0039105924299128614	-0.000751598249153381	-0.0017003519714865938	0.003623916319833617	0.006943184286629559	0.008099343786889028	0.009860405015064359	0.013330494400106469	0.018558627865090684	0.011270662103167552	0.02126112810272435	0.03507348387272164	0.05022364569945262	0.06408073927361292	0.07525738940328838
acpP	0.002980625225793062	0.008259924650223226	0.01286239886931856	0.015504884533134247	0.01741756237870529	0.018349484625818837	-0.008749738053832274	-0.016791856827730437	-0.02597681081926786	-0.044146215565973555	-0.06209426211484655	-0.07861822637043026	0.002378620255537593	0.0054733962786541026	0.008837654149403474	0.013564531304792226	0.015479367925919484	0.022204903131034178	-0.0015045114981226428	0.0067980705780223	0.030364750156816556	0.06185430841124899	0.09246550646309071	0.12445768614831969	0.0007588718792766325	0.003987518972033885	0.008366039009679334	0.016105595015509965	0.027672336046481807	0.03780876712552243	0.004898776238438848	0.01084441943025772	0.017771621038816233	0.026502643004015346	0.03482047194954066	0.04434741551969026
torS	-0.002375912621059711	-0.003563223360860397	-0.006783275932916675	-0.007963010122509245	-0.011049761750951997	-0.01515708153859039	-0.009499552104730724	-0.011159841390741849	-0.004610910053983165	-0.00235526694474153	0.002407082772241285	0.010349466806564438	0.0038914730507110364	0.00928648333841929	0.0168356129976961	0.023251504015291972	0.02490009791277254	0.03171883244618185	-0.004902147188229232	-0.003894660205972298	-0.0016498314197861857	0.002608044064108868	0.004214192891379991	0.006942100064097333	0.007875088024573648	0.0148917450322738	0.024751016138307776	0.035689109203740514	0.04516960411400277	0.0530639312470715	0.008690345289428756	0.01963759752197828	0.03530445014852482	0.053949180426719714	0.06818845524957272	0.08389368558357099
uidA	-0.00036509406261709526	-9.613994821425773e-05	0.012780497667508677	0.01154584245973532	0.00908381971942011	0.011925948991693075	-0.006278642210412855	-0.026338486466409978	-0.038293037581537306	-0.038823974721082205	-0.035945155625787865	-0.02692887049389355	-0.0046154237741259955	-0.001215795619835506	0.00010236436549454492	0.0030217545091117412	0.0013854545772671472	0.003391488254958509	-0.011599283642660949	-0.01904728962291539	-0.016640504226933233	-0.011953061753537086	-0.0038641786067269046	0.00477205522843948	0.007296451044604135	0.012171517550853887	0.011091399619994377	0.013852466265472041	0.02272186961195454	0.025594581238181303	-0.004049723892439358	7.95018750833758e-05	-0.00038496851628474165	0.0030986009532728196	0.013712574384519989	0.01289071892494917
U66	-0.0029481540699078175	0.0004981282865962709	0.009414944898722882	0.0029033724539556304	0.0054046775616897495	0.013937290579665173	0.0371451762056323	-0.024800093331958047	-0.04311161080476924	-0.03843616685999755	-0.0330376751323819	-0.02118293568818334	0.003777187581193864	0.007828994979228843	0.012154059193325871	0.015877474954208565	0.014117555461665975	0.01719121916487369	-0.021359933309227308	-0.020144434898463418	-0.0006859624950092155	0.021175791858396777	0.037141594265293225	0.03602058003382606	0.0051666368254575795	0.011275496905708022	0.017122854106409305	0.021477767824525096	0.027327821553720436	0.031963701579047786	0.0008181416740020269	0.0022967011016344274	0.004401921160351763	0.008631022118101801	0.011020441639098882	0.03345852122336529
torR	0.001181454149066461	0.0015619754226993165	0.0025280325956680933	0.0045965371122621435	0.004116589961494431	0.004117626319193777	-0.009099908628876977	-0.015952536163045098	-0.011769759941287641	-0.007198920335279278	-0.00038829201856111146	0.005883518021602067	-0.001226228200298998	-0.00041458753791679824	0.0001890155935480445	0.001465426358071888	-0.0008546091021049388	0.0009916856554959272	-0.007981788634477684	-0.01329772338406853	0.0040739608204297725	0.031119349388111464	0.05402845594298967	0.06939333603862616	0.00455295673556817	0.008480463284997651	0.016049845419376464	0.02399268177908451	0.03201402430861347	0.04132965997277586	-0.0011066346230477737	0.0004863596265417149	0.0040683165531800874	0.005599688582099667	0.002288599620936189	0.004261587362840623
gatY	0.002590657769914731	0.0066793191288694025	0.008147348714671621	0.010708493383295315	0.0139264440918874	0.01578367954151823	-0.003573762240558128	-0.012672442583623473	-0.02487854897556089	-0.04404775925863034	-0.05662630513944378	-0.06474608599977315	0.00022400825250548447	0.0034140338759028987	0.007175083711521517	0.009616811944909267	0.009621863469863478	0.012110457778866148	0.0005145325338263308	-0.004335706468494549	-0.010239245600728874	-0.01435412260456142	-0.013944540451121869	-0.011814533946416492	0.004464682464644301	0.007670492123330924	0.01120106698126275	0.013762745591604234	0.015751374439499793	0.018954835936720812	0.008625927662183036	0.015238733968829635	0.02110765580340171	0.02898415154111654	0.03603904968603741	0.04555066675437372
pabC	0.00015525650410929857	0.0027053029016381796	0.0027031840975909986	0.006330786540407604	0.010636222759261961	0.011440091003747982	-0.011348316148083739	-0.02494412818242604	-0.028953700450515093	-0.03029692747149088	-0.027759531043177084	-0.0270095776112281	-0.0010177371083322285	0.0007026504118306392	0.003724641907717632	0.004718817833373141	0.00378376874480924	0.006136202284315915	-0.011014167759473144	-0.019400915985703843	-0.01567814626150341	-0.00970981718971411	-0.0069312176479344925	-0.01116061964767593	0.003346009571055676	0.010669869133558697	0.019718388363306177	0.026467393339788887	0.034423854896554834	0.04914435828936207	0.0091765461312093	0.0158671634354017	0.026191239739991004	0.03270602689032677	0.04027814313053844	0.05283828163390588
adhE	0.00757676750463557	0.01092010756174829	0.009627730508350207	0.006955882146669972	0.0006330881986372452	-0.005885126724311361	-0.007901096063010624	-0.02744712019933535	-0.052366725360426296	-0.07690650784651319	-0.0962674584139634	-0.1081675717702794	-0.0020122348735224977	-0.005645191683237164	-0.010864274451269428	-0.01770444447026308	-0.031089405697249016	-0.038659870910954706	-0.0041868058274886245	-0.011912103369431503	-0.013605566674665467	-0.01248889983095789	-0.006727084991511663	-1.79586469168787e-05	0.00044298655991874687	0.0011666689286034715	2.2146217237817227e-05	-0.0019675066602370733	-0.005426000758354864	-0.007297547212823944	0.004133544285914913	0.007077049532538017	0.006127614642690947	0.002596958765273744	0.0013708660626531415	-0.0006591568822184068
yjbB	0.002357523583947352	0.005071291683206549	0.00952326812759543	0.014710615179510604	0.016824421366668132	0.017918210169352095	-0.011769067005700969	-0.037765573913571396	-0.06514558152433525	-0.09805907578470992	-0.12960350014638183	-0.14976924201908567	-0.00020473139738878438	0.001916927447255637	-0.0023033091922896737	-0.0007453144020593017	-0.0036841415678227746	-0.000507591919622525	-0.004332937266688485	-0.017004531246001552	-0.02199531139723303	-0.022058805974196325	-0.02001225867694928	-0.014424534319506178	0.001133083006904355	0.005340893169967652	0.0075744672716908015	0.010604104609377529	0.011773874287245746	0.014405588821383656	0.00495025249553215	0.012897452287522466	0.02200213940764619	0.0311713769286016	0.040801811422256695	0.049031771993580234
galS	-0.0008350801410438446	0.0063788664928830325	0.012666291609816707	0.011947637905922374	0.01545323607638678	0.014716939359237258	-0.01103518511853095	-0.014824697737418084	-0.011186043279087317	-0.011295556298950252	-0.0024825749448409433	0.0075955255035973866	-0.0008009626493986357	0.0020436509640516763	0.0054846534210311266	0.008738011513943442	0.009193613403090013	0.013133696672178735	-0.0021737933709961247	0.001344234983891392	0.013219242721868661	0.022712281173736835	0.03347760715232446	0.040505720600729545	0.0029196803100631948	0.008065977251296893	0.021993883338206944	0.027728575141749544	0.03611405189726175	0.041191684567944364	0.0032372480295687098	0.004112345044070153	0.0117220373960325	0.021875893713628473	0.03344957046414146	0.039058357055409824
molR_2	-0.005582099323844427	-0.002750298086462868	-0.0031878532716564096	0.004141719979346252	0.0031291580739715072	0.0063886133978860145	-0.016439291622721657	-0.03681842913844362	-0.05050985782090922	-0.058405013709734915	-0.058685171792917545	-0.05578862991245339	0.001587688836852855	0.0007856573484041066	0.0030159360593369714	0.0038819461287843446	0.00023008866681955057	-0.0034116290324930666	-0.004793805499883613	-0.008486762822771752	-0.0026651345988796837	0.01683292984642887	0.03483279007289133	0.051159600974451824	0.0036507329260547	0.002123921323065439	0.005891869339530561	0.008729833954284215	0.012435012521069932	0.011603194945116689	0.0027344404446377093	0.003061606769523235	0.002931589697027672	-0.0007678209734321643	-0.0014429496532789572	0.0006200399988938343
b2192	-0.002135847213161108	-0.006913821940874322	-0.01317208757573397	-0.01910453190574424	-0.0228713692305317	-0.023134038734152023	-0.008070368274192613	-0.01182449999766572	-0.009716896411221783	-0.006075321906535608	0.0030881827007109546	0.014482312978493568	-0.0027710781326682754	-0.0023000868903450228	-0.00019209403760379017	0.0012947100960419098	0.00021140653833740097	0.005110295823976549	-0.008037970031688617	-0.010021483891994082	-0.006093289857694211	0.008103785132829694	0.021809045052574375	0.033392994730143157	-0.000198416117437877	0.002729441243271261	0.00302845480479675	0.004444124954351371	0.008343900414035465	0.01395263421451273	0.005959891428769346	0.009559751630961929	0.015068126792451784	0.0181098478581864	0.021244072856517894	0.027734435919369894
yjbE	0.0064265368932592505	0.009441559281706596	0.01097079589263492	0.015113086771561304	0.013533449196455705	0.005764892749244125	-0.01184043649171962	-0.02678167935223434	-0.045693074578633266	-0.06573238315378531	-0.07412537694886707	-0.08371288852337408	0.0013845553356682263	-0.0019509108472594654	-0.004833137559212528	-0.009034728284583305	-0.016472055248022564	-0.01317533349754126	0.002771320872968875	0.0023332073249549986	-0.0002604197077935826	-0.0025170160951189405	0.000523280543298008	-0.0028629345897391873	0.007235237419519749	0.01535834398862642	0.023732322207267356	0.027434053814754673	0.028858109285527987	0.027981663874713018	0.00868558486955748	0.024088222212130795	0.03332028926663865	0.04131699004630048	0.04673055145507603	0.05157068337179782
yjcH	0.005384899438316876	0.00938678351596194	0.010816559337964118	0.015269029422815175	0.015141683622237966	0.019760041496122552	-0.006400241265691474	-0.02291480036383427	-0.03611707768923408	-0.051711810750839075	-0.05823682323881413	-0.05627595502736925	-0.000817043785705047	-0.0016784594414446157	-0.0014697422155017725	-0.002324731319173938	-0.005976361745368579	-0.005020037319188122	-0.011009701006727251	-0.0172490826764674	-0.009600477089933352	0.0007659110854128327	0.012295059530640978	0.017989654786765466	0.004210356059115881	0.008687108670852204	0.00923218539761435	0.008469366164401243	0.011269538889478925	0.015044772833287772	0.0067429412588819165	0.013084350432380754	0.01856373762614901	0.026919525674416613	0.035638916831432374	0.04719211142366667
ubiE	0.002049670093531759	0.006290905702394872	0.010486820659298363	0.013339104706678305	0.015881391927904658	0.017936533125910006	-0.003466616550872369	-0.009217964067330203	-0.014309200032968433	-0.028318372838433654	-0.03639203033012452	-0.04490711831576096	-0.0031703865937738177	-0.00455596554814925	-0.007030122142867031	-0.009727203647174084	-0.016404874907468187	-0.016123508426560334	-0.0030108479793945994	0.0005411427870899185	0.016702578135392103	0.04187005312834062	0.06918088584163856	0.09419021619282084	0.004976376363642386	0.009579626732994841	0.01297467551159767	0.01372953971916538	0.01831948405762567	0.023433031106592478	-0.0009329485499088883	-0.0012526517932950991	0.0054371050999656514	0.014269096834434334	0.02524868934858713	0.041420043084608664
yfbV	-0.0002908994876923678	0.002388966698680477	0.005967342357798253	0.01153707953237424	0.018689438426214233	0.0211558553578912	-0.0006078966445679297	-0.008425986761002242	-0.014060602553845867	-0.027554308644065873	-0.03701018708325943	-0.04317272615941166	0.007403106094193051	0.015385364240508344	0.02151386621468716	0.02698352150053905	0.027539748686250635	0.03328867827891499	-0.0002610276306760454	-0.006556747755305181	-0.011634779859932273	-0.013939747083381318	-0.009481857850244467	-0.0130005395208344	0.006462041926774884	0.008388201537254149	0.013589821416068506	0.01801037259584008	0.02291277080999531	0.03054070763077937	0.010044023638135656	0.014091060673925114	0.029237720453313583	0.04678839964389592	0.06352037050706379	0.07039451249586894
yjbF	0.00418635804732554	0.008565174885147422	0.010600762287382482	0.016065244874317413	0.014457257528073631	0.019673718960557484	-0.017985028373682807	-0.033990726491598844	-0.04548855984499608	-0.05207007207508403	-0.05177741344995478	-0.05166515231281219	0.002981654056080698	-0.0012779562323130223	-0.00643710216519597	-0.004942847286136088	-0.00697631600870275	-0.005760820808221344	-0.004086873393675937	-0.014088138339026371	-0.014305153358082554	-0.0004897053183711842	0.010691450508016082	0.007844512443269006	0.0009321779850840923	0.00483534527653409	0.0050207281982609705	0.0023413047021823242	0.009115148654935892	0.00877852171622647	0.0008492002384963811	-0.005162263824910292	-0.005923956479524053	-0.004232837892848731	-0.002053302036014964	0.0031321316319250767
yjcO	0.0002001239696059187	0.004070544989430771	0.00894814736486532	0.012417574944508939	0.015798332301115905	0.020096089833627696	-0.01008072162606044	-0.021024338013336436	-0.02482752289319204	-0.0328087526313635	-0.03736791388013677	-0.03831786694222899	0.003038866049137744	0.007603439929711923	0.01371888222529406	0.018233697097556387	0.01878319677016422	0.025604035602025853	-0.0030054872252096108	0.0007774291681143117	0.015858520590955424	0.036995413200690414	0.05486040356646331	0.06802927472831598	0.007373950983406646	0.013467778852786702	0.01966014225678815	0.0268110829634002	0.037595401571295345	0.04887836867279815	0.007296648770564725	0.015220680733023323	0.027344091009483165	0.0439886600678116	0.06014091431221708	0.08012805287697657
hemN	-0.005105431000836416	-0.00422511927286258	-0.002944899424828418	-0.0011195564243787486	0.0010133906645397226	0.002063602955373239	-0.004389855503236477	-0.004646533667359057	0.0073942142925222994	0.026696674858139938	0.05136107520874693	0.08248159913606899	-0.0038278571600909397	-0.007619372522455938	-0.009790008033793707	-0.009709915562627283	-0.012519147171548534	-0.012539627457460688	-0.005440759097829791	-0.006700183331142751	-0.0006576024364514865	0.010477145981180346	0.021682574675859087	0.03289808306310976	0.0020485170886995123	0.0033928179602970613	0.007154561361821844	0.006670387694923618	0.005783769032310585	0.0005219187838687461	-0.006025814143958397	-0.01227294486894227	-0.012832678364306958	-0.015414796778445915	-0.01688216808850356	-0.014135036569174551
aegA	-0.0011942264283865875	-2.0984453196203378e-05	0.004459950473713735	0.00789323803297287	0.0066390576477395385	0.011317334554554317	-0.009305710234924953	-0.02184543676057033	-0.03253248199523653	-0.041395637462844595	-0.041472390509721256	-0.039912601743619	2.1451509885859373e-05	-0.0018789724086304392	-0.0032467140934951716	-0.0071817246384975	-0.015426721245026784	-0.015857015037412783	-0.00756703323311438	-0.0106030088839814	-0.0015183816206460923	0.008553106915708156	0.013335381946971283	0.0190185437406258	0.0052835779656822774	0.008170655298135529	0.012633496117626418	0.017753751649617348	0.028762263560118618	0.0355417770022718	0.008196867914142716	0.016188353899573408	0.025471647169732554	0.03528992930846903	0.04594379833955919	0.059861158337282463
psiE	0.0022032153972524437	0.0032568401280415942	-0.00029380492738328957	-0.0007741030964340632	0.0008053760497977997	0.0007362315110964218	-0.006572782866150001	-0.022213667456002676	-0.04242942339916914	-0.06014002538574872	-0.07281360199882325	-0.08351771858042394	0.00016993735293509496	0.00013820588160950488	0.0006092429569962624	0.0011599116991793529	-0.0030312624913595224	0.0030693417938604654	-0.00546587377628856	-0.011674117266179562	-0.007478846282304332	0.006677239774374587	0.016968946972742698	0.02469746176308688	0.0040404955034550345	0.010154504576034916	0.016782804529997305	0.02299731496590352	0.02778890062336552	0.03373580528727	-0.0010751890125180127	-0.0024512111423765953	-0.0019321621668715644	0.0019521511591186669	0.003734083124619466	0.005932414388846642
mdtO	0.0005738237387081672	-0.0007113203798139477	0.000724352254809809	-0.0043986410173668155	-0.007717111198043611	-0.01233501208032204	-0.006718745535336346	-0.021572794858169642	-0.032850191462572384	-0.04410330095451572	-0.04779278901088522	-0.05032717070226428	-0.003388126101944732	-0.003601980234231825	-0.00368298192705277	-0.00419676754627156	-0.009810164584268985	-0.005697595239931518	-0.00769357662480317	-0.008442821952490877	-0.00037840075693260593	0.014271828472085165	0.0218916151239021	0.02850376421775318	0.0009532961529940322	0.003856654180107108	0.0026298255378058143	0.0046685837118172185	0.007739630122177585	0.015364794804511334	0.010536324962924639	0.020160612260524968	0.027502109253434427	0.0421905310844385	0.04802594782317961	0.06424542368392396
mog	-0.0004485349271110754	0.0003923820481108308	0.005169017790856443	0.009138121636588748	0.014508114001463252	0.018981526312751813	-0.010298068652627062	-0.02733400962750284	-0.04070044971815609	-0.05582315663318647	-0.06336164149277428	-0.06285814064184163	-0.0013716588332272804	-0.0006723322205133382	-0.0018524358761435526	-0.0029913798822682838	-0.006134502413550599	-0.004774926414916078	-0.006436686992033001	-0.01503992437665459	-0.0162972285500697	-0.01683348638483639	-0.018360410129282242	-0.02182977544081651	0.003885867123517256	0.01039160073210566	0.016221616311481838	0.020207781027804465	0.026609033683031805	0.033656301820436364	0.003009795571883896	0.012840485144821218	0.02275800520032151	0.03781679875921915	0.05180299156093267	0.06481066584718988
ygiP	0.0033607994511252533	0.005791467064776321	0.00737183456808335	0.009888113105695264	0.00998135224472399	0.010395005070995528	-0.011186309612631506	-0.029304579497955067	-0.04725297959854861	-0.05550336559277206	-0.056516327086692915	-0.05624449241450607	0.002738661463376113	0.0037067787440392378	0.005979600115713025	0.009974552734298902	0.008525999519811903	0.013990547212723504	-0.044597466108725586	-0.08643592049597144	-0.12177092968240617	-0.1608988017128348	-0.01091077303134614	-0.037889228327910536	-0.00269420966385775	-0.0017486590192119398	0.0024597789009986573	0.009808193698008722	0.015693025858444013	0.024100168839522457	0.0016694730616000617	0.003039927563663039	0.011173055446767268	0.022300824968633663	0.028247512203087136	0.03471922254178735
yjbJ	0.007788253217165805	0.017675383560146894	0.029594163488631333	0.04462317436946629	0.05903504080574699	0.07350304466039238	-0.008136257364060307	-0.03376881280400908	-0.06851603600202051	-0.11065713597415298	-0.1506894932658488	-0.18484785349457766	-0.00475303156007157	-0.007553633005836214	-0.009838824904399851	-0.01079658719426084	-0.01567612151049064	-0.013269357227977617	-0.005224041331949522	-0.007461337057207093	0.0010001323858588825	0.017873899873076565	0.03606267971019331	0.05186717455067416	0.0013112408554050473	0.007496169611826153	0.01625235728526922	0.022730099237340085	0.025922574583466525	0.026882983363098533	0.011437300186769127	0.02544318553829569	0.04169200376781249	0.05508740402739274	0.07100653850434367	0.08736293111831155
mdtN	-0.005308061590718744	0.0011725587973826696	0.006330131211364677	0.009380273085411827	0.01214210694525337	0.015541656572010058	-0.006892849095726334	-0.024331539133941687	-0.0346033347804324	-0.042562825498165875	-0.041675137961943415	-0.04022145963692874	-0.0002620652394731834	0.0005121931902547512	0.0006458376449479509	-0.0021452755186875507	-0.01177757148658717	-0.00729662353861895	-0.0022780371941705816	-0.003592726539400741	0.0033156070584209776	0.013091047951986	0.027471957245022834	0.03668704797714789	0.006127255235033857	0.00880869686039569	0.016570684228479647	0.0237027252165035	0.028784777863459024	0.032939426466618245	0.001251392997592586	0.0021338044362642535	0.007656626035071977	0.012211329230888704	0.015735573411415335	0.02275481839097773
pspE	0.007918020238318687	0.01810992630339121	0.027476947909280996	0.03704019636909976	0.044825893593476496	0.05007016675401368	-0.0042729040484664246	-0.023077226239846794	-0.051112736492035404	-0.08642413374479817	-0.1220898694137682	-0.15014738509098044	0.004147876117954199	0.008021152560430813	0.012202206173941117	0.016001681145539653	0.01599176272679384	0.023577411368831992	-0.003095558831361559	-0.008629049932136711	-0.01340759145262413	-0.015209380233705163	-0.014931408128020102	-0.014197652101549402	0.0019976383236107544	0.005726927006355378	0.008368219168651098	0.010351321753829806	0.011234629997556268	0.013127530976855534	0.01021603548313799	0.020752450588196036	0.03539387501750397	0.04997084752513558	0.06154282948966666	0.07653508869951953
glpE	0.0002764914281249685	0.001127765351147552	0.002585703052313395	0.003385752213735449	0.003221351623651541	0.003973974260610887	-0.008177377545316453	-0.020132960251534795	-0.0345173165436574	-0.049904690206953525	-0.060370628043688396	-0.06998608481267958	-0.0034777310450795624	-0.004836297352988085	-0.0018376829410045876	-0.0007905521253426527	-0.0046901100401843115	-0.0029691560049862147	-0.0038417211964604566	-0.011350360416684692	-0.013542924173383129	-0.008403950228690327	-0.004429504935641686	-0.0028087645375019852	0.0051192300450420575	0.007864714763707198	0.014769038677583198	0.021985425382134976	0.028653309601537814	0.036665845237133066	0.00975896676335988	0.021545874653296392	0.0330010193318023	0.04683787813446064	0.061941619115414084	0.08044850378780023
yjbI	0.004795474617074874	0.004717307276752087	0.0129915090380942	0.017210887015957865	0.022809153684641564	0.023381799387665287	-0.009835722328957814	-0.027973487848343775	-0.04590373270258565	-0.06166400206855347	-0.06671683585082148	-0.0706490770048997	-0.0003243150656023284	0.0008969717565695541	0.00391353017222148	0.010964068837712004	0.008412950278196772	0.009547665316429206	-0.0012698744243160314	-0.012888363295400223	-0.0313137668043325	-0.053122541273480005	-0.08953229200867248	-0.12664866408548692	-0.003141142775628234	-0.002165188573767765	0.0025985527985107606	0.01096060659468942	0.020693122196043176	0.03530449646829513	0.005765757582741728	0.00861590454488117	0.015032085925070876	0.020244767991148716	0.024436197852431937	0.02636553202389231
phnQ	0.007579028601983548	0.011779274069197257	0.01396085309399984	0.019543552870196976	0.013718379322404705	0.013244576713237899	-0.008946482975837812	-0.02272081288190926	-0.037340494796008955	-0.049502710441305726	-0.056968798746617554	-0.052480852422675146	0.006350873977368706	0.01442030959112041	0.024572913102616632	0.03030772938894055	0.038099339784532456	0.04523807703289215	-0.007842543139262526	-0.013007870598539324	-0.005085422199640566	0.007621244435320017	0.013887391925782967	0.020202283374184896	0.005253778977454129	0.019231873751203433	0.02013264130108736	0.017005945592908335	0.0172362929478066	0.014908622337914304	0.001775092811250243	0.0026070980219278137	0.004246034767564849	0.014157503143944417	0.028920436630461142	0.037541013096138394
fdoG	0.005608475398190435	0.01709015730596453	0.030682619224071412	0.039321348279439824	0.04549936441395853	0.04849051553402923	-0.010306484709389338	-0.021943102236482548	-0.02846484989778963	-0.02669241646924458	-0.016043048249286727	0.003511692031877608	-0.0016330666685777822	-0.0003303135228943392	0.0025536187395765507	0.006966455576018894	0.007056331264982304	0.01180251262337319	-0.00439614561830038	-0.007984112985329141	-0.005834125748621724	0.0018709515160210595	0.01373888034033247	0.026922489973473848	0.004334318284754868	0.013407131172822046	0.02307234720584292	0.03142365019810685	0.041223870738938746	0.05404875159806842	0.004030423619703642	0.01000016440954115	0.022136393355436733	0.03504651831443747	0.046290168215874714	0.05881620515202896
yjdB	0.0013777293069419	0.015196532600920241	0.036026401388934315	0.06719854317807526	0.10651991447320498	0.16698522511742955	-0.013643027509969808	-0.02526030300547076	-0.026421991307643743	-0.032484377689883825	-0.040046513624106	-0.044874250583757214	0.005347422846369479	0.007166892588210401	0.011220091964940093	0.012347054476578525	0.008796427501813803	0.013100273124257114	-0.005689116909136023	-0.015488297519683794	-0.013687406678681156	-0.005838558341468477	-0.00043013866001470846	0.0017964693301917912	0.005978758638435837	0.010468003595568714	0.013772088773812623	0.0200980486897998	0.028071964859060577	0.03623146851464843	0.001986699130954634	0.0013501782694147876	-0.005740962509787166	-0.005018968761008849	0.002646795396331435	0.015033668891354823
sfmA	0.004018555836509759	0.004074182314202541	0.009260322399345534	0.016456884526722247	0.02095481800733641	0.026297907332247877	-0.005478835240386861	-0.02091769119389806	-0.04470763594406081	-0.0641798151274757	-0.08381414801158216	-0.09851485605244976	0.010743109940475557	0.022326764062424155	0.02908264068756563	0.03610245591121093	0.04100616419271212	0.045587080740658696	-0.004627325194115605	-0.01829811280471386	-0.03286977971374662	-0.04790378049385765	-0.0645807184736351	-0.0825843701103931	0.007269567137920634	0.00947369952502308	0.010149828755506967	0.017033175645351135	0.02371797535281506	0.03283810900462689	0.013984731814756875	0.021655697569697735	0.028834409144120925	0.03585295974595514	0.044032683965283835	0.055111209636968986
zraP	0.01011115841545606	0.026326478865118	0.035969372053732566	0.040137455686144116	0.03380475036326728	0.03699990030432414	-0.013453582573423613	-0.03764265567022316	-0.06036688286305469	-0.07915374004898805	-0.0839618458880168	-0.08771744739287793	-0.0009117451711315503	-0.0024130468329399443	-0.016116321008579557	-0.0366937694903428	-0.04936895373153666	-0.052156974427681864	-0.002549910979449126	-0.014733813034889853	-0.0253969673736911	-0.02710321690581807	-0.024886349023474343	-0.030264954960075727	0.004475995754799371	0.009933264091681961	0.015115881757223606	0.013385340819623198	0.007610185359556144	0.00539038029800317	0.003731658705812145	0.004788241215994938	0.010892352209584075	0.017073406358522093	0.021133228257195782	0.028503115573245086
dusA	0.004100984404855353	0.006816464083689103	0.011908576384632956	0.016573652904197544	0.021209605660512526	0.024658746339409243	-0.005769356150366936	-0.002132794403030384	0.025476853420114246	0.053785245757775164	0.07451207394222954	0.09218640171480091	0.006026884193938791	0.013481987419636477	0.023343600190495434	0.033839961029755006	0.03847701013361626	0.04771563692497384	-0.0021832870135070695	-0.0039691564562510375	-0.000138045559770163	-0.004996564651435621	-0.0037693747871852513	-0.006229055092561498	0.0019015611206482253	0.0003171889395416624	0.008753431238572735	0.017529474112228806	0.029827135936118722	0.04320100012988696	0.00012628527219002861	0.005030380660154638	-0.0023251386113813436	-0.0015746848829233772	-0.00022544528212268408	0.003575079232314022
aniC	-0.004623147360900473	-0.004166879337024801	-0.001338348749787265	0.005472129103953728	0.012307958400807313	0.021031753643966727	-0.009582577247686616	-0.026406696311510516	-0.04373986283287855	-0.06309880605620773	-0.08296708986761833	-0.09559759403017942	-0.0022295444864646533	-0.002824420614272364	-0.006123869882279214	-0.007060326750320351	-0.012637199237310244	-0.011431452014104686	-0.009588631539678342	-0.017064520808552395	-0.015529039333333461	-0.01694036937098443	-0.009801917952226962	-0.006398063221024241	0.0044499358106696975	0.007169425443211021	0.015043101582484349	0.02175176117756338	0.02929183902119449	0.038862446340560415	0.0037006599302756536	0.007271673292873877	0.009937970316496306	0.00812211833193199	0.007730942218762555	0.01029195966842777
bioB	0.00822254569837519	0.016753416110398364	0.026611222920075193	0.03385049531088723	0.0411445098348451	0.051192046751447055	-0.012839719130052453	-0.03786990902503694	-0.07213858691137234	-0.11225478338753006	-0.15602063728375534	-0.20229383367602158	0.00281389733813375	0.00345431513220473	0.0026544134956498445	0.0017261746707446964	0.0007968776241015918	0.0058407361068097486	0.0022470900267831466	-0.0009931795351563702	-0.0038778813031377472	-0.0043671531840526025	-0.0021776103638644485	0.0013610163372874287	0.0057435391621427166	0.012944423491801046	0.02051389612640496	0.025927476031498947	0.033207104714842985	0.04476132131485546	0.0062514808664400024	0.007621181848203656	0.01022810938348838	0.014236498633803663	0.016194809637371056	0.021639523352676077
dcuS	0.008306175619923408	0.018051754035590218	0.026403889650916623	0.03321377766855072	0.03947073252708905	0.04648113527469317	-0.009303078187802493	-0.00897760408406649	0.009083861408891057	0.024400803155937043	0.036173149539354424	0.04987543459641868	0.00014012803019431425	-0.00202438451460919	-0.004124504666635761	-0.0058268693351401155	-0.009506743379491336	-0.008275891067372415	-0.003712910440036994	-0.0074125611510974755	-0.00620502477819877	-0.002217629781322039	0.0021348733401281715	0.008503817481342414	0.0010044526744870253	0.0030949494801336542	0.007986207031881937	0.013726726850280997	0.021450612512025905	0.03192704484990529	0.0053099243312130905	0.011862008531855537	0.02112199532747722	0.02770769810668816	0.036683591243245536	0.05120349116165879
yjbQ	0.0006508541836875343	0.0023511653709475332	0.0003618601402100678	-0.00023205145645140246	-0.0001382245319215166	-0.001903742904340982	-0.009400314752339876	-0.02897904316274979	-0.051649722288054416	-0.07364544231960375	-0.09638703860919441	-0.11419809049851533	0.002127525238552844	0.0030375497619515818	0.0048395228135010996	0.007206462452244134	0.005591725775853351	0.010157917908078937	-0.0019116211755973718	-0.0072218277035393805	-0.013204386533374841	-0.015770444789116583	-0.014692503944638509	-0.007978395222038982	0.0009475958854965537	0.003273780227484017	0.004395478171521636	0.004829314572282622	0.006554888049239896	0.010754784103248293	-0.002243422009088918	-0.00519033278961588	-0.0053806660863528364	-0.004155927761654234	-0.00035196506603610896	0.0036348014853884877
yjdF	0.002554428000942144	0.0037355268087994335	0.008361299061105516	0.008332270368774939	0.004572200730224158	0.004201141956543658	-0.011550665714407122	-0.029802370965950068	-0.052553978869733155	-0.07374100695953026	-0.08864063963699334	-0.09711622000790554	0.002052395302094522	0.0025119789111602616	0.004638740761425276	0.004856692947808099	0.0035174350361431	0.007968812093305142	-0.004116873271561429	-0.00040040351613103436	0.009162393332013248	0.021622361509021283	0.03364272186584387	0.048472120959204106	-0.0019238231916031386	0.0014453805380881543	0.0025767672308416377	0.0023933858841485626	0.0008327956757900505	0.006712856038991268	-0.0008713241443115364	0.0037683647890353403	0.005192328965947827	0.008354965528555585	0.010337593546065385	0.015547189901253798
gltX	-0.001010110401875346	0.0003506318208338169	-0.000636366321508965	0.0002440686368384467	-0.0008499399520082874	-0.002750182775970481	-0.007009205782477433	-0.022273328828508326	-0.03293738151612404	-0.04719461076989913	-0.0653420919368156	-0.08421394621863147	0.0001521669986816624	0.0019004405996736616	0.006317919707786625	0.008143541952863546	0.004846400203667206	0.008615120414845823	0.003442578115681204	0.0014164334251184187	-0.0030090312042619313	-0.003882934051070582	-0.003768769338310676	-0.0010468940871361926	0.004071896466316445	0.0104193971414996	0.016801828576989312	0.020806507277058114	0.027837593118064215	0.037690185897469176	0.0013760653165375998	0.0019056153975943407	0.003822154681366201	0.005866556266343211	0.00819611222537508	0.0136147097467487
xylF	0.0038866213859558383	0.004847792478926183	0.008258631020800846	0.011611557287685776	0.01823280611406722	0.016075063506143496	-0.007815303765139578	-0.00768209421784197	-0.006027978874358026	-0.006910189947821299	-0.0025160827555143522	0.009017144945573296	0.0019397270872130766	0.005347967286276879	0.006889173396782868	0.011025710959965542	0.007267559072389343	0.010006486974828668	-0.011289267290102628	-0.0058962941252837095	0.003663187052454125	0.020541222866989072	0.02399887834692868	0.02568502196980305	0.0033740336850198115	-0.0003709967026399244	-0.0012638557352653483	-0.003344920394940814	-0.00418594006438733	-0.008328304453659844	0.006692774331444948	0.008900879645004753	0.017995112916614556	0.01505952634661982	0.01889413524718601	0.026004810637010753
yccM	0.0005756959719480145	0.0013397960812845126	0.008408614855313615	0.012135196633325357	0.01543239091135984	0.013325892808123489	-0.006741385567328319	-0.015878488598092128	-0.02841563995054101	-0.04274310222260386	-0.052238541053994655	-0.05880134523491309	0.0004461305903268217	0.0010084846756719223	0.004104242459625117	0.00935978534392321	0.007671477034533302	0.011505480937256314	-0.00401587728375863	-0.0026624376010929056	0.01035748665745497	0.019667510508655697	0.0305034853746586	0.04558291730404014	0.01042817829785488	0.0187700590809943	0.02658728157674113	0.03443126074835018	0.04380827586785435	0.051164067260411616	-0.006421437854867378	-0.01445683503032599	-0.023076413570446663	-0.024031838383145696	-0.027586882285568787	-0.037580173725305255
rmuC	0.002225956489433108	0.008117384995920351	0.017431347017860924	0.02928868426084608	0.039973571519899956	0.04865667929559348	-0.0024269697699081643	-0.006328744064997006	-0.014255050077897	-0.03183255909687936	-0.040429218456236884	-0.04743753140764609	0.001292696558846239	0.005932183667158741	0.009431950290806306	0.01294427308309812	0.013365198576625301	0.020434677372185572	0.00304147435050716	0.007914118974589789	0.018360548833738166	0.02979746844122183	0.031656287225096565	0.03135054594021359	0.005055355873521227	0.010735501768679346	0.014143851742014676	0.018814838236088566	0.022126256646124828	0.03072201662103559	0.0037994499219583633	0.010602302783655485	0.016878413220351777	0.025944694921400717	0.03971258428014296	0.05208590055889183
ygjI	0.0024365637267847497	0.004920873575682284	0.009636960842586693	0.009688035336733765	0.009976849944327725	0.012680174106290637	-0.004060327007759802	-0.0048151289742710095	-0.004112656619815528	0.002055549297091058	0.018728672260917463	0.038765694780315975	0.006593286715905313	0.014864006482882377	0.02516503475506941	0.03274934485439736	0.03223328634233056	0.03744344391437782	0.0008197714614548449	0.015489427596278377	0.03789889349461831	0.06355457450992066	0.07981301301353959	0.09459256557956178	0.00179553069889332	0.005483559928966593	0.007993135855224244	0.008720500749393095	0.014658717069027856	0.015033890512119147	-0.006000098092878112	-0.010382413399220431	-0.014332751424373466	-0.015084772736042844	-0.014182634112056553	-0.01859957002692479
corA	0.00848795271737847	0.023592150809563717	0.043537356924240066	0.061186517557147636	0.07827129632842733	0.08957365852677923	-0.00945013045810658	0.004711855774358192	0.021765251669589022	0.07324608190359597	0.12735026153360826	0.2124190008028655	0.0014242195908757988	0.010489624023105213	0.026062784642213774	0.03902168232857758	0.04506903281746829	0.0539261624163259	0.05157327574950847	0.057359845469476776	-0.005650490071522666	-0.11317249506799425	-0.007981100295470915	-0.029430643386355333	-0.0009564661639777667	-0.0014004030924096333	0.0031466334970996026	0.012059992772907122	0.023045136054072077	0.036540010153280476	0.01984788082081011	0.08858585419350448	0.15681929291339838	0.19260453873456757	0.2527022489675659	0.46235886298027296
ybcV	0.005531026622905135	0.018135594806089058	0.023950827575271588	0.027246332169850066	0.021210621518313984	0.02463818230213534	-0.01749240947323031	-0.0446622907402537	-0.05516055394858714	-0.06809964232173119	-0.0713467241961972	-0.0770798523646655	-0.004689307561352652	-0.0036926442594513607	-0.006232449334800065	-0.0004276416109965632	-0.005692600299629568	-0.005509483928860949	-0.005427261108501786	-0.01998939131175525	-0.020664234296220968	-0.02173406375844112	-0.02092715497851408	-0.0183266632883394	0.0036469971678812934	0.003471771377120054	0.009986304224324945	0.010596488114364365	0.016895609481270883	0.019784942779199406	-0.0026908763646328595	0.0012991508883976577	-0.00013167764172679293	9.692626537348588e-05	-0.001446505960150367	0.004734284337135072
yaiA	-0.0011483837349442736	0.001019518157931633	0.009739557338668233	0.018627353486594347	0.029687578947421415	0.040915527616993144	-0.006495464537496126	-0.03379165923419307	-0.07074581123913753	-0.11657443933707971	-0.1571722276482849	-0.1885941347303941	0.0048658686459121005	0.013377952078180468	0.02123278771931423	0.02744823721434693	0.02894308737278672	0.037270784765991695	-0.006440792891403853	-0.012090686013581502	-0.010720987295593256	-0.000970180040753856	0.004005463708513142	0.004829444462715278	0.007366264802183781	0.014620238504822284	0.01740909960941042	0.017257511334970124	0.020536717273410852	0.025345173359656463	0.013888548218096377	0.029760817747865112	0.046292295281162604	0.06606375467713176	0.08431615290242109	0.10214954401351943
frlA	0.010063789861423582	0.013426182787135798	0.012723368164188679	0.013308147003675377	0.013768480964007153	0.009953347690958196	0.005211196860305958	0.021526900050665963	0.04320029940951738	0.05842425633717689	0.07225283318749481	0.06864721067701206	0.005431086063011998	0.015133169358155889	0.025649153292653784	0.029259886681473002	0.026323864055024782	0.03358105830132683	0.028482173309139523	0.07008744254104396	0.09974565878202966	0.10861219762637112	0.10161947202410097	0.08516936282419155	0.02100155291448654	0.034101694600844897	0.04595649295204507	0.06121787626049585	0.0725590646968115	0.07932406981455868	0.08830177784286604	0.09842198695419352	0.04202930959916494	-0.06074797646057564	-0.11735419301263822	-0.17716796690259448
cysZ	-0.00140334546830669	-0.00010095261494001497	0.003176273317872373	0.005856164017556342	0.008446772403474623	0.009018138819679448	0.011083674897676267	0.00808248976491981	0.003673987701691624	-0.002982058369549177	-0.004824810317109985	-0.009187810095624782	-0.0023944706426271495	-0.006090336523983879	-0.012028163450114976	-0.015967354578974597	-0.020469810942913915	-0.020160568825010536	-0.005731414750049781	-0.01385196219949895	-0.025068354111702516	-0.031725360621020285	-0.034066809341911655	-0.033300999971707324	0.002416981879700997	0.006163033564477681	0.003320775282857481	-0.0004626767227662958	-0.003574023014956464	-0.007381006512476525	-0.013162809988198977	-0.025407801763350883	-0.03344621050772068	-0.04008878063083176	-0.04431777604333802	-0.04343682100026515
ybhI	0.0028543296706190924	0.0065305587890593176	0.01446981034427303	0.02025757363403926	0.026154990408019597	0.027495146039896987	-0.008890858413498447	-0.02555326093979692	-0.033188635087899515	-0.04157282838604677	-0.04499742378003484	-0.04439110032872236	0.001427344121062299	0.0029133412954130407	0.0070145287299071355	0.010768919915953865	0.013098523647730276	0.022322528130325394	-0.005937545720843982	-0.012392559617838386	-0.010761675784310152	-0.008578411752160904	-0.0037761225599937114	-0.006016893329159743	0.006119633303933313	0.013775094185513582	0.015738266893163176	0.017019619325808144	0.02469390957134046	0.028676495525858974	-0.0029594786117887436	-0.009635922979275253	-0.010371577611495562	-0.004287073133554531	-0.0026583389626174637	-0.0029034999928594057
aidB	0.003123603121171431	0.007017957606622853	0.014997264686192488	0.02216521847933941	0.022116341282560792	0.027352166853866423	-0.01108231047129886	-0.024228032699854955	-0.029437628842567534	-0.02943480374480027	-0.02102961765757333	-0.009207279091931217	0.002515618731592271	0.009356046690728122	0.012344540814387732	0.01942413032654744	0.02482726869734931	0.03139331866355101	-0.0019962321131329844	-0.010711289911329984	-0.011852174157427507	-0.004218622400932285	-0.0031598702288031556	0.0071182813198607375	0.0014869429644609306	0.009380002976206916	0.018410674872021034	0.02074476928522212	0.021921324911824292	0.021894577258008918	0.0017434188519517295	0.00014701120859354506	0.0033159500130270757	0.012116611598318939	0.02414624374783483	0.030857794475292348
yeeR	0.006005087411723799	0.009077841094833176	0.01645732264965733	0.020528698135990106	0.027431586724179974	0.030001950893513665	-0.01013522735209897	-0.03060376761880467	-0.0469886464657504	-0.06848842191105031	-0.07762571114710828	-0.0812943037917165	0.004269084242427062	0.009783194333785213	0.015256529050623479	0.017956499208558293	0.012914809996796806	0.01515738788256074	-0.007074886845483013	-0.010331554229519407	-0.00823416683425149	-0.0038768052350289374	0.0024077127605131917	0.007404783419552116	0.004029937711744415	0.005740092937499655	0.008114116538991148	0.01159433110488985	0.012696372100994842	0.018971272399354002	0.003931916786451353	0.005699233139513467	0.010069665784671675	0.013106410499178007	0.018516835493731416	0.021535924056749457
codB	0.00576129639654342	0.009599305395273114	0.01103895071309835	0.020119624514552938	0.03831567679124008	0.05881967021788717	0.005879142311783161	0.09784005419993334	0.22495137619289748	0.3381743556143475	0.44326515997950844	0.5299343930245654	0.005686139178995583	0.01058473659781376	0.021248900324019226	0.0264952316866881	0.022837960606433432	0.026652295268451885	0.004672277677456765	0.020521080767288376	0.035573694182066316	0.04230813033274428	0.031990939133569006	0.0038986693800616206	0.02257128633733799	0.03928929453380558	0.04857089949446541	0.06472737428784497	0.07085330041105517	0.0800207619966041	0.01144465073616063	0.021870051379047573	0.032572954142718616	0.04815701941359951	0.07084117910379015	0.08005142140773584
potF	0.0033797304169757326	0.00877647506142974	0.0161718661317987	0.021596235046744246	0.02812571989949086	0.03314502992629231	-0.0057931723396613425	-0.019562659719960858	-0.04266987367367446	-0.0742404128782919	-0.09698153634846605	-0.11251661472938816	0.004288255482385616	0.01208611846336993	0.020962582484322735	0.02938296973696254	0.03211637580599569	0.038564754780699616	-0.0012031462924680632	-0.004697186897990769	-0.003989319163377789	-0.0011268732805557605	0.0014966423698285713	0.00015797284155771876	0.0026744352713605167	0.007713487189539248	0.009310508773401482	0.007671102101870264	0.012990728197132657	0.01904675225675504	0.012407740243981448	0.02493491110826232	0.04286584651164799	0.05949890216521223	0.07288724018901199	0.08542499836462639
ybfD	0.0038114197889705264	0.009026605866405694	0.01765255700751348	0.02419316249697704	0.02692653742924405	0.03013900226372825	-0.013049234438101341	-0.02746307241725748	-0.0469375670040258	-0.06432244993155063	-0.07830247226730117	-0.08849439713848128	0.0024011396993349737	0.0043266020822349495	0.008253930607999288	0.009666615902449922	0.007309536548312559	0.008841077886789669	-0.010078720240773623	-0.022964210909302788	-0.02819895028774889	-0.02846394026050049	-0.028370721345671628	-0.029457986134086424	0.004275576940023014	0.012341543605086016	0.021051588556068316	0.026370405345926513	0.027064870471821052	0.026728354472974742	0.007871029220264086	0.0067397378327647885	0.01360964873580454	0.020298155654053306	0.024416663298395796	0.026029475872352596
yeeV	0.001486944760267613	0.0035764601936846495	0.010799395994533422	0.007259373350012397	0.009573367213641115	0.0047697363079424555	-0.014288349503334024	-0.028716676245781805	-0.03508558888100035	-0.03702762487228498	-0.0360723358635261	-0.03137134179827473	0.004352036104439805	0.006623103749869468	0.0074960905223404595	0.006833420022265454	0.003415495918589393	0.004946066419486995	0.0009116961551893023	0.005628576091216282	0.015264501782330265	0.02588949192253776	0.03744035489801443	0.04805321042567455	0.00426653356075637	0.006182505808748197	0.010514378386521422	0.012957750982831195	0.01344816247851074	0.014408795648574356	-0.0028944003582639937	0.0010136891377301488	0.0015475419345691622	0.006082056778826257	0.00798451287142327	0.011267385340990204
mscL	0.00021759871937032917	0.004066691233657026	0.00700966409906575	0.012436199260208534	0.018504541752706893	0.023771268716511418	-0.004806792545605	-0.0270868595235081	-0.06324946658708193	-0.10874865402696193	-0.1500580101319956	-0.1804714692139905	0.004051129035013109	0.01000581596673852	0.016498873382503398	0.02138064074281629	0.02234767394609944	0.028303588629351818	0.0019617934750167684	0.006138784455968364	0.017879928339074144	0.030650961996993725	0.0429696148021163	0.05092437318784192	0.004012742304550077	0.004757904515993538	0.004567954323517085	0.0004594545559486161	0.000395803348608087	0.007109542075959819	0.015044367424828686	0.031253764202819	0.05426649680548032	0.07444008371203592	0.0932789877225881	0.10812049701000458
oppA	-0.011376686924265344	-0.023571726806257458	-0.03690404161410754	-0.05108362751622956	-0.06548874830259763	-0.07852067614273014	-0.0038823651001003126	0.0009033211193267087	0.01808792814529057	0.03266241609655653	0.04966213497869576	0.0670488443092552	-0.00833233033063822	-0.0162205774426176	-0.024144610348151803	-0.03207475578110933	-0.04264929527090442	-0.04847788664739524	-0.004110020940034182	-0.00045640393291192726	0.02372589698208557	0.05341128430429997	0.08830832044386455	0.12018470919676681	-0.0085733754961487	-0.017540630231675198	-0.029506159209910444	-0.04343867690303589	-0.05548208974783309	-0.06397176317079413	0.005549073673137971	0.0051337336642047525	0.006696220742154843	0.011145026406132925	0.017201395127318813	0.020239675913093665
ybgA	-0.0022255618793605592	0.0018452580248489179	0.0116150433106902	0.02157132601695795	0.031915097775653364	0.044016014556206906	-0.009528979091937702	-0.034622997882601834	-0.07062650979245069	-0.11860182638383761	-0.15525738220476987	-0.17909975288432903	0.00021815200936834146	0.0016673314058322827	0.00566131755153462	0.00785055986462135	0.005908931448746651	0.010589406348274849	-0.004733472382022988	-0.005941902553749673	0.003390573141779122	0.016831095251397893	0.03199195089230406	0.04031999686382223	0.005929943421195586	0.012837872853902487	0.017867896657097825	0.022699537979540937	0.026487343775829255	0.03283398972340607	0.005147287027524087	0.014030112895126444	0.02757323420623235	0.04440358865000958	0.06321046274087183	0.07919758612914057
yegP	0.0021242000053716165	0.006295565086827391	0.011520718759520567	0.019081238450144866	0.024293457343963334	0.02653340589494228	-0.01329232957491063	-0.04729757213413386	-0.09706512299991925	-0.15738214297394867	-0.21089611502011799	-0.25388676062972404	0.00011596740990145377	-0.0002134213586526824	-0.00013456511229307535	0.0007699356801626994	-0.001955830092653224	-0.000156833805528662	-0.0008980734620479739	-0.0009756790660505194	0.01013482859163039	0.02882705540744646	0.051980856353531814	0.07254819116726081	0.0037469839388418157	0.007256104427796264	0.005190608845459332	0.001393634507274232	0.0016776945579576607	0.009605731010441265	0.0006111262633202052	0.001475055972031713	-0.00029173423097569623	-0.0008008286078333075	0.0025303914296536476	0.004530322660558954
gntT	0.001991125380835494	0.0018928621867111205	0.0016477867538570912	0.002983263918397032	0.0027569901387222637	0.0009497389196118705	-0.011118152445008469	-0.028771884044674498	-0.051002879223004005	-0.07535489023964505	-0.09308169223483308	-0.10514790261209132	0.005733840777977757	0.013433878435806236	0.019789790409089108	0.02435190105730264	0.021994588370140247	0.024180195660263817	-0.004586009252343713	-0.006275843848953856	0.0013449948726679988	0.010472519180533615	0.0162630508517094	0.019056273973157865	0.007691487856608067	0.015631583281310264	0.02013991559443812	0.022164518795479576	0.02965526988051746	0.04128810286738662	0.0024409095767215267	0.01021941310185825	0.014226731166090679	0.022235687661063243	0.040475821150455	0.05755194606762005
ydcS	0.003256327931717901	0.009765691857957457	0.019262881202882155	0.028767690100418655	0.03669073376570835	0.042057413477504885	-0.01019337230426449	-0.025830910672358678	-0.045704410538158595	-0.07050472552477234	-0.08786006871910702	-0.10114082520142834	0.002254861139969479	0.0032865214613770413	0.006067127890789012	0.0068553044293954875	0.003124948668425077	0.006209653518728898	-0.005291902414016489	0.0007686826992448006	0.010498373640079006	0.018227202351242117	0.02102690282635846	0.02589325043584353	0.008525578722983084	0.01704338687739648	0.028424806028080233	0.042204527704139	0.05514835345286439	0.06581360324049038	0.007286140709024805	0.017087003424706194	0.03386703638026676	0.05382101124612647	0.06916825918955173	0.08738319976078653
b0725	0.00034255377946110774	0.003954710100532152	0.013586809757748649	0.020717595144476703	0.023667436753037056	0.03045878733232255	-0.009986317272520771	-0.033301868914353897	-0.051252091474540094	-0.07119087181380906	-0.0832537012074051	-0.09368200774206016	0.0006415366142567001	0.003268320003580169	0.005239335768656858	0.00456379822649879	0.0014894517774662306	-0.00014053957142084455	-0.002223418713728206	-0.0016599842485971665	0.005126343334322452	0.0172919944199046	0.02256795170059189	0.026302608105794392	0.006544028460745416	0.014297654494803264	0.02586435134988059	0.033308375065419345	0.03938011625080984	0.04501367166605736	0.004203857657722537	0.006956376063350135	0.013702367013159045	0.021215924712191792	0.026354709439523186	0.030302636331801996
yfaD	0.005873833485066691	0.0014903868929690082	0.004155826448560266	0.003973416934853449	0.0029630674829913667	0.0010104361111644043	-0.012541298892887758	-0.0218713890943997	-0.03224710827957779	-0.034373752258670245	-0.0375486591170131	-0.037649568419861126	0.0054753941731856565	0.014002600266336308	0.022696685351871016	0.030386411604991514	0.03615317989489413	0.05178587943194975	-0.005705546295893387	-0.003320447950408096	0.002347560794525623	0.01134890703357296	0.018361017980889262	0.029610128157616093	0.004353642423578167	0.008998894359284726	0.0018108376930557686	0.0011808804355533148	0.0016836615688685674	0.011190691424315505	0.006835720529692712	0.008253755740412094	0.00414468392372508	0.0071419367468879965	0.01053037963492747	0.012740459968324203
yeaV	0.004184587060829715	0.005981240763627868	0.008799571262471828	0.008857235070542709	0.005590336418303039	0.005028462782649669	-0.007077250511249025	-0.02208001396182964	-0.031077917289968227	-0.037090489328486895	-0.04318365193866418	-0.04219052213142707	0.001577718544720768	-0.0005524751876419535	-0.00014434344621436525	-0.0025440023548770276	-0.007112232486222446	-0.0063004156601776246	-0.004296192906119668	-0.0013346689255916788	0.01094746663281131	0.021022188663750673	0.030823928111118976	0.031052620555362436	0.008428290915939638	0.016737212005900632	0.021681595499281395	0.02649451554970898	0.03290314583347573	0.04088591515370465	0.004067410897241882	0.012012331398201823	0.022249575011421312	0.026621926872187097	0.031410660828415	0.041504224154049724
ybgE	0.00017431335974171376	0.007005633831028843	0.011941780405494552	0.014945273772671422	0.014775698383709568	0.012140197478362733	-0.007626578340770237	-0.019331131320466315	-0.028805237013219853	-0.0355126130868007	-0.04039211091163406	-0.040018491550341574	0.0007960812324696899	0.0008645151649251446	0.0006000298091736172	-0.0012228891800085196	-0.011002056073213877	-0.011104767252403239	-0.004589329016156717	-0.012981677172071477	-0.010646662674023425	-0.005859934807603509	-0.001236805912475419	0.0008749550412003199	0.0054356235834313515	0.005447292468288038	0.008709309036701396	0.017533022182966294	0.01736592242978917	0.02017549831267574	0.006138835740106482	0.009694889088478221	0.016003778985740874	0.027050368506879387	0.03376729086555518	0.039577680449398404
yfdG	-0.0013356615573588092	-0.0026311583621433173	-0.005375144001061889	-0.010517219479980237	-0.014749360095118624	-0.019993488300128263	-0.009353333815363489	-0.017501283176017096	-0.014899035452040877	-0.007234666250321573	0.001913073651520667	0.014394440273622688	-0.0012253647831255185	-0.00026513788659923633	0.0012404775342467057	-0.0008731782748194899	-0.0069763182782923245	-0.006592583331754554	0.0006497746185969287	0.003903896131812483	0.014268442156253343	0.03186169402738314	0.04607821859694669	0.05684146415930409	0.004359278143661178	0.00793709474150662	0.015222160714913028	0.02018206560500659	0.026997133797741588	0.035475701215330425	0.011988419343405117	0.025364237087065644	0.03953414998763631	0.05318011313357612	0.061699328852517485	0.06744954172289859
lctP	-0.0014265141961426638	0.002244165538631724	0.006147605129236219	0.0094586336048974	0.010725653654566755	0.008916234250380049	-0.005255830753469803	-0.02242100001030747	-0.04133637180267775	-0.06454511368969107	-0.08467622244627075	-0.10174525592860084	0.002079281146222153	0.003454875922427253	0.004676106201851247	0.006526212441367323	0.004108854023753921	0.006920675381058223	-0.002769599434744797	-0.005558567626833581	-0.008281758012617572	-0.013894635858971716	-0.015025925056639954	-0.016326173418537843	0.006038228970324088	0.013053506127705778	0.015049053278189487	0.01663085786933709	0.01866454276455119	0.022265365609227435	0.004395952501324007	0.01233325016434916	0.023675276933116458	0.03556000281671621	0.05128179858654461	0.06750273307120111
yejA	0.001255868353657218	0.0030925509690958677	0.006970874314435771	0.012559856562869127	0.01499759312789994	0.014728780483753038	-0.011095653202253936	-0.02675900422622782	-0.03273989175664217	-0.03611630396124662	-0.03417654513414984	-0.02960797223927365	0.00019844727560223855	0.0008563522211874438	0.0030984753810386653	0.0030629736397807953	-0.0007254260467587301	0.002664637582134546	-0.0009870830064802277	0.0015106844064301723	0.013388936596023793	0.03250671059709619	0.05058900312503041	0.06738017216081411	0.005759597022885381	0.012202821489021704	0.01935338931173813	0.026599256789390912	0.034310794914029955	0.04341428936655117	0.0016342524826265215	0.00424226357407018	0.011879953243475223	0.0234723405974435	0.03692295149028414	0.05440372412325969
ybgC	-0.0023088092644747613	-0.0014028681370051139	0.0007182007961038185	0.00286200548652596	0.005950514827648042	0.007121200852728627	-0.006029745155349365	-0.01375877519934807	-0.017133587142601867	-0.018265980956552453	-0.017399861813922248	-0.02135948530545346	-0.002275575618151931	-0.002516166558907338	-0.0031272531330349754	-0.004205759165827867	-0.009268821091999805	-0.006901228334924785	0.003760085868574749	0.011661189092512408	0.029129569138513663	0.04777383935383464	0.060164009285013524	0.06819553873337866	0.005860670560692716	0.009517970488274036	0.013647844424324979	0.01592622906854858	0.02310872426662903	0.03029016736887936	-0.0014877743737301248	-0.0038296621255631174	0.0012617478769989066	0.004869588083073259	0.0017797326912804134	0.00870403581417786
yfdQ	0.0021383225675785447	0.00983057365110722	0.011286816954602565	0.01299508094291845	0.01646243068860227	0.011880766803542279	-0.006147067336889586	-0.01899464789487797	-0.03326814369150608	-0.050475975762722565	-0.06380205914437909	-0.07049527654543512	-7.809639362413843e-05	0.002738919851085598	0.005250518822511966	0.006451160461433115	0.004686757792569944	0.004304647506158629	-0.004883674964106464	-0.005622283781097572	0.0007743196025409268	0.0058477688695440285	0.010094527800462426	0.00925358148119021	0.0027416242448833777	0.0033846550149222573	0.00866114358827097	0.011553975748314306	0.016116707787500753	0.023197955469521452	0.0014513709337313303	0.002195295731238482	-0.0005506735598406074	0.0017937371002515207	0.006775110464399864	0.013556588697572118
rbsD	4.879155925693271e-05	0.005299327520771259	0.014909417737693656	0.02005535767013853	0.027387829741134222	0.03231092661169206	0.003220472104804771	0.06923911760933425	0.14990825289046747	0.21338736604458433	0.25772227902137246	0.2917913148347778	-0.00017213905475601708	0.004923537205411734	0.01283663404905025	0.02038497399304137	0.022318498235042776	0.030315047854275676	-0.0004928297527798623	0.015880839716296648	0.029833036500754126	0.04254373247446627	0.05291822435762352	0.06360173905819778	0.006163659601548842	0.018120207945512216	0.03506660771489308	0.045230025938697974	0.05503242100028864	0.07047538107782328	0.01024807648384289	0.017183661688258425	0.02689434418792753	0.034960356777033685	0.04696736920022054	0.05571043324729938
sstT	0.003365291967780204	0.006087568720682108	0.00738882799841946	0.010411882176018026	0.012326997439403386	0.00866090261483014	-0.005619082855613262	-0.020967531580324	-0.042134176766750284	-0.06493755713847117	-0.08130914888629873	-0.09202776389225271	-0.00041387636019027244	-0.0012030635581943712	-0.0034830780504680916	-0.007756044973223871	-0.015443610348662741	-0.015445209208677908	-0.006136730991278755	-0.008391801705024673	0.003032676103641637	0.02373683395583196	0.048590638521139456	0.06932321064035046	0.0028065361191461527	0.002869555907837391	0.005287698759187193	0.007110092205034092	0.00952170262665002	0.01680618847715939	0.0013331677584774348	0.0037067291919520976	0.007432630423893673	0.017773696533670957	0.031582543996112114	0.05087467508874075
ybhL	-0.0018019908295283185	-0.0009277814144883827	0.0006533208367679535	0.0007132677771028571	-0.0012315742545026484	-0.005679352068887961	-0.016993471664262166	-0.04124060671049572	-0.07147700813654612	-0.10548799417029799	-0.12573778400691482	-0.1457287425455835	-0.0017925521624523673	-0.001797945026544181	-0.0016246410965136684	-8.639157984384197e-05	-0.003170040084690295	0.00030648574451658543	-0.003499345318511852	0.008897245560830403	0.011499921259638855	0.019228956213117984	0.025041030224435525	0.0730508302799215	0.0014688960246311855	0.00447824885222495	0.006177519271325582	0.007339592447156507	0.01036201021114584	0.013091923664527869	-0.004196211460453118	-0.0020540018014112158	-0.00368045292656899	-0.003950472278602316	-0.005134372668148909	-0.004029261392937883
yffS	-0.006788311405187723	-0.009036636411036148	-0.006342139865748563	-0.0074649468265535765	-0.010585342114935463	-0.015278215684738182	-0.004172855503519385	0.01480452673653914	0.03308565948868622	0.045028618821608586	0.05850309904758409	0.06553918860508513	-0.0002585503624813389	0.002252222752583232	0.005749919573676005	0.008358245276789857	0.011623821621944459	0.021199261124987958	0.0026166758784856433	0.014841439300670403	0.043661541600824416	0.07197459665977989	0.10015343352385049	0.1230869720816981	-6.561906676594455e-05	0.003019829404166558	0.007211926107691915	0.011423202882865921	0.010613855859085863	0.0061655304202732925	0.03185584007153075	0.06889203499076293	0.10313087546773683	0.12366954785958761	0.1345643037492539	0.15368997727692799
ybcY	-0.005372729467998564	-0.010292158929296413	-0.014331701561236148	-0.01933604233716578	-0.023737001597647717	-0.031343951840236806	-0.010434261659584571	-0.024404195636314522	-0.03557170258947932	-0.046974795654991956	-0.05131238396361141	-0.0519585855790511	-0.0036895442548088206	-0.007171223644092021	-0.009272860250609954	-0.005425950290557444	-0.006077810443951908	0.00028237026214338626	0.0188310380125352	0.061503496783293414	0.08535469765363807	0.10752950041993654	0.12473631782007091	0.13499747311411855	0.004383896612290936	0.008633223135446963	0.015525405698613418	0.02039399799744104	0.027130495527617485	0.03394702863262091	-0.0031227742587216483	-0.006564255383652618	0.04439023242913203	0.09313879879449773	0.12337768867129147	0.16295524422439142
rpsL	0.0027972273809388397	0.0064631803741913825	0.009230307623556115	0.01271983671184099	0.012803053093538798	0.011772440459199512	-0.002632751941124296	-0.006661648733520206	-0.010279070790817971	-0.015942420168312953	-0.01833212023374317	-0.02463017195883092	0.00302225690641757	0.00441561511559974	0.004531465943944478	0.005916589192273019	0.004705312535373554	0.003999476794651652	-0.027192094563237342	-0.05082605210425332	-0.06516188972592751	-0.07605985491294757	-0.08605470371312762	-0.09419528086131289	0.003356868610063293	0.011388928675397817	0.014657478705197307	0.014476104581576027	0.01452156692238591	0.012832871995997868	-0.03175364492991581	-0.01911221363579589	-0.006970593270766385	-0.017541560745535	-0.0028475413810088632	0.028135690935181864
pldB	0.0014741283499775325	0.005077214876218308	0.009852896610825588	0.014930193804878998	0.019723954176044257	0.02351386202177321	-0.013762623878181281	-0.025932326426234074	-0.033213805108580505	-0.04179803353793024	-0.04368594304127019	-0.04158396333395324	0.00038056797320889423	0.0026049812974689285	0.006853049799270743	0.009825058558135813	0.009162514244692695	0.014910155766356573	-0.00583175176905923	-0.008942902450718443	0.0017234646523240475	0.022647402225160634	0.04286340985864959	0.06052422088855928	0.003431160217602636	0.010978180908465831	0.017854642240202515	0.026122414730616893	0.03536829390553276	0.04563866935876929	-0.007381261044917161	-0.012749347227804209	-0.009538197653673329	-0.0036730206018087386	0.006170297723511186	0.020122613165162492
slt	-0.003297883994098558	-8.512212663420314e-05	0.009302457575915994	0.019952806254400157	0.03195060145486089	0.04049398029555825	-0.008138702567625182	-0.028900678922629725	-0.048022873428287975	-0.07093993475896465	-0.09161738953013053	-0.1100020638397074	-0.006740896834251716	-0.011890822408755277	-0.015522875222174024	-0.015612400636543308	-0.02351417695728833	-0.024485715060347826	-0.008298324578581128	-0.01334662539879885	-0.018312449818827327	-0.023781414838299715	-0.031241147799757178	-0.037366400974945806	0.005803986003590425	0.012288979388450014	0.022129869823061882	0.031840655739267365	0.04332290854066054	0.0531532030518228	0.008957765994720477	0.017383010002444653	0.030330853774269948	0.04793924402611366	0.06845580066398331	0.0872381542721889
def	0.0007028944447751527	0.0009544624725468675	0.0027452124564090567	0.0054069899408035905	0.007698467498110098	0.009984649924205708	-0.00892711830800208	-0.027094446319024277	-0.041986225115637515	-0.05538997480897457	-0.06485977878732496	-0.06826407953796479	-0.0005857530965471895	0.0010498719527171608	0.0038682545161415854	0.005022021838321274	0.0030802900571194583	0.005598877926000003	0.0010058194227736343	-0.003410663342091115	-0.0010783232729939848	0.004117965311602983	0.00812342144143511	0.015334952561599871	0.0022358220636791754	0.002297639059838781	0.0032630152235141705	0.003546197519972833	0.0026968185492261304	0.006165373597383613	0.007078380334405438	0.01487863084125156	0.023778392719125453	0.036014263895408925	0.04630400403980783	0.0568501629478043
rrnG	0.0033209420753694706	0.0007623483803220306	0.0032515031382334466	0.0005229728248073263	-0.005214180211852901	-0.006623828656554915	-0.008965141535288403	-0.021933074667530868	-0.022776457674758808	-0.014504389964980413	-0.005090946098343785	0.007680382635172064	-0.02817741140310895	-0.04925958933248818	-0.062856909914057	-0.06327544517446834	-0.03188061033732155	0.028296225618061173	-0.002110722844103656	-0.0016904836514514783	0.009506943800685579	0.01619373001680218	0.02169788266170235	0.02957411927499421	-0.003629444262879119	-0.005668912297699145	-0.0055073925142169	-0.0047445381351399725	-0.0017298985553918155	0.0018108242015559052	0.002853964716547098	0.00496560638653731	0.016071501210100463	0.021812437097225034	0.030938606705437185	0.038943992698820803
ybdH	0.012450353441226076	0.026002595726645556	0.0372894202495112	0.044429846393943734	0.05192526673265574	0.055392709255496414	-0.0030826525422024357	-0.014027567083347698	-0.023726362633518946	-0.032370230179214685	-0.03331022080764018	-0.032686332865097784	0.0037177747391825876	0.009997856755797885	0.01573312387334459	0.02295035310724099	0.024957065612535103	0.030538475499264046	-0.0024895903243510897	-0.011992197610413615	-0.02236158530262636	-0.024490588355022387	-0.026384122166590522	-0.026298111521103864	0.007236403442829058	0.014931873518031985	0.021098629013283077	0.026160726279965244	0.034104144135460264	0.04172949370731637	0.009397430006727128	0.021597781279855698	0.034645541716405284	0.046549875293700665	0.05609399030892024	0.061438412502687
yadG	0.0010278017897748608	0.010794061574604412	0.015503926230241449	0.02417626243124969	0.0304852149463915	0.042387892631475375	-0.006059176465319471	-0.01918520073384794	-0.021635410719263937	-0.02315049600453597	-0.013855913052374335	-0.003341571280074104	0.09588034848596165	0.011622339562434851	0.06766191482483461	0.1123975560125322	0.14181486682863423	0.1655362166232133	-0.0031271783949652823	-0.0041934522328751275	0.0006628982236760318	0.011677580980336218	0.012972822247318525	0.01312924334990654	-0.003074830579705006	-0.0005110235015198137	0.002381613549760725	0.005014018592369108	0.004992210546077948	0.006911686722543419	0.0012695955789220248	-0.0027889560211523485	0.0015069802918546377	0.008436268518498663	0.01831058549907718	0.029900391769967
slyX	0.00827964755880093	0.015524520969900221	0.02274706010674036	0.02864453956887577	0.023010563472845788	0.01701246449856973	-0.009939008069654396	-0.007062656559950119	0.019862322888247796	0.05089661925259346	0.07919113395598268	0.10546390786078849	0.008211560062271583	0.014063131234374759	0.019060421779590324	0.022866025783075374	0.021806883141322356	0.022999346952827876	-0.0025408733743280273	0.0037063612959992867	0.008930992519564454	0.01436367127212314	0.020082925884216486	0.028058042118965513	0.00814738252867115	0.017846731412680377	0.029627402400113714	0.039407277579783746	0.048820514058091326	0.05999217028487663	0.009365049929285855	0.018267541315330812	0.03213857347704288	0.051451643220425614	0.06720888644297623	0.08288817099590479
serA	0.001306268117763471	0.002932696774353227	0.0033496209843071876	0.0020425433261027025	0.00026915476721454365	-0.003921873314413286	-0.013126524007853116	-0.03555130307321132	-0.06157756038114514	-0.09266038776595764	-0.11569415022471122	-0.13296412235436264	-0.0002821567413432614	0.0028950428218907955	0.005686559580096026	0.008867677448336055	0.009065737072576874	0.0211773776824481	-0.008512743268704624	-0.016112836346601905	-0.02214254048768585	-0.022415359392073533	-0.019530964176288565	-0.016030746762985777	0.0060581907333149485	0.012018806226870744	0.017937410698659586	0.02235374620052467	0.026930266040749707	0.03350442160239734	0.005325854034154139	0.01193184826571489	0.01949619038726174	0.027550678534416565	0.03604510998119948	0.04749234977079449
ybiH	0.006359292575049377	0.01980111745447659	0.04023204051940687	0.0634329220740649	0.08641231876013235	0.1060981685744431	-0.01154431448191035	-0.03772642251065609	-0.07710753572325607	-0.12056874854653978	-0.160382615139274	-0.1888263760625785	0.0038098475866196893	0.004448839296364647	0.0030178432903057695	0.0012832930148916838	-0.0034953939163724916	-0.0017677323821605059	-0.00042091686150188043	-0.00290433595245767	-0.004006836270722679	-0.003573827168986628	-0.003275413256911782	-0.0008902690262604924	0.006540238765154665	0.01187439745909844	0.016325760311795657	0.02058809022580038	0.02563058406139141	0.03603795393514051	0.007119357056109263	0.010769912893422816	0.026004556372855665	0.04317832608060448	0.06117683889042223	0.08131389916693543
kdtA	0.005967535876517403	0.016670146105333048	0.030424339905775147	0.040894381209988034	0.052207485561431996	0.06367013528802182	-0.0005299346221247394	0.027521782847713026	0.0868296363476081	0.13949697115276047	0.18972433635755576	0.23571009225419687	0.00047076158443727753	0.0009588303882141472	0.00421854084638249	0.007545631846941532	0.008898077148535613	0.018453455693933585	0.0013079038214147698	0.004788979012239032	0.010889954488884837	0.012068182607945713	0.013278522175411233	0.013798089551451112	0.004864833443826877	0.015684119062531816	0.03245730676919177	0.04823431555376491	0.063474162322017	0.08362417575228474	0.0031031180348722975	0.009483524269691308	0.01898496611245577	0.022204991582384197	0.02299358906034561	0.030396629709031852
rpsP	0.0030058103023428468	0.0044354049238637715	0.005378814218766886	0.013158857139695961	0.021684214660733246	0.02703722968088745	-0.001835440247258489	-0.008244273162329467	-0.016599579935649245	-0.027183825769830125	-0.035676159926741065	-0.039909635416681924	0.004661046126210746	0.010114238106209737	0.012703844930716569	0.015810452466684787	0.0181374136207457	0.023923407218351487	0.0005304157539783591	-0.0035265245319040443	-0.008702158151746698	-0.015616009095367483	-0.0203817676715713	-0.024407510699944474	0.0017751040320609023	0.004912080317969911	0.00705854217651153	0.003927258649667415	0.00015224648396636864	0.0005473070570378317	0.0012362225591191186	0.0028260437107849408	0.0030549924421853425	0.005411906777673176	0.007317585160193735	0.008165363261872175
ybjJ	0.0035002309568914164	0.0037492051650316813	0.010266243391836323	0.01713686213582202	0.024753472748096386	0.03246190467799621	-0.009753774834776073	-0.022101623881315213	-0.031541885227824716	-0.04108914743390227	-0.050255578105263814	-0.05789747869705559	0.0038250735039075143	0.005497441453349933	0.005804900274185724	0.005802942513452898	0.004118411935063029	0.008771285935766083	-0.0030559905483229437	-0.007186585924666286	-0.005348853875661006	-0.0006495644419791126	0.004594128880327552	0.012194181474288574	0.00867687503380694	0.018695739304701486	0.02846821927675292	0.040138081744345015	0.052973294996919426	0.06575825697698558	0.006724040796068584	0.014957640302155665	0.0252122697467572	0.03454693897088592	0.04893730374166637	0.06482591624018248
gltJ	0.003282899301099231	0.008400551077868806	0.010540982853055731	0.009598326457645039	-0.004169201133492238	-0.021779773706056695	-0.006448193241711323	-0.02935843959592376	-0.05346499807825211	-0.07631350716968391	-0.09304065037702813	-0.10382140633278793	-0.0020957476903440135	-0.003971228387158211	-0.004335116430261082	-0.006697485571573039	-0.013722306072335823	-0.012058971548085122	-0.0028912108545199227	-0.005627042287846262	-0.003415113242274113	0.0012375544333903513	0.010540040812842842	0.016142020746289495	0.0032093966791961314	0.007321698958074064	0.015596215052937188	0.02030319749117801	0.02188838393369843	0.028803697667410574	-0.0023798889052372187	-0.000372903914710931	0.002238302133874789	0.005216031534273283	0.0065388584085847735	0.01045520599549991
yifE	-0.0005877370616244582	-0.0004128058083876234	0.001095662265672315	-0.0006997993779845382	-0.0035773323995467224	-0.007545879954700758	-0.0035105223826426926	-0.0004036642645977374	0.01544956518478378	0.034861165375998766	0.055447258836505496	0.08014119713661516	0.003110629580597821	0.007151713441524523	0.011199518325557049	0.0156776580472671	0.01551580529616847	0.019845166815950985	-0.003143551558086083	-0.005903993518117063	-0.01102368448126907	-0.013078657322993029	-0.014102055164262148	-0.01728878991280327	0.006589866089321229	0.012594550572731598	0.017294672677644916	0.021413736951174073	0.02680957535096478	0.03743036378783221	0.00659225323356114	0.012877032592239136	0.023232225192146193	0.0361952390902286	0.04772510408664372	0.05978764346445278
rpsO	0.0010620765463855103	0.0017232766908799788	0.011558631739252718	0.013383020847652197	0.01573390639623188	0.02966645414437972	0.004488800874321455	0.015343306665815857	0.03892172095547831	0.056474377478224896	0.07605547473444918	0.09547031978847714	0.00034829162598540525	0.0014017745223893177	0.004447425738067475	0.007699536716067164	0.010884501664202548	0.013949978113595352	0.0016836690317056733	0.0009033936233069503	-0.002017028341066109	-0.0028091982163414853	-0.0033602639990405435	-0.003230919171157001	0.007356949505824822	0.0194090669764953	0.03148300361694933	0.03246397638505195	0.0362254320616968	0.047107947799625974	-0.0033769484527504828	0.0011107454716796149	0.0036447577952369247	0.00866177287112867	0.01450683700214289	0.02152623135705294
insA_7	-0.0026804369443240257	-0.007411995402072401	-0.011028255256659878	-0.014801522498653574	-0.01721783887311352	-0.01957462275469067	-0.0038649292304352542	0.004381282932012685	0.027442808508158584	0.058501791921057915	0.09853339376406384	0.1418557890359569	0.005625752099292401	0.01322391690867417	0.02096254591520224	0.026406874837974173	0.026256173997406793	0.03026637459671978	-0.005669729155442597	-0.013260691720399807	-0.020273233013358004	-0.029835448794235976	-0.035731852122739556	-0.043577585091807085	0.018516774703948465	0.07082656132156233	0.12191690831599991	0.1624313851027356	0.1927209231141074	0.21533913159140736	0.004722645814663847	0.009743459203539384	0.014612010031942289	0.017254589290799933	0.022182955851344218	0.02985071772541138
ybeZ	-0.0030602129552299417	-0.0008761544693576805	-0.0023256230164972994	-0.006335947270157686	-0.004679425760768492	-0.004703657078401032	-0.014896790397746556	-0.04275090955169673	-0.0709555529665601	-0.09236848139385333	-0.11132062704768492	-0.12214194116811117	-0.012495082656103332	-0.015107803626134448	-0.014322567481928533	-0.0055672973770653725	0.0037280422435374033	0.024287875633589247	-0.0061115766221370065	-0.018211456624259013	-0.020320706760365747	-0.013021053289231498	-0.004536084722808905	0.0020972063359587195	0.0012983335203187727	0.001562300350665157	0.00580448648307859	0.008823352404046905	0.009780861143302065	0.012290392513553088	0.0060206403850622545	0.012928891599167965	0.022673807116409164	0.030872532540800614	0.036731530965978934	0.04443623304427825
iap	-0.0010336456517580702	-0.0013932667875226322	0.0038507921565169054	0.01008188795907291	0.01673981813827554	0.019285384643221958	0.00419312967214146	0.0006162421447326402	-0.008632059452473344	-0.02579390599144985	-0.04601113206076734	-0.062345221177827356	-0.002169041231163991	-0.0029879828964422474	-0.0041914877719045115	-0.0026275500378478253	-0.00497762048619007	-0.0012066519201504471	-0.0003760893899233402	-0.0010059023918657112	-0.0027370327814679983	-0.00784311598189401	-0.012258475484732252	-0.015481213087005143	0.005045210235577171	0.012152341024284358	0.019448666837452028	0.02494207987375876	0.029096043573312802	0.03231390824486555	0.0035804845286652805	0.01016254527259067	0.014991070538991718	0.023214616252192802	0.0313431967094093	0.04187848552230895
rrfD	0.0002127964145207045	0.004674248050410509	0.012983182260513013	0.015000292015252192	0.018867375467806466	0.027732149836317884	-0.0082241934139304	-0.03493197127287016	-0.05426235201689885	-0.07554604321924913	-0.0859292944618749	-0.09350091921958721	-0.001415957503596443	-0.0014191049947919715	-0.001695022613399569	0.0024112789033364215	-0.000471512140496608	0.0021092451654450106	-0.02030042133283623	-0.03192469221437468	-0.028030963428538783	-0.028536390869969706	-0.026366065454933273	-0.02133300789780625	0.0019995340244038768	0.009294896967214078	0.012326443533903704	0.018062244508078303	0.019562945649203762	0.02568858956626791	0.0015691938503641244	0.006783695458723413	0.01306012126259796	0.01614963371803588	0.020623438482221163	0.03125028600231607
citC	0.0130547174302706	0.016392819740145476	0.013072395090748569	0.027059623441817768	0.03758976382679484	0.04099607314565271	-0.0067189261627654045	-0.019509967964427756	-0.027197309132809586	-0.03254783681000893	-0.03743587955296908	-0.03432806739160236	-0.0061045422498329106	-0.013859681378483623	-0.01153465183655535	-0.014744571524837385	-0.019980609906568157	-0.0196859684627111	-0.008013902977623978	-0.011458514182867138	-0.007672123872869788	-0.0034081814008099084	0.0037713286959654754	0.010883734831801743	-0.002126896653489721	-0.0016493567605017647	0.0014933124600818087	0.000580899612333607	0.010550659564973084	0.016588233912446713	-0.0016695200609679283	-0.003946635524698682	0.0040587170898483075	0.003633073732724555	0.0007992675229809575	0.006018547111754571
modF	0.0065735382133102725	0.008789132776503965	0.015799708447804883	0.014525938499101786	0.01211331445408077	0.0047472798876996595	-0.010271113168517618	-0.040743758162445916	-0.07170092364397287	-0.1009696056572014	-0.12893916214643705	-0.15287557126837395	0.00020142656003450571	0.0034892959108158796	0.014077623741911818	0.025194952425806973	0.028251108168565225	0.03620568330067605	-0.0003183563590844714	-0.0029592534625566855	0.0005773560504780419	0.01119099059108695	0.026155467210570018	0.04330673551338097	0.004643823256619655	0.01228400032499595	0.02412339346240368	0.0332507982685848	0.04295591654579531	0.058115782759072185	0.003657052514401231	0.006260062733605695	0.011722396975112074	0.021735320379445065	0.027369811269915	0.03790437881003519
deoR	0.007105493889208348	0.01813191757449687	0.03143500151779087	0.04267118470092821	0.05174256584921681	0.05647552094547023	-0.0035176365944929833	0.0004898939512911723	0.007706948120088166	0.01249367023399036	0.02264697943714912	0.033583941051959706	0.174067332053028	0.21894340022226036	0.3836318483304289	0.4641581101807369	0.5587937128885518	0.6899609536299648	0.0038041565289927107	0.013854886850349007	0.04327858846316009	0.0737284976374635	0.103497537549084	0.1275514516233541	0.005923890853962544	0.008327227421541065	0.013615088939705245	0.018370294738332533	0.024935537608914395	0.030425828325890015	0.006229737401872376	0.009116647595507447	0.005699902801221697	0.010490939620743881	0.0071532506060229635	0.003064429058805478
folB	0.003952413651369475	0.011480797745081945	0.01370540579891648	0.011674610249902885	0.0082188965930336	0.00246389412041845	-0.006892443119720336	-0.0024880904065557874	0.00782310888561259	0.01407632959968162	0.025109797714614114	0.03571373173388459	0.0008827846169557667	0.008857771169877713	0.012306635531952048	0.02104486057952852	0.023558832735495385	0.03305147514704044	-0.006140989922826217	0.0008823581350392199	0.013503695201533293	0.02693040952960738	0.04423354385654566	0.05606864134388135	0.008649408439785287	0.019834105979712042	0.028356783613156012	0.036775662366866954	0.045467337019173826	0.05536823243410445	0.004637230065322324	0.006244865935095368	0.010243789698100404	0.013741683714215231	0.018177118510148145	0.023442954103250445
ilvL	0.002214228304595315	0.0051565048150642966	0.008491013727032431	0.012513295405811293	0.016297789751450374	0.018151121541462444	-0.00042791239976217157	-0.0006785481637887472	0.0023415895637775366	0.0042998773725320865	0.006431241894944531	0.006404430364317726	0.0026753972966898866	-0.007857050706627953	-0.005089970022917297	-0.007627029078480199	-0.01537938338502111	-0.010620370720610166	-0.0023115723013061073	0.002413752139442234	0.011184229545255784	0.01813864999568739	0.022516744670760293	0.02436856549725815	0.002459377951235892	0.0049440598692193916	0.0051010804798321055	0.005644997957224951	0.005773452781441619	0.008968186042901926	0.003394719766999103	0.005521523617307879	0.003702118358180396	0.0016260526437013114	2.703543523302863e-05	0.0018727027923166866
stpA	-0.001426942110995527	0.0007799292492933405	0.0038873407713868203	0.00220478258541662	0.000694876277932276	-0.0022370406346995868	-0.0050655160883564185	-0.01570292297418209	-0.02412601457233581	-0.035123101901257066	-0.03492232342593296	-0.026494625977544952	-0.0010346374986339372	-0.0009893780465034824	0.004033807517365785	0.010140197215083996	0.009377660430440037	0.014073403966210159	-0.0010581208880335953	0.0017360720560152766	0.010356779787022402	0.03256824603315035	0.05941900094077247	0.08710985069878563	0.00757181363256753	0.016644500726821942	0.019314977621825446	0.017127764564615813	0.018877275224915446	0.02432074841288678	0.0050296466387868225	0.010953447150017344	0.02035615856120735	0.03253781384361344	0.04716476784076088	0.06160394771053022
aroP	-0.010613562549439171	-0.015066569907097992	-0.01799706781668744	-0.02810323174405512	-0.03843103673561461	-0.04539588387993262	-0.011373978138215364	-0.03077904472845193	-0.04326151719473549	-0.09090443699861278	-0.1366865499071131	-0.1602520718818283	0.006810838291464001	0.019251040165060622	0.03642809104847571	0.053620943124522744	0.06778408791414471	0.08807128589009346	-0.022804177818124858	-0.049837658509815995	-0.07432246845875914	-0.0876039371685367	-0.10419080302707329	-0.1081501974791362	0.00686433896975879	0.014932014633338701	0.02274037440199999	0.026100260774559528	0.03367147528966876	0.049323630863383726	0.004514266547923793	0.01717791575995173	0.03462518807920391	0.061818813942966164	0.0837553912887545	0.11396923926344023
ysgA	-0.0029596707550971343	-0.005633251027578202	-0.004067937053027348	-0.002640247727939727	-0.0032056636548141817	-0.005202711540340088	0.008607065317302296	0.017358800676826915	0.020048610732411758	0.023225937073237564	0.10508140257781202	0.21065675076461024	0.0073148516432698036	0.012755176575760028	0.017349767825664546	0.021178406948993398	0.02129991029471204	0.02615987482129284	-0.003735274245627299	-0.003653260100081371	0.009985145146227108	0.03915959206532238	0.05892010987539631	0.07388328037176603	-0.00038846963279792843	0.005723939071654292	0.006663484285174917	0.005066250158371272	0.0034246819537447413	0.0008784439224664449	0.013192617403814468	0.03342703869724416	0.03975279141433782	0.059934561969840774	0.06452849153500213	0.10921779271150761
ilvC	-0.00827306874895457	-0.009733887727667721	-0.01193450909209316	-0.019176833039662534	-0.026250794768411266	-0.035799711871829926	-0.005414659088741734	-0.01256454584291965	-0.011170247046204673	-0.0010127849910732953	0.024758322586271763	0.05417800200545981	0.019649897644881023	0.017323848051895047	0.02433618291357242	0.06869180728939019	0.09268251067774647	0.07453333035440662	-0.00221307632658713	0.0025992436301057126	0.011505231323928377	0.020060407084666155	0.01793409455125002	0.007139390261777779	0.005038210265511807	0.009095327777082112	0.015472239459048957	0.023708367936060137	0.03701452738967276	0.05410594465211681	0.010767940086364674	0.023891125164396	0.03148556340316036	0.03673124452429704	0.03756613685668936	0.04364845067840011
ydhZ	0.005481347015749121	0.00926690349028484	0.012826659367004221	0.012863643120551906	0.011214737654467793	0.00709282178186893	-0.03344889058847164	-0.06107317384762092	-0.08858274854899553	-0.12766559148794648	-0.14050831808548211	-0.14152497168614256	0.003236849444912255	0.008198615681623188	0.011796701315018077	0.013411686260818284	0.0091984215207133	0.01211324603530682	-0.011785118765845657	-0.017849066038963232	-0.020281768182379104	-0.019298262086258334	-0.017546853260985328	-0.019654281798188226	0.003269975033152848	0.005038697375940026	0.008868080875518198	0.008330655381315295	0.007995728106875504	0.0078029626375141796	0.015850963484002358	0.02324118244583436	0.03135117939782844	0.041468098923418066	0.049888265311821896	0.05902780916118291
glyQ	0.008379142367163674	0.015285915478318911	0.022080957990522367	0.02832121949775725	0.03408622464596405	0.03465580426262444	-0.0030764471938323195	-0.013859955920073675	-0.026278300126511205	-0.046411725173183926	-0.055610567022930386	-0.05865705669000785	0.0037078796616988995	0.012527969163212027	0.020711441848231333	0.02859071881896061	0.032443275611426216	0.04171939259468401	-0.0038982585114137095	-0.003595081896977447	0.010690267924934637	0.03530229522409211	0.056756901791629656	0.07828737384397069	0.006375675103551317	0.011797979588502877	0.020925422641950017	0.029600093752156203	0.0381062102875924	0.0543875947468977	0.008821160473376687	0.012752174231152106	0.01749411304482848	0.02609982548226375	0.034555541759296454	0.037538597926285514
aspA	-0.0005937803795513395	0.0034457356009062017	0.00680725499301785	0.01237825313856453	0.018911189630451755	0.02110427778942598	0.0006862944349880665	0.002752379840366075	-0.00033761329691136963	-0.01818612785637	-0.02873624826556556	-0.037079447990546174	0.0016740393986869502	0.006660364526471698	0.00717848802864888	0.0057816847440201385	0.0031959128325141236	0.004338606180199398	-0.006511800703556925	0.0009404707233669066	0.022514532381093424	0.05341227431975211	0.07461326988029938	0.09601691440539449	-0.000576162771799696	0.004697460191434651	0.013719207787148293	0.018004421495227546	0.023291331633301163	0.0316210560313672	0.01452724375372759	0.029664259196570734	0.0461629480719795	0.06180821458267525	0.07410001963577109	0.08417017940958335
metE	0.003854789263731318	0.005917428500587234	0.005995929101214547	8.222107671855257e-05	-0.0046180530465662	-0.009148186464646426	0.0012483124675275658	-0.004838870284297933	-0.032559226633897015	-0.06108839625123171	-0.07188727932160656	-0.07567608955276738	0.011221370563645658	0.017647867341152736	0.02075834767878666	0.020895528189020265	0.013465748678742267	0.00796789584749108	-0.014229708914093217	-0.04486128282107129	-0.08850783050049048	-0.13214968407389668	-0.1766977302453765	-0.22183813988829484	0.004825327180941161	0.015142877302187949	0.015346141791495387	0.013809242986569985	0.019505146978577678	0.027651894770896825	0.005296203158025062	0.010371080981167334	0.016835963119600273	0.01669218913140074	0.012345851072200223	0.006452325090524885
trmA	0.0019472394304280232	0.008857641566614064	0.017134527611242456	0.024114270323263184	0.02806076299424597	0.0274324285541542	0.004086144177738566	0.029191019372645496	0.06700124118241252	0.08796024822890049	0.11364376419117823	0.13541045001040555	0.002086531956679594	0.006714663933702914	0.010689550918255403	0.011571039513192419	0.010443598542679402	0.014127857487090485	-0.006178448319477696	-0.008990129040740367	-0.001292531789391837	0.00820982670524558	0.009901381645385636	0.007918111663649328	0.0015376909769397485	0.003572423228927925	0.011669870617160152	0.020319085291612072	0.027247459548005563	0.03747016150077424	0.010269047788490283	0.01496550258065028	0.019474843297952682	0.026913240266614877	0.03646189249825257	0.045495373756563345
b0360	-0.0012526074909372555	-0.006189461193620443	-0.00873732276902553	-0.011244448452112494	-0.015925009091150924	-0.020599959901478657	-0.00586634576358762	-0.011872142608167973	-0.017477954543260867	-0.02332745973158398	-0.02239943949993392	-0.021448754341350292	-0.003628705075870671	-0.007581571121725462	-0.00928827784759369	-0.008859070213421425	-0.014161460832458216	-0.013133451202213016	-0.004766774135463932	-0.01435808566621321	-0.018428798946701103	-0.017857556762970815	-0.020863073990009154	-0.021650219704319112	-0.0009866041296377654	-5.627017714820054e-05	0.0032879888457697667	0.006191936066746949	0.00968085508505856	0.01685077370625844	0.003284436250108222	0.005235655115381235	0.009568843834831054	0.009222161532890955	0.011895348988258234	0.01550628221961138
cpdB	0.0007844257684630345	0.005148263393655931	0.007506082547413705	0.014124960402783448	0.01524773099252954	0.015592499356911241	0.002256404451606535	0.003492651838569699	0.0040816902215509146	0.002300998787876108	0.004381939640862691	0.007000579429673969	0.0038496926562382023	0.009010380957161604	0.01542040023785894	0.01991594682890806	0.020084391287262124	0.022878341199574187	-0.009347065125469322	-0.014315532422826686	-0.02123232188187306	-0.025251685494859934	-0.035290215921143155	-0.04759086818063002	0.0035008363555933267	0.008861552609074666	0.013552908100644048	0.020080967050734325	0.028759632796143905	0.03918759943606152	0.003945165148210674	0.008289548203969101	0.015355017315925035	0.02286742798236583	0.026502169627813495	0.035109640218705315
metB	0.02376760624742808	0.053637071579301386	0.0793635342782769	0.10575640305751098	0.131357457376801	0.1503182527745796	0.003863502652491188	0.0009342253216867246	-0.008651386415977305	-0.019063564423248455	-0.013930020178439579	-0.003401985523719519	0.0018746476695322908	0.009695549769981182	0.011383548702292296	0.014217219167519146	0.011284159751844536	0.011670618316019194	0.004697110090123938	0.0010386995905325932	-0.010526029540800225	-0.015686630496260824	-0.01699118131582314	-0.018096181259211683	0.012407405163351136	0.02143554808426468	0.03109267755019379	0.03876714083971462	0.04724802427181897	0.054838173654891756	0.006029772713616441	0.01897950073548463	0.023084701671276915	0.022320382936932538	0.027117654619982594	0.03596523025512995
ycgF	0.0018516476385938578	0.0036459835342581353	0.009873130644060105	0.01358731432024998	0.014945689943491342	0.017338198133988673	-0.002918899985152522	-0.0057245067063961185	-0.0012488161372419696	0.002824241300524461	0.014391911878409321	0.030778378077057786	0.0011672030639299626	0.001216815783388158	0.0028028929820348744	0.004544184486676468	0.0007374065326417101	0.003161635854000443	-0.005128232534020695	-0.0018524030925205926	0.02010164919307258	0.045709472267273316	0.06862579367001334	0.08723600528133879	0.004341994757633786	0.009107624240433407	0.01493621321262102	0.01936125980081956	0.02635678580684577	0.0362940249082569	0.006447365015761795	0.01649520072077809	0.028242723331763243	0.04333479247486471	0.05723587699819922	0.07433992571207709
gltA	0.007886336883668034	0.012687654168641555	0.02666542666562015	0.03544478622123336	0.0415254690786185	0.039663749927339925	-0.010468500725260137	-0.01943489681608249	-0.028642300956900346	-0.03574383142087274	-0.03224381778211548	-0.021063441689196723	-0.004560595168075253	-0.008806347419616797	-0.009033468561210442	-0.012663170118434474	-0.016665808618444945	-0.01142108471416125	-0.007626241940254829	-0.009617687208549195	-0.0029127819291109853	0.003365700275555447	0.007597299315016586	0.006859935365453137	0.0058569210369568536	0.005841441346583028	0.00467877135286238	-0.004406121465022325	-0.006091505699993783	-0.005295323673669104	-0.0021312820254696585	-0.005216878922000628	-0.005032383231448152	-0.0058859058658053895	-0.004649789786259497	0.0005379923746603988
yjiH	0.00503042334773064	0.008942766874439003	0.003629944060486332	0.0013957444269755426	-0.004541865206878109	-0.010341212402839287	-0.014366390168798808	-0.031078436445788307	-0.04126682498659049	-0.05034766590344037	-0.0463565685969089	-0.04163337869552404	0.0010914800635050531	0.00397116324946103	0.0053214884083347645	0.006269782197301367	0.006958069974184487	0.007879913139055932	-0.010758963775266778	-0.0170251829408334	-0.015069965195776362	-0.011555197875839404	-0.003105953159172794	0.003401179475973236	0.002837815406244617	0.0018091238340913957	0.0034778392335366674	0.003782689324494474	0.006171746857092086	0.011429218954495505	0.0009940598512944415	0.0009993328810314432	-0.0008827551456260267	0.005575238897808979	0.006939090215313515	0.0036702766917796944
argC	-0.007611685033456791	-0.011149579005724103	-0.015528083353719519	-0.024841274913330578	-0.033270272678778974	-0.05301010750804409	0.012871522239388047	0.06201284329727945	0.10399016511797811	0.13519839267378306	0.16497714153703016	0.1959657327361236	0.00013765310691657193	0.00917560779811797	0.016230982528259795	0.022564434789303256	0.02268291123804571	0.024746194391034714	0.0036316592696243977	0.015958435173561852	0.02952188521518874	0.03824426276953819	0.037338760454872166	0.03852219211347552	0.002824103442529525	0.021303927134056884	0.0473205293266206	0.06382873950202288	0.08423113217384916	0.09344186815558561	0.014760645486243878	0.027445754849785578	0.02742269457040785	0.027762300459354315	0.03398394539271221	0.040382693074269276
yniC	-0.002518716522508811	0.0016905264655763784	0.003730140737810907	0.007626487855706786	0.010089268951692333	0.011999813988951172	-0.008638999812459103	-0.012209617995487069	-0.004834123047004212	0.0016275190811284297	0.017612382906306238	0.03615503411899928	0.005999282571481998	0.0121082496899862	0.019488041440575823	0.026257040114880694	0.030329866148624457	0.04368075894993132	-0.016719242150116942	-0.01975708194273473	-0.01015117047921737	0.006751209030832594	0.020186836709748208	0.033905118256517555	0.003572226857052833	0.0036091707049621343	0.008146962973749432	0.014644394665027633	0.01939829191690328	0.026228492034363685	-3.9608154675767824e-05	0.0016791365623779022	0.008271936337939574	0.013134376633604505	0.02083382405517891	0.030913450101481256
pgi	0.00421959215548685	0.014727164505507507	0.027284172730630125	0.04176905851481182	0.058069289758703645	0.07175994144028346	-0.00957996631058983	-0.03314530165913891	-0.0644524340382072	-0.10367417009392056	-0.1368784363679358	-0.15997359310484122	-0.0012648367424848994	-0.0016347441148063806	-0.004666934136859989	-0.005513203105475879	-0.012100836951188016	-0.012383240830000274	-0.007239507782274385	-0.016056765892169866	-0.013170597690133701	-0.007671297312088919	-0.0107308065899415	-0.01709597673904087	0.0036190413043032535	0.007389473758553506	0.009412144619759458	0.013014492894446537	0.02091097488128325	0.03331348717273607	0.007100945760324552	0.014216321142904323	0.022220413809609162	0.034096698003913364	0.03974846895203938	0.04635614710669571
yjjI	-0.00040578866944204403	-0.0028098604098894587	0.005210456655620531	0.008636541131446908	0.007644353914791322	0.005887279930638833	-0.011435660421839283	-0.0217696267585266	-0.025514667580182514	-0.0294354127268372	-0.029787566702306662	-0.01708013308228074	0.002068455117641737	0.006287604134957606	0.006112802639799461	-0.0006824837607378752	-0.005650307597944357	-0.005379988633401992	-0.005770501484124421	-0.00934659195858826	-0.0025727140462432335	0.0025292396241777806	0.0069542103796494505	0.008931029470307723	0.005153960168367602	0.004402682957033584	0.010918583806499007	0.015893047638962904	0.026120587981686535	0.037555182490273016	0.008308461039732781	0.01244715989583807	0.012708157894694217	0.015767373127315937	0.020788937770583552	0.03618078598298974
metA	0.007988004709945096	0.018310214582830796	0.027935917084456193	0.0361337412744828	0.041470429441232345	0.0477282634864325	-0.008190490297550871	-0.02121315382051306	-0.035045276137157896	-0.043068008580606096	-0.03824921993267273	-0.028900323386594724	0.009269989689280075	0.01595446446274785	0.021516235548109865	0.025680087448459874	0.027879439483641404	0.03412374645163032	-0.0012422958006989184	-0.005504129563214559	-0.0076049493103346345	-0.006588051332057241	-0.005816238869277234	-0.005598928266553122	0.006188778519526493	0.012136302689581342	0.02100998234241694	0.031239341829067284	0.04042499944965623	0.05005028070499212	0.009675587279240798	0.013546931698719573	0.02182203679128023	0.030394913973800872	0.037511321772187925	0.046741120363841614
nudG	-0.00015880456449837558	0.001434358880400375	0.003551716992358592	0.009528436583109012	0.01309403819426508	0.014256937332235224	-0.0011127251484489304	-0.007774528850351523	-0.010754120224561644	-0.011800006829325776	-0.00956523938912533	-0.004093178052628109	5.575075004627232e-05	0.0005033004142346555	-0.00021643178548055072	0.0006098750457722581	-0.004738956045216984	-0.001519011773714015	0.0033242353888016485	0.008607173883467724	0.023645557266330035	0.0383084757808119	0.05157140615168586	0.06368880881374693	0.002575739343372768	0.006057416577467868	0.00912941070290224	0.011352871729557545	0.017561302472381007	0.024004263507682356	0.0025897703653455432	0.006971418742491144	0.014705833236326646	0.02313589522237348	0.02779085362452667	0.04158924023157364
caiC	-0.019281683217253265	-0.020655887124727535	-0.01612063997055058	-0.0012937781327277099	0.02583342724817916	0.04188622228143025	-0.015084650809002282	-0.029785613106033414	-0.0391886996612336	-0.05497067325280016	-0.05427264307646226	-0.0509675424575609	-0.0014779546297509077	0.005499298523606635	0.01370762079475962	0.015822233084552103	0.011204169914737577	0.011818055615825572	-0.006726960944467095	-0.009708341715504313	-0.0014199525469403354	0.015315882437502109	0.026603768775708327	0.02939253683360932	0.0018925758018858447	0.00874011265112937	0.016218843114593297	0.025686870245382947	0.03301778597270788	0.03460038945398878	-0.0021771738410109064	0.0018961270350703542	0.00439465107975019	0.014494567256301638	0.02341402386223354	0.02698013015848957
yqgD	0.002657227107581483	0.006581771230415065	0.011358694648022444	0.01259345221000419	0.014910280690843119	0.01284924244392926	-0.007824235064514653	-0.02159374910224996	-0.031707398114762246	-0.03811159954354382	-0.03946095501392775	-0.04002993377988561	0.0003601870670056619	0.00012465635631003593	-0.0007507591557115203	-0.0035007370009315303	-0.010271278386317046	-0.006387392763160258	-0.008895580495577432	-0.017025078920876093	-0.01874334059741854	-0.015833073085719473	-0.012583248392039042	-0.006510904859139531	0.003493776611707346	0.007151174918529898	0.0104556804222869	0.01538579358274433	0.018889231930255466	0.026594901249964834	-0.0019980923115147566	-0.0018844695685858706	0.008477877900911595	0.020602398692327797	0.026036587002432457	0.027237847990986747
serB	-0.0007966487292311955	0.0021384254544960907	0.009472988356845125	0.012815073336506534	0.013605931940731794	0.01431259494759148	-0.004241988396869948	-0.007902049763038974	-0.0034152769292898058	-0.0026325806157096497	-0.002221551516564702	0.0002697322987243108	0.0003903282149373627	0.0030087681256864064	0.005324117470974811	0.00794094767713537	0.0025983398775347765	0.0015588110018324695	-0.005061442762010819	-0.003095372801002064	0.008520346138943292	0.020033921028360237	0.02409647137111695	0.02546907977203201	0.00399517555655557	0.00928319831865566	0.014346053134058644	0.020009840847150604	0.02742351380974946	0.032890067395520806	0.001074526393613267	0.0058485368437573215	0.01208281074066279	0.01806273731439791	0.023515298129515402	0.03213069263945027
yeaL	0.002343319133615038	0.0018510618741739372	0.0031222627235173266	0.0062349303159810136	0.006555055865120626	0.010926968975317882	-0.009614011309127752	-0.02354779820653339	-0.03390690532202744	-0.045688600308418904	-0.04714005892652724	-0.04311279458662885	0.00591455773983803	0.00916791952857634	0.013223396939802814	0.019010928191662654	0.016684346060381695	0.022712820126207463	-0.00364743764657089	-0.004675556576996813	0.0021804824121814505	0.013440146274856029	0.0326798607135985	0.05345793184269378	0.005111920588181439	0.013340603324001332	0.018177230039972788	0.02168532241987824	0.02797249141512676	0.03549726669500366	0.003826851662288357	0.00945425943928486	0.016865022907992112	0.020944133882347483	0.027579612322430815	0.04248827979996994
phoP	-0.001497646080671541	-0.0043082060613688035	-0.0016454067452269573	0.0005221518629169223	0.0038317865821947037	0.007647058739265958	-0.0035005308334425363	-0.012567202842240948	-0.027432995297046323	-0.04329815530601678	-0.0524644030420329	-0.0577325182275947	0.003314873657986795	0.006619702923262174	0.009721617300431544	0.015177299834946279	0.015501069224791832	0.020738951354931583	0.021041009380132314	0.04563692657523597	0.06388809511633013	0.0769237444120179	0.08482847330219921	0.07967250518471028	-0.010090381727522094	-0.019890985592823873	-0.02646420946375128	-0.029509262086291482	-0.029531869688442385	-0.029755999456050997	0.0055973377027684415	0.011542423125760605	0.01668674538130437	0.021215192232449543	0.02493819329801873	0.025336337821124447
trpR	0.000652573940057423	0.0027822001800952637	0.00234737171803813	0.0050314988040328955	0.006727985886614466	0.007177728167381062	-0.012436943404953826	-0.02560871764536725	-0.02999319220913649	-0.028603094337058578	-0.021294298651821413	-0.016510649240369345	0.0013087658371340708	0.003453776221205956	0.006928968979782466	0.0087273482034907	0.007660312527549783	0.013794010165021846	-0.00553160597204623	-0.0064756355215792065	0.003266235860487551	0.01675236509829042	0.02713824072169892	0.033329357102631595	0.0032713428881659978	0.005245537781630599	0.011929251720884184	0.019598052102728324	0.030474297776717285	0.04291944951018147	0.005756752299816821	0.012275488960863465	0.018665227023752208	0.029411594099401143	0.03870605759916883	0.05059063839630841
cyoA	-0.0067644166964232035	-0.01206046388336826	-0.019772646278219324	-0.022690204969190633	-0.022972172838116412	-0.02004127404690055	-0.012867063472679446	-0.03117695916239065	-0.034995873056344225	-0.029781514858295104	-0.014287486113972106	0.004675506254666466	-0.002532231774649513	-0.005758230461508334	-0.00855760127347964	-0.013387189655793021	-0.020821952285724	-0.023360420402246743	-0.0007930550512613977	-0.0018402370703197522	0.006387549784098619	0.02170744416655352	0.04067996102738475	0.05864109749101127	0.001833430549174524	-0.002004094087818137	-0.008052678680679543	-0.010386823760999603	-0.010283927791867715	-0.00839933218524166	-0.0009762407898740813	-0.001793575595168825	0.0028267346901926496	0.009180535144407984	0.011664302131382788	0.018056886429148673
U139	0.0010358127733032787	0.004119589518000256	0.012319634952367311	0.01907603664233332	0.022349086725870073	0.022618491296585122	-0.0064805102018619595	0.07701342868791464	0.0748881997307673	0.011452645953214671	-0.029972766994149615	-0.00688778396874159	0.001963210469383827	0.0047445325624011605	0.007419915158999154	0.010441675361637821	0.010745038607874468	0.014224404280956813	0.014774389306248603	0.046444044158310965	0.11921716204593714	0.1336687335214777	0.14537457861343925	0.1709672444646942	-0.0010858522074828063	0.0003754457573039519	0.009870905233201856	0.011672105947198802	0.013236423341310411	0.017704598731700483	-0.0023865686002726987	-0.0013888069548478059	0.003342380351530383	0.008747321468988689	0.018702211691899482	0.029190927001571252
yeaP	-0.0006191274883255781	0.0013972532885342546	0.005815714388935154	0.008723931049860665	0.011930584953565412	0.014243920608604698	0.0009564455423309678	0.017032840113316832	0.04502215190884254	0.06757298341788572	0.08932213254916062	0.10824839389669125	0.0010102652985728305	0.003448418256099506	0.006019318501374576	0.009006500103850353	0.007539494457581959	0.012199575553153718	-0.010146964263533514	-0.005689551008362555	0.001264077306260925	0.006316793989856101	0.011708021503608288	0.01928595623882615	-0.00032333918448504406	0.003622678348522373	0.01268411390575163	0.021641103746350934	0.032025071853490836	0.04456468507763902	-0.005970617809079901	-0.007252657304356037	-0.001156300026801026	0.0088513174720333	0.002652178668212743	0.0007692406403524698
guaA	-0.0023496555966245974	-9.815243027096117e-05	0.00813892260162875	0.008923645689357983	0.01058255041714044	0.008458807401472656	-0.01750147700068121	-0.03305521537756713	-0.04333000849861524	-0.048080424869867223	-0.05444525202705658	-0.051109849552438885	-0.0007936724903587987	0.0037431846829025527	0.0022719982769482637	0.002042760139184744	0.005120105887434728	0.006388666041619987	-0.0029683193203766532	-0.002702454027871774	0.00700600183893198	0.019482136611503553	0.033004752667061155	0.04318444958201811	0.0004484802903851564	0.0042319979197735814	0.008706086063047156	0.014152558489793363	0.018033545605764298	0.02576956748253171	0.005969347981312976	0.014632041001680626	0.0180257057558702	0.030345432036207043	0.03626616177478173	0.04443743867605373
pheS	-0.0037478281340069045	-0.0035447179208782965	-0.0047327783655506505	0.004374877528110401	0.008119522501835607	0.019557454761273442	-0.009447247101179489	-0.017736747690688	-0.01496540888845671	-0.014031667913246872	-0.014563079029546925	-0.013067705760537009	0.004553646384364563	0.005260206809313908	0.005027579692231229	0.0045780359486133106	0.004650405820020095	0.011888931368631008	-0.00696723471136399	-0.018134144193022617	-0.022229347923684434	-0.02146147884382286	-0.018206578857111133	-0.01497724553614574	-0.0025232153332011707	0.003923704851449022	0.012976451904764073	0.016023542027023278	0.022136734996402094	0.029418698509971662	0.004474651513359813	0.00894396653169385	0.01896925768098767	0.02776925464600999	0.03870180239899312	0.050882862120538566
yoaB	0.009224547027505699	0.018598869172550245	0.029042941730796485	0.03572664323802738	0.041530000350806506	0.049137590869998894	-0.008086312066870513	-0.01938265389322371	-0.026458795877570863	-0.03318539574012282	-0.03622282989282521	-0.03303952120129261	0.00421243004535717	0.009934387742746027	0.01527693128939781	0.015988754365620424	0.014710887379103152	0.01974287807042061	-0.007287418330452019	-0.01864115274915377	-0.021624484437178317	-0.017600000318662972	-0.014048764353994747	-0.011392163316265616	0.0043314412649707755	0.005905539366328005	0.011348535149409592	0.021654604465634036	0.033291563343078395	0.04498088685664607	0.008772119482502727	0.019764386709329337	0.03566205564714318	0.057663409641073825	0.08042569804532833	0.10314621530793298
tdcG_2	0.004353246632426479	0.007952278465503438	0.013054545322606857	0.014952215232359824	0.011514055381856405	0.014041514171194338	-0.011978061122292495	-0.03464319427037734	-0.052942973255106586	-0.06764883335193875	-0.07367686333326277	-0.076777683622766	0.001618391069919632	0.0038907372823068103	0.008112548091419043	0.009343656759431976	0.0020005418697009907	0.0038607898933880683	-0.004795336421220717	-0.0008677317214802099	0.003514170291921777	0.01571251990955229	0.02950713440838205	0.04071580484882064	1.0932308211633596e-05	0.003136633535295478	0.008398942661419863	0.017277506782510086	0.023138202370207677	0.031069893509822144	-0.0035628311155091416	-0.000390863606364491	0.0049391508818714906	0.01171015235768534	0.01728619931507144	0.02439199993237204
pgk	-0.0006648378361400655	0.012981258206410025	0.013588227856562893	0.011402516607071266	0.018812958687754525	0.030042621104255426	-0.003155871594958197	-0.01613183638796027	-0.027527163653705923	-0.03212574108263502	-0.03817932792267149	-0.03632349231105479	0.011578857559092926	0.05405290409978991	0.09253943820552202	0.17167248827823803	0.16297700219054853	0.1928257988848524	-0.0048619389743489025	-0.01542432094875994	-0.012122955368732539	-0.005727205977973857	-0.004203446116647906	-0.007349705903128858	-0.0021458366260237085	-0.010317751660274864	-0.016591363800810947	-0.020516529391360568	-0.03673132406937375	-0.053851231541231115	0.0037932765443363732	0.011283826126651571	0.01795126099183133	0.019300155515002866	0.02489570567579222	0.03271442256014774
ybgS	0.003980149642970965	0.009047749744218705	0.01593149468155867	0.02008645605681987	0.025157666479749718	0.02519717603722388	-0.00756098988010782	-0.021345529481739404	-0.03872266839681541	-0.060627353989599966	-0.07925511574536652	-0.09263558798183859	0.004133627268035861	0.008004706890632944	0.015291848931640815	0.018932539953272553	0.016873370238953217	0.017370641899992476	-0.010795822947821505	-0.018440153637852397	-0.020785297936432256	-0.015449760073989516	-0.009909727279357685	-0.004621216318302548	0.006937534516707073	0.014898516106009733	0.024710058629862832	0.0318883063393867	0.03750349626374689	0.047292775546007276	0.007480684747972713	0.01955745886478876	0.030748388024017893	0.0409002870630418	0.053559903577289694	0.06346343845159726
moaA	-0.001487155637802459	0.003466819034688988	0.013627586436300401	0.024437273633744736	0.032801794937916406	0.040893653423669934	-0.003504697996090856	-0.011866614915192563	-0.016196781065999134	-0.026337240611645406	-0.03179197881893753	-0.0377979417511315	0.0017954918051061696	0.003446353034595905	0.006612469649730618	0.012011926363148214	0.01714998339685348	0.02448777404911082	0.004356778698684915	0.007971771197512354	0.01746687369677322	0.030839974432414628	0.04431723210425662	0.05449580759095266	-0.001242349343215283	-0.0007890363063040082	0.003913311424446077	0.008520590888458818	0.012508702977654591	0.014603602299116376	0.0029516341613829416	0.006375570670412719	0.013468443972893871	0.02201423275596624	0.028190358024148918	0.03969655347734991
cysH	-0.001915595638476913	0.0010871916212098788	0.007424388855192787	0.01217940463088853	0.016869690404184123	0.022025200665683815	-0.00888258269273818	-0.028820827501638436	-0.04305405788760269	-0.05739282006450207	-0.06731043314315259	-0.06982572709124141	-0.00017304554739229545	-0.0021571195741339724	0.0005929562582195875	0.006992834624672813	0.007669205774765096	0.009080175106758088	-0.005388525219868653	-0.01062276349116717	-0.010430343455731612	-0.005412274718072261	0.005045776351907317	0.022706472736174942	-0.00028962906797412423	0.002480371660442283	0.0040533188952238145	0.0035480050127652844	0.002408747473993851	0.005274004683991389	0.011533184693294311	0.02093751794078562	0.033953217801292346	0.052641494049938946	0.06982930689363254	0.08500637543021089
yjcD	0.014995823331750254	0.021541805771315183	0.02623615932085045	0.03033288571012071	0.03508046247500338	0.040757998622456194	-0.001932863558619902	0.006910824419590936	0.04012575813161447	0.07966935569897322	0.12534720302010025	0.16938148166306147	0.00019919525012653485	-0.00040210128817796183	-0.002497644846005959	-0.005107042096121288	-0.007672457678921601	-0.001888733173396297	0.001458525595066833	0.00764324104130909	0.018089986439719555	0.027471298615100444	0.03428015987206723	0.03353856226394285	0.002175103860555322	0.007016710485977558	0.014863651781690227	0.025038283913151164	0.037294434174583696	0.049934085290904	0.0007012182011437795	0.006819210489340672	0.01398810082884907	0.020236716965534744	0.025301768504398345	0.032814929898088555
yhbW	0.0011416083484548094	0.011067609317872056	0.030774842921051954	0.052627145387176444	0.07842339064599566	0.10011581413386234	-0.002708881262476858	-0.016795469853608958	-0.03471941949475101	-0.05019636796863187	-0.06338060902590491	-0.07269256368838664	-0.00024459563223987646	-0.0014252252400068766	-0.006944197708389775	-0.014666185395177113	-0.024799274389877602	-0.027204822332851316	-0.007203882478922148	-0.013757646335021507	-0.014624741549662477	-0.012357756386109291	-0.005663860468041805	-1.8911811651660364e-05	0.002725355189562101	0.008280318832802027	0.015185703248629686	0.02423504021670774	0.03462838506765021	0.04882465151556934	0.005731094123209535	0.013380160925116192	0.017755368919757486	0.020840661583121686	0.02500996244757585	0.030968568865445443
iaaA	0.00040488109223230177	0.00745576105442293	0.016949167297285496	0.02280974101619744	0.02578530532024885	0.028862931100937246	-0.0009451945705433724	-0.01038697128294717	-0.024708913450367954	-0.03996107452947229	-0.051618614730556865	-0.05651869860065724	0.009776553536418068	0.02060919378776055	0.030968101705402876	0.04065950441078474	0.0466142117661543	0.05464234913012178	-0.0012040031331282317	-0.005530427455598362	-0.006022915318217746	-0.004073988090343197	-0.00543828466702834	-0.006844837333244105	-0.0030127780853819145	-0.0052614940283350385	-0.006998790823599593	-0.00961834975399409	-0.010529740979564283	-0.009622156452786582	0.005539682040553655	0.0161150927444684	0.027912670547847185	0.03756725242227903	0.045489232268911606	0.05247181846907163
ugd	0.00522205335334205	0.011748981224693183	0.027012764541218752	0.042022683293054135	0.060863999699959294	0.08066672028646904	0.00027628859986507983	-0.005333491012031276	-0.014215081715718295	-0.03710374298981991	-0.07019632810215776	-0.09914664929623808	-0.0010388169239525112	-0.00030576713742664117	-0.0014160403502474178	-0.00832324897121879	-0.022787830842716274	-0.029841346769173358	-0.007586568767523565	-0.02104486045624132	-0.030552404457163514	-0.04347985710249305	-0.06283298635058392	-0.08344239219674361	0.014197612251789095	0.02717657719606294	0.03452333136910095	0.03194070808178145	0.026119592468909665	0.016176639145218167	0.01801823490583125	0.04235671515900107	0.06814714204802001	0.08858958841848838	0.10433816584682556	0.1170801113340839
yjdK	0.012693923042956795	0.027639396789685328	0.045616872458602395	0.04458802171524779	0.057659826492821024	0.07127414606695903	-0.00792251761862951	-0.02709240020035412	-0.04040729938807676	-0.04597581822531481	-0.05658600248641617	-0.05272859933194863	0.010242943274447556	0.0301474144740836	0.04519933425152294	0.04499663347912942	0.040947212061951996	0.057474056363808035	-0.004346140782172694	-0.010064684056855072	-0.00624373316344918	0.0070131578181157495	0.016603814525738832	0.021531443851880765	-0.004272983809314432	-0.0040802363899821665	-0.0039234080137908476	-0.0024963176684093705	-0.0028574838657153536	-0.002812783463314651	0.005791656005116859	0.004934903721334223	0.008528872092675003	0.00856750628036138	0.01140694470423012	0.008242681512975508
yjjU	0.0012709400302856944	0.004118450872533627	0.010396449165378685	0.014804941752348734	0.01924457879285215	0.021964963242140943	-0.009302312583533137	-0.02465139906821377	-0.03442047863146704	-0.05024018121157806	-0.0564332770562334	-0.0602764943249299	0.008269165208569363	0.028964434823359714	0.0506953933824351	0.07012841677530335	0.090600608018352	0.07061602440209742	-0.006269673933936335	-0.024506568604899484	-0.03804792707803767	-0.04152814914431931	-0.04429280375334145	-0.04745523287398446	0.0007968341822184385	0.0007009811798697383	-0.007911506936540469	-0.015722742017928205	-0.02693569072715676	-0.02970817409337197	0.005550311775279559	0.00803543774544943	0.009581448205006367	0.00866188772456192	0.010697487485635367	0.0158758264606919
hemA	0.0005678268372621495	0.006321632606912359	0.011072581210820501	0.017086659280390815	0.023137458649535276	0.027850450449983178	-0.006854133499366358	-0.01249366642059947	-0.003144517005726778	0.017095495516695758	0.03317707584605214	0.0531659006169421	-0.0171284739728531	-0.028533503424421607	-0.03268971354831446	-0.03611063103200578	-0.041040425857564386	-0.03316348133261461	-0.0012324698618436539	0.004026749223231594	0.015111055996774148	0.02770498856627167	0.03910640070299457	0.043517425822484114	-0.0013243345766191408	-0.001194948411208448	0.0007680735987431534	0.007201548294386683	0.015571430703510504	0.022250376859640437	0.002999464053315028	0.007573698576951987	0.006604710192001837	0.011400960240623374	0.01729322974142401	0.026264424564601388
rfbA	0.0014567260542078222	0.003961449998341553	0.009270734291190946	0.01313420759913187	0.016049839447207687	0.019151456272691658	-0.0016427470435322199	-0.009917124680102777	-0.015692776388231904	-0.023554836785626827	-0.028903411900673543	-0.03114657234207673	0.005537826108499679	0.009769008825094077	0.01362868967745264	0.017046328787791207	0.015882674847198127	0.021493356294318155	-0.02214139660388428	-0.028827313196966225	-0.03653457282986081	-0.03427541516773523	-0.032943449354226315	-0.031019656439835487	-0.008913027634571769	-0.01944317298224278	-0.02368283854131073	-0.020055355162463973	-0.014109362239235665	-0.004587628804090801	0.0032842127020526277	0.005976833175482269	0.009650224173548896	0.011585820490715838	0.014172122439705111	0.019174078227830342
yjeI	-0.0017296779363047765	0.0007576409476073557	0.005027261517267355	0.003130048799625245	0.00046404086987079707	-0.004446548026804697	-0.009869969472415979	-0.026353620436230265	-0.03735980473406274	-0.048550193414673086	-0.06745803628768629	-0.0774120836342336	0.18834246353154965	0.42047028219986277	0.6909655907731773	1.0075290994702584	1.3570693345924996	1.7009563657760371	-0.004887990750199139	-0.006038842473806574	-0.00789302940275045	-0.0015662314751459653	0.00871293406024718	0.027215034561088047	-0.003969572826659803	0.0029088280658323895	0.019389419731196834	0.031826981936014985	0.05287870382037539	0.07481786756125314	0.004511697324297083	0.014282958889496319	0.016553782607126376	0.02875463352464688	0.04751450023620381	0.07084020495240792
yeiG	-0.005622735294010214	-0.006886899351792128	-0.006764945036567747	-0.008758662205947197	-0.010472850829055644	-0.012965353464264289	-0.009962828850311734	-0.026840551188508626	-0.0438295982679421	-0.06383455872680906	-0.0831248129461075	-0.09574370962395445	0.0012997771105268995	0.004879195223901878	0.006716217468299095	0.0074370722335739695	0.006714850217400121	0.011337906890658259	0.038111212455082706	0.28773774740056607	0.5770248131277763	0.789714736810744	0.9144981546118693	0.9844202017285659	-0.009018382151376545	-0.016182327769910243	-0.022291047676115096	-0.021752001047252802	-0.019269625017384887	-0.015413440203456343	-0.0004258976773335878	0.008279405657761205	0.030074443289549887	0.06131728970083901	0.09835312195766983	0.14194058261198453
dgkA	0.010421263483357703	0.01711214649200223	0.02673688045963517	0.03742621615064397	0.044204236682160974	0.05278528523886361	-0.004687297674041472	-0.020534245072533614	-0.039980734352155364	-0.06815081154360447	-0.08938379595535056	-0.1052985124502959	0.00018315355613396177	0.004796369897303691	0.010346010608469293	0.012995362102342015	0.01276925233289808	0.01737839817732228	-0.001591176225075924	0.005468392051403321	0.024625789577795095	0.04765057875811469	0.06406900938663285	0.08266154384486779	0.0055420611463025005	0.010349780119408772	0.016157137737357965	0.015571474648697336	0.02159686770311245	0.030267437099545866	0.0010091653090613009	0.0033723539463280864	0.012345408083916631	0.012341001391777608	0.012854410734597765	0.011287695485486192
rrlD	0.005327147523436415	0.012515975532363702	0.024154338458741983	0.0286705586907609	0.032753397184006654	0.0341030762763362	-0.007126472849996338	-0.023043975722716416	-0.041071795614026164	-0.0682976749926553	-0.08730043741700162	-0.10002197153935723	0.011518345748109613	0.02503520418653632	0.0423001938817745	0.05907737674473676	0.0716532112204533	0.08541040493955206	0.0013208372506229367	0.004850419911066027	0.018301683801569688	0.03243437261870768	0.03946444902430113	0.049124892621111214	0.013381839200626383	0.023532555969914347	0.03349504674179789	0.04184452369473926	0.05178210006273259	0.06482721285130884	-0.006149116477993049	-0.012739707653168683	-0.016244317718578257	-0.023324634093338112	-0.027103966526548912	-0.02705206663912692
pntA	0.010001085684723212	0.021498960780494385	0.03169019017393844	0.03870529670953676	0.04385360954088161	0.048600798998702725	-0.011041895211483622	-0.03725333416861356	-0.06718651605070584	-0.09521885728489317	-0.1111363215778254	-0.11798011572919395	0.0017977521921822925	0.0032210294764230467	0.0029850922295766628	0.0018239762649421164	-0.0029630702255706146	-0.0049143352080787935	-0.0013882637488495256	-0.001741031021049545	-0.002825613309594588	-0.0008698825150110593	0.000265891801351651	0.0014053446038590836	0.003836701459728889	0.003839616644013259	0.004621503550107723	0.0033520047157544145	0.00793380062126	0.01632563102293491	0.017848085403755848	0.033631677256614145	0.044583454287126865	0.04786207583569966	0.051906660839938105	0.04861893893904362
artP	0.0018238937330447215	0.006295976140543803	0.014112076161525891	0.021366201248580977	0.03096539655974638	0.03840627892616681	-0.002371631676907435	-0.009084605462157893	-0.014151385051418443	-0.02091956632432557	-0.020974020555457162	-0.019469808034863353	0.0009557313254111782	0.0018739626585550075	0.002443603345382424	0.00019321429272639167	-0.006508262134852735	-0.006900668100542037	-0.0098152812953452	-0.020336943846273433	-0.02167618946436825	-0.015793306079022233	-0.0029904754335714307	0.00968712196055251	0.0021850892112913896	0.009476773912385422	0.015938568859073254	0.018250860838143087	0.02240112776189153	0.03180412355331424	0.005050818304724018	0.009324166583785582	0.011814609457970375	0.012203601430366301	0.016444668749632015	0.025654794442229047
efp	0.005977586605441599	0.013231619404190974	0.02293261662890392	0.028436154578753293	0.03540476521937321	0.03634369479725453	-0.007012223094429831	-0.0014359143760799692	0.013686410343497211	0.029118544350687545	0.04282797316302626	0.06455538831297294	-0.0001420175722732051	0.002820587557177805	0.009773810707846217	0.01432707223440905	0.012563632144428578	0.014120614555413764	-0.004989495820350068	-0.008566785532060086	-0.00988391045424739	-0.013146782007841569	-0.015278286305986561	-0.014609140733011904	0.004074943088669378	0.007917277796744263	0.011157043442073163	0.01452447672347933	0.022436801520768324	0.03173564206274364	0.0030894764678022026	0.01332039202024944	0.02077061541148221	0.03309534800276489	0.04009049150307342	0.05015536406218174
rpsM	0.0016924229500449991	0.00436900243482392	0.006872200341985484	0.009887994704546784	0.013330801954146147	0.01357119824352659	-0.0024853251770464886	-0.005818540273774512	-0.009322416976987245	-0.012726012673453524	-0.01216524921584211	-0.012343528384778682	0.003134027665871199	0.003958998837048097	0.005178087079363595	0.00551434261206899	0.0058224533418454886	0.00692822052891866	-0.01471949782393919	-0.03170812641401274	-0.04644553358213084	-0.058305822026367866	-0.06665413536057073	-0.07356235814795455	-0.0021951293710564938	0.0006223667379048778	0.0025755627908065426	0.004066112623111926	0.006384359135387847	0.006618431843702911	0.0003025644740813511	-0.001957816009614427	-0.007048080277429859	-0.010075300726205612	-0.01759087576801238	-0.020336923934396872
udk	0.011041643493088577	0.02707656890368245	0.03844235096087763	0.049051597716734154	0.06397525505281851	0.07831377810875323	-0.0015693890706064734	0.01421366716369733	0.045014988459677906	0.0729760950460541	0.10362597613497973	0.12869954878909592	0.0031633676221529974	0.011462991956373928	0.02216433107598742	0.025999339378942204	0.02679374331545929	0.031017802599978852	0.013003385650479206	0.02224212861606179	0.027971736040298442	0.03567474312290898	0.03293011387178149	0.02447648463922347	0.007187920343043668	0.01049346797956454	0.016776057814077778	0.028826309299583793	0.03500983543683776	0.04376469476559854	0.0023373760722657307	0.003020754309895239	-0.0001178539785781312	0.0020380036604597212	0.008861200682449881	0.019960091741903867
cydD	0.0011872215762975234	0.005274288296636493	0.010640379652881936	0.01270707852799918	0.013560647887333958	0.01463748984824274	-0.009208181771599726	-0.01856776093744492	-0.019230896477337965	-0.02336276719215616	-0.026006128093599402	-0.02851123607945409	-0.0014773437137235823	0.0005655804429516128	0.0022710311457711943	0.0047672421011224625	0.0038593236170078376	0.005989065693846246	0.0046037062237541055	0.00936120596059124	0.013264798131537263	0.02422427997485636	0.03973678609065909	0.04617812857454687	-0.002535785182422026	-0.003392715009133308	-0.006189524791744143	-0.012201580227269462	-0.013095786420282285	-0.01078728487413706	0.00033314845065324445	2.876701391493919e-05	0.000859595834245799	0.0026018145969005702	0.005852911801966777	0.009883485787096462
fklB	0.0031897311324228577	0.0064367680185079745	0.009600824009416694	0.012698509973977744	0.015510768617527093	0.01977282415075074	-0.004818570156403235	-0.018295050526731225	-0.011193487349200526	-0.011865659500875333	-0.01414120581067012	-0.016831782105965722	-0.0006319799245187039	-0.00012200485146522442	0.0014667898891858315	0.004013638654211509	0.001006614445643274	-0.0023034512117916946	-0.0033149426948485545	-0.0061536895826133494	-0.00043242509469583966	0.00912766459713148	0.012204362976444488	0.010631603432376726	0.00566359288886036	0.0023816862919813554	-0.0010260922085097775	-0.002501539875172711	-0.000873499764834996	0.009457784665036731	0.0026727272839585313	0.0030711042530077565	0.0036559307537950814	0.005129784608358623	0.010763799036642664	0.01767126151068992
rplN	-0.00039697689581329925	-0.0008666920526452934	-0.0013938502670375248	-0.001932074208472593	-0.0016251641807436437	-0.0022463661118446434	-0.002701711857300751	-0.013485443743210038	-0.028319965869952113	-0.04365251167072739	-0.05419459665750117	-0.06048715222825013	0.0014711263278475997	0.0002449323714064496	0.00016513267651674336	0.00020167367901973208	0.00046963728536019637	0.0005886584043465848	-0.0035919116681935605	-0.015036266284469402	-0.02406495729177359	-0.03227321426557378	-0.03887655800575217	-0.04483889611206187	0.004879044701085333	0.011022744379125569	0.012622414851793011	0.009785366089988964	0.007926439978226658	0.007786459943611434	-0.0010778719220575638	-0.03169010215302557	-0.06732579116362604	-0.10240910040423234	-0.13402758315481378	-0.1564431106915387
xapA	0.01080691518490085	0.021123647466200185	0.034808271293993415	0.04342772770778967	0.05266960380225863	0.05660811826519751	-0.0025866074184027906	-0.007692452960419618	-0.015111686368509335	-0.02586258429933618	-0.027501900343587172	-0.029416371676235314	0.0035792675958382387	0.009233950375873979	0.013591429442743911	0.018811240671619107	0.0161450953078285	0.01660747343296205	-0.006744608169847535	-0.012946234879422432	-0.009580437215078556	-0.004692786363084345	-0.005785349861479831	-0.010746414644301393	0.0071025019339812255	0.013208484774088326	0.021367190700120532	0.019911855091779944	0.02137518137575413	0.025955717004663467	-0.00797109717528927	-0.012783438346128485	-0.01167547155079315	-0.012440044093315278	-0.005474572840003237	0.0071264185655132185
yddA	-0.005815756163604117	-0.004947256518896501	0.000514500371988668	0.007616211655772663	0.01725483094244929	0.02363236577947427	-0.003482874474677806	-0.024648155534821137	-0.06664802958855526	-0.12896035282177826	-0.19040958298728536	-0.24684856603819796	0.013487116846559387	0.028168329229556414	0.04527750798973463	0.06074784772608997	0.06982131665507647	0.08712524887972352	-0.011721654754568902	-0.010964667676662914	0.018282036113655146	0.06789843352944587	0.12715433538566775	0.17778060012936353	0.004963046048543989	0.010543752879627454	0.019457904540094075	0.029889206414215	0.04569099121864137	0.06904953167655897	0.014149615052927672	0.026964272141958175	0.029750554683456554	0.027466957390157958	0.06686781497887045	0.10532441629933473
ytfM	0.004696001085009598	0.012927903342774898	0.020308816646316327	0.029513837878702136	0.0343521979405214	0.0385089838325341	-0.005876667506641217	-0.017871367662914084	-0.022854214961249737	-0.029726111490234415	-0.03163636721281035	-0.03282574954580989	0.002067106035127698	0.007095983547678622	0.012109635687567389	0.016614956195556103	0.016362150643765103	0.020716323550330745	-0.00841332571773612	-0.017832140428279294	-0.016542345091734176	-0.009505346382796622	-0.006066420365804858	-0.0020418104917985136	0.0033711948485083687	0.00820362450212579	0.012929716591559129	0.011016295047768625	0.01403810682577921	0.02192480687640041	0.006169667102762883	0.010790709959985151	0.016165716774332366	0.022486977347771667	0.02905801181338993	0.03618686064599427
speC	-0.0013976021944860889	0.0022851444148974296	0.004270782042750362	0.00842352373044749	0.011009968797700595	0.012548184363691203	-0.0027810232886801953	-0.0017173046292335125	0.005972279046118469	0.007841551013775589	0.018395757024371184	0.03371853440119465	0.0021210124437045326	0.006808255057431004	0.010692980440916258	0.01092899158889302	0.006653988201206314	0.009096178940076376	-0.003432490422031512	-0.008116958113340947	-0.01351884973547855	-0.0208782910195381	-0.029354497722004935	-0.04104284317751625	0.00574067246735912	0.010841416420341834	0.011838749472480776	0.013028685185479902	0.012534135498929701	0.013412958846254397	0.00799151533392527	0.011538759951572601	0.017727721505044522	0.023510755108431997	0.030185911688430843	0.03228796175614833
pmbA	0.0038984392798571653	0.011086977359457397	0.017394855430841804	0.022116367750289124	0.025136960831853	0.030074334187292478	-0.009994013577765559	-0.020994495796820983	-0.031703976375446155	-0.04606924626999914	-0.05433578102204788	-0.05828608238052533	0.00043992946080791297	0.0030793987825367005	0.006951830498387486	0.011523945791540044	0.013631909792342687	0.0225417959186662	0.0006809426793052351	0.0033607035672029	0.015268558558519729	0.03577256613392478	0.05432092875848401	0.07501281672972564	0.007873625755694749	0.014780434725769244	0.020883348149988542	0.03013586935703335	0.040146489314126586	0.05355954781907792	0.004788170212668199	0.010690979936744411	0.019008903243390034	0.0306005930664173	0.04562884081229595	0.05733425580350264
yfhM	0.0017432231841634392	0.00527936722609788	0.009932788278685338	0.01890366179320645	0.02644319335611715	0.030687989373480537	-0.008819406011986563	-0.026837874254306532	-0.048844920643154946	-0.07456349739703923	-0.09394032498577559	-0.10792634179803502	-0.0001765530242290401	0.0010490941648674441	0.0033836563472812303	0.00574017161818821	0.002915869482522947	0.005361071925782469	-0.007831762527324293	-0.014176021669409632	-0.012717975207336451	-0.012782357073294606	-0.019883927264216943	-0.030332976702517472	0.002826308739949613	0.004072617565545253	0.010555913860122028	0.019513188479156538	0.030408059438737232	0.04392641730126209	0.00812216565733933	0.016580268499949462	0.028680771898377318	0.045634377696558356	0.05877784526603261	0.0738180319640591
gssA	0.00814468639433729	0.017190714124818183	0.027149778623237544	0.035108223113605355	0.04016059761158735	0.04204974303170023	-0.006653140009747216	-0.019164289546764465	-0.029203712858316588	-0.046737298725502675	-0.059457697052561785	-0.0632878262482148	0.004611881661845461	0.010877925257278927	0.01973210669653467	0.026262222977880924	0.026299805978369215	0.033416590967263	-0.00011666516600882865	-0.003976272791302407	-0.0010675618187240118	0.00393067049388573	0.006990318684911056	0.014383821796973962	0.0067841872313710964	0.017634613539572148	0.023159365045991653	0.028007947857472078	0.03835417761110904	0.05113619503891095	0.009077679236070136	0.018193116197576034	0.03158636710948268	0.04603946381742433	0.06354611040347631	0.07881447270793766
btuC	-0.0032169960345508103	-0.0004198761865270056	0.0037212838030663896	0.0011448408363482795	-0.0008415625418217269	-0.007710202915722321	-0.01724233177771386	-0.02840284352381896	-0.022786071129744054	-0.02419768578918003	-0.02129202487675757	-0.017924693008148862	0.0036394496640114286	0.004429038547989752	0.007976895041817094	0.010714579230684005	0.008969521455839654	0.01324945027741652	-0.010936223307841695	-0.011700678780068181	-0.0025430008914238632	0.005160840570878514	0.008934235871639488	0.004085861096867423	0.004222178929441213	0.005933198728796311	0.00647707495089943	0.001996475964417931	0.001485692893211559	0.000447754248647743	-0.0036205750128329196	-0.0036467023766091284	0.001315636707264806	0.009856157934344622	0.01807496240823815	0.02395695358936933
infA	-2.177117217030322e-05	0.001668490692053716	0.003028245603554287	0.003044173694834094	0.004260953698125456	0.004953432336458277	-0.0030659421734647294	-0.00801795671711731	-0.007538790953505167	-0.00495612233935981	0.0012840776440287164	0.01057336569231173	0.0003987041750005215	0.0016370099109494544	0.0022260769926139633	0.003415314690723019	0.0030140774015709757	0.0063439596652095824	0.000997091330639993	0.0026151635213023084	0.012327727192555307	0.020701892883008704	0.029168474818543007	0.03886210058816424	0.0021425501508120126	0.006120598472532929	0.011722943778986762	0.016758690181053977	0.022967818086427023	0.028535849687698917	0.006207999177588028	0.011803627210037134	0.018334932005304786	0.022940353440923232	0.024469629834554342	0.02983997007552249
yphG	-0.0009087586381595673	-0.00992697862254422	-0.010474968877527023	-0.01649839455228402	-0.01390468534661751	-0.021725491105096566	-0.00943472502603066	-0.028530806696389376	-0.03835495800387837	-0.04288863623880828	-0.041389405253853706	-0.037595639451056886	0.0009640533595912413	-3.1052022768981924e-05	0.005994200120841687	0.0038737664517777123	-0.0035022768660781197	0.0023463057109179763	-0.004752167285707095	-0.00998466926616432	0.0011934375564388374	0.011157841439823159	0.022807746123484393	0.02823761098732009	0.00497859986267031	0.006393884352507692	0.004118850122629436	-0.001246340972280493	-0.0009180561552991459	0.002736276485734013	0.0024980915398742365	0.0046876300489598075	0.006778178191296278	0.011203231916575192	0.01721773974743458	0.021150122027211955
mglA	0.0033950962182367687	0.009314740450297971	0.01395373313609004	0.021108631326944342	0.029041671230224393	0.035475754828614564	-0.010441344776170371	-0.031098286869209214	-0.05830778282699987	-0.08897860888949455	-0.10929703730148628	-0.1286291407654547	0.0014837632931690042	0.004392887228927356	0.006555535056388372	0.00871255634682689	0.0085994839824561	0.01037319477319719	-0.0014575001295410223	-0.009022329226523646	-0.014917717220318281	-0.007303903281504415	-0.0031112485938478616	-0.007302403343469049	0.0033752779775879692	0.004118001993992382	0.0037996970777929317	0.0045264424550863136	0.006316343536134577	0.013142073071124591	0.007967584830410178	0.015885266213401732	0.02423945719457932	0.03593687688968965	0.04835567406546375	0.05928721541445172
mdtH	-0.005172393032477667	-0.006021861979299428	-0.0049572909116104655	-0.006290990409008935	-0.010377427934614518	-0.012188504565155512	-0.004705851638624113	-0.012848832678367337	-0.019041507076250727	-0.024254362307661752	-0.021775958582629852	-0.014058909084613542	0.0042069536255045226	0.007844548921968121	0.01350145815937687	0.018825414395048395	0.018902936990886115	0.023669190083856064	-0.00796144384727259	-0.015915666996748914	-0.020366004172275482	-0.025862367648791813	-0.03638032568690722	-0.0492297442208374	0.007763217342819373	0.01314539310111584	0.016374201505703522	0.021593668394147676	0.027039234994778588	0.031261540231246006	0.008595990477276536	0.015501626231164758	0.02344554983194239	0.032551716242530636	0.04022682469783658	0.0463153786875634
yfgH	0.002069493578491761	0.002951871429661236	0.0029317697882849597	0.00025721864510390484	-0.007882643980574618	-0.01592739583928964	-0.008262721573436887	-0.018809875234433143	-0.033097838316486064	-0.05174289034417579	-0.06518909876410281	-0.07689734328382851	-0.00024053608399885221	-0.00073220973868113	0.00021069423758320025	0.0008343603066357319	-0.0008780571011414043	-0.00013528378746812905	-0.013006191384757096	-0.029929814351599245	-0.04297852996196183	-0.04985981062601709	-0.05625880647544461	-0.062465901448622005	0.003731303541494906	0.009020818759435499	0.01357173441011756	0.014240106277876363	0.01631435933704358	0.01900873466338492	0.0009229600783718673	-3.7282899895348394e-06	0.00012523057556324522	0.003291176892982559	0.005143927532716897	0.009694477686586378
cls	0.0027562252788979912	0.005952235834357806	0.008756918734589836	0.007626229798427803	0.004697447892489063	0.0019822351485200584	-0.010447262962304173	-0.028212959173215098	-0.038109057364312304	-0.04401240048191496	-0.044152042931726	-0.044387108592842214	-0.0026113233555836272	-0.0026933448198955836	-7.244962273193798e-05	0.0029673781201889323	0.0006309291045857915	0.005812782976208472	-0.012118659855572879	-0.00047900197285248325	0.05476366434674795	0.1345687093598759	0.21498544222796895	0.2881850610823627	0.00429607327472414	0.012171443998292224	0.02395172660148445	0.03645628037508823	0.05308467916072666	0.07054858198490771	-0.007881610547984221	-0.011004166384346696	-0.007040281795643736	0.000631590646910135	0.009550960333346138	0.022631710850862036
yiiP	-0.001545320774224904	-0.0028211050607555655	-0.0009130161090334034	0.0007669102971994537	0.003135921947465122	0.003711379221578116	-0.0056497911662682955	-0.019738000791993785	-0.0357724748708447	-0.0553209240110107	-0.06686992595873054	-0.07666887872890532	-0.0017050628858386624	-0.0001574370897251814	0.0004620691375552264	0.0029146304089516803	0.0017037220740539825	0.006537113208226141	-0.003788319387321937	-0.0019372035809141904	0.004877051753579523	0.01079413136655743	0.017498410019635126	0.02070742707884078	0.0012474906455561719	0.003036045853453609	0.002840818266019615	0.0056889880912237775	0.00837370285875962	0.013249347820088046	0.008259637674615487	0.01587363663133373	0.02508688119750023	0.0346236420757294	0.04226136269159708	0.054578023792822304
ygjD	-0.002753398808032386	-0.004216005953825744	-0.008833244144696701	-0.011608877511616319	-0.012015875053699986	-0.012624537933635237	-0.00580257063033435	-0.02257122742995941	-0.04355772209100494	-0.06573966452631107	-0.07814123250229053	-0.0871944660849706	0.00170989128143397	0.003934381239436389	0.006988093923481113	0.00874618473086253	0.006198976779243234	0.008827955968150265	-0.003803980526069323	-0.012028627890440732	-0.01294845963348255	-0.015716367548676898	-0.01469200532452719	-0.01635631936178403	0.002993894984058115	0.006300819826555734	0.005707584946404535	0.005367595033184821	0.009352469276915739	0.01464370226300219	0.001103500975062173	0.0045985266267522295	0.007099960602703157	0.00886963887900647	0.013396808048006784	0.018614598363361524
yfhR	-0.001464071886843017	-0.0007644262840658577	0.0039702472553728215	0.007469038883784345	0.01054748995892257	0.011281890764769363	-0.0004183067622186223	-0.00720819861542618	-0.00817914481390449	-0.02220050653069119	-0.03464528896641376	-0.04304014040859935	0.005175306356998735	0.011888373276649338	0.018717228278721163	0.0265747016861603	0.027290232430068836	0.031598708389524575	-0.0029632201835978473	-0.013192764411611477	-0.012310997988006429	-0.017992962599380116	-0.025071267421307913	-0.03317441233985919	0.007049092548244255	0.014854700692827062	0.017199548097624015	0.02177629122333049	0.027303009340981496	0.028811031196170064	0.005675254052592353	0.013776921562691865	0.024882434691099114	0.030034016879268106	0.039578383797193244	0.04806765386491379
nlpC	-0.0011091712681273048	-0.000564011738750276	0.0018956081841548973	0.003683413009682927	0.005338959697501492	0.008693013188361092	-0.006500767459537354	-0.013541812959639013	-0.014140772394596636	-0.020620112037108944	-0.020478761786608117	-0.018105964420075327	-0.0028585499319778293	-0.002861091356117131	0.0006199268261017646	0.006180559623970747	0.008864958320124633	0.016210352954160616	-0.006011160664531163	-0.004034288948066063	0.009972555567251053	0.03073338289868888	0.05061626918957244	0.07084392385008635	0.003867453366651055	0.009034126733328832	0.017732866427059506	0.027203125357855507	0.03482438940241185	0.04641562424534831	0.0056746029341925314	0.0026847919188446507	-0.0010751663973501916	0.005542160955427738	0.018567257894389635	0.031142601553665016
ybdK	0.013538631142285385	0.01881084548891078	0.008781618228839569	0.0019744798143906937	-0.0008816232212801887	-0.002818497424401428	-0.02316708756044777	-0.04034831564023851	-0.05013955378421067	-0.061656452735892514	-0.06611855410614498	-0.04285920451190759	-0.007879636880802354	-0.007973059491662679	-0.009230281715544285	-0.006203412513191704	-0.008793535795096091	-0.009731296515908415	0.0072572614566863815	0.01851515648337802	0.027293828414266818	0.04508426009065819	0.05692097429768716	0.06463158405341239	0.008896005157624108	0.004781619111701635	0.004968082143294734	0.007424290143204801	0.012086050753505639	0.012152904783030254	0.012591695581600887	0.01836085459014891	0.03153754593465382	0.04112357164837248	0.048607148845242504	0.05608197845608886
yjfY	0.002354576474382485	0.00418094245219478	0.006200837856484174	0.010112763101707091	0.008377305062127808	0.009368490606595399	-0.009854426486095748	-0.024916830751237223	-0.047758314077831085	-0.068676605463552	-0.08677255209847877	-0.1023355923823258	0.0033905593704573567	0.010233567360420293	0.012003003050379924	0.01567832105445309	0.011554704492892384	0.014227244224232306	-0.006214911276147305	-0.008557940248417308	-0.009056009799414936	-0.0020803839969221033	-0.001065005206094314	-0.0014067119905260754	0.004722094448058905	0.007934151398594116	0.013083205344425865	0.01584846779884732	0.017852745297294328	0.025206914415483284	0.003984468871972755	0.009461625988178117	0.014267931488441864	0.02148962656777984	0.030820595468648824	0.04265200591224506
msbB	-0.0037138649038171863	-0.0005785760866904704	0.0044639982170408205	0.008087042646752557	0.006004556389623979	0.006384338191753661	-0.0017383722098341461	-0.006752678126899888	-0.010381693856262773	-0.02422862571960768	-0.03294404617097066	-0.047552717815841486	0.002156059601574973	0.004751276982911853	0.00596299139971153	0.006644232009542569	0.003940132386159806	0.008604772070243308	-0.019639025310332393	-0.03199154625055339	-0.04158458307058451	-0.04413537947255416	-0.04287653921010691	-0.04170303492285043	0.006023724096450615	0.014173402280193611	0.020802349913906587	0.023282871353348535	0.024337131656964273	0.023875321487683697	0.003335002963254224	0.007557231118065667	0.0074201681014931225	0.01002730495183444	0.018117573757304665	0.026013790698392682
rrnD	0.0031848744015135527	0.0039005920832971266	0.005704945686621176	0.009806225489706902	0.015262192943979326	0.022803065044288324	0.001191748152246155	0.00866233068237395	0.009927166086401991	0.005568322747280666	0.00717789037223135	0.01307290024112032	0.0007986352738556873	-0.0006699928755256035	-0.0013159657665936925	-8.782134198496621e-05	-0.0008175629369329411	0.0011902089943862972	-0.025625321477644764	-0.049211533660631565	-0.06908731394145841	-0.0935597650891492	-0.11589059004514461	-0.13835789657188208	0.0030849655413841444	0.006362370029345652	0.011142008677686607	0.01267677906721485	0.01473798498459961	0.017780559406567545	0.0054781951418461155	0.0007681391897466715	-0.008008306037133619	-0.01456950286680499	-0.014430242911963626	-0.0163717099999674
yfhL	-0.00284770511883847	-0.004245041852373894	-0.008713748425753974	-0.013056179682647736	-0.014479746381348413	-0.018597436163817847	-0.0004280582599674686	0.005902525468975626	0.0218258283606904	0.044133940599231605	0.06844248567881546	0.09073006145257963	-0.0006947688870415642	-0.0016518395536072757	-0.0017237500400904702	-0.004202054172585333	-0.010693056059202536	-0.013940720448955751	0.0002033877733738502	-0.004583033846866797	-0.013048714765271155	-0.02899638466395154	-0.04444966454957699	-0.05841158769603105	0.002662272750448	0.004547205253588039	0.006153006331739176	0.003924863292921176	0.0008541037003965301	-0.001116359067924747	-2.5972153555951145e-05	0.00104021459038186	0.001657252267080076	0.004875601502121135	0.009186994792539037	0.012781007270443515
pgsA	0.0005513848122034299	0.001656177016868423	-0.00047603003821924467	-0.004171115585849324	-0.006362535545364711	-0.01245644251021055	-0.008486846810734144	-0.02422739430094252	-0.042577994981951764	-0.06295200405856881	-0.07078956227574353	-0.07375877528599108	-0.00041286941890577114	-0.001644875354460479	-0.0024135293470484926	0.0008607208383964418	-0.0044583077824228235	-0.0002748928363038854	-0.00506913416020123	-0.012344350209040594	-0.013981936320908087	-0.007253830154748813	0.004174754487740452	0.017161499404685275	0.0016190962579093835	0.0050566677582439675	0.010633339129584604	0.008754109048714428	0.011786416173427443	0.013933704696146276	0.0026526529455902577	0.010687864273902007	0.02259146594617292	0.035114397283278996	0.04654916399500089	0.06107152138503328
yjcE	-0.001507543560180424	0.001484739817015005	0.00463369768715743	0.010796966051265285	0.012834993822134926	0.013033623663653652	-0.005212000024659959	-0.029702097688772654	-0.05642194042922769	-0.08418149170868501	-0.10249782700056301	-0.11284022190470154	0.0007170412005316956	0.0033741796782651907	0.00687587268947655	0.006115092524258514	0.0003789671120331947	-0.00166778716627219	-0.0003178920045436192	0.0025725238546880913	0.00947535842962961	0.018194755387386536	0.02377069008437624	0.021343367253780266	0.0032996319221907113	0.008360939510722396	0.013179495410237307	0.021009952313458452	0.02752161560326449	0.02995793099776881	-0.0016077276787059458	-0.006923857499363852	-0.011191570390198798	-0.007676877114574149	0.002283417200147358	0.010430391604152064
ftsZ	-0.0007230453419259805	-0.00017307628711527357	0.002893448701855782	0.005620162252821603	0.006830149199030343	0.0084023468204864	-0.014808163114065466	-0.03786824941340314	-0.06145785154610682	-0.08888960857680568	-0.10974883952680936	-0.12797355059256627	0.0020283358706775787	0.0027366357172049233	0.005502309888969449	0.005879834917597087	0.003304315352908281	0.007125522231851565	-0.008899131963663568	-0.01492987911764725	-0.017454337881069443	-0.013179522486700875	-0.01075577484182262	-0.008942548260719215	-4.110494044752908e-05	0.0038449284983830692	0.0130585732463387	0.02170211974257183	0.02311438119486642	0.027555151224475764	0.0003631973593883042	0.003510047572464577	0.01181916289272353	0.027313767890072605	0.04213358934191523	0.05955746158789872
smpA	0.00028857655445806575	0.001853817519323094	0.0016922006847901005	0.0025691833457588387	0.0020013753126699473	-0.0029781326277101834	-0.0050189621301671315	-0.02061425732558345	-0.04125531291221174	-0.0657503908009868	-0.08067029546340856	-0.08447493871611828	0.0018752600655384402	0.0040011836556667095	0.005262315968844271	0.005063146781624036	0.0004192446017242527	0.004265729682055203	-0.00486748918726724	-0.012375790066333771	-0.006083320663914578	0.004541701651091233	0.01695109521154266	0.024915264612713206	0.0037130090710631057	0.013734508210696631	0.020539978325550233	0.0238686017838681	0.03060308567335591	0.04178352645216414	0.003901104756274177	0.00789963639325144	0.016633825740973184	0.028648302960098754	0.04487842170344507	0.061976268461598115
lepA	-0.00022448748781947714	-0.0002567938959190126	0.0015985638054369562	0.0011484159680145774	-0.0015701040087455233	-0.005243251734477953	-0.00851211219209849	-0.022325340176130873	-0.030253182921496112	-0.03888546258184031	-0.04431954550968632	-0.04622265046382659	-0.0008322925859565344	0.00038059215742122137	0.0037465625739871405	0.007153633578678705	0.006658741267003312	0.013043029333220591	0.002049878911897999	0.0076875513865375805	0.021962317820959743	0.043116043673945864	0.06743348511003429	0.08804080841759461	0.003023372671145997	0.004952404472903583	0.00832960497277235	0.012284312762970704	0.017527107184434565	0.025847081456134503	0.0038707141506344285	0.005638630709598531	0.012765932966018884	0.02377912933969907	0.03152193603433636	0.04133533581422531
b1367	0.002517390314903142	0.007352601456494811	0.011417362593313496	0.016460414428864985	0.024287024486183098	0.02789442065279514	-0.013724993532682524	-0.03474531315423637	-0.05943026420804863	-0.08400203203065362	-0.10802749931288903	-0.12275035983497712	0.00011320888122717492	0.002373650368704967	0.004049820127057811	0.00449493389197548	0.003425989061149518	0.003526223230157787	-0.003047492075679665	-0.007330301662577581	-0.003987346062239642	0.0019024457894698573	0.012545060813223768	0.024280817243505316	0.00017492169339964825	0.0018326917239857381	0.005647712864726603	0.0005446287928298538	-0.0013374948072660388	-0.0013058945033160038	0.004488995472959899	0.012237380067188906	0.02145599262481906	0.02902890583661006	0.039963551533873716	0.04861816751434094
fliF	-0.007367655049827757	-1.601758101969484e-05	0.003372753423499139	0.002382372642074183	0.005289850408114194	0.0027008521029743193	-0.008510169027500274	-0.0252116318116146	-0.024547722912763206	-0.020404447391446253	-0.020512411598738546	-0.024724742480098663	-0.00517915798259164	-0.009984146830577165	-0.008468430579365832	-0.009390355259088441	-0.012728128495992055	-0.010243312586254218	-0.0015844728309438428	0.0037438258695356636	0.01453617003000108	0.023273782873388917	0.034962218073089774	0.04275066704251731	0.006457531146355555	0.008633209431587643	0.007504299722048917	0.001488206606842498	-0.004201099390701315	0.001147565434459974	-0.0010436440756896215	0.010732591275129148	0.02417833821507585	0.02902254922438047	0.02883707312822166	0.03069177509615001
yfjI	0.0018391482980214965	0.006348852544933458	0.011831375716714427	0.01772881029251902	0.024557564542404296	0.031412471390918344	-0.010017808026781535	-0.030213025324381703	-0.050244110578718804	-0.06937048753859161	-0.0800435008829914	-0.08528792748172644	0.0016248675485295364	0.002776045378323381	0.0038365432627515666	0.0017903517593151255	-0.003344241906589586	-0.003683680943470376	-0.010004544136369246	-0.017580945999209105	-0.014553190290954133	-0.010115540577259876	-0.007864457449543942	-0.003148416957050871	-0.000869504171338038	0.0051518463681908015	0.008035884377194406	0.004368724050870329	0.003994533433977212	0.008929606499254995	0.011893480882489893	0.03313256410868781	0.04331495452238887	0.044583545766001945	0.05717626784184369	0.06979853889731198
nlpD	-0.006950659052979075	-0.00588307747083081	-0.006279940316594266	-0.009959704172947286	-0.019274511360583006	-0.022518076131693883	-0.004820606099443221	-0.020070779459646585	-0.04695623531343847	-0.07718261983845688	-0.10323130448678601	-0.1182234456471281	0.005038683052274453	0.010231778575527558	0.013102571569637232	0.01054192647008368	0.006378214462388966	0.00778230357053908	-0.002467075999395114	-0.006931460434726482	-0.012181424959421375	-0.014174782172277908	-0.02237992537937877	-0.030602385568365295	0.005762991451834246	0.012452004081113294	0.011845822918232097	0.0066516372688025524	-0.0006361097004453948	-0.009681071634489275	0.007548788565784406	0.02191776369181397	0.03385248862368561	0.04237525884510495	0.04778526935349695	0.06455791598577072
ydbC	0.0026288849679819656	0.002730981011770721	0.009427977726773716	0.014931884649595464	0.015437642189720725	0.01595662689542633	-0.015059114667946186	-0.04554370714327744	-0.07075411475642007	-0.0898575781217887	-0.10608253330217085	-0.11610369839325473	0.005265356531086467	0.009708682723405835	0.016260518301372175	0.02227716137181926	0.019410849718552812	0.026349246693910675	-0.0053699189782520865	-0.010867047347757577	-0.010166153747852449	-0.008451307887279972	-0.006986679630015878	-0.007149935060159894	-0.0014551371392389093	-0.004750327552426914	-0.006380275179882707	-0.007526259791254085	-0.007811685723952624	-0.012827306224901159	0.002691356351310814	0.009809950950452341	0.014174602576345008	0.021657529394089957	0.02296675783186779	0.02424303930415947
phoR	0.0013055259487671357	0.006401443775350461	0.011473118605167233	0.01396967162718144	0.014882878988367513	0.010241514263076438	-0.013538152333744185	-0.03567373865184678	-0.04699433063876686	-0.05425811623705336	-0.058277606277419056	-0.051332046948163894	-0.005650640537729927	-0.003738968875240976	-0.009883422546174468	-0.015296311590430864	-0.019894397341718977	-0.00832243869011312	-0.005653560786466871	-0.02451856817124886	-0.03214348989220014	-0.03503872120446661	-0.027663225270455477	-0.021937926281601714	0.0011382790517942708	-0.0043076213916901935	0.000698707022584326	0.004622696565548621	0.0076349329394779794	0.009278391011933625	-0.001424441701928031	-0.0018640812921245924	0.004572306864732986	0.015205487238137685	0.016699089694298504	0.019951616951800276
yqaD	0.004780950885917369	0.010080277740841343	0.012241078340326485	0.017464227043512623	0.02402211005763062	0.02884213916210065	-0.013165794210822736	-0.032901834565660204	-0.055069077210958314	-0.07509661106607116	-0.09293129417675033	-0.10865533997759028	0.002627704546892307	0.0061638196991051315	0.008839530368882471	0.011475118591671846	0.007947594647857575	0.010284175583158915	-0.0032533667105505096	-0.008843872597047107	-0.009852962831837103	-0.006515618486042181	-0.008419941585859724	-0.011795984489796428	0.005519467257605783	0.01174884150557987	0.019322514597603823	0.0249020196218025	0.03071268684147505	0.0380740762314751	0.004968801555376294	0.010089039974961527	0.01622474494130646	0.024435301268696454	0.03307061049417112	0.04328922821377449
lgt	0.002822954966650426	0.006111378291613751	0.009530408888443165	0.013834406722610501	0.01604238293530602	0.01856651389219324	-0.00645381268577997	-0.01000123656389272	-0.006865316377608199	-0.006649092708515221	-0.007343696236034318	-0.006743410967254689	-0.014041250293177944	-0.030846371482151552	-0.04345620966862142	-0.058942331216361624	-0.07434319697679642	-0.08020675225411411	-0.0008715070075147164	-0.0026890282255309784	-0.0008683001766643083	0.0008893481915928747	0.0060634524381181125	0.013429196003404767	0.0015773538557669032	0.006573121045071992	0.014996772644077545	0.024938804667660394	0.035220898627495695	0.04804210924897495	0.004018195838715083	0.011933077160144441	0.020305056486623653	0.027904308166120217	0.03578569038331828	0.045692977360465924
ydbD	-0.004260160662875584	-0.006088493435367302	-0.005636939559053023	-0.004698920171461318	-0.0059169613039523035	-0.010357896446191443	-0.011602098250754408	-0.03740634027505091	-0.06743946244870808	-0.10324242582452749	-0.13327459555296317	-0.1570287595342838	-0.0027811600007408505	-0.004253348611399169	-0.004061093580794288	-0.0029668281844203353	-0.006748086611757933	-0.005347095138092517	0.00018528371417439416	3.897720966518643e-05	-0.0007168434258836946	0.0016682659348128065	0.003038352690376622	0.004709150799138362	-0.0018341995381407738	-0.0026163741724708734	-0.003937409288534801	-0.008368085575906467	-0.013608905742781978	-0.014874616222057688	0.00682028933026926	0.015208429542647022	0.02524999903786523	0.034597788421078975	0.047245299402702494	0.05888553232944092
clpX	0.0010576628212637348	0.0032831404821745663	0.009926517373550754	0.01797162132316529	0.025965345381686367	0.032766917361411574	-0.003759432669988367	-0.024183878592358106	-0.04976576439577687	-0.07519137856259969	-0.10774573652546063	-0.12586559074880332	0.001072036498928807	0.002178877966131512	0.0032851515520014194	0.0058011530194452205	0.003829134437088431	0.007805477053043232	-0.0016865862212398846	-0.008386293309126491	-0.011632745705370148	-0.008120088932237545	-0.005321063123328395	-0.0020229985797662574	0.0005674970499963991	0.0008530217949846307	0.0013647576209742805	0.003497617644454468	0.006971400743998498	0.013249214144954198	-0.003924463876527989	-0.003989932797816348	-0.006064945326708162	-0.0031596152972337126	-0.0027912243630365203	-0.0054282868772950145
csiD	0.0036910207203650403	0.00868969503101122	0.015267608327453514	0.025834428084610464	0.03313518529908895	0.037903378076850645	-0.00998066282439299	-0.03877545500505509	-0.06596767849485674	-0.09594204037411734	-0.11874377707014386	-0.13797867392309932	0.0036888152272621807	0.004123633172001432	0.007202929998257528	0.009009442432471954	0.01055946823955936	0.014074142523523557	-0.009211708974233321	-0.01618822064263633	-0.01765015971273937	-0.012316755431502064	-0.00785007692638795	-0.0054821717233989	0.0016752004844768616	0.010264023074363138	0.020967425633516956	0.02694629813292302	0.03224329487251364	0.04089835527761751	0.007207296827684886	0.01610123048511772	0.030729293620224044	0.047213857604621975	0.05942607698971087	0.07350509657440454
prfB	-0.0007233522639670431	0.0018665221298541418	0.007051456154916731	0.011323283165225888	0.014242458505828537	0.014568993884688313	-0.0060476588297745226	-0.015356485922916312	-0.02479175717216898	-0.03747869759267364	-0.04413997186594141	-0.045957626156121985	-0.003216399323306969	-0.005128893588028501	-0.00856239330573901	-0.011798894131692472	-0.015722646362536993	-0.00840537874476545	-0.0030327844847937275	-0.006771623646996257	-0.011785397533149104	-0.011798812760952656	-0.008578182762295598	-0.0036470565101146273	0.002991064525410049	0.006586688215318832	0.009815638071589047	0.01391367678820835	0.018142681262294725	0.025202576071362868	0.003015348588272043	0.006553675412716597	0.014833413741652212	0.025704466928772134	0.03473442413536323	0.04318790138371271
ydcF	0.0022166470318944467	0.002677325899886147	0.008254833437363732	0.013408653058405684	0.01786024829395777	0.022675640581009432	0.00023847365421340662	-0.002171267944038395	-0.0017394319698928716	-0.0052410424023291175	-0.008640347229869741	-0.009263294335308616	0.0030138794051547506	0.006561973989442241	0.011570536090780749	0.017774902298493184	0.018136829875894638	0.02613963549790574	-0.0011204363845400806	0.001470491466875466	0.0026116878528350904	0.0023533540166527085	-0.004177001382701478	-0.013558235355666217	0.0010740862735850029	0.004698585873047931	0.003892459479538117	0.0054621547058867	0.004311465455340692	0.0069472993454829605	0.00020709184436707207	0.005315400628007363	0.00869472385447851	0.01610101694808654	0.02019568739478761	0.027639805544620203
yebB	0.0016573358351884514	0.0041310918863028245	0.00941010584845812	0.013621448644479344	0.012864739419153554	0.013285974739160076	-0.009330189556455612	-0.03478794556079307	-0.0590782403232886	-0.08464005367886158	-0.10345730055568586	-0.11718903585972329	-0.0012244118106437003	0.000507082204585115	0.004709980604338596	0.006985939322906982	-0.0020787873108973525	0.003933824217570272	0.0007577234021290693	0.0015773619969766616	0.006198506579269361	0.017304172401978294	0.029017521921429458	0.04061376904340427	0.0025133692397972564	0.004479411957195746	0.015188145472156623	0.02619931286782833	0.037117526039830234	0.045725722459469396	-0.003082071465901107	-0.0038652893079182487	-0.00031320896206193645	0.0040516710277525	0.013988805630540125	0.021188148317024973
yncB	0.003485791737566542	0.006858625323948646	0.011665182591577446	0.01622676240045219	0.02184696323228028	0.02566298647758362	-0.007964631897597794	-0.031974844400991104	-0.0625451223137951	-0.09492744813317723	-0.12436540567213705	-0.14577731224261412	0.0013995826997841637	0.0018827270497055485	0.0017174890712230377	-0.0006399397388913411	-0.006452737592614109	-0.0059862394441287155	-0.004529952894866432	-0.011587459596672522	-0.011859675994387243	-0.008226973155306558	-0.0035426528439585505	0.004299943162741893	0.009083366985090466	0.01861218386715564	0.030824459816107083	0.04327896351528314	0.05408470359333946	0.06525587733496836	0.0028597471003659284	0.007786612826098214	0.016301469809903817	0.027926361375315505	0.03660710868652783	0.04806981049494443
plsC	0.0012764254354998852	0.004557720084673248	0.009232905726592426	0.012953328160925358	0.015470445139504607	0.018649067692092843	-0.012504851920611081	-0.026510576950655073	-0.03324550870365617	-0.04449529390925191	-0.05609170156241447	-0.06616466260335842	0.002080007137688879	0.005109932892805016	0.00799196581433912	0.01225814154916366	0.012856750400431306	0.020203135139235037	-0.005179282041782423	-0.015666708885065002	-0.022395778904753867	-0.022419533550634304	-0.01596228518309302	-0.005085254282803925	0.0036596039171330297	0.011259604649884663	0.021668761062865756	0.03236010074303283	0.04144733827538784	0.051936326409237524	0.00945167530313752	0.01852453175051719	0.029289743325765467	0.04305808204789034	0.0589189011484748	0.07861562043910181
yliE	-0.018993700246669878	-0.03609815590470202	-0.035063466049003233	-0.04916072125776788	-0.07090613541252418	-0.07310777371510523	-0.004806714191260086	-0.0107346835611219	-0.014715331662601428	-0.02184723926216174	-0.02777367668353727	-0.03471955088921535	0.01832714182613744	0.046890311602783626	0.08971740365039353	0.15675589089068256	0.25317708060958727	0.38085717839350935	-0.0034211805237360847	-0.01024637340910879	-0.02041452413437028	-0.02879328887883995	-0.04041062128653167	-0.05109571004903149	0.0005453929772018399	0.002577328781247289	0.007107082717361092	0.01272851922928869	0.01767714719875223	0.02412946761117634	0.0034545666361120047	0.012544484203339217	0.021082056581562397	0.0346268260331504	0.04742254207119335	0.06298718476960531
fliE	0.00033717170517985807	0.006869628080945906	0.01277508763190393	0.013544493850795007	0.014706743292275087	0.02017323201943451	-0.01770402938944895	-0.045663863595264885	-0.06519692301179353	-0.07474524341611453	-0.07632419639753059	-0.07486369765277544	-0.005524543506257493	-0.00876330753720406	0.008470076844186982	0.03951438546011567	0.07648975389861444	0.09769740813481677	0.0009583882908621602	-0.001302195579950834	-0.000329851957761718	-0.0009962829913193888	-0.0016506348897150438	-0.00546290613322774	0.0007024649044731612	0.00047253861700129483	0.0001392454472543327	-0.0037831605584415636	-0.010694736558544395	-0.019891081466536304	-0.0007373288929271372	-0.0013868965564924054	-0.0013050562222231342	-0.002112818062266976	6.560274695771741e-06	0.0027190013135135038
yjeN	0.00904913013073415	0.006650304692968385	0.006263178891755274	0.0041495425594715515	0.005669617222334183	0.004565305909421488	-0.010057641072873725	-0.031406696624221186	-0.03987614872983639	-0.048926758004041206	-0.05538506607637896	-0.06392999472237959	0.004708289194366774	0.010790450115513429	0.014724797848337391	0.022298110171745808	0.02881472913491331	0.03681943746258707	-0.01368538242087796	-0.01160047452516182	0.003594536213516561	0.018663663845789404	0.03892414484656074	0.05922686050416229	-0.0003977289635827887	0.003110161436278796	0.010631041283346906	0.016639514634958868	0.02224219772425562	0.0279531801596197	-0.005727834940605151	-0.007843384060805505	-0.01044319704625678	-0.0035582208897058454	-0.005720516023544965	0.0016468903419531613
yhfK	-0.0021857624205383957	-0.0017852843566030273	-0.0036356789621154626	-0.0033415935340443707	-0.0008362583735314138	-0.0012982562636617435	-0.009107650401747514	-0.0346228809701087	-0.06114822668522709	-0.09016991404406978	-0.10671086790779925	-0.11360271808158597	-0.0010954310807794528	-0.005594701259555585	0.006528342067237052	0.017569347627290337	0.011019811870922712	0.022282350879533713	0.0002597553300884422	0.0010359293946537445	0.008387524946842636	0.023826942143596576	0.03877311418378714	0.05375878950547701	0.006809681812107754	0.014292924277797499	0.022213687503276312	0.029397318301171427	0.03923360661256898	0.04921389299099812	-8.88210389806006e-06	0.0021200319567351317	0.011432555613932374	0.026436200788023598	0.03990304822797491	0.05845937115274799
ispB	-0.0014306873664967083	-0.004282782815630225	-0.009076093072459435	-0.01886896328809224	-0.027493787779117273	-0.0378564095972772	-0.0037591929968785443	-0.012115683922083358	-0.016718098884917734	-0.024569889479642323	-0.026204373673721977	-0.028070136590144852	0.0010542466574765816	0.0050692876902440455	0.0099409232335822	0.014197194402335904	0.012707915374759975	0.018911156162380507	-0.003137862215177978	-0.00033376313976532957	0.010082675531276512	0.02317750644402479	0.03625329635704749	0.04510875356741834	0.004587131798274698	0.007074240532358823	0.01175197807520653	0.01874702949681067	0.026109392029040064	0.035406773821547464	0.0047506283012017075	0.007327114620067799	0.012980511532926313	0.014913069173950041	0.01572277813396031	0.020748779657377227
rfbB	0.0043559344002535	0.01065682702829314	0.012616522666148173	0.015431487192491081	0.018274059729109206	0.02022920385496319	-0.00814795341047091	-0.023629780446695094	-0.034040920049656455	-0.035395097692525815	-0.03389892076127351	-0.014811973051245382	0.0028614980793342706	0.007017049358571696	0.011485340911682332	0.015059946700240167	0.01764954747855883	0.02814194708900754	0.015823111196522466	0.02599350324697584	0.03189770259069754	0.03937142608605824	0.042656662201049786	0.04693377613995846	0.014280195765548362	0.03505189367927109	0.04784573009054865	0.058725606580918646	0.06324287438277791	0.06827509092656583	0.010320635367939904	0.017592051325546795	0.015056355127205826	0.024162095432685212	0.02849333360266973	0.03454069035986015
b2861	-0.007991830729910037	0.0017726538553129978	-0.00983696041451559	-0.005063357980870086	-0.012667922903118505	-0.00861333773829541	0.002566226058646768	0.009370476465246785	0.021014752727551256	0.03059921631811315	0.03641329869027845	0.05130130483804557	-0.001668492747698076	-0.017775762856687784	-0.02818358335396429	-0.01503739044821865	-0.023803810843775034	-0.02727086290313535	-0.03716593493751844	-0.011231655124130092	0.00618811033531776	0.027281235434538496	0.05265636251376172	0.09378756905525813	-0.001849083448893278	-0.006897446022891508	-0.0007904540612207238	-0.009928125493364182	-0.0075341163493536055	-0.004187436480806714	0.019205204590402206	0.03301034712892334	0.04310783144633968	0.07108822182768613	0.07930656988491212	0.07302548767848707
yhfL	-0.010295281760819558	-0.04697259521076737	0.06453917207370573	0.02140188960466099	-0.02056079111870144	-0.0942719542942275	-0.017055129828374652	0.009238763395418417	8.491561512291708e-05	-0.008238570994318859	0.02402545371463582	0.07296253754011779	0.011493827769442898	0.017565273011479546	0.036146777878688745	-0.008326159550500626	-0.04609981576982473	-0.07262819390134855	-0.0063431970982331665	0.00663102344833401	0.015357044144718545	0.026575613649285932	0.05434645723604044	0.11475097084582678	-0.006518266704908816	-0.027265733295985847	-0.04707385342682609	-0.056968915803437895	-0.05429110629773401	-0.08371893002674292	-0.12808453575202508	-0.18565004116901684	-0.22899861450625736	-0.2545716705912095	-0.25046489382893844	-0.24540336579830374
yiaD	0.0018826954061669338	0.00026834336061002637	0.0020926153857185833	0.008953945769887265	0.019033178500589183	0.025397137677503605	-0.009704119534922197	-0.021723452921431838	-0.030894330548178535	-0.041737777541624235	-0.04372121580778912	-0.046761757423701394	0.0032590541885895953	0.007445230685030494	0.012743087124956688	0.014228788346004493	0.00857179268303974	0.010088796490653246	-0.0010662766527592081	-0.005581633653850177	-0.001995572770623506	0.0001835645892656642	0.0008341115323646011	-0.0016300899047072314	0.008945214874662736	0.013185283601875679	0.009973200220132735	0.006384825579523367	0.003366265300834387	0.006886220337650478	0.004578399638124134	0.003457854507366997	0.0024975762450475656	0.01018301490256678	0.01096136704612559	0.0163316380915457
gcvT	0.002044676221165308	0.00024442304324161956	-0.0009362882115589506	-0.0028380208005396807	-0.007626804340932192	-0.011638052939146862	0.019122223519038174	0.043273787257779465	0.05666564701440536	0.06943773892688233	0.08678391007187776	0.10048281375403544	0.023110347011383356	0.033154451530379554	0.042358319471070764	0.05074325636771212	0.04843133355864417	0.04893297162508186	0.002762081469292756	0.011237052675073477	0.02642110940346905	0.044634897464000074	0.05869776527157119	0.06581654024458466	0.007021767955336695	0.012250559481418401	0.01386987936958896	0.01608623465865505	0.022584502486267272	0.03271865746945988	0.008021127497277288	0.017991179610918895	0.02279120123885696	0.031111333825838455	0.04018535934664235	0.050896646901154224
yjeB	0.0009363121094079836	0.0005826277885039808	-0.006275462231988675	-0.011778539864311113	-0.013629196734914516	-0.017012496342315952	-0.008613798968762694	-0.020806240987713654	-0.030723467636707608	-0.04134500111716044	-0.04533187605128228	-0.05083938706778493	0.0011303809925079806	0.0013405319621233407	0.0011803937125147378	-0.0009513967217861134	-0.006346870066993291	-0.0060442288246419385	-0.003819961876165409	-0.010098080704841386	-0.012002006764892484	-0.004916958065761669	-0.0005344398108828068	0.0015722739297734946	0.0018902549918508509	0.006885571236102963	0.010457540261220564	0.014183556853281702	0.015274097788639229	0.02266714786608773	-0.006874787558611741	-0.005343039494205843	0.0013839807090351324	0.0012408077471508254	0.002749110506540082	0.002106287606535033
yhfP	0.020030790325921064	0.032578021289992154	0.033907460467281186	0.07091001152227601	0.11538364834048223	0.15439490455821264	-0.019705092209903442	-0.03614141047072049	-0.03865614905654392	-0.027104304794438445	-0.01679786116202941	-0.013688114508988672	0.21493766979809167	0.2796327630863712	0.2944148063306914	0.3223686561741012	0.3457862904852036	0.39534154163411617	-0.010040462285656778	-0.02071978190718389	-0.01717182548625389	-0.011339814593659065	-0.0017013990464566113	0.0029532465211764614	0.00964277975734598	0.017035082487120153	0.021022376368408913	0.060455978797092726	0.07534174368321954	0.0995467185166623	-0.22814253470563037	-0.24881082686109832	-0.22745773717363707	-0.12069908001039366	-0.0872040340279706	4.6653058392741205
yihD	0.003671649751122183	0.008071922865010179	0.011591614320341155	0.013778484996202876	0.01585344426625778	0.015192438516534519	-0.006580908355160828	-0.01989916336529054	-0.03658005995695502	-0.05540961150822716	-0.061924877753187196	-0.06072082169016488	0.004641937161837505	0.01013921275867723	0.014047433546900709	0.01846551738563335	0.017892210727201277	0.024611922060300596	-0.0053534185493398796	-0.015235802512469091	-0.0183073917445164	-0.017804812227966295	-0.013431493547599377	-0.007052589828669117	-0.0010256397573144868	-0.005884459944733854	-0.010671727727560993	-0.02112758030841545	-0.031278701542390215	-0.033816078043605646	-0.02050242597384448	-0.04525957818275668	-0.05988904204247659	-0.0659916687759638	-0.07769975417928429	-0.08513643211198256
kbl	0.000646586682527835	0.0017691856566982513	0.004778491580411086	0.009697105877836346	0.013529260063509328	0.015659914713419147	0.004610600792057237	-0.0024107495795594298	-0.014119457260619347	-0.029127775434148243	-0.0353260330375918	-0.036715642470112386	-0.002643461787761781	-0.0033171945157208296	-0.005471340334598083	-0.008360388135212268	-0.01523849496338123	-0.0159374931792053	-0.0036643716842120902	-0.014864178222681448	-0.026139459757916816	-0.030457267706372446	-0.030425266147928943	-0.025715098537770847	0.004290545650698862	0.00756595423388817	0.009267527866112431	0.007883746999512473	0.00558662701153208	0.0034516445506262683	0.009461020081817867	0.01902057602191866	0.03154977597371659	0.04496152535950347	0.060132478040709675	0.07097513373568524
yjfI	0.0029892008045053543	0.008064869582888481	0.011439504046170135	0.01635663676372549	0.021648911863893953	0.0256684573639127	0.001148319055402344	0.022372036595247002	0.05847931944176108	0.0921437731605308	0.11821503304581381	0.1355286414578215	0.002103601503136753	0.005056681773906988	0.009392562417942665	0.012941813647843239	0.011856168951553458	0.01507506205981813	0.0003330592041994943	0.01805236097453782	0.04491055746434615	0.06810292233176132	0.07798365674452146	0.08252673859750734	0.005762724474995281	0.01280199290469067	0.01762178320246561	0.023551936686436983	0.02903192546504931	0.035384048548831634	0.0013189711467353567	0.002621960563659086	0.010868246394536714	0.01775336578441526	0.02988821024375458	0.04030065839065762
yhgA	0.004135574028368101	0.007079489580570596	0.0075597737327938305	0.018647408907430753	0.01290246814741798	0.01303905169181191	-0.010667151562299203	-0.014406689248598293	-0.014196817124284462	-0.02174966713688194	-0.019509171120549968	-0.014181923047895659	-0.002545133833389861	-0.002650692237098496	-0.002164867191403019	0.00368863874860747	0.0011084444660208674	0.0017115581806707368	-0.013986889500662918	-0.017082616724593377	-0.0016887997685906878	0.016510139879124825	0.028109210367639335	0.028265522961057072	0.006556499047188467	0.006591619952302632	0.0158150195820535	0.015402185670123397	0.020790263829079617	0.030563460903348792	0.0022996671793694893	0.006346689733556186	-0.0025322927752091176	0.0003879437741636933	0.002818561999414302	0.0005377404965103541
hemL	0.003057339945714912	0.008840852968048119	0.013062267236591882	0.014907919203587538	0.018452538760080368	0.015655537213105638	-0.005481038051915294	-0.007073889328444352	-0.001973442651550703	-0.00340960638281359	0.0026365268431323523	0.01215123027936401	-0.0019806583239767705	0.0010164998028614769	0.009489882774670536	0.012169192354455741	0.009799138629643598	0.010628013024982544	0.0001077698801800507	-0.003843562982698411	0.0031095664205429948	0.013558855623368985	0.015538392371551683	0.018215286945486384	0.00018041547746710694	0.007835991815769338	0.022954570123140124	0.029090014737652086	0.03945708806959193	0.04981944302139007	0.011218745415884693	0.017372598467589796	0.029352023357384197	0.03499044263452111	0.042149464645344345	0.048329533299802704
glmU	-0.006046789790499061	-0.009207553228571039	-0.010539305935235041	-0.013457659381346606	-0.018052336548468672	-0.019067422937920814	-0.0036232081815926894	0.0005052021504501485	0.019138213066053414	0.0352931048553654	0.060650891194127386	0.0850017537061533	-0.0016042943658269434	-0.0010940138959948567	-0.0001728251287006203	0.0004339059138029435	-0.002426352733657957	0.003981639906685207	-0.0038850262119121226	0.001627265892509154	0.02334336317230793	0.05170140708761265	0.07657873393509138	0.09156212843857665	0.006106611010088724	0.009493067527833916	0.01363515438939109	0.021042574312430132	0.032810072193820226	0.04411772523688138	-0.0018138374477775262	-0.007402740120010374	-0.0038181488622793763	0.0038364268635817694	0.01870849350145063	0.04058633037877198
yjfK	0.0013487676183494498	0.002663274939481834	0.0025978651835241173	-0.0006646830429322103	-0.0029988297806805933	-0.008733045796890155	-0.011999939499079862	-0.036729962101210885	-0.060918221311558426	-0.08194324136749473	-0.09312045275261775	-0.10446031958753813	0.0037237369340185444	0.007726262418038698	0.011394523301293641	0.016768008609066014	0.01843017761633506	0.025178466906898723	-0.004840073783015991	-0.01263562152336456	-0.01234278326238974	-0.005672136144036892	-0.0008312949372856239	-2.7770054211124003e-05	0.00399858024313165	0.007678607792800784	0.010782941427916677	0.012180875241769423	0.018770386250904856	0.02701498670878285	0.0069467270279186455	0.0145572696621152	0.028421885828059743	0.03789994104767417	0.04762111807898997	0.05669217677146527
yrbL	0.0013821750109579193	0.002099353930145183	-0.0010359598276836423	-0.006736918177593358	-0.015275294530824405	-0.02339067339442119	-0.0005327797267888718	-0.009815812212892613	-0.025085994645404563	-0.04316420288366857	-0.052898177094364715	-0.05876005838700937	0.00397785676903877	0.008820455716460583	0.013369252331718024	0.017743549246838033	0.016880628473574102	0.019124339297742977	-0.005287041966088786	-0.013574608301861609	-0.02262788316848916	-0.03387072849356081	-0.04842858874690139	-0.06490129739983778	0.005000017642289278	0.007673762165241608	0.009062733116610853	0.013057949750652071	0.020554126933113804	0.02974006422102198	0.0011217178937638582	0.0032260737081247354	0.005856560367064224	0.010770352611760587	0.013728229778782176	0.016376975734589447
folD	0.0022470193853308404	0.007713450941607396	0.011778117400491252	0.015025321401826565	0.017939155970948466	0.0118308670939471	-0.007518202304287256	-0.009684446946937392	-0.00867721999155969	-0.00730516585829565	-0.0009360069497932465	0.00827787813963292	0.0023869775358712074	0.007563004873476104	0.010032765328550727	0.013276450903031185	0.012073454527578657	0.014844835588097141	-0.008016665036567922	-0.017414719094084815	-0.004737700226587042	0.003668509708523597	0.009335006157830684	0.0194601213071396	0.002867348139392299	0.0014800030530410526	0.0027961312740111943	0.005677239456703421	0.013960901053609254	0.01965496084732061	0.003967623814633499	0.003930140964103653	0.013311576659424132	0.01856019711203638	0.02598913411409097	0.03891795252401126
fpr	-0.0025337225070971125	-0.007136258896885849	-0.009083242248034933	-0.016494716105255935	-0.024477745374693983	-0.030898211677257238	-0.012842701252340643	-0.03217438673732053	-0.05014294388500807	-0.06975643867174706	-0.08416653318538371	-0.09465641502050894	-0.003806746872834762	-0.005775747094498958	-0.006123682320072713	-0.009991738208309323	-0.014988841866593763	-0.012667530308681774	-0.004801215952155631	-0.009599658770849964	-0.006630381995727579	-0.004889865067210849	-0.005746444055638289	-0.013049009229627616	0.005119506617065104	0.009599586077731847	0.014374321630719238	0.022226763570191058	0.03327472436748069	0.04374633658304407	0.005469708818303729	0.014659583179620968	0.023190227613573994	0.029174603344521974	0.0350175835807825	0.04266625022374143
ytfI	-0.0006844468497083884	-0.0018519067419538193	-0.0009268509395324497	0.0012921719821954525	0.002548261615009638	-0.0019381420312648413	-0.010471675233479895	-0.030701869943858102	-0.03504161780213127	-0.04201377345657391	-0.0491830047028887	-0.045250040663121556	-0.0004908599742604229	0.005187042894531169	0.007725938292190398	0.010191517915466625	0.004456865907668084	0.005073674313203325	-0.017032475813395134	-0.019986067065606614	-0.00853974273551928	0.0032673123789533918	0.012477633722257913	0.019561174752480186	0.007147576870135417	0.009551154582511738	0.008560817378674201	0.012441033202336024	0.021810056667275007	0.03219303374328758	0.0005620871560735133	0.00044902828554361406	0.007451661588064708	0.01028232464109562	0.015587369247531287	0.01834815503582936
yhcA	-0.0002650313896094309	-0.0037394680600681698	-0.0002619027434283658	-0.0019935638799839124	-0.01361223596573426	-0.011568540826098763	-0.009314156792668758	-0.03119301457364919	-0.04538696672169837	-0.060470588980639804	-0.06561691594933242	-0.07201930050001976	-0.0026871421277186976	-0.006167472267243096	0.0007033278785015317	0.0010523476387287243	0.00015431116815358835	-0.0019287460319274286	6.933404603712843e-05	0.0013925128711941481	0.014132433327585167	0.03026755782366532	0.048226104459966807	0.05222383852869018	0.006701269155618531	0.012082056243654526	0.020964248153566775	0.0318564723985427	0.03591376235004295	0.028523490973929463	0.00230240484522703	0.006856040736904017	0.019008425838600115	0.0186996599448827	0.023190242809845336	0.030331176888468796
ybhK	-0.0005621547050777206	0.0036252620546945134	0.008194057813452869	0.011351287023741061	0.015037776273482534	0.018927997496460947	-0.0072147746109886115	-0.012958095904108421	-0.01167324832563998	-0.007709721555345693	0.004904053650256067	0.016946644703592282	0.0014316774667023373	0.005365433240342886	0.012280520942903161	0.01574442987619252	0.015844329845668574	0.022150311464909256	-0.005038231379607085	-0.007337349034814119	-0.00019622363327362414	0.010235152676858253	0.017729182178832206	0.01854336612706404	0.0039050896012222066	0.005951277952138011	0.010303079393045655	0.015826683666567247	0.023215931681091366	0.028313233263664268	0.0027488937415206588	0.009063234594113179	0.01727904610765961	0.024902473902612236	0.03219403810621195	0.03989795346279298
yhiD	-0.005031814388275856	-0.005429185805809585	-0.005510922692642257	-0.0011654460110242595	0.006255936250333317	0.015198714976762074	-0.005794520338436771	-0.023104000207663178	-0.04326995416316196	-0.06479173103521578	-0.08035132657871506	-0.08842784070451197	0.0006896172457827984	0.0022518731894201624	0.004272154674917333	0.004642404568106965	0.0014985824447699648	0.0031671652810009677	0.0022045118576390953	0.006618430102776637	0.027167951008102882	0.05641610841433956	0.07916846807977042	0.0922340364444236	0.0025660877143916586	0.002472192336178737	0.0051270840577467445	0.007560286756187113	0.012976952921641556	0.021178766717151395	0.0029680372353326732	0.00718665212004011	0.017817675826393892	0.026614231875455606	0.03603672299619154	0.047282236777538976
yjgJ	0.004003863602522142	0.007174462323597536	0.01604524498686548	0.017970433670608764	0.026796913908255292	0.027622315304022114	-0.039338104496756045	-0.06620896813058208	-0.07772843676082263	-0.0881941545769728	-0.1009021897882264	-0.11201268635236157	-0.005086329961496361	-0.007587865551304818	-0.011020330850146169	-0.01890956240301256	-0.026691253269264234	-0.03645556009220845	-0.008256528501778194	-0.02028011464765539	-0.023570174846851446	-0.025636338007517707	-0.037652654025981246	-0.05393283961730837	0.0011003098149625367	0.0015074291458205217	0.0044015128158632595	0.0025961295716703677	0.0040351053410292775	0.0061425896195148	0.004980949381221073	0.008357518311765752	0.010120186236867905	0.01311889571265534	0.010134220372375543	0.014895747111943134
moeA	-0.0012934733422143678	0.001114039181207342	0.004111719196255778	0.003959536106616435	0.0032577777384746793	0.0036028635014162353	-0.009972906732610016	-0.019014240361150864	-0.01869146552865264	-0.016523081683475015	-0.006559360572334382	0.005235001186120643	-0.0017479684203026648	-0.0022340201738600437	0.0005313739323163665	0.001894170102512207	-0.0010575526741616371	-0.0003436665627640849	-0.0046544884166776586	0.0013728399533640585	0.016378129067015395	0.03653358898022668	0.055262988446784664	0.06628035347344084	0.002506980652054055	0.006679258578044247	0.009877365431773288	0.012822586774439253	0.01832664948191388	0.021097859556750437	3.1800173989233964e-05	-0.0025807499078391643	-0.0023221383515356687	-0.004553455105300689	-0.0011977899504293467	0.00035296925598769563
rcsF	-0.007338657913715294	-0.014338775359299333	-0.020708577793166913	-0.02890623014537105	-0.03900303038863525	-0.0500247789792874	-0.006412939067846641	-0.01526252998200275	-0.027741993210242167	-0.04385255504341354	-0.05650647813171507	-0.06197645504339232	-0.0009606168471449097	-0.000978305003055716	-0.0006148671070327772	-0.0007887290524340557	-0.005743915642741526	-0.004594507075446259	-0.0011506802149568898	-0.00777064939592288	-0.007122679060790013	-0.001993236927080476	-0.0005202418753975492	-0.006259057506118225	0.003625638558476978	0.003411436073020995	0.0031146913636490533	0.0088816594242067	0.010129155879311257	0.0168204384720805	-0.0020684149267495506	-0.0007506936527134052	0.0008951767764134421	0.00408621412777221	0.008575342607311267	0.01449640107746214
yhcG	0.00493681090434466	0.010959003408385157	0.012897599941391955	0.006910121993896532	0.0038700065435098682	0.0026739977265931403	-0.002070056033770754	0.0251597721645881	0.03920250504891138	0.04625082130165894	0.03139482624641286	0.030099506010667382	0.0060072938081969065	0.010555594455554112	0.01887017013952968	0.02339815019734587	0.024477270603417537	0.030700857447890573	0.0682359228272991	0.343104415877891	0.571200155110206	0.7191757129889155	0.8036610023183858	0.8373930899396202	0.0020148097554530207	0.008242897660060547	0.014047745987707904	0.0190283618697124	0.021186223344947862	0.02438363375613242	0.021028441702539112	0.07811516949721382	0.15052505033915253	0.23338549846212975	0.31303350126086504	0.39328776096727325
lolB	-0.0035793473080972574	-0.004003557323451412	-0.0032636681129774993	-0.0018715605172896907	-0.0020700087755983407	-0.004983370300307542	-0.009301269982690066	-0.03712294754121024	-0.06406357196998269	-0.09925166018709561	-0.12340005004249674	-0.14124526999189171	0.0004977982218551125	0.001027355122435362	0.00047597447898483757	0.0018423756541980703	-0.0031682266970784294	-0.003014259197061273	0.0036796457283377595	0.003531751328153293	0.014835761823485625	0.013156256709906004	0.025739716918446967	0.040718302091610446	-0.004051784207842688	-0.00650791016929845	-0.008694339228331285	-0.00859243865016565	-0.00923520805129663	-0.008953605928192436	0.004390850204605857	0.013290868221741735	0.020054857632337126	0.021107932806304817	0.01679155387178782	0.020903371025498194
fhuF	0.014111465202052455	0.03351934294196798	0.057686362843018396	0.08128408415424124	0.10639469485079259	0.12745365114535323	-0.014827982048788681	-0.031950470181543164	-0.05706603835820012	-0.08985007091981702	-0.12117712514005467	-0.1534786267957953	-0.0006047840409563994	0.000801242565550224	0.001926857220922965	0.0026035776682708416	-0.0011918477418269753	0.00229581126643401	-0.00028231769824204245	0.0025952099988857088	0.008022020219124609	0.019474479375424465	0.030860103421859936	0.04067095095369022	0.006160745245549877	0.01406353727699735	0.02305476959681026	0.03475776843826641	0.04439034222769509	0.05508695403644625	0.0025648724497477665	0.005575537250489848	0.010636225616824155	0.01406965721832231	0.01722077334256016	0.022827955278536205
ybbB	-0.0032070029846435425	-0.013762338781910273	0.0008701664460220642	0.011300575274179462	0.015575708573940304	0.01567716204964359	-0.03989389279598267	-0.05543671653440852	-0.06528506237386084	-0.04826755632071772	-0.006677682681051394	0.01162769296663534	-0.009636566340042743	-0.01711070676035566	-0.029387720890459726	-0.03154967157888552	-0.04337339343902793	-0.0564908524653421	0.009550246121147224	0.026767016570622647	0.057051935419083454	0.08853131243675712	0.1272050861174465	0.15018072138096386	0.010997701034096138	0.014737165751310935	0.03140358080901842	0.034870925081676045	0.020601644941007552	0.03482282410781997	-0.005512179330435497	-0.014925934436008892	-0.012013661779273859	0.006673780580532142	0.01641452067277144	0.02943879289169374
sohA	0.0002942685620871523	-1.761895973109955e-05	0.0002878060684084937	0.000429393015698993	-0.0014411346436446117	-0.010070763691956518	-0.003903582554373894	-0.02549099576449907	-0.06384598495100667	-0.11519359192732706	-0.15520280996803243	-0.18368884687053852	0.002878326089592753	0.00597600984019518	0.009707393022653135	0.013491063561676456	0.012829800260494224	0.015871672715378184	-0.0034084688740624687	-0.012571328546706985	-0.017377300370339622	-0.013238653101391402	0.0018748539305541599	0.02027806291507185	0.011724089190086997	0.023194782993645236	0.03833566105641787	0.053337314766181435	0.06854201879228725	0.08637888909856199	0.005220497682427324	0.01335723358986289	0.02185513316044067	0.03497662825830778	0.049025337488145346	0.06685404579953114
yebS	-0.005463119501321795	0.00011247605771910224	0.0027220947130920476	-0.004334707579565724	0.00022500714210239593	0.0009612441083152362	-0.010383469802315989	-0.03577734654033738	-0.06210682450375359	-0.08914137362309611	-0.10473035012786028	-0.11497060416317766	0.00031952354155767067	-0.0037896747233937236	-0.004800535177596748	0.0018825335270075637	0.0022281670306151034	0.0008290487892880105	-0.007267821910784487	-0.01212488445133036	-0.007649525920826334	-0.002217950270272574	0.005608783343203705	0.017143537680286973	0.001185710754577789	0.0030500377669813268	0.006038570737156248	0.012811139694363103	0.020335568337313852	0.026938151772550992	0.007306691772368694	0.016278417516332196	0.028346743977798936	0.04335130571438353	0.049563969571963004	0.05593637476649551
pppA	-0.06307410858065317	-0.053960904417880914	-0.08042571788952514	-0.1109550388744189	-0.09022428562728833	-0.08868878731823555	0.08844205117171876	0.19187528490642636	0.3964760875707385	0.5482829900648293	0.8108600223135107	0.1436594171782747	0.00959956190556322	-0.019938789852130885	0.013227825800913591	0.10868905938164054	0.1517815561822402	0.14263131984576533	-0.05658771824514885	-0.0755531647978486	-0.054586716663311566	-0.030487850352835428	-0.021316241109812346	0.004024283272192935	-0.011297637440517141	0.004894291951320166	0.017755957080911013	0.019808031120689514	0.02455220795503181	0.002551656903256755	0.007446177455931867	0.00610453919908765	-0.00010957146736055877	0.008342736508960977	0.0030675893058222897	-0.004157253014247288
sspA	-0.00023243175713741525	0.0003810129643276231	0.0040047174618029514	0.007239765302504015	0.010802662167273798	0.014386804339982502	-0.005169505884185807	-0.01896513575770037	-0.03377753966271456	-0.047035280429366784	-0.057065721076724966	-0.06283992640831214	0.0029834892980732117	0.005617626359501679	0.007367496444910464	0.011609770813545396	0.01019916163126879	0.014371029557585882	5.063895804677724e-05	-0.0009853719679884568	0.0043404573877195785	0.015151916633770197	0.028924024195926525	0.04074414199952205	0.002429824269169217	0.002375782094502216	0.003901643044335456	0.003722311593175725	0.004879428162849325	0.009480062415830257	0.007315921470724868	0.012700649108532925	0.020989360590882748	0.030541036978532013	0.04452765001553149	0.05828079320974482
amiC	0.015378610614259337	0.0350160115016887	0.04979103799818974	0.05867117072821331	0.06235988284023524	0.060489410837894386	-0.012637987133676686	-0.017707091943849347	-0.011027520405992447	0.0012382142061752672	0.026379563825665146	0.043775813800537744	-0.0014621972682673265	0.002466738027502081	0.010113901582084984	0.01373986822144779	0.013938752063537157	0.017849508196791132	-0.005803836825101798	-0.0024445133443234198	0.006499801538745373	0.024114680436891585	0.03931204794132652	0.04767377868417536	0.0031633800393598187	0.011287727040229185	0.0193696137404478	0.029741132322287978	0.040899450841803145	0.05135924983322958	0.0026755243579548926	0.012629750098401279	0.02594105253070111	0.0410169869816016	0.057648130670700064	0.07842421901983734
tolB	-0.0036020660636317367	-0.003570845198414443	-0.002375063356801033	-0.0031339685771599782	-0.005366149041347628	-0.007693974057735664	-0.008067425528464036	-0.022448817454230212	-0.04360904535213334	-0.06975782593446067	-0.08852033032371585	-0.1024200692360932	-0.00399584326912413	-0.007820185715826166	-0.008726391280661447	-0.010433438743452867	-0.015213657535025772	-0.014334752025564636	-0.0007446178337315882	-0.0017621716603282709	0.001971862531765288	0.008397000703930462	0.016474983588916272	0.02007852628000217	-0.0005103485924646405	0.0013984588805699568	0.007039145127392013	0.014835305363761073	0.02050950440981505	0.02193648925860249	0.005944655737932843	0.014123913951336687	0.024503181100626156	0.0342498085142344	0.041193523863455116	0.052382667317931356
ansB	0.003070720090658013	-0.012518450587884413	-0.05122551465651836	-0.08012340928005925	-0.0899069458430508	-0.09787886812828012	-0.004538626864991243	-0.008212803114442242	-0.016723313643244184	-0.011892971944781387	-0.01815934229227903	-0.01053794399764412	0.006989716263149955	0.001864237992814283	0.001106709832920247	0.011196841558530655	0.015087465385252454	0.03445815620423345	-0.007813618171147011	-0.020781342860158508	-0.029015490836202765	-0.041567388742996605	-0.035417340725186	-0.024862354408174647	-0.00378552396634939	-0.003607512275378183	-0.0027672199929663025	-0.007908899832494626	-0.004398804606202277	-0.0014873512903250557	-0.00030031895645161967	-0.002392246940147332	-0.0027592609562111007	-0.005106273379220086	-0.00558920718029548	-0.010282557661385593
arpA	0.005319888951678294	0.005888266341263313	0.015712813671496215	0.025624681326640152	0.03083739935486576	0.032668437840962725	-0.013846705243629112	-0.03611435704313433	-0.04840399781682271	-0.057818546043405625	-0.06631900962332099	-0.0671749705868354	0.022339983445487627	0.03718659755787778	0.044121357905950474	0.048765358654231705	0.04799285806559715	0.06403446521045478	0.017309892689871792	0.01798488324045217	0.03233485571848681	0.039363958710494265	0.04971577597314102	0.0668954963233554	0.00264521620708916	0.005570369401021123	0.015004382959825955	0.018020594491569508	0.020158291635460415	0.01669768362046361	0.006055902407053353	0.0030283109116025575	0.0016409388784099559	0.002970644886000335	-0.0012970181421581401	-0.0029078202990328247
lysA	-0.006597171874823615	-0.010240870669278476	-0.014398358793747935	-0.01784862637524526	-0.019996835417487695	-0.02469682582649835	-0.004401629775073532	-0.008210148888658116	-0.02032920724380527	-0.046488577471414314	-0.0505840055544337	-0.053019290918525565	0.005768631181524351	0.01650320476587063	0.027678290932879285	0.03911316096242069	0.044009955227692237	0.05164122691362631	0.0055844904608182274	0.04104602446344892	0.05856405052951144	0.06020972844703115	0.06840952621521047	0.07995724307910838	0.0007249961551544113	0.011579463544380776	0.02342617941728342	0.030829771427382073	0.03754022077597009	0.047916901028789066	-0.0004165758992362528	0.010528509806105382	0.025951685160095366	0.029163446858708243	0.03359219777456394	0.03371968170263246
yohM	0.004052867413942634	0.008021210872698805	0.008096830691724408	0.0074657450567919646	0.007150222556839527	0.0069648333956108645	-0.00691348353062903	-0.02482618611879526	-0.015906750238610844	-0.005531920327912145	0.005985866821599816	0.014753768756366173	0.0012740456225207614	0.004048090821844491	0.006654772449126667	0.01038483494491958	0.009155702210104763	0.011621119089581283	0.003556987069007307	0.017406696361013874	0.03211862512264141	0.04438863114741001	0.05657781818419343	0.0679070509741184	0.004977075562882271	0.009872411358165847	0.014830567594467216	0.020688479773458692	0.025951868054491553	0.029375205944016578	0.006103438973376078	0.012945695984932837	0.015292002588639907	0.019705698195290715	0.02615867943484502	0.03462494433324747
yjhI	0.012013179146903736	0.026968990695397738	0.04296305367216898	0.05247757883735302	0.06019691833199899	0.06389953330638845	0.003044370464210639	-0.0036921689370225195	-0.017265615417124895	-0.025892043060417376	-0.031119510459478285	-0.03338482701859105	0.0031161072462747674	0.008242210296570652	0.011477675589895726	0.013534705072709482	0.011030701812575358	0.013609693009555638	0.004680457723525304	0.004760236190260935	0.008207794097287247	0.013962057333009726	0.02091435896782219	0.032063719793560694	0.0005179770708273674	0.00039770214625754605	0.001402487635361593	0.0019294281843208565	-0.001264613793798778	-0.005283320064049043	0.004338091726104511	0.007505339179361601	0.010756139818878291	0.012939489398255455	0.018017604590668913	0.022166091199600006
b3007	0.0020658034081846408	0.007603635977994446	0.013846684726413684	0.016262830554462173	0.018837489195640593	0.020259850998843396	-0.005684060562710586	-0.009048106190949052	-0.007036846878175771	-0.016939570956465207	-0.03300402188230342	-0.050039050210515454	0.004314499983525721	0.01072859285921191	0.01892360505350781	0.02404674682449041	0.024960491545374087	0.03134199422493656	0.01134887667193663	0.03174803814145683	0.04976818539219161	0.0743435590440109	0.08850971948258925	0.09156994556694693	0.005380635498570713	0.01572591178413675	0.02809330846042776	0.0401891447163447	0.05617799890920696	0.07499681024683937	4.386475037569176e-05	0.012422704281152797	0.03123548577160662	0.05649108412724639	0.07470087963638536	0.08213429064893545
pepN	0.005651777424462507	0.011464412627336069	0.019054806174788205	0.02909896639408876	0.03704650028092615	0.04300843716452487	-0.012040049856594076	-0.022985854632452916	-0.0277838870217397	-0.030807577372251167	-0.027016845883970894	-0.020458538512281105	-0.00032247407205425975	0.00048196939115231936	0.00022840615835819026	-0.002151379676255176	-0.007364742710310557	-0.005230936027432781	0.0016296926586647864	-0.00033510506161354503	0.0035001991992516636	0.00858971179566721	0.01715293089132688	0.022820293901412807	0.004362123088902789	0.010913195904305239	0.01884401977231657	0.02226296440232036	0.026427230393824778	0.0295395975626242	0.002484869978937601	0.007616093570730246	0.0075193183242255185	0.01293331087498947	0.018340202654623154	0.01971254597443586
intA	0.00580979831778089	0.010719210732432167	0.018803170965294765	0.02925808794165709	0.038909201948713716	0.04720458371274847	-0.001904571454559743	-0.03564547919392244	-0.06089441419161045	-0.08833600481366957	-0.1155828405968107	-0.1443792370593176	0.001515669434039132	0.0023805559081318327	0.0036115176509633677	0.004243332165561323	0.003021283308899498	0.0063748815509890215	-0.006078877659151034	-0.0029667069267052815	0.02757625328789834	0.06654509295502051	0.09476943738500836	0.12986108292025828	-0.0009962118468276211	0.006145311858621315	0.014656099431806785	0.021444292222522573	0.03181303266693374	0.043694905587213714	0.0030353131258804606	0.030115031019032457	0.0527651520085023	0.07041690376300419	0.09236153957580835	0.11079929769718494
sgcC	0.0022315143293471836	0.005920947295574847	0.009536534193688715	0.007529114195420717	0.007933902677200087	0.009792361701644329	-0.006789635836526965	-0.012365180083159023	-0.020172948501782206	-0.01671137145961973	-0.009369381070093878	0.001575030120995224	0.0052941447222359835	0.011056477263368135	0.015802773469186137	0.0239620936975317	0.02571362413511912	0.03326786942249196	-0.0038256685033814203	-0.0008985599841298626	0.013174016000598043	0.03283667861573807	0.04502160125878464	0.05431684805964461	0.0007969119570911682	-0.0010465153652903516	0.000473926407562334	0.002982293405814268	0.003522093051129522	0.008067919693918525	0.006038776386920883	0.014728226756769682	0.021458102511617564	0.02443386713076487	0.028154813399182337	0.031957276467182
[truncated: 1,289 more rows]
