# Supplementary material for: High-resolution temporal profiling of E. coli transcriptional response
Source: Nat Commun. 2023 Nov 22;14:7606. doi: 10.1038/s41467-023-43173-7 (PMC10665441; doi:10.1038/s41467-023-43173-7)
Supplement: Supplementary file 5 — Supplementary Dataset 2 [file 41467_2023_43173_MOESM5_ESM.xlsx]

## Sheet: Sheet 1 - Supplementary_Data_2
Supplementary_Data_2
	0	1	2	3	4	5	6	7	8	9	10	11	12	13	14
zntA	0.0072037349641323085	0.008825015458278358	0.008617120115086436	0.4056803533434868	0.0423007308319211	0.06285586714744568	-0.0011687854782212526	0.11284539580345154	-0.00010081466272822581	0.006165261857256472	0.0028671924956142902	0.15756740510463715	0.008282871153878879	0.011797822481021285	0.02519132360816002
rpoS	-0.0027495517139323055	-0.0009186822944320739	-0.003297181469388306	-0.004681450515054166	-0.001661877742735669	0.00174868110450916	0.0029632383747957647	-0.000648256596759893	7.150385934551195e-07	-0.0018960517019044653	0.0007348505937261507	-0.003956808345392347	0.0021228181739640704	-0.007444632188417018	-0.005904806721955538
rihC	0.0009357668610755354	-0.0009223274304531514	0.00041009134874911977	0.020704422108829022	0.00042980164813343435	-0.012008452536538244	0.010502587212249637	0.0049405694380402565	-0.0002522637468428002	-0.0001561065559999187	-0.0007048399455379695	0.00015914908479317092	-0.0037036853735840105	0.0025956369400955736	0.005969877978786826
ypfH	-0.0005649864079896361	0.0032648237491957844	0.0006303286633919925	-0.0059928141487762335	-0.00044486253027571366	-0.004802201054990292	-0.005742205521091819	-0.0015870217327028514	-0.0005546747345943004	-0.0007878026223028954	-0.004409844423644244	-0.004070699326694012	0.001028528263798006	0.0033452313556335865	0.00015808501790161246
alsI	0.002193046410102397	0.0008768797270022333	0.0014246692438609897	-8.550729577336824e-06	-0.0025468869134783745	0.014674218390136957	0.010079264929518104	0.008130669319070876	-0.0016531545494217425	0.00039475558641933307	0.0029457863233983517	-0.014877160815522074	-0.007964836242777038	0.0005921544844750315	0.015842652451246976
ygdQ	0.0010221269866451622	0.002192627117037773	-0.00034623680548975246	0.04372191350907087	-0.0032083886978216468	0.007156802956014872	0.006580769582651556	0.003476107381284237	-0.0006877578265266493	-0.0009349363397369273	-0.00557134319562465	-0.012233904004096985	-0.0020334315921056523	0.002484592576511204	-0.0016256369859911502
yabP	0.0022632932267151774	-1.3735775146415108e-05	0.0014693370717577636	0.00950133079662919	0.002236436752136797	-0.002273746989667416	-0.018248664531856775	-0.005987991313450038	0.00024193839926283544	-0.0009105056394536767	-0.003588270479813218	-0.004699499644339085	0.00095134220017311	0.0025832274812273683	-0.0008052961539942771
ypfJ	-0.001032241400098428	0.0013383473351132125	-0.00045110156177543105	0.008096372624859214	-0.0003996247847680934	0.0025174148310907183	-0.015416517993435264	0.004919699123129249	-0.0004157746533746831	-0.0008185572861918215	-0.006025047986768186	-0.0029337589466013015	-0.0002917777164839208	0.0014901297143660485	-0.0021426842804066837
talB	0.0029233495448715984	0.0008029723959043622	-0.0004201108729466796	-0.003002403839491308	0.0032623322238214316	-0.00469519080594182	0.003165801085997373	0.00023427101279594354	6.971243146836059e-05	-0.00045062406956466783	-0.004047030657529831	-0.011181566463783384	-0.002480965817392052	0.0032802382367663084	-0.002225408258382231
yqeI	-0.002586120322812349	-0.00048186076164711265	-0.0007219853601418435	-0.004838792681694031	-0.005187908727675676	0.005134939625859261	0.006340507254935801	0.0010370156855788082	-0.0015816906187683345	-0.0008615019727015801	-0.0011789541959296912	-0.00569791445042938	-0.0009375783279594258	-0.00022379940521204843	-0.005074357949197293
yabI	-0.00013137016270775348	0.000211173094867263	-0.00023939187769428827	0.002621628795750439	-0.0009417599905282259	0.0037759720417670905	0.0023826574767008423	0.0019403558131307363	-0.0002786760019080248	-0.0004895509168763746	-0.0037626098282635212	-0.0019022545719053596	-0.001551883398970387	0.001089722387259826	-5.56848561973311e-05
hda	-0.0009886343509424478	0.0005986575709539466	0.000171231587883085	-0.009483701726421713	-0.0029068103921599687	-0.014398647900670768	0.0019438068033196033	0.008495038617402315	-2.8972539516090023e-05	-0.00010645387724746042	-0.003031431087292731	-0.01603384142741561	-0.0019821810335953895	0.001988058900460601	0.00048535910638747737
talA	0.00045155971485655755	0.003129460832569748	0.0016211831418331713	-0.0015440743137151002	0.0006806400453206151	0.018375936411321164	-0.02031267087906599	-0.007094325497746468	-0.00020115517055273812	-0.0008733127769699926	0.010418281527236103	0.00859564881771803	-0.0012063255158173856	0.0036112534650601445	0.009739825753495097
ygeH	-0.002436042185872793	-0.00025683477186248636	-0.001954730011057109	0.0005994026904227212	0.0016019409708678723	-0.017001397218555214	0.007920608846470714	0.0003340050375845749	-0.0011831639590673148	-0.0005566263694108565	0.004608055897988379	-0.009040770465508103	-0.0007465841740942055	-0.0015230300126131623	-0.00504134532995522
ilvI	-0.001992870622780174	-0.001076560280052945	-0.0004949188471073285	0.0009795761958230286	0.002207393094431609	-0.007787839858792722	0.0002479201275855303	0.0008540637639816851	-0.0014494882163126022	-0.0005128839186810698	-0.007469517812132835	-0.005668408893980086	-0.0018279629532270223	0.00020946485630702228	-0.010016897786408662
yfgB	0.0006614982819883152	0.0014037360763177276	0.00064370475593023	-0.005540183065459132	0.0012705898704007269	-0.010115048792213201	0.002344647080171853	0.007859600274823606	-0.0006004885019501671	0.0004187385979072045	-0.0034604733530431988	-0.002995685897767544	-0.0004698180099837033	0.0037217244715429844	0.0005923763831378892
pfkB	-0.0022277248720638456	0.002070690451655537	0.0013854298123624177	-0.004622754426673054	0.001680298229912296	-0.0023396312026306987	-0.017896390967071057	-0.00020119761742535048	4.7663640689279415e-05	-0.00012287816070966073	-0.008058545105159283	-0.0032770636421628296	0.00018944956607000162	0.003325932847801596	-0.006894666268490255
ygeY	-0.001600311192451045	-0.0004432776715839282	-0.0007326556363841519	-0.02689546663314104	-0.00023410467067151331	-0.0013772460992913693	0.0016502633423078805	0.0015699894528370352	-0.0018530836759600789	-0.0014631859102589358	-0.008692662622779608	0.00945906076580286	-0.00018217832763343448	-0.00030069237895077096	-0.008908381164073944
secM	0.0002315439331869129	-0.0025524061592295767	-0.0028276198357343675	-7.447480129485484e-05	-0.001556856173556298	0.0006437526416266337	0.017190487980842592	-0.002681043818593025	-0.0008305983600439504	-0.0010087257391402879	-0.006458197645843029	-0.0030363741982728245	-0.0004303961936510673	-0.002156480650883168	-0.0046186628798022865
iscS	-0.0010622988746035844	-0.0007991750072687864	-0.0002892902787425555	0.004013858460821211	7.091592931828927e-05	0.009543139077723027	-0.0005689681560033932	0.0032552855089306833	-0.001529243376571685	-0.00034342043547812534	-0.006653102268464863	0.005429599108174444	-0.0036653867440230876	0.0005308467574650422	-0.0018431783618871123
setB	-0.00042874860286246986	-0.0008927029516780749	-0.003811950765084475	-0.00561811878811568	-0.0016465308598708362	-0.00790788716636598	0.0020125521626323463	-0.002966840744484216	-0.00191445036791265	-0.0012448985109958484	-0.0036496820906177165	-0.005576005717739463	5.289916168612215e-05	-0.006053898725658655	0.0005684370966628194
ygiL	-0.0032268085284158587	-0.000757251531467773	-0.0021857223007828	-0.004822779758833349	-0.00045761637564282863	-0.0036740074469707906	0.0016268374351784587	-0.0017704784555826337	-0.0015756330697331577	-0.001609964597428846	-0.006078994795680046	-0.004499922944232821	0.0026527698325688937	-0.0022153334063477813	-0.006096318191848696
yacL	-0.00046102543477900327	-0.0001289354060872938	-0.0009767281706444919	-0.0027488578227348624	-0.0005647396872518584	-0.003974183718673885	0.007786389281973243	-0.005575120309367776	-0.0012278373586013913	-0.0009550064429079732	-0.0044729057420045135	-0.0011378565814811736	-0.0005388569565600693	-0.0003799274779157713	-0.007362043377943337
iscR	-0.001529690260067582	0.004231109479442239	0.0022052170569077136	-0.006941448682919144	0.003357845318969339	0.01895100060850382	-0.03891753319650888	-0.005043606706894934	2.0400513167260216e-05	-0.0011120703020862427	0.002613038925919682	-0.007332655806094408	-0.0016752925465803549	0.003971444480121136	0.010610683569684625
crp	0.0024115777481347324	0.00178012257325463	0.0004995227372273802	0.002790942187421024	-0.0003033510490786284	0.014985689232125878	-0.01774289842694998	-0.0036875394312664866	-0.0010406857781345025	-0.0005898550797971975	-0.0069227745197713375	0.001204501601168886	-0.0002508236312316885	0.002857469741720706	-0.0017022362735588104
eaeH	-0.0012786982639227062	-0.0023731597675941884	-0.001868540346622467	-0.004567077686078847	-0.0035060253413394093	-0.0028339204262010755	-0.00035156472527887673	-0.007227092804387211	-0.001955616833874956	-0.0004401927659952878	-0.002734325861092657	-0.005623189960606396	0.0003329665099932666	0.0009410254762042314	-0.00021156030183192343
proB	-0.0007092798786470666	-0.0012056645564734935	-0.00218830379890278	-0.003720272802747786	-0.0025254706293344497	0.004731328338384628	-0.0009319041960407048	-0.0012215339683461935	0.0010822555026970804	-0.0005167595237768423	0.0048005408048629765	-0.006893162149935961	-0.00039691466214668275	-0.0013687138434033842	0.0029993053805083035
yfjL	-0.0011204893980175257	0.003788150667678565	0.0038773036538623275	-1.8527752763475293e-05	0.00057369934162125	-0.021734147630631924	-0.0032073789625428617	0.0009336980932857841	0.0006727266235975549	0.00013692965324272412	0.00263851375086233	0.005148709514178336	-0.0013106477808723428	0.006199988699518144	0.038818305879831316
pdhR	-0.004618965233676136	-0.0011017824441660197	-0.0021225760364905	-0.005507415332831442	-0.0021718496480025353	0.007038993337191641	-0.0049231831170618535	-0.003181464336812496	-0.0012171307974494993	-0.0007668834555535072	-0.00690830510109663	0.0058781633712351325	-0.0006315984540362413	-0.001233536306535825	0.0003197425621328875
ykgD	-0.0008209487370913848	-0.001574903056025505	-0.0020168363698758185	-0.004205034668557346	0.004748408175073564	-0.004380637854337692	0.014071655413135885	0.0045183088583871725	0.0006007163523463532	-0.000244909777524825	-0.002494727394077927	-0.003828818870242685	-0.0027948119789810784	-0.0002756377891637385	0.004401604770682752
aroL	-8.808952363324351e-05	-0.006057830271311104	-0.00610077959485352	-0.007387671084143221	-0.00022584573525818996	0.0004722411709371954	-0.002335977021139115	0.02295649217441678	-0.0036369297374039887	-0.0010571071768673249	-0.0014027213002555073	-0.013337238188832999	-0.00886273404852633	-0.007085687187500298	0.00031013286497909575
ydaQ	0.0004311522303032689	0.0007817613368388265	-0.001257740476867184	-0.004081091657280922	0.0013567750388756394	-0.005934151569381357	0.012245747996494173	-0.0028060925309546293	0.0004179058157023974	-0.0006598881726343948	0.0007710418588249013	0.012355641592293978	-0.0006751891488387497	0.0015127088327426463	-0.0003670945350313559
pykF	-0.001846947305602953	-0.0005644157255301252	8.841454524372239e-05	-0.006875475561246276	-0.005986917121335864	0.001575300699332729	0.0020176998991519213	-0.0009046260194736533	0.0003725735249463469	0.00013331547277805632	0.040399922356009484	-0.011925893547013401	-0.0016672321222161494	0.0021445155958645045	0.029946973863989115
gsk	-0.0019385536294430495	0.0013082642026711255	0.00029523350938688965	-0.0051184358773753045	-0.001360580027103424	0.0001352799159940332	0.0096514998562634	-0.004434903636574745	0.0005145027584512719	-0.00022137637314294093	-0.0072083820402622225	-0.00511793440207839	-0.000826668516727142	0.0046914433175697925	-0.007676894823089242
serC	-0.0014100291021168232	-0.000342013503537828	0.000794166504056193	-0.008934644600376487	0.00025847809010883795	-0.0012845277099404484	-0.003066656137816608	0.006552112442441285	0.0008096583420410753	0.0004892738922414964	-0.001950607702601701	0.007421080586500466	-0.0033698055096509226	0.003099063008558005	-0.002843144629150629
yohC	0.002004033369012177	0.0014467524318024516	0.0034157196409069003	-0.0015159332973416894	-0.007446470521390438	0.006847944520413876	-0.04065859884023666	-0.001362453991023358	0.00176377720432356	0.0006845014366876693	-0.0019194507692009211	-0.013572910642251372	-0.0036151022874716535	0.006446140301413834	0.006693545659072697
sdhC	0.0012523261248134077	0.0016041017265524715	0.0012217223655898125	-0.00819421493448317	-0.0032214463548734785	0.02475900564342737	0.009005834823474288	-0.01169976593926549	0.003283449914306402	0.00036589896442447173	-0.003852549761068076	-0.013988021491095425	0.00010439662293654429	0.006499124118126929	0.001600896076997742
smtA	-0.0016640813171397895	-0.0017983269458636641	-0.0013543631124775858	-0.0031712106335908177	-0.0014704938267823308	-0.0006803837767802178	0.015163454376161099	0.0009630938566988334	-0.0013143556762952356	-0.0007236474702073014	-0.004089785036630929	-0.008668751921504736	-0.0020732050158464945	-0.0005201943061547354	-0.00604883334133774
cysB	0.000941433793050237	-0.0002055314202516456	0.0016802226135041564	-0.0005960501823574305	0.005316381799057126	0.00970449193380773	0.004700117805041373	0.008204384054988623	-0.001006113585899584	0.0001997051265307054	-0.006433457150124013	0.00710512613877654	-0.004244037006184997	0.0039035134413279594	-0.00080160319164861
csgC	0.0017653192742727696	-0.0009653191152028739	-0.002090937299653888	-0.0010834107594564558	0.00042933038552291693	-0.012162362551316619	0.03644076120108366	0.0004979803602327593	0.00015186947530310135	-0.0010325430909239024	-0.000631063345936127	-0.0024498120159842074	-0.0010797742435832071	-0.0014778362400829793	0.0060130036668851975
mngR	0.00028827343630837275	-0.0005906294411397539	-0.0008203104097628966	-0.002523570768535137	0.0018129000021144747	-0.0053378539439290764	0.014361631060019135	0.003257353266235441	0.00022787058114772662	-0.0002766542549048302	-0.0031729978136718273	0.00014008522804942914	-0.001505491578339947	-3.174346553350915e-05	-0.000562361943302676
amiA	0.000522777326987125	0.0012495965848211199	0.0016041815152857452	-0.004394238614477217	9.263427236874122e-05	0.0187862279266119	0.002808635928668082	0.0008757661026902497	-0.0008531819353811442	-0.0008519771971728608	-0.0027084902301430704	0.0035281825554557143	-0.0018427921837779234	0.00333283731713891	-0.0002713118339306675
aroH	-0.0010782616899814457	-0.0011040750809479505	-0.0024622172024101018	-0.01556755043566227	-0.002056000663433224	0.010684733344241977	0.002354426032397896	0.007023831717669964	-0.0006701369502115995	9.704076233376041e-05	-0.0023961097747087477	-0.016106138210743665	-0.00453733713422195	-0.0014613242784980685	-0.0005599341634660959
mviN	0.0009524363715900108	0.0026960471249185504	0.0040393376629799605	-0.012100043417885899	0.006787085183896124	0.013608816107735037	-0.002114327410236001	0.0026534173171967267	1.8118521377914476e-05	0.0005382792371975999	0.007198980594985187	0.004848706345073879	-0.003114410734971065	0.0089807515963912	0.02646726941689849
tktA	-0.0012035404832568019	-0.0004139270490850322	-0.00046512295491993425	-0.00699132639914751	0.004055638806894421	0.0007524382875999436	0.01605204725638032	-0.00354674386093393	-7.253989922901383e-05	-0.0004715541839117117	-0.005716622387990355	0.005388567568734288	0.00011358171678989767	0.0009826325671747327	-0.0032433384750038385
slp	-0.0021805114671587943	-0.00021637926452967805	-0.0005821202794322744	-0.003862581893336028	0.0035421976167708635	-0.0069874418806284665	-0.010821544025093317	-0.004844228234142065	-0.0006449547677766531	-0.0009953170760214913	-0.016534623336046935	0.006711985832080245	0.0013537786855979956	-0.0001548404770437628	-0.013939546514302492
ycjL	0.002436481362674385	0.001909473043633625	0.0011225813371129334	0.004507675389759242	-0.00024837456658133306	0.034502452351152894	-0.00047402799740666526	-0.003604144148994237	0.0002170526932604844	-0.0005767476271114036	0.013852329570800065	0.004978251261636615	-0.0028494843506220594	0.004481069017201662	0.013236498292535544
ycgM	-0.001246601352468133	0.00018099312685080805	0.0007082012930186466	-0.004361822325736284	-0.0001354212375008501	0.010558596514165401	-0.010944459149613976	-0.001486065182252787	-0.00010412389966404589	-0.0004422419568795868	-0.006387151605449617	-0.0007828497269656509	-0.001725541645133621	0.0022176207415759565	-0.0013958609045948832
nuoM	-0.0027277890359982846	0.0033181144786067307	0.0017850790941156447	-0.007412509457208216	0.0006322936934884637	0.03063125889748335	-0.02050329463556409	-0.008429614026099444	0.00023480817006202415	-0.00021337746432666802	0.006001172671094537	0.0027601947914808987	-0.0005638899992736258	0.0036821367568336425	0.01715728497132659
rfaD	-3.1608141762262675e-05	-0.0004581046561361291	0.001083147454774007	0.018129958864301444	-0.003134299013763666	0.01838891874998808	0.004789544772356749	0.0033240872295573353	0.0009478972660144791	0.0003384802681926907	-0.01129013955593109	-0.006971700643189252	-0.0037271730904747924	0.0033673336170613765	-0.006639127964153886
ycjX	-0.00010978136037010699	-0.0011751694092527031	0.0006134408595971764	-0.007268000510521233	-0.0006656296027358621	0.007739842212758958	0.00291221922961995	0.004533003333490342	0.0002859587657439988	-2.3364635038537433e-05	-0.011541373208165168	0.013651371076703072	-0.005875706167734531	0.0023193449387326837	-0.000668925634236075
ycjM	-0.003303215024061501	-0.0005424325063358992	0.001626987608615309	-0.008424846976995469	-0.00012293348197999876	0.0033217818499542773	0.00795195589773357	0.00829473216086626	0.0018848667747806758	0.0002802442835541498	-0.002636622125282884	0.009981409600004553	-0.004065413788207863	0.0029781694849953053	0.006564761083573103
insB_4	0.0005722695810254663	0.0018856869894079864	0.0025707451277412474	-0.00903324095532298	0.0022761478414759038	0.004762797299772501	-0.009955651415511966	-0.0022873515775427224	-0.00014918265438609523	-3.001037392490375e-05	-0.004252739911898971	0.011645128289237618	-0.0009332435270098139	0.003629016224294901	0.0020865731686353682
murC	-0.0015605508245062083	0.00013792804878903553	0.0006508888304233552	0.001227362809004262	0.004875826314091682	-0.008931219084188343	-0.006508799176663161	-0.0023529685416724534	-0.0004305773516534828	0.00015097109044071692	-0.009114895276725292	0.007732297354377807	-0.0012144657652769014	0.0022699727653525768	0.0050499864667654035
yncE	-0.00151124790427275	-0.0012228348653297871	0.0027883499022573234	-0.01241401263512671	-0.004472561166621745	0.01542136169038713	0.002401604049373418	0.003931575566530228	-0.0007647324720164761	-0.00044284643274339206	0.0017644072009716182	0.0038909689243882893	-0.003158642012760582	0.001902623085770756	0.012966148462146521
ycbR	0.00019772371088038198	0.0006888251131749712	5.1943119324278086e-05	0.022083485741168262	-0.000534795984858647	-0.007772969319485128	-0.01731464009732008	-0.009200284648686647	0.0012234546040417627	-0.0005199296278275931	-0.00247677685925737	-0.007548279403708875	0.0005474363478932934	0.0007409713818924502	0.0002955588328768499
hydN	-0.0008955706434790045	-0.0027566260122694076	-0.0012511100503616035	-0.0015340118668973445	-0.0025220406823791564	-0.0035449593025259673	-0.001817344370065257	-0.00518187859095633	-0.002199008313473314	-0.0016996315217588142	-0.005736286761239171	0.0011976018268615007	0.0005381569204605129	-0.0006640429567778484	-0.0009524018678348511
mrcB	-0.0025660809758119283	0.0041897575696930285	0.005894059352576733	-0.010465590981766582	-0.002559242215938866	0.028485572971403597	0.005657499302178621	-0.0033939282316714525	0.0013596559420693665	0.0002860899030017745	-0.00963348732329905	0.007315043723210692	0.0005157585785281003	0.010023340163752437	-0.006834833277389407
yneJ	0.0006103077402804047	-0.0013577064743731171	-0.0005608043598476797	-0.02392581358551979	-0.0013088576833251864	0.005292486627586186	-0.00027668493014061825	-0.003771979846060276	0.00036357277203933334	-0.0004511541709393622	0.0035284904087893665	-0.0031076803640462457	0.00011177262970167829	-0.0006865387584548444	0.011020536180585622
ycbB	0.001106812545331195	-0.00031798362790141254	0.001613517040386796	0.00023332420736551284	0.01733726218342781	-0.0058902660617604855	-0.013703983016312123	-0.0009989918931387364	0.0012920212629251183	7.715655970443264e-05	-0.009650006210431456	-0.019541999027132988	-0.00039265264935107026	0.002188411927781999	0.009064551489427686
hycB	-0.001789414524100721	0.00013871840364572562	0.001652175486087799	-0.006943351831287145	0.0010121447138953955	-0.017425070479512215	0.0015797038504388183	-0.005330132716335356	-0.0008771484257886187	0.00025166143138657314	-0.0037498862529173494	0.00467766456771642	-0.0003970587567309794	0.0016295254474971443	0.0025859816395677627
fhuA	-0.0001337980487733148	0.0018979014549404382	0.004661248819902539	-0.013487300937995314	0.001824527292046696	-0.005368836750276387	-0.01020523490384221	-0.0015441183012444527	0.0004072910052491352	0.0007562849047195436	0.002130808671936393	0.010434175981208682	-0.0008228937520207949	0.00745574785862118	0.0030663945502601565
ydiQ	-0.0020606710575520994	-0.001980721241561696	-0.0011310138693079353	0.0001867280494479928	-0.0017485072650015353	-0.009957587355747819	0.001046707925852388	-0.005017714244313538	-0.00013583500881395594	-0.0006136008701707989	-0.008375725792720914	0.0007563385349931195	-0.000397551981091439	-0.000835423890966922	-0.006952093364670873
hemG	-0.0012346598936710507	0.0024043853138573466	0.002059787889011204	0.000494398383598309	-0.003415651028044522	-0.007657754765823484	-0.003231789991259575	-0.005994717008434236	0.0005520920988055877	0.0004927219360541196	-0.0026412524678744377	0.0009562906197970733	-0.0013191469128703676	0.0037095096707344057	0.0018948626285418867
cueO	0.0005717756773810834	0.0008702591818291694	0.0002609613351523876	-0.006312739420682192	-0.002175749633461237	-0.008519250992685556	0.0021166161657311024	-0.006670205816626549	-0.0013746243703644722	-0.0006502787563290604	0.15425793826580048	-0.004420721190981567	-0.0022077253859781897	0.0018734503979794682	0.10313891388475895
rpoH	4.779181315825554e-05	0.0017330550809856503	-0.0002749647686141543	-0.0030467734206467865	0.0008933185267960653	-0.001121120264288038	0.006744164354167879	-0.005564602902159095	-0.000861506768851541	-0.0006780199929566897	0.004577500014565885	0.004458470530807972	-0.00018118898046247842	0.0009351430932292715	0.004228348135948181
b4285	-0.0007362541800830513	0.0006430990272201598	0.0019499635987449437	-0.00018074268504278735	0.0008821448864182457	-0.01812868481501937	-0.021874586455523967	0.002854458219371736	-0.001014576432062313	-0.00016659948938380344	-0.002628646108787507	0.007085501891560852	-0.004691993497895548	0.004265764327719808	0.004374354691244662
cusC	-0.005451042922213673	0.0008200474659679457	0.00014452655625063926	-0.001617753638420254	-0.0023859963030554354	-0.021760041173547507	0.0061574792535975574	0.0020214979443699123	-0.0018169745756313205	-0.0012735682301200837	0.011803868496790527	-0.006380422622896731	-0.0005074051972857328	0.0021963351452723144	0.0012721310812048613
nac	0.0020641374215483667	0.0007876049057813361	7.721662477706559e-05	0.00415786737576127	0.00045330338209168984	-0.0015029892628081144	-0.008740766430273652	-0.0011996893103059848	-0.0022576436283998193	-0.00044187211557095087	0.0019546675391029565	-0.014805591627955438	-0.0038905165982937597	0.0024262051563709976	3.943455038097454e-05
yiaT	0.0014765362080652266	0.010045466013252735	0.0002951003916678019	0.0035643565049394963	0.0003325280168792233	0.029403981622308492	-0.007357989004813135	0.10038376852869987	-0.01293374177068472	0.00023020649572879257	-0.01324770220555365	-0.004674539496190846	0.01330478916234682	0.002836444254498929	-0.016291683670133353
wrbA	-0.0017990990215912461	0.0046183810569345955	0.004146861024200916	-0.004391564573161304	-0.001607092022895813	-0.0028712991322390733	-0.028440933991223574	-0.01133876140229404	-0.002614173018373549	6.124270676726001e-05	-0.005098804282024503	-0.000966454825247638	0.0005544380268014698	0.006906820782460272	0.0008066191652324051
ybdR	-0.002984881994780153	0.001992221048567444	0.0004926650592824444	-0.005666460143402219	-0.0009264592645922676	-0.014233753122389316	-0.009878483954817057	0.0033005676069296896	-5.85603551735403e-05	5.301404555036451e-06	-0.00345664155902341	-0.0035703396867029368	-0.002311115708561188	0.00337458411231637	-0.0016165269433986397
yidK	-0.0016347906726878136	5.959832546068356e-05	-0.0012793852970935404	-0.004923585904762149	0.0020358071429654955	0.000940396559308283	0.006320711644366384	-0.0024851987999863923	-0.001620164115447551	-0.0024323278872565514	-0.003982829791493714	-0.0002079000281810295	0.0023520614963069737	0.00041554436087608336	-0.007342054690234363
appA	4.422629313012294e-06	0.00020369789490359835	-0.0010702016507275402	-0.0007585109013598413	0.00158206905471161	-0.009877128675580025	0.0031656075292266907	0.0012315436138305813	-0.0004708944758749567	-0.000587502066663141	-0.0007023471512366086	0.0077084379363805055	-0.00040704983476611104	0.001575675061903894	-0.002336331109981984
ybeR	0.0009434765781043097	0.004012223253957927	0.0032148567819967866	-0.0027649878337979317	0.004028058717958629	0.0031794107449240982	-0.0072639626683667306	0.005265168347395956	-0.0008797227853210642	-0.0020407225087380417	-0.0028347056778147816	0.009278206396847963	0.003997380587171359	0.002148456375580281	0.004702710597775876
rsuA	-0.0019592530699446796	0.000451762743468862	0.0002525900740874931	-0.002901899784337729	-0.003778706267476082	-0.0015040646388661115	0.0017926516430452465	0.0019118329486809671	-0.0004878902074415237	-0.00025184816129979713	-0.003695615215692669	-0.004017821964807809	-0.002101011607930603	0.0023643927415832877	0.004085380383767188
yidR	-0.0030195255181752144	0.0009312261425657198	-0.0012001942796632647	-0.0016631520132068544	0.0034280237858183684	-0.030246646236628295	0.011297650085762143	0.0074747341265901926	0.0003829945560573833	-0.0010149359572622701	-0.0013461789477150887	-0.0032464364659972487	-0.0018380584518028233	1.6473645346195553e-05	-0.0014748042484279721
phoH	-0.0009006143786245958	0.00032304811108474496	-0.0008320866897702217	0.0076412393571808936	-0.002900163095910102	0.00615263004321605	0.02895598078146577	-0.006206456120125949	0.0011663196427980438	-0.0011880503559249442	0.011947735957801343	-0.006345200366340577	0.0022466002520964853	0.002007215702906251	0.007875695135444402
ybeU	-0.0005944789666682482	0.002487470814958215	0.00010925311733444687	-0.0005210402468219399	-0.0014269283693283796	-0.01609337704256177	0.00487688475754112	-0.002406352662947029	-0.0012945382168982177	-0.00015826152589562046	-0.0141432636231184	-0.012212200053036214	-0.0014836178427696768	0.0034659198392182587	-0.0023362554516643285
yfiC	-0.0009289011085638776	0.0007839145581237972	0.00017498332803370431	0.002859293627552688	-0.00143319153576158	0.002450293628498912	0.012749698609113694	-0.00434900417458266	0.000550020363589283	-0.0006027808682908898	-0.006529113803990186	-0.0005235344544053077	-0.0007130726468080482	0.002026478904299438	-0.005124581060372293
yidH	-0.0006015432986896485	-1.530585195723688e-05	0.0012015340372454374	-0.005274577816016972	0.006076012472622096	0.0019100695895031094	0.0099782669916749	0.004364047166891396	-0.0014883874368388206	-0.00033306598749940273	0.008151610353961588	0.0037354575097560882	-0.0012238027628915138	0.003022451717406511	0.010381827084347605
ycjY	0.0004360033804550767	0.0017482839443255216	0.0010321840341202915	-0.0024476052797399463	-0.0012407773488666862	-8.780400244177144e-06	-0.01715672044083476	-0.003445709061343223	-0.0008006970532005653	-0.00035329055337723436	-0.0069839971512556075	-0.0026970763085409997	0.0003442687984606453	0.0024636534345336258	-0.00907773562707007
ubiF	-0.000885999456513673	2.7603367962001356e-05	-0.0009519269858719781	-0.0049825723702088	0.0030252736085094514	0.002667757677845657	-0.001350776283070445	-0.003567959114443511	0.0007694696733960882	-0.000891168057955016	-0.0003523567720549181	0.0011969227262306958	0.0011056259194534856	-0.0008286542678251862	0.002261967861559242
yagY	-0.004231916111893952	-0.000257668866252061	-0.0009119733050465584	-0.004789041290059685	-0.0002547049248823896	0.0031849848618730903	0.0020502117811702194	-0.0032442205492407084	-0.0013762097526341676	-0.0006811875535781125	-0.00686491814441979	-0.007912834119051694	0.00019810222375419843	-0.0010668144526425748	0.002178946379572153
yajG	0.0005611965910065919	0.000805468269973062	0.0010143595840781928	0.005201065372675657	-0.0048124142503365875	-0.0115172731410712	0.008218374736607074	0.001071018098737113	-0.0004889672232093289	-0.0006615085785378175	0.002736260872334242	-0.008643927415832878	-0.001148141188412366	0.0025119441584683954	0.0071045936457812785
fepA	5.927383761445526e-05	0.0058554722042754295	0.007812566445209087	0.0096708292234689	0.006552576012909412	0.00913457291200757	-0.03332908157259226	0.002093081024941057	0.0003856273420387879	0.000816377538329282	0.004034592346288264	0.00799870022572577	-0.0010402222666805274	0.011762116523459553	0.01732239864766598
ybhE	0.0005142155603971333	0.0022376707452349365	0.00022965223717619665	-0.005581037690863013	-0.0028776739351451396	0.004330104296095669	-0.011561755612492562	-0.004731662692502141	-0.00017430418869025745	-0.000435350566235629	-0.006958181695081294	0.003099346454255283	-0.0002696129648752668	0.0027627543290145696	-0.004076431035064161
yagZ	-0.0021120377583429216	-0.0006020878648268991	-0.0011428118078038096	-0.0035076589812524615	-0.0001123724603530718	0.0036715142917819322	-0.00368034286191687	-0.005859515205956995	1.9402241696298007e-06	-0.0015913343508671745	-0.004788876357488334	-0.0032517447299323975	-0.0006911961866875112	0.00039022161916363985	-0.011393725406378508
mlc	-0.0034558316390030084	0.00017128270672401414	-0.00034333730640355496	-0.004585487814620137	0.003909699940122664	0.006746429889462888	0.04209518861025572	0.0010735405690502375	0.00038327335205394774	-0.0007348985743290935	0.04653860792517662	0.010757935298606754	0.001416596077685525	-0.0013026811229065061	0.034820577651262286
narX	0.0008985057391691953	0.0008147605980047956	-0.0012292911973781884	-0.004359305258840322	0.0006448378611821681	-0.008243568511679768	0.0029238482005894185	0.0004772460795356892	-0.0009825929126236587	-0.0009804899153490383	-0.007436681292019785	-0.00027397091151215136	-0.00011894297069857312	0.00014837748632999138	-0.0012547342339530587
ugpB	0.0005246752419043332	0.005928907725028694	0.009051657235249876	-0.010628880700096488	-0.00589593687094748	0.011327525982633233	0.2616539561748505	-0.0030990085683879442	-0.0020820702845230697	0.001257379497233105	0.012466015014797448	0.03450644627213478	0.019382400370864982	0.0035482886992394924	0.013505690870806575
ykgI	6.479205716459546e-05	0.0003150905083748512	0.000578388218418695	-0.007800648463889956	0.0012236394721549004	0.00011138942521938588	-0.0037700017471797766	-0.0007861641558702104	3.060132495477319e-05	-0.0002600900681872771	-0.004424776611849666	-0.0004596928897080943	-0.0016150166300203965	0.0026010558265261354	0.0009054796560667455
pitB	-0.0015814839152153582	0.004567186576314271	0.0007706618146039546	-0.002964817842002958	-0.0036728250165469945	-0.02440252499654889	-0.008233307003974915	-0.01777414860203862	-0.0009498596243793145	-0.0007394647456464324	-0.011849094228819013	-0.004641308425925672	0.0027326832529639892	0.0038822087924927475	-0.00656499404925853
yciI	-0.0023628429509699343	-0.0015935667743906378	-0.0007434576208470389	-0.004269405277445912	0.0036592797469347715	-0.00314858446829021	0.006653599920682609	0.006398976696655154	-0.0005883746486506424	-0.0007992284160306543	0.0011085355863906443	-0.004306142400018871	-0.0026195146892421754	0.0002716623575543053	0.001924805552698672
dctA	-0.001564383654622361	0.0032362270425073804	0.0029374128952622414	-0.0017548272386193275	-0.0016777717904187738	0.009615535959601402	0.01502848967909813	-0.0007455261077848264	5.029323482645509e-05	0.0003209990573379335	0.00112266905605793	0.0037927196244709194	-0.002098128895264074	0.0064823385933414105	0.007209187615662813
b0309	0.001012725147884339	-0.0016346972715109587	-0.001835730274906382	-0.003467117166146636	-0.00014630284567829221	0.004143468961119652	0.002563354887533933	-0.0010262266508652828	-0.0023027502349577842	-0.0011293814778440148	-0.005404810006730258	-0.007964356131851673	-0.0019392763062503684	-0.002274119192734361	-0.0017204707069322467
fecA	-0.0003524687292519957	-0.0015668835339602083	-0.00215338914655149	-0.00531555391382426	-0.0007069297222187743	0.00717504745349288	0.007655561566352844	0.0011007343092933298	-0.0008599875547224655	-0.00023635809137261506	-0.0037244532420299945	-0.0030094673042185605	0.000324407663422143	-0.0031450142920948563	-0.002359298567753285
uxaC	0.002114622206427157	0.0037883325736038386	0.004246192388236523	0.002170761665329337	0.005002917065285146	0.006170093403197825	0.0076612091762945055	0.0055019718827679755	-0.0006882897351169958	0.0009344803912393996	-0.006737979967147112	0.0033236769144423307	-0.003558623093932149	0.007552141891792417	0.002138853799551725
dppA	-0.0005006650614086538	0.0009506417508237064	-0.0008758771471912042	-0.002457890275400132	0.0001998531015124172	0.00765223569702357	0.011964189680293202	-0.0035325049702078105	0.0002557089719630312	-0.0013547772632810815	0.005036572804674506	0.0007120433787349611	0.00232172969739929	-0.0009138262859778479	0.00830531015060842
yafK	0.00038393401831854135	-0.0013059291493846103	-0.0010603001050185413	-0.011451591439545154	-0.0026676012901589276	0.007279478223063051	-0.0007221420644782483	0.010132047282531857	4.8443811228935376e-05	-2.7227604688784805e-05	-0.007853715252131223	-0.0056737324362620715	-0.004214554253673877	0.0008303710614563898	-0.007697973791509867
ychM	0.0006446479744045063	-0.002332885165233165	-0.001009100149385631	-0.007902397736907006	0.0008482393628219142	0.002322273254394531	0.023528110627084972	-0.0021638007764704526	-0.0012579515017569064	-0.0007622352964665562	0.03780108813196421	-0.002368254226166755	-0.0023143117243132317	-0.001999483276158571	0.041043307296931744
ppiA	-0.0002247839793562889	0.001019411135930568	0.00035431745025562124	-0.010513026230037213	0.0022418092843145133	-0.013735173754394054	0.0016879950172733514	-0.002297548551578075	-2.093961183391002e-05	-0.0003692715981742367	-2.26934599049855e-05	0.0068249409878626465	-0.0010211779385333858	0.002027897429652512	-0.0028812754643149675
alsB	0.00047745584044605493	0.0012604396638926118	0.0006941700342576951	-0.03766614530235529	0.0012563950079493224	0.016037426479160784	-0.017476046048104762	-0.0021172030898742376	0.0002577532063878607	-0.0015495454244517598	0.006173026659525931	0.0103223327267915	-0.0008701205127137479	0.003171295870561153	0.010057707177475094
mutT	-0.011375567046925425	-0.0029025408159941437	-0.001897927331738174	-0.0029610362113453447	0.002307221635710448	0.04540249478071928	0.007558671841397881	-0.006365178553387522	-0.002644261897075921	-0.001223662481026118	-0.006830263193696737	-0.004679018575698138	-0.002769269520439297	-0.0026764360023662447	-0.0005757037765579298
xasA	0.0006550741638056934	0.0015953934774734079	-0.00021037321363110095	-0.016464142072945834	-0.001053601736202836	0.0010185981274116783	-0.0021850414178334176	-0.0002244086379869259	0.0007847772783134133	-0.00036032112493777246	-0.0029753016610629857	-2.7188167096028337e-05	-0.001679142991765346	0.00204444037983194	0.0032236642483621835
shiA	-0.00045328883512411265	0.00248006256762892	0.004473682753741741	0.0019831996923312546	0.0001780002207669895	-0.005522612794302404	-0.0032503010029904544	0.005646913195960224	0.00063527119345963	0.0009632188958643252	0.0014086103916633875	0.007411234113387764	-0.004791775923110096	0.0077971761021763085	0.008527637319639325
dcuA	0.0016649131278973072	0.0035723628592677415	0.0005746609700145199	-0.01178892731666565	-0.0004741169206681661	0.005713808685541153	-0.001009476181352511	-0.0049227549508214	-0.00025108823771006426	-0.0013406017924243786	0.003202413737308234	-0.004315473274327814	0.00040648301925891674	0.002481651173438877	0.003976740799844265
dinB	-0.0001576108434528578	0.0013990129996091128	0.0012332536571193486	0.0065576166473329065	0.006327968630939722	0.010509411673992872	0.006793278721161187	-0.0036012643040157855	-0.0008612882130546495	-0.0011137647495369416	-0.013466911492869257	0.04472402617335319	-0.001566933129958988	0.0016356111760251224	0.00014586835488444194
chbA	0.003134223932866007	0.005653543584048748	0.010501373801380396	-0.021640036031603815	9.052284331119154e-06	-0.0020354545675218107	0.0796395929902792	0.0014501412236131727	0.000773672100622207	0.00021010124491515646	0.006614710609428584	0.021543205548077822	0.00130502890910482	0.008580955322831868	0.033469606377184394
yncG	0.0013073303806595505	0.0025377309205941857	0.00277434540912509	-0.012972502363845706	-0.004576369840651751	0.004353954307734966	-0.029705778677016497	-0.0012869827350368724	-0.00026406938981381244	0.0001582988845629769	-0.00624018466565758	-0.0009584457892924547	-0.002764461121622877	0.00469268265645951	-0.0006828670122195035
ybfG	-6.55890570487827e-05	0.0002681677090731682	-0.00021976732823532076	-0.0016596940194722265	0.00201387278502807	-0.0029071662575006485	-0.005309692467562854	-0.006828166632913053	-0.002003916274989024	-0.001002283473372886	-0.004230724857188761	-0.0009895693825092166	-0.0032601334177047372	0.0004677667358191684	-0.0031579053099267183
brnQ	-0.0007588109385687858	-0.0012866692687384784	-0.0004236170998774469	-0.008421837100759149	-0.0018526916485279799	0.000509446855285205	0.004048192813061177	0.0031172975758090617	0.0001306073323576129	-0.00019268391209273004	-0.0038690585922449825	-0.006117857126519084	-0.0034369011746203325	0.0015700939809903502	0.0016913898556958885
b1997	-0.00042432837537489834	0.00226437799166888	9.952012260328047e-05	-0.006244886931963265	0.003751262912992388	-0.0035042804223485292	-0.009703559912741183	-0.0024292010581120848	-0.0010789972834754735	-0.0015782023238646518	-0.005783173046074808	0.019241211488842964	-0.0006562794639528392	0.0009807474573608488	0.010018624803051353
glpA	-0.0009569096111226827	0.0008227345248451456	-0.00035122231580317023	-0.002141207028180361	0.0010833045619074255	0.012266999036073685	0.017860379554331302	-0.0028615904436446724	-0.0006227351375855505	-0.00034731269997463236	0.0003108330731629394	0.0012739941396284849	-0.002598287554525108	0.0008528232673415914	0.01263569069094956
cvpA	0.0016332004906143994	-3.07497997184214e-05	0.0024626809009350836	0.004574830066412687	0.0034083578968420623	-0.009337499961256981	-0.023884394634515048	0.0003381416652700864	0.0029455502913333475	0.0003103517843427138	-0.00592077954672277	0.006163591579534114	-0.0009462081782340285	0.005033218376338482	0.0034873439348302782
ftsK	0.0001385034889972303	-0.00037156652600970117	0.0007483177143149078	0.00458408628590405	-0.002176134241744876	-0.007630924899131059	-0.009588064216077328	-0.001287590651481878	-0.00022010185930412262	0.0003817151447881507	-0.0035826907330192624	0.015218124631792307	-0.0033588677179068327	0.001990444695111364	0.008213495435193181
mtr	-0.0027595551614649594	-0.0010444118699524552	-0.001989033098798245	-0.0039392854738980534	-0.0018144723761361092	-0.009011194799095392	-0.00444535646121949	0.002382597743999213	-0.0018584246432874353	-0.0006274432319087392	-0.013278733519837261	-0.01775684943422675	-0.004459186429045646	0.0008079933898989111	-0.00749299781396985
fadL	0.0008712297503370792	-0.0013035776698961854	0.001002871588570997	-0.004659951310604811	-0.00802451865747571	-0.0029989700950682164	0.008039811458438635	-0.005856790905818343	0.00018050994138320674	-0.00047977718963646834	-0.0017772761185187846	-0.0009261151641840115	-0.001293598033252161	-0.0003994650772074237	0.003287217072211206
ybiJ	-0.00032981836935505273	-0.0004460027164896019	-0.00019889485512976533	-0.01006923851557076	0.006192479357123375	-0.006018789266236126	-0.002540121951606125	-0.0033442200603894887	0.0012590992380864918	-3.522145614471197e-05	-0.007789716995321214	-0.0012978443608153611	-0.0009119015538374927	0.0008492107089841739	-0.013827858893200755
ydgL	0.0010320726002100856	0.0014904051739722491	0.0010952506610192357	0.016563562974333763	0.003251214870251715	-0.00788731787353754	0.01914592318236828	-0.009487801296636462	0.0008530985904508271	-0.0009660230777461515	-0.0015013259230181575	-0.0251433839276433	0.002237330096206103	0.0016837747360114008	0.008333013858646154
cadB	-0.0017504304368048907	0.0011300456133903935	0.0006554301286814734	0.038995531052351	-0.0027975003141909836	-0.004765629079192877	-0.0037296538706868888	-0.009782205848023296	0.0008594050686224363	-0.00047324582845314844	-0.009347030194476247	-0.006973178167827427	0.0005587487767663706	0.003674149310681969	-0.013214126322418451
nupC	-0.0013806396885775029	0.0029423880577087403	0.002677581908646971	-0.036251638792455194	0.008463987000286579	-0.022498360313475133	0.02177218033000827	0.0030034067528322337	0.00027731232170481236	0.0008059221446789038	-0.0025431247847154735	0.009964381381869315	-0.0010699095482887499	0.0041688894620165225	0.010341669917106628
nmpC	-0.0010796461999416352	0.0038507668301463126	0.0053824061807245015	-0.007840217957273125	0.01973151130601764	-0.0037156196241267024	-0.01548050494864583	0.0017946055030915887	0.0013026291492860764	0.0007729639193098866	-0.0008691406820435077	0.06146623931825161	-0.002577297013612038	0.008823301829397678	0.0030031132395379246
sodB	-0.0025150806875899436	-0.003607663915026933	-0.0016053457197267563	0.10229938857257366	0.004493085788562894	-0.027181310188025234	0.012064432380720974	-0.005236687222495675	-0.000195287750770774	-0.0011502133327513844	0.0026909817080013453	0.002301880121231079	-0.0022144180635573813	-0.0014745832222979515	0.001797714929562062
treB	0.0018903784570284189	-0.00039583788719028235	-0.0011959948774892836	-0.002362733979243785	0.0005471959768328816	-0.01590045224875212	0.012093534274026752	-0.005989926876500249	-0.0012068364315200597	-0.0016936624930408526	0.0058478390192613005	-0.0027065274980850517	0.0011557899273480345	-0.0017521114659029991	0.009852872118353844
yqeG	-0.0013094674760941417	0.001867523422697559	0.003081947914324701	-0.02615617388859391	0.015434236032888293	-0.007295261570252478	-0.010363556947559117	-0.0035053609125316144	0.000519858093757648	0.00014542592903290572	-0.002497936973813921	0.023319140803068877	-0.0027849974969110214	0.005085497172549367	0.0001814858509169426
ybiU	-0.003033597522880882	-0.0026477154390886428	-0.0026055827131494878	0.13090330317616464	0.0048924708412960176	-0.011109082689508797	0.0038868367648683486	-0.007136730034835637	-0.0012003129540244118	-0.0014418908275652632	-0.0038266452867537736	0.0052942422218620775	-0.002053140730987	-0.0018839542905334384	-0.018606037274003027
rpoD	0.0002734073941246606	0.002000971088418737	-0.0026525776367634533	-0.004959773737937212	0.001649084686068818	-0.00022027227154467255	-0.004496488724835217	0.01370192103087902	-0.007171198562718928	-0.0031185798313334047	-0.002757924764882773	0.004175413283519447	0.0010279430397673994	-0.00307885775109753	-0.0046690401947125796
fimD	-0.0010842313058674335	0.004406663696281612	-4.365003554994473e-05	-0.0008860556577565148	-0.0013554992468561976	0.0002468809677520767	-0.011022192062810063	0.008999878680333495	0.0011870983912376687	8.52426309206913e-05	0.0024375215754844247	-0.00758300784509629	-0.00032524458772267205	0.0015928823861759156	0.0011020433949306607
fdhF	-0.0004433720896486193	0.0003117489942815155	0.00119436529930681	-0.0012215472618117929	0.003523147029336542	0.010566610340029002	-0.001258273592684418	-0.0030032354220747948	0.0005623975009075365	-0.0001334121094172237	-0.003088512415997684	0.0022491715429350735	-0.002147386499949877	0.004099166933447123	0.001835200721397996
ompG	0.0012050392001401633	0.0006974066735710949	0.001816048207692802	0.0018283163628075273	7.372524472884834e-05	0.006082117594778538	0.012508805366232991	-0.0012341880518943072	-0.0034104172769002616	1.3653750244544886e-05	0.008889061827212573	-0.006258486001752317	0.0009514998556226941	0.004930648151785135	0.012120104301720858
yeaU	-0.002553778486326337	-0.0007771603163564578	-0.0004207626060815528	-0.0009913362434599549	0.002126270120497793	-0.007979785865172744	-0.003174755028448999	-0.0030673198075965046	-0.001992873455164954	-0.0010520461350623294	-0.01263256773352623	-0.0016378562548197805	-0.0016130924635813627	0.00040362953179283066	-0.012754437504336238
mntR	0.0012989657651633025	0.001552431167801842	-6.228824211575557e-05	-0.00736957024782896	-0.0013575602427590638	0.0058183200424537064	0.0008018496411386877	0.001174107602564618	-0.0017386721423827112	-0.0006512984824899854	-0.0006307063106214628	-0.0047443512501195075	-0.0013384469490251448	0.0003732324985321611	1.463515770410595e-05
nudE	-0.001559215688612312	0.0022516776924021544	0.002018827232532203	0.008348955167457461	0.0022458551218733193	0.013038426423445344	0.012778455624356866	-0.006075084856711328	-8.891716762718716e-05	-0.0007001465038853664	-0.007895681764930487	0.008811330748721957	-0.0025499761791854918	0.004918921897187829	-0.007904824744910001
lpp	-0.00032602957013295965	0.0018697073310613632	0.0006407952238805592	-0.007500335453078151	-0.0013384440680965781	0.007263531927019357	-0.004161251289770007	0.0020907286112196743	0.00016008634309400805	-0.00036138472529843516	-0.004613846228457987	-0.0012862096622120588	-0.0012329201963000808	0.0032402224955148996	-0.0006513568706577644
yedX	0.0003564146946882829	0.002621638246346265	-0.00010631947669025976	-0.0001590615019085817	0.001236075118649751	-0.001268239311175421	-0.009856453454121948	-0.011371930809691549	0.0009304298367351294	-0.0011130688685351557	-0.005290489112958312	-0.0029400601936504247	0.0005972053398411855	0.0031646814360283314	-0.004815034265629947
yliI	0.00020439488653209992	0.006260546064004302	0.0020574320922605695	0.03376591432839632	0.0016239050566218794	-0.012746484689414502	-0.011599732805043459	-0.007544301077723503	-0.0012635412928648294	-0.00046447803592800265	-0.005389148122631014	0.024863089546561242	0.0014144255128266227	0.003492922969162464	0.0013803133042529225
yhhM	-0.00037024438119260595	-0.0006064666181919164	-0.00032832960889209064	-0.002498335214331746	-0.0015272994595579804	0.009930986100807787	-0.0025122828828170896	0.0012924247601768001	-0.0006143132445868105	-0.0005462374674936151	-0.003009652674663812	-0.010268992874771357	-0.0039234767129353015	0.0017351930518634618	-0.0010371743759606034
rcsA	-0.005955148837529123	0.012877760790288448	0.009501066263765097	0.002622483402956277	-0.001942672512959689	0.03120811339467764	-0.02486955663189292	-0.028670313358306884	0.00312929340521805	5.216631724173764e-05	-0.011892066113650799	-0.01098397814668715	0.008099649638689336	0.015565937021747231	-0.005638536675833166
ypdA	-0.002524741708766669	-0.00012223183221067303	-0.00032953713583992793	-0.005269120088778436	0.0021071265055797993	0.014866382339969278	-0.007398016881197691	-0.0006712715329503283	-0.0008530136465560645	-0.0008041946412378317	-0.008713957853615284	0.006433956953696906	-0.00234278121749949	0.0014762631349731236	-0.006040022308006883
ybjN	0.0020434043323621152	2.5639823504235438e-05	0.0008782634080853314	-0.005243205730803311	0.002700049390550703	0.006725043938495219	0.000676790926954709	0.0034060154762119055	-0.0007949534000363201	-0.00034401300664800387	-0.0070091903069987894	0.002822148569393903	-0.0014482771301731825	0.003521443116478622	-0.006006232229992747
sirA	-0.0008027580502675846	0.00020146247290540488	-0.0006578122155042365	-0.006065526343882084	-1.72521019976557e-05	-0.008999950103461742	0.01787461753934622	-0.00047762386355316267	-0.0002614392401301302	-0.0010033110780809748	-0.00472159062512219	-0.009355166824534536	-0.0004379653304778847	0.0013321743754204363	-0.0034687564917840062
agn43	-5.644038668833673e-05	-0.00012052323138050269	-0.0014020917809102684	-0.0021282480657100677	0.0001991610013647005	0.009383224444463848	0.002606942942366004	0.001177282018470578	-0.0016416673338972032	-0.0012599801573150579	-0.003464831996243447	-0.005498560662381351	-0.0018708326724773071	-0.0008944590989267454	-0.00340513791423291
yjiT	-0.0008933079207781703	0.001674049374414608	0.0003382922275341116	0.00419247014913708	0.000772531763650477	0.008582903100177645	-0.00719208993948996	-0.008398004183545709	0.0011764516355469822	-0.00036714513013307677	-0.00038135883980430665	-0.017115813456475736	0.001425773745854329	0.0031709901127032936	-0.0023027129308320583
folA	0.00010521001197048463	0.001997515300754458	0.0011008716525975615	-0.00892858580686152	0.005453433664515614	-0.0016168813384138047	-0.00461365426890552	-0.004197556129656732	0.0006182853732025251	-0.00011737994091492006	-0.009812288424000145	0.008615753082558512	-0.00031184182233732555	0.003978819428011775	-0.0075625397358089685
norR	0.0006919641583226622	-0.00020834236980590503	-0.0005836451333016157	0.011186041226610542	0.0011456267745234073	0.008232557568699122	0.009252305021509527	-0.004167791013605893	-0.001993872942402959	-0.0012162630390151437	0.002856408713851124	-0.0005612075526732951	-0.0003091325469792635	0.000951383454957977	0.006330871200188995
mltC	-0.0024551404709927736	0.00010290636564604937	-0.0019291014934424311	-0.008862559981644154	-0.0028290416090749203	-0.0032809061999432743	0.0031516812648624184	-0.011665220400318503	-0.0013883206975879147	-0.001427755521397185	-0.009417460719123482	-0.007240104274824261	0.0010135955365195152	-0.002580140782520175	-0.01037732882425189
citT	-0.002975135783199221	0.0014373148954473435	-0.001433012030320242	-0.005185261140577495	0.0014884785073809325	0.00044774984067771586	-0.0027729066228494048	-0.006295533482916654	-0.0005944804797763936	-0.0011047804167112671	-0.0037432773853652178	-0.006353973052464426	-5.239773407039872e-05	-0.0005299127998296171	-0.005020738216117025
hemH	4.379171474283794e-05	0.0003845116324373521	-0.0005049989640247077	-0.006903552045114339	0.002687883304897696	0.00043492226715898143	-0.004353439351543784	0.0037932006386108695	-0.0008870133321033791	-0.0005509009748186737	-0.0012543144333176314	0.008717978978529573	-0.0019072885751297854	5.9665902226697655e-05	0.000554204530781135
ygbI	-0.0003624239633791149	0.0024897306226193904	0.0016216833901125938	-0.0025001071603037417	0.003698588132392615	0.011882435055449605	0.009653495727106928	-0.009042290532961487	-0.0006004331220174208	-0.0006028820512639583	0.0008025678031845018	-0.0034365947637706993	0.0009543133502635341	0.004126219009049237	0.005847632456570864
yidC	-9.55366247217171e-05	9.167432997276847e-05	-0.0002750865023699589	0.004405203931964934	0.0007570019690319896	0.003844845911953598	0.015185689786449075	0.0035348807577975094	-0.0013021968980319798	-0.0005964232074462876	-0.002453961924184114	-0.009561193194240331	-0.00408062487223511	0.00176068136934191	0.00424971008207649
galE	0.0009203268686542288	-0.0009231520566390827	-0.0008543702890165151	-0.007978055039420723	-0.006057216613553465	0.0035119996964931488	0.005884343311190605	0.0016650255606509745	-0.001443676467752084	-0.0005955555310040847	-0.009736731117591262	-0.005878198351711035	-0.0013736895403364696	0.00031322765920776874	-0.011451783971861005
dusC	0.00016067978154751472	0.0007806786237051711	0.0014258268126286567	-0.0035666817403398453	0.0002663162036333233	0.0011843673430848866	0.00910428429953754	0.0010387447813991458	-0.0012245056615211069	0.0005642066673032557	-0.012214912446215748	-0.00540276917628944	-0.001673925579637738	0.004084946601651609	0.00024161261651897803
ssuE	-0.0029757834295742213	0.0010760238335933536	-0.0005044617247767746	-0.0022043824614956975	0.00035034047294175253	0.0033079113881103695	-0.005454173772595823	0.0003415873311314499	-0.0025172688555903733	-0.0004839967843004873	-0.0007437815680168569	0.0011155637260526418	-0.0010679997132070004	9.913610672811046e-05	-0.004095365810208022
purM	0.00016164572312845848	-0.002467536199837923	-0.0023375805118121206	-0.007956778900697827	-0.013364373119547962	-0.004826198830269277	0.033821359425783154	0.00823493354022503	0.0002638653792018886	-0.00022718057398269154	0.0020780084724538028	-0.009043686920776964	-0.00411633083439735	-0.0002872528848820366	0.002582315613981336
hisL	-0.00207373384386301	0.0009711772273294628	-0.00041583896265365186	-0.006085842177271843	-0.004202753389254212	-0.00809977289289236	0.00761339895427227	-0.004785188953392207	-0.00020779219197720523	-0.0006262453855716635	-0.003135503127705306	0.012122862050309777	0.0004188264706115945	0.0019775084452703594	-0.0009492949687410146
yeiE	0.006279655797407031	0.0009973679756512866	-0.0010267980780918151	-0.004456409611739218	-0.0010377223673276603	-0.007376095424406231	-0.006434198571369052	0.002300909801851958	-0.0005108348614885472	-0.0009947222656099103	-0.001704986213007942	0.01102483605965972	-0.0013987404835713376	0.0007267266989219933	0.003643321457784623
leuS	0.0005210007942514494	-2.4870313700375847e-06	0.00031168725457973777	-0.008449469292536378	-0.0008848869084613398	-0.005742782135494054	0.016193395666778087	0.0024739978299476205	0.0011802413361147047	-0.0009629363706054907	-0.0036367769329808653	-0.007541179675608873	0.0003682854468320603	0.0013613302388694138	-0.0022883609891869126
ygiH	0.00028829216840676965	0.0025105445529334247	0.000132851777743781	-0.0019021451671142131	0.0008387565525481477	0.001789063635515049	0.00593719681724906	-0.0045722875650972125	-0.00030334903844050134	-0.0006485722498990685	-0.0001248727385973325	0.0011624070815742017	3.942168571604752e-05	0.0027423492912203072	0.0018868081260006875
cysK	0.0006475077825598419	0.0024665678874589503	0.0018763252068310977	-0.0023367921682074665	-0.00011157404267578386	-0.0048452860023826365	0.019814278483390808	-0.006122734174132347	0.0006130181581829675	0.000373567345728172	0.0010684664407745004	0.01150220112875104	0.0013516852347920467	0.004053065804764628	-0.00039576540060807017
yejO	0.0005819895066088065	0.0016598961548879743	0.000935443178168498	-0.003955432223156094	-0.0006925571744795889	0.014225341277197004	-0.011808973215520381	-0.0023384958319365976	-0.0013712565263267606	-0.0007440037166290209	-0.00013626702610054054	-0.008088936526328326	-0.0018795172905504524	0.003167940422426909	0.00264230472734198
rluE	-0.0008011341153178364	0.002023838971508667	0.0008638432453153654	-0.0025204122439026833	-0.0035952208400703966	-0.004467103304341436	0.006341579621657729	-0.005676457714289426	-7.463917333325298e-05	-0.0007600852685239929	-0.009817044967785477	0.011752070859074593	8.495541426902974e-05	0.0026461810083128513	-0.0001793243437714409
udp	-0.0010520598874427377	0.001480842699529603	0.0006589993776287883	-0.00028474247112171726	0.0015337576007004828	-0.0065729036880657074	0.0047058683494105935	0.005443183230236173	-0.0009572664217557758	-0.00041388736171500635	-0.0032142504141665995	-0.000949559592991136	-0.0014945297259683103	0.0030772999022156	0.0014595880091655999
pheL	0.00044541327602928507	0.003415677668526769	0.002124127550050616	-0.007138587273657322	0.002993940878659487	0.005179017432965338	0.025443502832204104	-0.006537266219966114	-0.0015636579366400838	-0.0018301572544073843	0.004102551750838757	-0.0004866701446007937	0.003505388270581074	0.0039307462284341455	0.009260660298168659
elaA	-0.0017040614783763886	0.0022990320436656474	0.0011785704118665308	-0.010597122963517905	-0.0011498271615710109	0.0031557885091751813	-0.010349487904459238	-0.0029954349133186043	0.0014118280413094907	0.00017035379668885135	-0.005943409749306738	-0.002978326231241226	-0.0005554843652595104	0.0037269212631508707	0.003357656963635236
alsR	0.0005203232145868242	0.0011824967234861105	0.0005469423055183142	-0.003831482685636729	-0.0003761911820038222	0.012912930799648165	0.00206166299758479	0.0027136072888970376	-0.0010701036226237193	-0.0008317992225827941	-0.005681355879642069	-0.004767522066831589	-0.0008262243530017335	0.0030358692840673027	-0.0058935776865109805
fxsA	0.002514791681896895	-0.0011927416059188546	-0.0015116163657512517	-0.009676064271479845	-0.011252514766529203	0.020267242584377527	0.016196803264319895	0.0018453223374672234	-0.0008734385907882825	-0.001804714863951576	0.0019238970731385052	0.015240866523236037	-0.0029598046739372505	-0.0013372494385112078	0.0056161605659872296
dapF	0.0006646442803321406	-0.00043809342372696847	-4.0855111032911396e-07	-0.00424329224973917	-0.0004525311425095424	0.0007498001132626086	0.0030273381178267302	-0.0007604637433905737	0.0005257674740278162	0.00019314805261723427	0.0358513780683279	-0.00711362752597779	-0.0032091839603675776	0.002212464804761112	0.029993295557796954
ppiB	0.0011395490623544902	0.0014070360315963626	-0.0013224733294919134	-0.0022527811489999293	0.0014421910769306123	0.011288685351610183	0.006000509038567543	-0.007506618085317314	-0.000528597391967196	-0.001592422029037163	0.0015326485014520586	-0.0043173218425363305	0.0016948820670748604	0.00018140653031878173	0.004566363147459924
maeB	-0.001729510233271867	0.0003931675766943954	0.0003691452130442485	-0.00149253856157884	0.0006702748686075211	0.004614048763178289	-0.003931783391162753	-0.002679088448639959	-0.0005907656086492352	-0.0005931919349458473	-0.002921868641860783	-0.004753629784099758	-1.9896667834977248e-05	0.0027739223232492805	0.005663956045173109
cysQ	0.013149864161387087	0.01429910644888878	0.0029350296570919455	-0.009390788245946169	0.0009464122401550412	0.07266964495182038	-0.01791999412700534	0.12711265228688717	-0.015819365568459035	-0.0016756218429658343	-0.008560458552092315	0.006226474517025054	0.017145337649138576	0.0061193637549877165	-0.0012269438162911684
tyrB	-2.283256922964938e-05	-0.00019626433384019039	-0.001486056896392256	-0.0036100460286252203	-0.001101754589471966	0.008073832113295794	-0.013431463977321983	0.002358024325221777	-0.0013813604414463043	-0.00025162455472949307	0.00013380360731389375	-0.007704564952291548	-0.0035065607930791667	-0.00030877587967552243	0.0005917767790379003
ligT	-0.0003622354826075025	-0.00027003475101082584	0.0006159772584214807	0.02297003149986267	-0.005883750165812671	0.005128341349773109	0.001560900640906766	0.0017982046026736498	0.0003223821724532172	-0.00033390790670100284	-0.004907702896744013	-0.014564314568415284	-0.0024417208659137228	0.0033598611992783846	0.0012671311548911035
frdA	0.001499642509734258	0.0016810826456639916	0.0037270817579701542	-0.006659755385480821	0.007073079589754343	0.009412088124081492	-0.02474509032443166	-0.0009341970173409209	-0.0003043179046653677	5.5054842960089445e-06	0.002424603896215558	0.032794069610536096	-0.0029687219108623193	0.005403318554162979	0.008272723676636815
deoC	-0.0013066683290526271	-0.0009775556362001225	0.0010372725664637983	-0.007238305793143809	-0.004210526766255498	-0.005932518653571606	0.02204994210973382	0.003925786498002708	0.00010448815920881316	0.0002710955527453986	-0.004006145116873086	-0.006855647219344974	-0.0016137961366954427	0.003366511301137507	0.0024387369118630885
yajB	-0.0031820347183384003	0.001675953830126673	0.0009647905849851667	-0.0009305094898445532	0.004064377476461232	0.004776546163484454	0.001700756597565487	-0.0005628494796656014	0.0006480259931413456	0.0006088268529716318	0.0004330535983899608	0.010872154226526619	-0.0028916312976325132	0.002538687528576702	0.013262978289276361
ydiY	-0.002091523646377027	0.0013158985052723437	-0.000719828549772501	-0.004972602780908346	-0.006257113595493138	0.010448929034173488	0.011807763855904341	0.001401215618243441	-4.052164724271279e-05	-0.0009438154057610825	0.00038431360619142654	-0.018292723689228296	0.00047669972044819716	0.0019873247272334995	0.00945942203514278
metK	-0.0024451316334307195	-0.001317081826273352	-0.0004052139018313028	0.004535368112847209	-0.0015234254812821746	0.007757699536159635	0.007111762925051153	-0.002989865473937243	0.0009668156667612493	-0.00020256055187972555	-0.005291018998250365	-0.007908501755446195	-0.0028068207271666414	0.0024185785697773098	-0.0027099931892007587
argA	-0.0012145435821730643	-0.002068689139559865	-0.0026328076142817735	0.0012609755352605133	-0.0012750534783117474	0.0031612745975144207	0.05384590677917003	-0.01321225866675377	0.001945586419897154	-0.0010164730616912514	0.004588181432336569	-0.004082331159152091	-0.0007953709356082851	0.002227595129515976	-0.0034293973562307656
ybfF	-0.002968521376606077	-0.0006412801859551109	-0.0009117118600988761	0.003127367724664509	0.0011815453553572297	0.018877378329634667	0.009971988601610065	-0.008016286799684167	0.0004863460044725798	-0.000782737442143598	0.0005590776825556531	0.0003241852190694772	0.001126930764904358	0.0009786218183580786	0.00496024392079562
uvrA	-0.0009211505344137549	-0.00032340448786271736	0.0004202614843961783	0.004579706713557243	0.0011444327002391218	-0.010328439669683576	0.01921577125787735	-0.00362985611660406	0.0006284534878795967	-0.00034989401819436887	-0.00644098901655525	-0.009060399206355214	0.00026254508088915105	0.0010083264496643096	-0.0009499758313177153
ykgM	-0.01554286220110953	0.006788380010984838	0.0014590217359364032	0.04801044885069132	0.0005767638172255829	0.091921758800745	0.03655055195093155	-0.03610176119953394	0.003972941380925477	-0.002714426149658863	0.0450169300660491	-0.00251463285414502	0.006792334932623521	0.006118509750813246	-0.03527769614011049
lysR	-0.0012791121890768408	0.0007413173577515409	-0.0013183484214823694	-0.007391875493340194	0.0016876041213981807	-0.016225466933101416	0.01721949227154255	-0.004733512424863875	-0.0010557407524902373	-0.0016999164307265576	-0.0003713292654720135	0.0097708448022604	0.0008726024534553289	-0.0016294893098529428	0.004062431692145765
yccF	-0.00024520411679986866	-0.0003680360766884405	0.00018572919972939417	-0.022353074681013822	0.025815114751458167	-0.01478298159316182	0.012784111266955733	-0.0074008429748937486	0.0003135968955248813	-0.0007560389426379768	-0.006582508003339172	0.09040745332837105	0.0001757605855510267	-0.000615133008104749	-0.008269269997254015
fruB	-0.001491765686077997	-0.0030446692882105707	-0.005250671920366585	-0.015162131506949663	0.009394614659249782	-0.029185727890580892	0.00501084822230041	-0.00338927713688463	-0.0007931019034003838	-0.001317336863383345	-0.010501995384693145	0.009802054148167372	0.004071751898379031	-0.0061923092603683475	-0.014508961327373981
ykgC	-0.0010848601767793299	-0.000373600766324671	-0.0018835815507918597	0.017010023538023233	-0.002550171194598079	-0.009726149914786219	0.01068428167141974	-0.008490709839388728	-0.0008930623950436711	-0.0006412579088690284	-0.005535100824199617	0.002522429316304624	0.001208187981385244	-0.0009213196951895952	0.0033364853099919854
metC	-0.0014844514266587794	0.001018382651382126	0.0009690366516588256	-0.03095943300053477	0.006645780140534043	-0.015272944942116737	0.0003753135140868835	-0.00693978208117187	0.001021567172720097	-2.85651939444199e-06	0.00478210374712944	0.006449181903153658	0.0006015446508325726	0.002712911441922188	0.0046469341544434425
yecM	-0.0016803334921132772	-8.970352302640095e-05	0.0003536176367197186	-0.015050010951235891	-0.0055436431290581826	0.0023818140453658997	-0.003098894583526999	0.0010026780870975927	-0.0013770834496244788	-0.0006681489926504802	-0.007159072891809047	-0.022331182584166526	0.00038376711543890683	0.002546285868156701	-0.0010202800575643779
nfo	-0.0017155736964195967	0.0026170810149051247	0.0005809864506591112	0.0005486175580881536	-0.003513278081081808	-0.011271882113069296	-0.008173931920900941	0.008305082488805056	-0.0005837130776490085	-0.0007848096180409866	-0.006629713261500001	-0.010234784595668315	-0.0019738888520816587	0.0021679350011982023	-0.00017699083604384215
ydiU	0.0005600810749456286	0.002778737675398588	0.004718279191292822	0.004293101071380079	-0.0014533048018347471	0.0013099905278068035	-0.0010946566960774362	0.0037066518678329887	0.000797043134807609	0.0009260445532349713	-0.0028031853516586125	-0.0034941613767296075	-0.0047885640832898485	0.009180832430720329	0.006813439205288887
gloA	0.00013102523720590398	-0.0014788539649453014	-0.00041678330133436246	-0.005403015702031552	0.0023215498751960693	0.00203355249715969	0.004578782422468067	0.006139725926332175	0.0007275926077272743	0.0001356282085776385	-0.0021945401281118393	0.005869302842766047	-0.005445280678974217	0.0005828443559585139	-8.556234730349388e-05
ybiV	-0.00018229117369628512	0.0009825591626577079	-0.0009667004202492535	-0.0025230508530512453	4.683660645241616e-05	-0.004664998571388424	0.008690210320055484	0.0038021163176745177	-0.0026079405331984164	-0.0013414465651162956	-0.010107655962929129	0.008926858603954315	0.00039914853208844204	0.0003482273808913305	-0.00021596563645289279
yfiF	-0.004901685137301683	-0.0007700585754355416	-0.001356864122208208	-0.0006055057328194379	-0.0016246624267660082	-0.002121194815263152	0.008117143474519252	-0.0031394781870767476	4.0565848667029056e-05	-0.000907811081999105	0.0054505468206480145	-0.005125834397040308	-0.0027424896764288464	-0.00014805215556407348	0.0009275088529102504
ddlA	-0.0012062169378623366	-0.00022122934300568885	7.886406376201194e-05	-0.004819403914734721	-0.000655103781609796	-0.011188495326787234	-0.006909799603745341	-0.002887348139192909	0.00017186396162287564	-0.0006155520123541804	-0.0030379313277080653	-0.00620542589109391	-0.0013091481495536416	0.004297668100334704	0.005786420507356524
ybdL	-0.002287073351908475	0.0007281030211015604	-0.00026897372532403097	0.003322865308728069	0.004118698458187282	-0.0018607606703881173	-0.010317228250205517	-0.005783909857273102	0.0005582127784145996	-1.651847711641549e-05	-0.0006741652730852365	-1.7123773777711903e-05	-0.0004083821017025824	0.001456780683947727	0.009221264133229852
ybhQ	0.0018799977516755462	0.0014730149816023187	0.0011208352982066572	-0.007071604421362281	0.0015392308810260147	-0.007101051853969693	0.010361501462757588	-0.01238764714449644	0.0027815795200876892	-0.00014892362172298795	-0.0029070254741236567	-0.0025972281978465617	0.0014194536404347564	0.0038962522055953743	0.011913189003244042
rof	-0.0016921394935343415	0.0022908877744339407	0.0015768996614497154	0.0015134831133764236	0.0027003593556582926	-0.0060480371629819275	-0.004048826089128852	-0.0022260516602545977	0.001295332460431382	-0.0001986888002058237	-9.886513871606439e-05	0.0023271203832700847	-0.001041356350031558	0.004111066237092018	0.006239844546653331
ybiF	0.0012891571479849517	-0.00032304362408467567	-0.0005025954748271033	-0.0027171851880848407	0.0018583893042523414	-0.0011444872024003417	0.025501143131405116	-0.0031515565467998387	0.0002890541954548098	-0.0017236933681597732	-0.002214384467806667	-0.00685541589744389	0.0007752458141003006	0.0021022924757562577	0.0013685535360127687
rhlE	-0.0008416091231629253	0.0029054007562808693	0.002331837946549058	0.0010542317444924266	0.0019386213412508368	-0.011402241308242083	0.036826097220182416	-0.009361859299242497	0.0025307331280782818	0.0005722272245589284	0.005147265633568167	0.0014807661855593323	0.001867610746185493	0.006486315201036632	0.006410281262360513
ybiN	-0.0012170740973670036	0.0021424667816609144	-0.00023113128409022466	-4.8575530272501055e-05	-0.0018369102699216456	-0.010439830599352717	0.04503463298082352	-0.01014477108605206	0.0003661106394520175	-0.0010017161435409588	-0.0026451903209090233	0.0018087485793512315	0.002542920690056158	0.0006157405115664005	-0.0005015447287587449
qseB	-0.0007569442340172827	-0.0014094025338999927	-0.0020462913275696337	-0.004557674648240208	0.003862586528994143	0.0011506925406865776	0.008390511935576796	-0.0035998638812452556	-0.00105605908727739	-0.0018962908351053316	-0.0029264621948823333	0.0028946023248136044	-0.00022403616703631557	-0.0010829970007762313	0.00161355935735628
mipA	0.01390339926816523	-0.002243103373912163	-0.014027039436623454	0.10230251610279083	-1.281204451515805e-05	0.07691985853016377	0.09653040826320648	0.10834082655608654	-0.011407100814394652	-0.0012865151806050036	0.0015618854644708336	0.0021163098583929243	0.023588355967258834	-0.020523912031203507	-0.019565168246626855
ybjK	-0.005221814177930355	0.0019527044100686908	-7.576452175271697e-05	-0.0036001119343563913	4.4240334354981314e-05	-0.022533077169209718	0.010750547936186194	0.0016328254563268273	-0.0004929614544380457	-0.000201129868488702	-0.0035149483010172844	-0.002105724832508713	-0.0009793101484517016	0.0026866327761672438	0.0015039579244330525
sbmA	-0.00042672443902119994	0.0019078083999920635	7.754279366054107e-05	0.0004037425672868267	0.003811909561045468	-0.0024975154898129403	-0.0034420507797040044	-0.00016429042298113928	-0.0024898666376248	-0.000978036382493664	0.00013275200180942192	0.006870465870015323	0.00031710089361771987	0.0009591778693720699	0.00247064373223111
zupT	-0.0041997270891442895	0.0007270817866083235	0.0010444994294084608	-0.0012706357904244214	-0.00029397728183539585	0.0017317678965628148	0.016262072958052157	0.008067464875057339	-0.0005222640695865266	0.0006816278103772685	0.00024126563250320032	-0.01114936008118093	-0.005245258810043514	0.005723519469611347	0.01163232526741922
dsrA	-0.0019961365638300776	0.0017130234965588896	0.0002468337588652503	-0.0035535324667580427	-0.0016956204583402723	-0.01070758386515081	0.0065663733519613745	-0.0034734427114017307	0.0004466357859200798	-0.0003202874804299931	-0.0024352105613797905	-0.0013563706050626933	-0.00033813038485702116	0.0023829045449383556	-0.0017409471166320144
yafS	0.0004943918716162443	-0.0002886390296043828	-0.0005150698212673888	-0.002404977520927787	-0.0007301741727860644	-0.0036256329412572086	0.005767830130644143	-0.0045754330279305575	-0.000667602204484865	-0.0008812342070503138	-0.0030244350642897187	0.0006903103832155466	-0.0004303219175199047	4.068000900588231e-05	-0.0011191809014417231
ybbL	-0.0012319841363932938	-4.781637995165511e-05	-0.0014565693540498615	-0.008530774563550949	-0.0002863090980099514	-0.010450986539945006	0.0070128088351339105	0.0011991546105127782	-0.0006912350910715758	-0.00013681562443499463	-0.0017669205914717168	-0.003372581107541919	-0.0018058940642008401	-0.0016409747721627356	-0.002256167877931148
ecfG	-0.002523185859899968	0.004478971594944596	0.0015879255067557097	-0.007496411157771945	0.0006068919913377613	-0.016051973644644023	0.016498724389821293	-0.006718224263750017	0.0006011771844350733	-0.000866057133829468	-0.0010914880060590804	0.003310855790041387	0.0004673262311886233	0.003914117529056967	-0.0013856534694787115
rcsC	0.0006596573651768267	0.00018350903045018187	-0.0003897048119688407	-0.003390211162623018	0.0029758314648643137	-0.005086455387063324	0.015475259032100439	-0.004595261490903795	-0.0005584153399104253	-0.0010089728832581495	0.0051917844498530034	0.0034559415117837488	0.0009646412937367	-0.00045056642120471223	0.0025941084488295017
dpiB	-0.002426577783189714	-0.0013790248322766274	-0.0009116746170911938	-0.005414310423657298	-7.436901410073915e-06	0.004868484530597925	-0.001407304487656802	-6.417971962946467e-06	0.0005953234399203211	-0.0018171036240072496	-0.003199097982142121	0.0020978497061878445	-0.0027311938654923117	0.0003350229313946329	-0.0033594328188337385
kdsB	-0.003196473813150078	0.0010905335698043928	-0.000890392005094327	-0.008293734956532716	0.0023223844380117955	-0.006494025932624936	0.0010076305968686938	-0.004823240516707301	-0.0005552799833822064	-0.0008443117307229753	-0.008353041196241974	-0.01023803542368114	-4.2164209088400366e-05	-1.2943757422689829e-06	-0.005065046329982579
yqjI	-0.002484573507681489	0.0001999423828237923	-0.00038233950472204014	-4.173163812083658e-05	0.005776514802128077	-0.002798256198875606	0.006373041965998709	-0.001547392247011885	-0.0008585798129206523	-0.00015666211880754297	0.005336390496231616	0.06435659661889076	-0.0008264592412511358	0.0008834738237783313	0.0023124513938091694
ypeA	0.001110638789832592	-0.0006238096073502674	8.106592576950788e-05	-0.004650138597935438	0.0012819565238896757	1.7750498045643326e-05	-0.00666005234234035	0.0005254539899760858	-0.000949007889139466	-0.0006058004029734755	-0.0013962540414649994	-0.0015563375770580024	-0.0018671468287392195	0.0003236814873525873	0.002850554508622736
ydgH	-0.002765737399458885	0.00492141090799123	0.002132874564267695	-0.011297322055324912	0.00035494572191964837	-0.00974767561070621	-0.005135058835148812	-0.016827341392636298	0.0016411310393596068	-0.0006051341174990892	-0.008405137658119202	-0.006902196416631341	0.0015480106861992594	0.005584833356551826	-0.006678307503461838
entS	0.000174797428335296	0.0025218953168950975	0.0016900804941542447	-0.0033061577775515614	0.0023228687420487402	-0.004489366486668586	-0.007220132742077112	0.0076139129558578135	-0.0002935482148950541	-0.0001977145672852597	-0.0019870206690393386	-0.0002649694198044017	-0.0018612046344104048	0.004124449645169079	0.0041487406939268116
ybaY	0.0010733068874105812	0.0031636155419982968	0.003338747727684677	-0.00895853633992374	0.0016012966574635358	0.017752753533422948	-0.03781171262264252	-0.0036097116861492397	0.0005870126490481198	0.0005358291776915339	0.004518812811002135	0.0013047952845226974	-0.002483998057825199	0.006013826439157128	0.0015705283614806831
hofM	0.0011799047735985369	0.00035962963302154093	-0.0014190261135809124	-0.0026814929000101985	8.837626613967586e-05	-0.0012349491834174843	0.00015199612229480408	-0.003837091487366706	-0.0008734878344694153	-0.0011475368947104876	0.002816670860629529	-0.007330620433203876	0.0007903110016335828	-0.0011934299871791153	0.005242834086529911
yegE	-0.0024422641796991227	-0.00021601891771297232	-0.000457115269091446	-0.006629392998293042	-0.0014974220562726259	-0.0004308753757504746	0.0008614816016051919	0.004406523955985904	0.0009827127744210884	0.00041311421148978306	-0.001695051995338872	0.005972529477439821	-0.0019783463570322976	0.0009634006815031171	-0.0017772778857033699
lolC	0.0001899266993859783	0.0008832771575544029	-0.001036734499502927	-0.005147044989280402	-0.0015465129585936666	-0.010200018025934697	0.001766657818807289	-0.0006904001740622335	-0.0023352521378546954	-0.000814360288022288	-0.0002453203492041212	-0.015401592059060932	-0.000581082508721142	-0.0003652395083918236	0.006034866855479777
pgpB	-0.0003212776215514168	-0.0008033452241215855	0.00015420666706631892	-0.007301971958950162	-0.0011000399780459703	0.005210300483740866	0.01770916786044836	0.0053840215876698495	-0.0005747285674442537	-0.0006787074620748522	-0.00011562070125364698	0.002080548556987196	-0.00209854570209015	0.0008239899802720174	-0.0010054185544140636
b3505	0.0007084859727183357	-0.0010522367397788912	-0.0016999273269902916	-0.009523709556087851	-0.0032337547047063707	-0.008087179195135831	0.011706279469653963	9.39912141421928e-05	-0.000933270703535527	-0.0007204748977660146	0.001986370417289436	-0.005408810512162745	-0.0002155985778381912	-0.0005407544109039008	-0.0020670709130354227
yfeN	-0.000830661659128964	0.0027994247735477983	0.00039431147510185835	-0.0003101199638331309	0.002811779335606843	-0.006841479283757508	-0.0012452044361270964	-0.010318966070190071	0.0007685779270832426	-0.000694358678164879	-0.001527686578920111	-0.00034103438549209385	0.0014061174230616405	0.0015947333455551417	0.0027961427764967082
pepT	0.0013084386428818106	0.005284937568940222	-0.00020601429234375245	-0.005330799706280231	-0.00023780334493494592	0.016362422313541174	-0.006831182530149817	-0.016646736972033976	-0.004282397273927927	-0.002910062109670007	-0.0006059584557078779	-0.01122992753982544	0.00208745159051684	0.0009760714042931795	0.008338012304157018
yfdC	-0.0006708059727679938	0.005192069057375193	0.00173024776391685	-0.012698810501024126	0.0007890478108311072	0.0013692609802819788	-0.01425197733566165	-0.015588651057332753	0.00015139532799366863	-0.0015130174093450565	0.003705192233901471	0.02169061662629247	0.0025735544577291437	0.003082232200540602	-0.0022144386591389773
htrL	-0.0011253300495445728	0.0007599193323403597	-0.0003240546473534778	0.026902393344789742	-0.002890097766648978	0.003729326743632555	0.011269404804334044	-0.002181578141171485	-0.0002867107435304206	-0.0009310609914912248	-0.0049042775481939315	-0.009359807381406427	0.0002288508897995105	0.0016786932630930096	0.0020581651106476783
yqgA	0.00020390988618601113	0.0012660235492512584	-0.00013906159307225608	-0.004783243234269321	-0.0003614432300673798	-0.0009735810424899682	-0.006013271841220557	-0.0052785155130550265	-6.332532837063809e-05	-0.0008727934825828815	-0.0053922182507812975	-0.00010493952671822626	-0.0002916266405162491	0.0026033543376252056	-0.0009662524680607021
znuC	-0.0075076192338019605	0.009817565362900495	-0.0023846561182290314	-0.005476207076571882	0.008664555381983519	-0.025514330454170703	0.001236268316861242	-0.03695604860782623	0.002198939959635027	-0.00254968416327274	0.007867148965597153	0.007242618529126048	0.017155575139605136	-0.003459822272416204	0.005375935933552682
ecfD	0.001316083250567317	-0.0008770305925281718	0.0002089925830659922	-0.005361226690001786	-0.002544123169500381	0.003397214342840016	0.009837982868775725	0.0066070185601711275	0.0004956514158402569	0.00028957630292349775	-0.0066470857709646225	-0.007689153552055359	-0.0038525859140847102	0.0025476196804083886	0.0018916964356321842
rplT	-0.0006848199135856703	-0.0007244619267294184	-0.0017232516955118626	-0.012140777930617332	-0.0014071952458471059	0.000964905108558014	0.004880366628058254	0.002210272883530706	-0.00012625076368749433	-0.0010504412958510668	-0.010971005549654364	0.00260070008225739	0.0001814676559507757	-0.0011110756709240377	-0.0036163738067261876
yghU	-0.00022212792304344476	0.0030839221831411123	0.0006709453626535833	-0.00435683498159051	-0.0002701735618757084	0.014838071707636118	-0.0013661479263100773	-0.006213666484691203	0.0006687685358338059	-0.0005989387355806553	-0.0026296850107610224	0.0026491807331331073	0.0004098991812936154	0.0033007904281839727	-0.0003113165954709984
yfhH	0.00015623886982211844	-0.001583694809814915	-0.0029530978854745626	-0.004961320296861232	0.0032048027566634117	-0.0020080058998428285	0.014066832819953561	-0.0018480831454508006	-0.0007446162786800414	-0.0016905880723911595	-0.00033143743028631436	0.012244704253971577	-0.0016497424004195504	-0.002753343244548887	0.0015488382452167571
yqiJ	0.0020798126165755093	-0.0009779858338879422	-0.0013969958876259626	-0.005275507387705147	0.0011051101423799991	0.006326251029968262	0.010581239089369775	-0.0008820117783034221	-0.00023578764041303656	-0.001000590820190867	-0.0070256597036495805	0.0007413735019508749	-0.001730047873255	-0.0006154523068107664	-0.006426828689873218
rpmI	0.00019491415601805785	-0.0005444776531658136	-0.001967039096634835	0.004291932038031518	-0.002743222957942635	-0.0023788862861692907	0.0005043683922849596	-0.00267152308486402	-0.000699066822999157	-0.0014925595325227063	0.030305359307676555	-0.0053610588191077115	-0.0008803347893690333	-0.0018522540351841598	0.031214787308126688
pldA	-0.0007121651590568945	0.00035576228081481533	-0.0006341336615150794	-0.003783387534786016	-0.0006535617244662717	0.006444991105236113	0.002548964822199196	0.00010661000077107019	0.00030694300337927413	-0.0006234804511979133	-0.004845798714086413	0.00035760048602242024	-0.0012267919836554632	0.0009995140321552754	-0.0008858995046466589
yrbG	0.0012198555399663747	-0.00027176434319699184	-0.00018630912047228775	-0.004787552747875452	-0.019119971208274366	0.00553407518658787	-0.003690435464959592	-0.0051236806763336066	0.0007614716526586563	-0.0005801175479042198	-0.0028027593181468545	-0.009220940321683883	0.00010837409547137388	0.0003389106394024566	-0.003138219607062638
dacB	-0.0005653505463851616	7.504658514939422e-05	-0.0002795359696028754	-0.004421534389257431	-0.0002799460291862488	0.0031217830372042956	-6.601547618629412e-05	-0.0018747770716436207	0.0003504410950699821	-0.0005892811164944377	-0.006736558945849538	0.0008475589810404926	-0.0004543198269309496	0.00012860356058808976	-0.000610427952487953
rrfG	-0.00030876112112309783	0.0005857762997038662	-0.00045031061279587447	-0.008588386103510856	-0.0005421133060008287	-0.011175466533750296	0.0057991989376023415	-0.001523889326490462	-0.0009426111273933202	-0.00037395275258936034	-0.008972184462472797	-0.0024165300698950885	-0.001578056611154363	0.0019195931043941529	0.0015647184348199516
lacZ	-0.004038513079285622	0.005783243882469833	0.005411718669347465	0.004673162880353629	0.0030519762309268116	0.032832968309521676	0.019352093283087016	0.00423678400926292	-0.00016866981212729115	-0.00011927921194176425	0.0047363431006669995	0.018196102250367403	-0.001447874427484124	0.008341392083093525	0.014111391715705395
yheS	0.0008397281117504462	0.0012734850560082124	0.0006753897911403328	-0.003940361561253667	0.00047944480291334913	-0.00626796736381948	0.003501145278569311	-0.006494907685555518	-0.00011436422932774804	-0.00039934339117488814	0.00021458400660776534	-0.003498461649287492	0.00028247747315004106	0.0010212903935462236	0.0013397027330938726
ydiV	-0.0009932467830367387	-0.0019142598728649318	-0.00019881076077581382	0.006871353802271187	-0.0007223334192531184	-0.012592292195186018	0.014432015614584088	0.00218040581443347	-0.0027355096978135406	-0.0015996972278478634	-0.008301605293527246	0.00024338687988347373	-0.0037083921740841434	0.0029004836338572203	-0.010902482233941555
ygfU	0.0003097211115527898	0.0009335955459391698	0.0009492614975897595	-0.0030911891744472087	-0.0021562236873432995	-0.012010255400091409	-0.00028034923190716653	-0.004023140966892242	0.0009914671187289058	-8.384458207403046e-05	-0.003748486707918346	-0.0037584610958583653	-0.00037863115930045443	0.002916196449659765	0.005708816451951862
ybjH	-0.002115640372503549	0.0006848880680627189	0.00016357277345377952	0.0015326199238188565	-0.0037326728249900045	0.0026669595087878404	0.0007802272128174081	-0.0050392220169305805	-0.0004664688016055152	-0.0006837211612398815	0.0003991119080455974	-0.028673698455095292	-0.0008979078529263055	0.0011321581050287933	-0.0004280684966943227
recN	0.0012672336748801173	0.002065673301694915	0.0009509270486887545	-0.01934086825698614	0.01348057234659791	0.002023354577831924	-0.0024604084435850384	-0.008510037027299404	0.0011434999422635884	-0.0006199918998719519	0.01244998642243445	0.0678925473242998	-0.0004967221802981369	0.001550016748951748	0.012073555244132877
yeaE	-0.0007437538396334276	0.0002909759949397994	0.0013529898808337748	0.010075640678405762	0.002939227477181703	-0.009473732225596904	-0.011463181125000119	-0.006410661134868861	-0.000506605395639781	-0.0003205817131867705	-0.002560173498932272	-0.004627364333719015	-0.002437003474424492	0.0027792864106595517	0.004151233863085508
pitA	1.4784755894652335e-05	0.0004388828644619025	0.0004454000366968103	-0.007325944751501084	-0.0015037461696192622	0.006391620566137135	0.010835386300459503	-0.009257026230916381	-0.0001718202831511917	-0.0007207987886847906	-0.002844975444022566	0.0006223618669901044	0.00046623016831027456	0.0007566861074883491	-0.000928527670330368
ymcC	-0.0017598733864724635	0.0012978104769717901	0.00026655037479940804	-0.004523074966855347	-0.0011425014981068671	-0.0043249183101579545	0.0018752643745392561	-0.002562327473424375	0.0001464701646909816	-0.00026871929055988697	-0.003057323908433318	-0.0004514576678047888	-0.0004608755028688809	0.0032025587419047953	-0.0022685039788484574
ilvD	-0.0014743264310527592	-1.5290465653379216e-05	-0.0012640917324461044	0.006217227783054113	0.00047559704165905714	-0.00928855087608099	0.010584379620850086	-0.008798352545127272	0.0005030295086180559	-0.0009645338069243604	-0.0039256862411275505	0.0016363568941596895	0.0010069768563058812	-0.0011522908508777617	-0.003051413781940937
manY	-0.0006497360783396289	-0.0006820935913128778	-0.0019537928025238215	-0.002494926396757364	0.003423001824412495	-0.013637914005666971	-0.0014810293435584753	0.0019710573449265214	0.0005615008866880089	-0.0004898588168182332	-0.005709883156232536	-0.009573956336826086	-0.0003433551800222324	-0.0021884678700007498	-0.002088482843246311
yhfA	-0.0023707165732048453	0.0003959973121527582	-0.00036785611329833047	-0.00858565466478467	-7.664320561161731e-05	0.0006969546806067228	-0.005724523584358394	-0.0006835319200763479	2.688548946935043e-05	-0.0002443947637512321	-0.004009753637947142	-0.006383716771379114	-0.0014467616874096264	0.0015435693331528454	-0.00011430829094024376
aes	-0.007781589468941093	-0.0008058832958340645	-0.000898612211458385	0.012258393056690693	0.0030910275061614813	0.003708352241665125	0.0029352818964980543	0.001888226775918156	0.0006806519022211433	-0.0009517475688431682	0.0008282681624405086	-0.0018416968197561801	-0.0030491870480129518	0.0010438235430046917	0.043061065785586834
ygjG	0.0019210680690594018	0.007724372697994113	0.005369808259420097	0.010268637128174305	0.005356393079273403	0.0005808080465067178	-0.03207339350134134	-0.010273881144821645	0.000820211436948739	1.6632621703916287e-05	0.003810783240478486	0.0070746576273813845	0.002803484231783414	0.009409181009978056	0.010928935948759317
mrp	-0.004774803286418319	0.02483420416712761	-0.011094472827389837	-0.006332441074773669	0.0004194831318454817	0.026626802012324334	-0.03293520629405975	0.0493717684969306	-0.01769198792986572	-0.01579631219831217	0.00012433698590029961	-0.003246222548186779	0.01802396323217685	-0.030637825038284064	-0.011901991181075574
msrB	9.906069917633432e-06	-0.0013669570605270565	-0.0037155307829380034	0.0009668990049976855	0.0013141295744571835	0.006257143504917621	0.017108032181859016	-0.0021154708066023886	0.0015751012705732138	3.3747721537078045e-05	0.00025078561244299633	0.002534166753757745	-0.0011045879772752076	-0.0025792300165630878	-0.0023603208921849726
ycbC	-0.0033985231118276713	-3.2570598522170256e-05	-0.0014495824428740888	0.0076828816207125785	0.000997226204490289	-0.012649929020553827	0.016503251306712628	-0.0022680395073257386	-0.003212138677481562	-0.0008583690393267267	-0.0021540671563707293	-5.271554528007982e-05	0.0011332408382686372	0.00203167769825086	-0.0031795736914500593
argG	-0.0021435034181922674	0.0004545067617436871	-0.00026624780788552015	4.224595319101354e-05	0.001306359391892329	-0.00885267112404108	0.03398458983749151	0.0027170582395046948	0.00014214744071068707	-0.0006051914899432128	0.00045003895153058695	0.0007680023659486323	-0.0034204375150288084	0.004836300578899682	-0.0009321552061010152
yejK	0.0007624137122184038	-0.0009076273086247966	-0.0012912127515301108	0.11910268172621727	-0.002991290215868503	-0.00339106255909428	0.0044620019290596245	-0.011463830461725593	-0.0024240924348123373	-0.0013054539568733469	-0.009816500535234808	-0.012987573221325875	-0.0010183578045593073	-0.00031733554525999354	-0.00216828394215554
yacH	-0.00216591767501086	0.0001391788818364148	-0.0012479109968990087	-0.003660449043381959	0.003465005101170391	0.0018369680584874005	0.0030179573874920605	0.0030534068890847267	-0.001999633852392435	-0.0006993079999130758	-0.000440615612315014	0.004112209719605744	-0.001130216900492087	-0.00033574509929167105	-0.0016023684991523623
upp	-0.003955562310293317	0.002909646776970476	0.0016308305016718805	0.0012688947992864996	0.0021425899816676975	-0.0025450960593298077	0.06311572179198265	-0.013958502560853958	0.0009589261750807054	-0.0010201955714726491	0.005044532404281199	0.003035151360090822	0.0027920620995717464	0.004137960225343704	0.0050338661763817075
asnA	-0.002708254405297339	-0.0018822107487358154	-0.002040232189465314	-0.0019212614418938755	-0.002060789584647864	0.0026900740270502867	0.000445332300150767	0.000810291703674011	0.0009115107380785048	-0.00040016039933852226	-0.008349192077293992	-0.003279994975309819	-0.001096795491189752	-0.0010447823104914279	-0.007581598623655737
entF	-0.0011879037017934024	0.00013107832877722102	-0.00019656231015687808	-0.003662907897960395	-0.00033705290377838537	0.001441386251244694	0.002784744268283248	0.0019941449060570447	-0.0013352614280302078	-0.0009238187838009143	-0.004170035505667329	-0.0030642134114168586	7.80715213898157e-05	0.0008508297451771796	-0.003688596140127629
dps	-0.0009192104527028278	-0.0005466534945298918	-0.0019459505670238286	-0.0008897888922365382	0.0026709278812631966	-0.00021854602338862604	0.012649775510653853	0.0026646174839697776	0.0002560831414302811	-0.0009417147740317756	-0.0023310273909009993	0.0013511273008771241	-0.0013813937969326254	-0.0006453345582121983	-0.0023613006062805655
murB	-0.0014080436620861293	0.000595204551354982	0.0003138130495790392	-0.0074191005621105435	0.0009703735529910773	0.006570497597567737	0.017285122480243446	0.0018204456439707428	-0.0018750507209915669	-0.0002774603200966986	-0.005346543048508465	-0.0028186845197342336	-0.002902111293837787	0.002359692088793963	0.0024824477708898485
poxB	-0.0012670132098719477	0.0033254851563833654	0.0009147039358504117	-0.004016007985919714	0.0032673362316563725	0.0144133928604424	-0.010286545930430293	-0.006593154310248792	-0.0009464031469542533	-0.00020164005636835066	-0.0056439124699682	0.009391129212453962	-0.00023631756551597402	0.002668803874403238	-0.0026851594122126697
acpP	-0.0007521066995104775	-0.0008096935505454894	0.0023140825517475607	-0.002166292683687061	0.0014229152887128293	0.00014342458787723446	-0.0020778383989818396	0.010546459266915918	-0.0008246478653745725	9.642165951593499e-05	-0.004866021126508713	-0.002957899037282914	-0.004723348287326923	0.004255406646989286	0.0069422023976221684
torS	0.00013945112325018273	-0.00020957688977432554	-0.0005012602976057678	0.00137374646961689	-0.0031889339769259097	0.01646362043917179	0.013455872917547821	-0.0069707875745370984	-0.00039463640438043514	-0.0007825350320157427	0.002273101517930627	-0.010657766275107861	0.000306365908409682	0.0003881180193275213	0.002909061259124428
uidA	-0.0006677081435918808	-0.0015409713401459157	-0.0019905647868290544	-0.005748634333722294	-0.00011205787639482878	-0.010091589894145728	0.00512896582018584	-0.003997719339095056	-0.0018960404966492205	-0.0010083098727536488	-0.001119835035642609	-0.0030014307028613987	-0.00045698018276603566	-0.0012963082909118384	-0.004405515510588884
U66	0.002735630362294614	0.004112697434611619	-0.002268448946997523	-0.0018819776026066392	-0.0015691859880462289	-0.00925325651653111	0.005674165529198944	0.0025893547339364887	-0.005448618684895336	-0.001387335644776832	-0.0005045044294092804	-0.0010700994683429598	-5.9537486730546495e-05	0.00044286143442150204	-0.002252301056869328
torR	-0.0019624092732556165	0.0004745474908850156	-0.0006219607382081449	-0.0063700560806319115	-0.0009820871672127395	-0.012043058779090643	0.011930369753390551	0.006051379907876253	-0.002026477532926947	-0.001672354833985937	-0.00014886505960021168	-0.004785864907316864	-0.0030392105677108988	-0.00018726611597230658	0.0024523967900313436
gatY	-0.001195006645284593	0.0013186121371109038	0.0009126954042585567	-0.0035647009988315406	0.000254712883324828	0.0032146371621638537	-0.0003601879798225127	-0.009310755087062717	0.0016373647458385676	4.282243917082413e-05	-0.0047686378750950095	-0.0028491878695786	-0.000522098310624182	0.004104055962525308	-0.003239536751061678
pabC	-0.0008975881966762245	0.001683310045627877	-0.0011022612312808634	-0.005289569469168782	-0.0011327639874070883	0.005772886783815921	0.006650055763311684	-0.006060580718331039	-0.0019806263654027134	-0.0017519270473844316	0.0005500140570802615	-0.001997672205325216	0.0007053598809246737	-0.0010467593208886683	0.00348110145656392
adhE	-0.0032012123498134314	0.0007431641110451893	0.000407200992340222	-0.014521430740132927	0.002290949032176286	-0.010625740764662623	-0.009010258102789522	-0.00524389112368226	0.00015363689284640712	-0.00028831241105357745	-0.008638215512037277	-0.013745280643925072	-0.00032179715520006615	0.002574792529921979	-0.007619559173472226
yjbB	-0.0010010707995388656	0.0007767867963411845	0.0012664957880042494	-0.007439656965434551	0.0007513061678037047	0.00427059262059629	-0.015405000513419509	-0.007464033029973507	0.000282844067521637	-0.000802395152803286	-0.0053595776110887524	-0.0017166382912546397	-0.0006046143912225302	0.0020015433570370078	-0.0026061920868232845
galS	-0.0002642439233022742	-8.416420008870773e-05	-0.0014516181068029255	-0.0035529731796123086	0.0005062114220345393	-0.0008675837545888499	0.012391746705397964	-0.0013289385731332004	-0.0002182319326675497	-0.000607210822285613	0.0004610000760294497	-0.0031771042640320957	-0.00018667265359076135	-0.0003375502038397826	0.001559553884435445
molR_2	-0.002050339684356004	-0.0016396794572938233	-0.002268194854259491	-0.006224477109499276	-0.0024857756588608027	-0.013139883587136865	0.00023263007344212383	0.0023509555123746393	-0.0006915314204525202	-0.0010092762307297573	-0.0037805812759324907	-0.001094996997853741	-0.0020981323035680747	-0.002663402466569096	-0.0046630557626485825
b2192	-0.0017072470544371753	-0.0005635926505783573	-0.0013475493679288774	-0.005855488143861293	-0.004700835263356566	-0.002637308954726905	0.012766654714941978	-0.0011420010885922237	-0.0012376775906886906	-0.0006838179170995591	-0.006275744228623807	-0.011364658381789922	-0.0021307226424722605	0.000118326604278991	-0.003537728812079877
yjbE	-0.003248149605933577	0.002069851029664278	-0.0006750009203096852	-0.009782705642282962	0.002153459351975471	0.010065356316044927	-0.003564664227887988	-0.008302975362166762	0.0018043157865758985	-2.44074068802317e-05	0.0006567590805934742	-0.008840203173458577	0.000538721972380776	0.001648447948973626	-0.005306293959729373
yjcH	-0.00039638759510125966	0.001484763800399378	-0.0009714980574790388	-0.00806679405272007	0.0011401444661896677	0.0024629203439690173	0.0003044249009690247	-0.0021623992954846473	-0.002068038342986256	-0.0010099863144008062	-0.0043948315270245075	-0.00266211218200624	-0.001217545145499823	0.0008939303818624466	-0.005872058286331594
ubiE	0.0024455063953064383	0.0004941648567910307	0.0014808875264134258	-0.011636179396882653	0.000632217320962809	-0.00557409233879298	0.0029689978412352504	0.0070202107587829235	-0.0005927254128619097	0.0001842418171154021	-0.0038537666643969713	-0.0019476011395454407	-0.004731341983270214	0.004572615753859282	-0.0026188071141950786
yfbV	-0.000834337790729478	0.003473285106010735	0.001133013116195798	0.002116039805114269	-0.0008533194108167663	0.012339942874386906	0.004026571367867291	-0.009495593765750527	0.0014615162124391645	-2.676188405420833e-05	-0.003973945234902203	0.0008168204710818827	-0.0018829144144722496	0.0039172610873356465	-1.0356489456171403e-05
yjbF	-8.312168851261959e-05	0.0029021653207018973	-0.0018249655549880117	-0.008271070681512355	0.0011016755318269133	-0.0151365230884403	0.0012555408733896912	-0.002358157588168979	-0.00017839133921370375	-0.001517316929614508	-0.004561161077581346	-0.0019750347873196007	-0.0009434607266714931	-0.0022130181780084966	-0.006069031003862619
yjcO	0.0016323031834326685	0.0005727001221384853	-0.000110794247884769	-0.0009480142407119274	-0.0002902083523804322	0.011058526150882243	0.004769276231527329	0.0026904304511845114	-0.0007520677644060925	-0.0007782640182469264	0.0004992608772590757	-0.0004372071655234322	-0.0021068868690159127	0.0006024601607350633	0.002857525320723653
hemN	8.978209712950048e-05	-0.001956086808349937	-0.002784176191780716	-0.01005747577175498	-0.0032126646977849306	-0.021695548836141824	0.023481327276676893	-0.0009443294676020742	-0.0006036705756559968	-0.0008874384928999625	-0.004351403214968741	-0.002226255021523684	-0.000821541587356478	-0.0015767474740277976	-0.010892956862226128
aegA	-0.00011933095556742046	-0.00014327932927699294	-0.0012273996835574508	-0.010577008249238134	-0.0012121065065730362	0.007214188612997532	0.003710562859196216	-0.0027939131390303375	-0.0014991227083373815	-0.0014993594692885336	-0.002224798563402146	-0.0020440997718833387	0.0007826779450164372	0.0004774587071733549	0.0017091189569327981
psiE	-0.0008644125878345221	0.0016564424871467053	0.00034406735736411067	-0.006298531307838857	-0.0010746102791745215	-0.013188799554482102	-0.003940421701408923	-0.0008377720462158322	-0.0006836520647630095	-0.0009871294212819312	-0.000997258125571534	-0.006085762409493327	-0.0010745727600170725	0.002826533792540431	0.0006073667458258569
mdtO	-0.0006356833997415379	0.0007785594096640125	-0.0006713356450200081	-0.008743667900562286	-0.0014243615872692316	0.009742269208654761	0.0017891501146368683	-0.001707634829217568	-0.0015672166098374873	-0.0012133128321112458	-0.006771117732860148	-0.011444577621296049	-2.828450950286183e-05	0.0012685829331167042	-0.002949251518584788
mog	0.0006923958653351292	0.0013302744273096323	-0.0010926473711151629	-0.00836224714294076	-0.0012396639341022819	0.008018460609018802	-0.0003201607137452811	-0.008588718008249998	-0.0005046176121686585	-0.0013023127993871738	-0.001310897395014763	0.001222278217319399	0.0010728947678019843	-9.278392572014127e-05	-0.0006729598512174562
ygiP	-0.0006654227385297417	0.025255653895437716	-0.002559864171780646	-0.003291066207457334	0.0001391329202306224	-0.0030496615497395394	0.0010248739196686075	-0.006669783805946281	-0.0042334319185465576	0.011857896500774828	-0.005464733960106969	-0.004586130725219846	-0.038974849978484306	-0.002128105200827122	0.0021194080519489943
yjbJ	-0.0007238440052606166	0.002305036727339029	0.003016179222613573	-0.012285219747573137	0.004519321769475937	0.01725881377235055	-0.02090731034055352	0.0013512176315998658	-0.0007959133625263348	-5.692146937306746e-05	-0.003723924965597689	0.014746314007788896	-0.0034320723680577366	0.005664898329414427	0.0006827254820382223
mdtN	-0.000431494501826819	0.00018475297634722664	-0.0013644802884664386	-0.008516603708267212	-0.001118174190632999	-0.007031585806980729	0.003532701414078474	-0.0008935171103803441	8.863114697305719e-05	-0.0003889755844503237	-0.0003910863897181116	0.0002692121986183338	-0.0014481694544160582	1.0833351670953562e-05	-0.0005879739572992548
pspE	-0.000612290891003795	0.0030697854445315897	0.00309878574218601	-0.0016883448814041912	0.004687773729674518	0.013640544675290585	-0.01481342843733728	-0.009034576313570141	0.000602778999164002	1.4585835362538203e-05	-0.007117112022824585	0.0044039760204032065	-0.0006074903374018866	0.006065217275172472	-0.00268877079943195
glpE	0.0005156296311179176	0.0016800906101707368	0.00037004077865276485	-0.008141228761523962	-0.0012155589496251195	0.01398189401254058	-0.0009815474832430482	-0.006614285977557302	0.00013368068168347235	-0.0009369763744860349	-0.002372805285267532	-0.005286194272339344	-0.0008574360857322512	0.002616970136296004	0.0016714616434182971
yjbI	-0.002143827930558473	0.0048644276452250775	-0.0016323806741274894	-0.0035896675288677217	0.0010225015797186642	-0.0015870989370159805	-0.0010333387681748718	-0.022850870434194804	0.0014219264834537172	-0.002310434979434316	-0.005821292670443654	0.0002235491233295761	0.008692264192210263	-0.0002679431243450381	0.007677437113597989
phnQ	0.0011207381798885763	0.0003404000498994719	-0.0009583184885559603	0.005300068128854037	0.002459248339291662	-0.004102002396248281	0.0008771399757824838	-0.0023121591890230774	-0.0014696968696080149	-0.0016007707131667488	-0.0004801303698332049	-0.007632659310474992	0.00026011124782051036	0.0005469220818486065	-0.011207758476957678
fdoG	0.00028074610338080675	-0.0026931919786147775	-0.0031178532587364314	-0.004391477415338158	0.004660460972227156	0.0058769868221133946	0.01097293883562088	-0.003100504425819963	-0.00016580575982857226	-0.0007586540347133505	0.0026049275253899394	0.004352454785257578	-0.0019513741921050002	-0.002330712291877717	0.002560090138576925
yjdB	0.0016948621347546578	0.0015772186149843037	0.0008420491457218304	-0.005178211922757327	0.0013405500445514917	-0.01582305531948805	0.003424285491928458	-0.003805841226130724	-0.00033842229211586525	-0.00125468923031431	-0.0010305067617446184	0.0556472797319293	-0.0010283009384244018	-0.00031731220049550755	0.0007033766381209717
sfmA	-0.0015415196807589382	0.003510916060768068	0.0010339008620940148	0.0060905201220884915	0.0002300797536736354	0.007541632568463683	-0.0057756152469664816	-0.01767024114727974	0.0007538454110135718	-0.0011976588895711495	-0.0037878969917073844	0.0012014886387623847	0.0029645679218425268	0.0033046136726625265	0.0016792389133479446
zraP	-0.0005131807597354055	0.002057785256765783	-0.0021292124781757595	-0.0191190717369318	0.007362290839664638	-0.0029768685973249375	-0.005341198975220323	-0.009168258486315608	0.0009680228296201676	-0.0008300118890299226	-0.002295654290355742	-0.0046895955177024004	1.6094344606376196e-05	-0.0011965245404280721	-0.011110015921294689
dusA	-0.0008684821450151503	-0.00027850766804476734	-0.00024861830956069753	0.005502753453329206	0.0004595239178161137	-0.01385979525744915	0.027946545984596016	-0.00799753101542592	0.0004948285920545459	-0.0006308847446070356	-0.0030515050143003464	0.0002928599409642629	0.000824923479104841	-0.0014607276406604797	0.006681579104624688
aniC	-0.0023776962840929626	0.0015878481266554446	0.0011590389302000403	-0.010077649215236305	-0.0028712202981114386	-0.008851325288414955	-0.005762443519197405	-0.0056663839193061	-0.001187779507599771	-0.0001530669157829604	-0.0015723287768196314	0.005478774658404291	-0.0006648060069815677	0.0021222119010053577	0.00395074856467545
bioB	-0.001666579000884667	0.002776779658161104	0.004125550822354853	-0.006138109620660543	0.0043855138728395105	-0.006329833674244583	-0.02299232043325901	-0.006249104919843376	0.0017061675398144871	0.0003357835125222982	-0.0005596980202244594	0.006162973041646183	0.00011821253805881343	0.005386406979523599	0.004836530154570937
dcuS	0.0003789902661810629	-0.0011213135055731982	-0.0001681796913908329	-0.009541628286242484	0.003944196584634483	0.0031644596229307353	0.019988160207867624	-0.0056710021290928125	0.00010319688193703769	-0.0008695064279452774	-0.004197484590113163	0.0036169550847262146	-0.0007615192358593136	-0.0009518845641287043	0.0017800854216329753
yjbQ	1.7543829380883834e-05	-3.6220606743881946e-05	0.0013053677778225392	-0.0041976036131381985	-0.0009764192625880241	-0.01532177853398025	-0.009322190014645458	-0.007278049336746335	0.0009292861068388447	3.232263687661532e-05	-0.006299771447665989	-0.007151816575787962	0.0002592847491782832	0.002528340716380626	-0.0029191773198544977
yjdF	-0.0009971872926689683	-0.0007561905111651868	-0.00031734889693325386	-0.004696373660117388	0.0004740969798876904	-0.009293555738404393	-0.006797002325765788	0.0006110310129588469	-0.0006878107349621132	-0.00019084135174235128	-0.007232414642348885	-0.007009924231097102	-0.0002582274769721777	0.0012498168018646538	-0.004284338429570198
gltX	-0.0007506384467706084	0.0012601190147688611	0.002158873698208481	-0.0044167313491925595	-0.0014532710670027882	-0.010082203662022948	-0.003002020069397986	-0.007318319557234645	0.002095775024499744	3.524975712967848e-05	-0.0015073726617265493	-0.006776495077647268	0.00041743316365046854	0.003034180293325335	0.0024287774274125693
xylF	-0.0017129535437561572	0.001687753542792052	-0.000664710293058306	-0.003665958740748465	0.00029295353102497756	-0.0035534230014309287	0.011593162370845676	-0.0017708546493668108	-0.0025834386004135014	-0.0011666774573028985	-0.0090063348505646	-0.002435251127462834	0.0013888417294316262	0.0012479714036453516	-0.009836810734122991
yccM	-0.0020814723754301666	-0.0005702716647647321	0.0006762489303946495	-0.0034433106309734287	0.00012916705003590323	-0.02837748674675822	0.0005428777821362018	0.0010029821755597368	-0.0006060554028954356	-0.00022782392186920596	0.003960591121576726	-0.0014585139998234808	-2.2967842333713064e-05	0.003153530245181173	0.002182757458649576
rmuC	0.0007293247297639027	0.003438105168752372	0.0011124910728540272	-0.0026297911023721097	0.0013958851830102503	0.0014920284517575056	0.0030050877411849797	-0.002768318532034755	0.0010076970123918728	-0.0007664928544475416	-0.003444858614820987	0.009156612763181329	0.0011712033729383115	0.004911346384324134	-0.0007355829211883247
ygjI	-0.0010745141736697406	-0.0006791088348836638	-0.0022867292375303803	0.004515119129791856	0.00014488200962659904	-0.022853808011859655	0.016661335118114948	0.0064065971132367845	-0.0003747469576774165	-0.0006546712556225529	-0.004351434856653213	-0.003843808504752815	0.0003687330741310787	0.0004750526364659891	-0.0040213547879830005
corA	0.03427367653697729	0.006807090416550636	-0.00912918676622212	0.0020203344780020415	0.005026305727660656	0.10367628253996372	0.04709948342293501	-0.034596376325935124	0.020949931479990483	0.015897324300337447	-0.006908445828594267	0.013909634798765183	-0.031110754303903466	-0.009030461898073555	-0.002608581739477813
ybcV	-0.0007680407265434042	-0.0010812077426817267	-0.0018849532876629382	-0.007725584614090622	0.00422473210375756	-0.013049397310242057	-0.0026429444691166283	-0.006708229947835207	-0.00025622320241382114	-0.0017243576213627695	-0.0023895003530196844	-0.004559170305728912	0.001182185943906072	-0.0033057758095674217	-0.0031113862828351557
yaiA	-0.000499941234011203	0.004286767174489796	0.0022727132542058825	0.0019476915861014277	-0.0007613845448940993	0.022936541438102722	-0.021532287653535605	-0.005345622808672488	-0.0007619147829245776	-0.000738499336174678	-0.0032934050168842077	0.008848629975691438	-0.0010138551214729514	0.0051917765103280545	-0.0036197975580580534
frlA	-0.03268043730407953	0.0058629286102950574	0.0029913791851140558	0.007086437316611409	0.002965331058949232	-0.03143027450889349	0.02557302901521325	-0.0009761802841239842	0.005871182084083557	0.0010714433155953884	0.010761129772290587	-0.008531539095565676	0.008416427720158574	0.007339745969511568	0.006643043030053377
cysZ	0.0015323693072423338	0.002392932593356818	0.0018574602075386792	-0.012250335905700922	-0.0012859184865374117	-0.035978373996913435	0.008185627851635218	-0.00962014920078218	0.0006308249394351151	0.0004191873223431049	-0.008102325685322286	-0.001803108009044081	-0.0003716045182691999	0.0072869886737316845	-0.010144868483766913
ybhI	-0.0005040207860292867	0.002014162022387609	-0.0008057657204335555	-0.0018270916573237628	0.0012480627989862115	-0.016946454104036092	0.0029012950183823706	-0.0056032595364376905	-0.000447379301476758	-0.0008018880588821618	-0.00026525627763476225	0.0016643570351880044	0.00034250925696196864	-0.00034231165976962076	-0.003780903406441212
aidB	0.0006724058999679983	-0.0030614408990368245	-0.002446746025234461	0.0010633381980005652	0.0012196973548270762	-0.005570895420387387	0.008604513565078378	-0.005058365711010993	0.00046364380323211664	-0.0018326004810002912	-0.0006209839135408402	0.000441582488710992	0.00031052967982299356	-0.001904901578091085	-0.006213317662477493
yeeR	-0.001525474585359916	0.0005949631432304159	-0.0012269097950775177	-0.0015099462843500078	0.0020219043432734905	-0.005792710217647255	-0.0036092398199252785	-0.004613435282371938	-0.0008237780869239941	-0.0004634052888119975	-0.004158213450573385	0.000890860672807321	-0.00013677142833987902	-5.19882105072611e-05	-0.002655349099077284
codB	0.00022285986080532893	0.004647539188154042	-0.0006012286839541048	0.0006015021709026768	-0.0020955834537744523	0.016578555274754762	0.10569483526051045	-0.010691674491390586	0.0014735794020816683	-0.002007771166972816	0.01140633632428944	0.013082697819918394	0.0027024980484723978	0.0014057728205807507	-0.005812491467222572
potF	-0.0015938604029361158	0.0033266773237846793	0.0010452460777014493	0.003005919004790485	0.0015018101176247	0.018835852649062873	-0.008396533504128455	-0.007378907543607056	0.000672942467208486	-0.00047225303525744703	-0.006585513995960354	0.0019611830241046844	-0.0004531198454016528	0.004551544636487961	-0.0023524111602455378
ybfD	-0.0022768971021287143	0.0012876994331600144	0.00015925396015518346	-0.00373677414143458	0.0021737367054447533	-0.002283224833663553	-0.004618325587362051	-0.008637842629104853	-0.0011036714987130835	-0.001185842337372926	-9.396899564308114e-05	0.0007895015046233311	0.00015074675355712512	0.0014231587888207287	-0.0037758561177179215
yeeV	-0.0007899167609866708	-0.0013050342816859483	-0.0014110627316404134	-0.004387151193805039	0.0005235450388863682	-0.010552003663033247	0.004903532876633108	-0.0002855828861356713	0.0005417332239449024	-0.0004291738357523972	-0.002742228542920202	-0.00671378431841731	0.00024953140250928924	-0.001861033267341554	-0.0059883452672511335
mscL	-0.0016229697689414025	0.0036186066549271346	0.0027416351111605765	-0.00017431578409741634	-0.0003263772913487628	0.02728420302271843	-0.020327002238482238	-0.0011077428655698895	0.0007076987577602267	4.1366079963757014e-05	-0.009404553659260273	0.001051598930498585	-0.001417906789378409	0.0064464303245767955	-0.004930680692195892
oppA	-0.0015606362337712198	-0.0024574086139909925	-0.0005291648459387943	-0.018997595347464084	-0.009630603054538368	-0.00514098800253123	0.020528156012296676	0.010467004645615816	-0.0012761078076437115	-0.00036256247640486405	-0.021449173539876937	-0.02573475046083331	-0.00524081348677177	0.001289026529993862	-0.019933301359415054
ybgA	0.0011745476594660431	0.00359667417826131	0.0012010567297693342	-0.005280876117758453	-0.00036507928743958475	0.010915899146348239	-0.020368946082890034	-0.00014648950993432664	-0.0006974000408081338	-0.00011875464353732855	-0.001834373832680285	0.010366254523396491	-0.0021052572354449926	0.004217197732068598	-0.0002910225573577918
yegP	-0.0015058704884722829	0.0025268899346701803	0.0027856507571414114	-0.007134524565190077	0.001562110170489177	-0.014154219906777144	-0.03372472416609526	0.005127843972295523	0.00011341322437147028	0.0006112006499224443	-0.006635675956495106	0.001832281113602221	-0.0031640230823891708	0.005149036101065576	-0.0036101700738072396
gntT	0.002338250488974154	0.0019144511630292981	7.64032754523214e-05	0.0005788542039226741	-0.0007435904548037797	0.0013060205103829503	-0.007265541544184089	-0.003087494755163789	-0.0006833370152162388	-0.0009231713259626314	-2.740586827712832e-05	-0.007040635920129716	0.0006024692517372847	0.0017425857146736235	0.0005640438519185409
ydcS	0.0009851429506670683	0.0010200719081331045	0.0005192717874888331	-0.005665430692024529	0.0022354568052105604	0.015338763790205122	-0.005888716136105358	-0.003546694554388523	-0.0010324822622351348	-0.0004634988712364631	0.0036713794083334506	0.0054950041603296996	0.0013542457277527504	0.0026539769093506037	0.00813383836299181
b0725	-0.0015393267769832164	0.0013948005333077162	-0.0004123233034624718	-0.0059171340707689524	0.0006626429088646546	-0.002378444257192314	-0.005166091164574027	-0.0020634318271186202	-0.0001704373238317203	-0.0009812237246029348	0.002584279316943139	0.0035337261250242592	0.0008940167093217507	0.0005143080657580867	0.0012672016257420182
yfaD	-0.002040176757145673	-0.0017433471814729273	-0.0004340956406667829	0.005825823084451258	-0.00039535599091323093	-0.008535880530253052	0.0038854106795042755	-0.0025903213513083756	-0.0008318626350956038	-0.0005470321559998016	-0.005728856851346791	-0.007820027377456427	0.0003165368992535128	9.156958636594936e-05	-0.007342124315910041
yeaV	-0.0010430380608886481	0.00239324108697474	-0.00021909235918428748	-0.007938902210444212	0.0006478568667080254	0.0016601046116556971	0.003483324605040252	-0.0017396415036637337	-0.0008417749084765092	-0.00068381660707654	0.001416903694625944	-0.007534761778078974	0.0005743817379978676	0.0005567318107932806	-0.001358745568431914
ybgE	-0.00119639306794852	0.000921405537519604	-0.00022238840290810912	-0.008713774997740984	0.0011394866299815475	0.001508925766684115	0.0035905584204010666	-0.005333894868381321	-0.00023035586984406108	-0.001243377530790237	-0.003691716028843075	-0.004842116292566061	-0.00014963636142538344	0.001021848889067769	-0.0027235377673059703
yfdG	-0.003248860607855022	-0.0008471460652071983	-0.0015290188533253967	-0.007673832247965038	-0.0027283486421220003	0.016165701281279324	0.01338592505082488	0.00021865666942176177	0.0003280771357822232	-0.0010301953641675323	-0.0015852297691162675	-0.012947058845311403	-0.001320188157456781	-0.0012584620784036815	-0.0002855431649368256
lctP	0.0013537020923104137	0.001970827551558614	0.001418163487687707	-0.00521827548276633	-0.00039221717306645585	0.007613681801594794	-0.006628877483308315	-0.009612819943577051	0.0006003962681279518	1.3699930084577176e-05	-0.0030346679361537097	-0.0040190195105969904	0.0007398811243306173	0.003780771486926824	-0.004462848328985274
yejA	0.002364468011073768	-0.0013853638211730867	-0.001435054378816858	-0.0064614811819046734	-0.00010385197987488936	0.0002297962611191906	0.005617335038259626	0.0028151955851353706	-7.119861830688023e-05	-0.0007223732796138579	0.0011304262338671833	-0.0018857256381306798	-0.001937008016821311	-0.0012565422186162324	0.0008417459874181076
ybgC	-0.0004971029754960909	0.0013766709028277546	0.0004114585986826569	-0.008804057603701948	-0.0019211027305573226	-0.012756755603477358	0.007259972291067242	0.0030298890196718276	0.0007081983267562464	-0.0007085459081018456	-0.002082704354543239	-0.001879946874687448	0.0005038555789132623	0.002146386431995779	-0.0012011454999446868
yfdQ	-6.347849877784028e-05	0.0028699206840246917	0.0005639046151190996	-0.004963286109268665	0.0015700905723497272	-0.011608912432566286	-0.0015744734543841332	-0.004004217176698148	-0.0005723653975292109	-0.0004985587752871488	-0.00480588423088193	-0.0052143810223788025	0.0009711108215372472	0.0025983830285258593	0.00042214666114887223
rbsD	-0.0010512320848647505	0.0005067683386732824	0.004453105814754963	-0.0004241209177416749	-0.0003480574139393866	0.006987349665723741	0.06431064553558827	-0.0020578125154133886	0.0004352000236394815	0.0005713882011007966	0.002479415345005691	0.0030032538971863686	-0.0030292959558407225	0.007047540959902108	0.005877479081973434
sstT	0.0029605400445871055	0.0007594898587558418	0.000654900711379014	-0.010942262187600136	0.0008363948727492243	-0.002674996752757579	-0.005784795796498657	0.0045207652868703005	-0.001109816386597231	-0.00011049606802267393	-0.006473080823197961	-0.005559207587502897	-0.004293025718126671	0.003515978017821908	-0.0014242518763057889
ybhL	-0.0014058326510712504	-0.011033728299662472	-0.00032779387896880507	-0.006729047857224941	-0.00100090317777358	-0.016224022544920443	-0.015309751108288765	0.0011446599487680942	-0.00018109093609382397	0.0010988894016874663	-0.004853147398680448	-0.00751334625761956	0.00029179741004664247	0.0014195159543305635	-0.0028310407046228648
yffS	-0.00657130304723978	-0.0007760796649381518	0.001266463230131194	-0.003180383057333529	-0.004252843875437975	0.05456741612404585	0.023157495278865098	0.0061104955198243265	-4.7253256270778364e-05	-0.0005847932230849492	-0.0090490962844342	-0.009894297765567899	-0.004614135474864259	0.005323038436472416	-0.007058780309744179
ybcY	0.00824591599404812	0.0010289516142802312	-0.0009525853511877358	-0.009570488706231117	-0.005052468697540462	0.03332102306187153	0.0021354958042502405	0.0048533363407477735	0.0035190440248697996	0.001773877836573106	-0.002118621780537069	-0.014059768728911877	0.0016174077060556106	0.0006750599318183959	-0.0019691119669005275
rpsL	0.008849068209528924	0.0022551283426582814	0.00102994182263501	-0.005698770717717707	0.0005329867143882438	-0.02054031414911151	0.006186101408675313	-0.01447761982679367	-0.00444744411855936	-0.0015178978441743158	-0.0033400530088692902	-0.004387444695457816	0.0007540040932797704	0.0038824208872392774	-0.006824736320413649
pldB	0.003443152562249452	-0.0005980297410860658	-0.0010722784709651023	-0.0036766690528020262	0.00026479755440959705	-0.015676414836198093	0.0034592848946340383	0.003929194426164031	-0.0010986695444444195	-0.0008784409129223505	0.0009670453245053068	0.001286756336921826	-0.00282603368746588	-0.0007082707324298098	0.0034096025489270686
slt	0.0016130893037188797	0.00229287508293055	0.0012654360209126026	-0.014621177967637778	-0.0009911706834100187	0.014830209063366056	-0.007578199501149356	-0.011204901058226824	-0.0007693276149802841	-0.0006575109494526742	0.0008223120082402602	0.010378716997802257	0.0019580600024951362	0.0026474982569925486	0.00581711913459003
def	-0.0007019589032279328	-0.0006412774982163682	-0.0004922413127496838	-0.005478555029258132	-0.001240660637849942	0.0069908427260816095	-0.0015238299197517335	-0.0049095690436661244	0.001044632061966695	-0.0010022719822689351	-0.006926298215985298	-0.002721800752915442	0.00011302643253591405	0.0005457909253891557	-0.006391109046526253
rrnG	-0.001380513592157513	-0.002019722160184756	-0.0017570159363094718	-0.01568264251574874	-0.0014659942081198096	0.0009085412201238796	0.010885200649499892	-0.0023348972271196545	-0.0002831136259192135	-0.0013382973258821182	-0.007811423293314874	-0.008282959461212158	0.0015076684382609484	-0.0009085876907920465	-0.01000329946167767
ybdH	-0.0026411662832833828	0.0004895561325440667	-0.0005740154272643849	0.0013816282944753766	0.006892573609948158	0.012120751170441509	0.005575898722745478	-0.010927486456930638	0.001049533277982846	-0.0008026735516298697	-8.412455455982126e-05	0.0026526936213485896	-0.0008365229641421171	0.0020567118586041033	-0.00038826036819955334
yadG	0.0019222025480121374	5.1811305092996916e-05	-0.002611218641977757	0.035054461807012556	0.000709557865629904	-0.010057065561413765	0.010429711481556296	-0.004867196464911103	-0.0002077107088189223	-0.001673612356500094	-0.006931145689450204	0.005434759892523289	0.0010265905758245365	-0.0014684756542555988	-0.0057917848508805036
slyX	0.0006560717266984284	-0.003143217151518911	-0.0019151982222683729	0.0006406179128680378	0.0040787284541875125	0.015859985388815404	0.03022540045902133	-0.00539378504268825	3.4196167507616335e-05	-0.0006374016113814909	0.004742505815811455	-0.008916067630052567	-0.00010853075613099409	-0.003391982982866466	0.0016258721274789423
serA	-0.0004105916857952252	0.0010504526121076197	0.00017119539435952902	-0.002608245478477329	-0.00036164644378004594	0.002560814991593361	-0.012202258072793484	-0.007925337133929133	-0.0007209710832103155	-0.0003024184212357883	-0.0006618666765280068	-0.00913461109623313	-0.00042222721743431074	0.0016482519428245724	-0.0010019568633288145
ybiH	0.0022524389741010965	0.002313371072523296	0.001986785598564893	-0.008406068477779628	0.005963289882056415	0.010101443398743868	-0.021789820641279222	-0.006847496558912099	0.0009386200172593817	-0.00011521928084779991	-0.002300008169841021	0.026270971167832613	0.0004369811861809478	0.003879907340742648	0.0011564471677411347
kdtA	-0.0014033329160884024	-0.00119265656452626	-0.0012734930589795113	-0.0035214001708664	0.0033229755028150974	-0.0017841960187070071	0.05340812306851148	-0.006890559466555714	0.001235940097249113	-0.0008343033119475087	0.0058975550206378105	0.011111849695444107	-0.0001359984043043062	-0.0013014305476099252	0.010520550711080432
rpsP	-0.0015974103147163986	0.0019464804558083416	0.0010654954833444208	-0.0005913181544747203	-0.0005410419584950432	-0.01065343277528882	0.0035603783512488008	-0.010513442475348711	0.001608153386041522	-0.0001840160562480093	-0.0071491594985127445	0.0031448307330720127	0.0012477628433661737	0.003883812818676233	-0.008605108242481946
ybjJ	0.0008463810489047318	-0.00027575986518058927	0.0006037908338475972	-0.005184533665888011	-7.46221276358483e-06	0.006964307096786797	0.0016058845119550824	-0.005019032852724195	0.00016692400684405583	-0.0006982183318125106	0.004213573453016579	0.004547594706527889	-0.0006803366268067326	0.0014717587328050286	0.006829830482602119
gltJ	-0.0008376545883947983	0.0015130247629713267	-7.93684521340765e-05	-0.009092447645962239	0.0027690088539384307	-0.010718459887430072	-0.007595843356102705	-0.0033588378829881547	0.0001588118460313126	-7.895483348158083e-05	-0.0017825758445542306	-0.019706881009042262	-0.0004052778829602	0.0019207575370091944	-0.00027557273308048024
yifE	0.0001488876834628172	6.513891203212552e-06	-0.00167648000176996	-0.0012125514342915266	-0.0017995165521278978	0.007672485476359725	0.024812856540083885	-0.010305821476504207	0.0006037839311466087	-0.0007356550167202501	-0.0006701249093748629	-0.009781475905328988	0.00014613343385912208	-0.000693200986715965	-0.00257013370282948
rpsO	0.00046338490239577367	0.001031491601606831	0.000276207793795038	-0.00365609364118427	-0.0011836149077862502	-0.008638310097157955	0.027829074747860432	-0.008463745173066854	0.0018313394754659385	-0.00023056823120425114	0.0027121247374452652	0.0038404493010602892	-0.0004311007035879351	0.0031178482295945286	-0.002987950567621738
insA_7	-0.0004223898466443643	-0.0013365405320655555	-0.0042376813525334	0.003347477545030415	-0.004705269141122698	-0.0028355616750195623	0.03751499366015196	-0.013220049105584622	0.0002508937334641814	-0.001298693849576121	0.042664669789373874	-0.009791676308959723	0.0012449824983388725	-0.002749438192695379	0.0282557076215744
ybeZ	-0.0020909161516465247	2.2816776618128642e-05	-0.0007985673134680838	-0.005457305596210062	-0.0025904450309462844	0.003988661798648536	-0.011178798861801625	-0.004530485197901726	-0.00048353395104641097	-0.001293208220053509	-0.0045752436760813	-0.005972369504161179	-0.0011361862717060294	-0.00043213823169935495	-0.005942721725441516
iap	-7.216146868813666e-06	0.003617803391534835	0.00364532308652997	-0.008351668836548925	-0.0014477155567146837	-0.0004892133196699434	0.0005282831977820024	-0.009571579378098249	0.0012014247191837058	0.00022907681810159055	-0.002550502102822065	0.0020416706334799527	0.0009201314561181219	0.007967919297516345	0.00018640661030076445
rrfD	-0.00027659424318699166	-0.0004643526783911511	-0.0010934665333479643	-0.006583398431539536	0.00015183234703727066	-0.004086907813325524	-0.005891070943325758	-0.006293537025339901	-0.004010326405987144	-0.0012889658963498492	-0.002180923633277416	0.0027297080401331186	0.0007942494166964464	3.50689800325199e-05	-0.0021440221811644734
citC	-0.0010854730242863297	2.7849421312566845e-05	-0.00018828971005859784	-0.012677943697199226	0.0029148071631789206	-0.01253791581839323	0.00421655266545713	-0.003482040564995259	-0.001090465998277068	-0.0004639242693686476	-0.007219927115365863	0.004530079904943704	-0.00028534004723699484	0.0007141252153087407	0.0005698925792239607
modF	-0.0002572733219130896	-0.0006097353965742513	0.0008960592240327969	0.0020866354578174652	0.0027181834657676518	-0.0025221038749441505	-0.01509708602912724	-0.0005059007218915213	0.0006471565616084263	-3.0619182840623636e-05	0.0021831093588843943	-0.009728005817160011	-0.002263189843261098	0.0017448199086356909	0.0072091865120455624
deoR	-0.0031754045863635837	-0.003290618704631925	-0.001957305781543255	0.1726556234061718	0.004190851831808686	-0.018693498857319354	0.020412902384996413	0.005303183472715318	0.0003812985219701659	-0.0010299743332643082	-0.005135048916563392	0.0006503459927625954	-0.005542057975902256	-0.0007442660094238818	0.0016814069543033838
folB	-0.0013085211440920829	0.00024533568022889086	-0.00035592463245848194	0.0015337765216827393	0.0019282579433638602	-0.005509623810648918	0.01765016783028841	0.0006352994573535398	-0.001134847435168922	0.0001477179597363336	0.003930991240777075	-0.010825415486469864	-0.0020321880730923758	0.0015396819123998284	0.0013932953891344368
ilvL	-0.0021800211584195495	0.0020449051540344953	0.0012089434592053294	-0.010008577201515436	0.00012341617431957275	-0.012105178060010076	0.011830879617482424	-0.0031062019779346884	-4.104499546656371e-05	-0.0002618380285968165	-0.0066785112023353575	-0.0010058275819756091	0.000920303182042462	0.0039712127903476354	-0.0054813621379435065
stpA	0.0008261288271751255	-0.0020593491452746094	-0.0013526818761602044	-0.003627560364548117	-0.0011039400054141878	0.005583212687633931	0.005397059377282858	0.004341567796654999	0.0002883966806984972	0.00022579202650595983	-0.000845420592231676	-0.007974511394277215	-0.005340283444846969	0.0013454398431349546	-0.008451443295925856
aroP	0.00412609055172652	0.002316998403985053	0.0030348251410759986	0.013689482426270843	-0.006333245108835399	0.02067829340696335	-0.015740954168140888	-0.019437579922378063	-0.002910713248420507	-0.0013032847558181867	-0.0005633126950124279	-0.0183120440505445	-0.0005813171281984233	0.003367724479176104	0.003975279876030981
ysgA	0.003972557154484093	-0.003555073258467019	-0.015706336051225664	0.001672527447808534	-0.0036094722151756285	0.019328227546066046	0.042474075853824615	0.002991530033759773	-0.000823936447268352	-0.0025572876378624552	-0.005400259518064558	-0.006963880080729723	-0.002983678822371974	-0.005123070846311748	-0.014492246713489294
ilvC	-0.003654790192376822	0.0012780047772685066	-0.0048778992658481	0.016844450496137142	-0.004910136591643095	0.006602488486096263	0.020256610456854104	-0.006305224453099072	-0.00041466651920927687	-0.0019153201232344496	0.00036140932905254886	-0.01612813776358962	0.0033374621998518705	-0.0029255675454623997	0.004502317644655704
ydhZ	-0.0025232383166439833	9.131061975494958e-05	-0.004482750920578838	-0.002079390357248485	0.0021241708332672715	0.01150468627922237	-0.014482991024851798	-0.007994701312854886	-0.0019493951636832207	-0.0011240598715488315	-0.0032381993788294493	-0.00870867770165205	0.0016208644299760897	-0.005781262689270079	-0.007832265524193645
glyQ	-0.002237020202446729	0.0001898046130372677	7.502787608245853e-05	0.0037355681811459362	0.0038004035502672198	0.00035911736049456524	0.0009952861524652689	0.004838220099918545	-0.0008168800914427265	-0.0005876540051824385	0.00012766831525368616	-0.00015480872214538978	-0.003839181360216385	0.0033226963342167437	0.006088361390866339
aspA	-0.0026579960878007113	0.001672608838416636	0.002250717144925147	-0.005809294688515365	-0.00046032128389924767	0.019726140666753055	0.0050284246820956465	0.006559232762083411	-0.0019713035714812575	-0.0005456288832525355	-0.006185507103800773	0.0004816953488625586	-0.0035824769468282363	0.007008229778148234	0.00371321931714192
metE	-0.004329909984953702	0.006856773691251874	-0.0007704055012436584	-9.000290563562885e-05	0.0003755478179664351	-0.004247830202803016	-0.002714342135004699	-0.03487065281718969	0.0003326857538195327	-0.0014810803183634956	-0.003690040158107877	-0.013347349865362047	0.006301435513483761	0.005335959494113922	-0.0008691315032774582
trmA	-0.0008304390124976635	0.002897884191479534	0.0009278163482667878	-0.003133207308128476	0.0015894190419930964	0.0026497166673652827	0.03548163391649723	-0.005241933856159449	-0.0007766954269027337	-0.0013464680755039655	-0.005012338757514953	-0.00039858361968072133	-0.0007449963375247864	0.004432826391421258	0.004375527733936906
b0360	-0.0016678547905758024	0.0008506619266699999	-0.0004189508783747442	-0.01016906944103539	-0.0033130619581788778	-0.007019733348861337	0.0067520067375153306	-0.008210698394104838	5.887568840989843e-05	-0.0012648906811219022	-0.006805871748365461	-0.011284038024023176	0.0009652678069310734	0.0020444494299590586	-0.00045995194668648767
cpdB	-0.0006802732817595825	0.0037160619045607745	0.0006885177589720115	-0.00018179599224822597	3.0000184597156477e-05	-0.0015494193555787206	0.012550566187128425	-0.01240881604142487	-0.0008548050286481157	-0.0008475732852111175	-0.003315243248362094	-0.002377651990391314	0.0018787850525527519	0.004371186196804047	0.0036623420403338967
metB	-0.0016477587539702654	0.0016142459854017943	-0.000923065417446196	-0.003038597642444074	0.01589431004598737	-0.0005563606647774577	0.01030853558331728	-0.010849893633276224	0.0030559408850967884	0.00024784701397205695	0.003582757080439478	0.027761618606746197	-0.0012498927257161908	0.004146978696808219	0.0006008045747876167
ycgF	0.000792256873100996	-0.0005655661801574752	-0.0013473136047832668	-0.006275211321189999	-1.7707805936879596e-05	0.010629582358524204	0.015904813315719368	0.005744244325906038	-0.0015556311211548746	-0.0011395674727643918	-0.0022728782473132015	-0.0019483216502703725	-0.002957923917088613	0.0009390197490574792	-0.00017608539448701776
gltA	-0.00019649298876174724	0.0014742280112113803	-0.0019399186235386878	-0.010621773507446051	0.004317982387728989	-0.01582645680755377	0.005690451841801405	-0.0036715787067078056	-0.0012503432820085436	-0.0010236835300765303	-0.006062735109589994	0.0023513083742000163	0.0014313360566065747	-0.000283259144925978	-0.013898704117164016
yjiH	-0.0022997390804812314	-0.0009860107715940103	-0.0026357752829790117	-0.0035138736036606135	0.0006567086855648086	-0.010540499538183212	0.0029293728969059882	-0.004406879669986665	-0.0017010909994132817	-0.0007851174836192863	-0.005178407598286867	-0.013600230319425463	-0.00022160606263296577	-0.0021960518206469715	-0.004781872793100775
argC	-0.002866648656781763	0.002294987877830863	0.002342132949270308	0.0010243652085773648	-0.004993645753711462	0.0042374742217361925	0.04654159888625145	-0.004523999537341296	0.0012224829604383558	-0.00031935220166300256	0.006634594923816621	-0.022798911910504104	0.0005929533866267786	0.009804197112098336	0.01642363466322422
yniC	0.0005805091932415962	-0.0016362077160738408	-0.002336415194440633	0.003565218055155128	-0.0014319252665154637	-0.006016944237053394	0.016718081682920456	0.0001564663523180343	-0.003642017892561853	-0.0013116916686475996	-0.0034138650773093103	-0.0016973898967262357	-0.0017405789323061346	-0.0013863919861614705	-0.001327216289937496
pgi	-0.0018464339873753488	0.004641593783162534	0.00152948870905675	-0.010466867908835411	0.0036519915098324417	0.003941830047406256	-0.01681020839139819	-0.006272180373780429	-0.0010646676586475224	-0.0014835560150130327	-0.004466553307138383	0.016015709601342677	0.001665443561327572	0.003525427682325244	0.0034364326065406204
yjjI	0.00033100041968282313	0.0002964921385137131	-0.0015090706082992256	-0.007251697233878076	-0.0008581695123575628	-0.002894464766141027	0.007459419216029346	-0.004278902583755553	-0.0008052279072580859	-0.001161767414585878	-0.0023957557696849107	-0.004067816915921867	0.0008512429489946296	-0.0015113894268870354	0.0035757746803574265
metA	-0.0011005031690001488	-0.00020585656796839657	-0.0025636823754757645	0.002814730682875961	0.00451061999425292	0.003408106646966189	0.005784383611753583	-0.007760011679492891	0.0007714523948379792	-0.0009632726033016231	0.0014213198760990053	0.0034584368113428354	0.0005258081511717783	-0.0005376703198999166	0.003587908544577658
nudG	0.0004332592376158573	6.046282116585644e-05	-9.609302796889096e-05	-0.007561877598054707	-0.0010244902118574828	-0.0015041242260485888	0.009807632500305773	0.0014364315220154822	0.000913192547741346	-0.0005216678900430989	-0.004738343651406467	-0.00084932898695115	-0.0007577392459196229	0.0024639500514604153	-0.0012320095126051457
caiC	-0.0001565114114782773	0.001908570285886526	-0.0023025933653116224	-0.003445988371968269	-0.008669725572690367	-0.006807975564152002	0.0017124367144424467	-0.00023751275963149966	-0.0012513027992099523	-0.0013640346636726375	-0.00019487045545247384	0.023470330517739058	-0.0006673699334272217	-0.001422828349750489	0.00136111467378214
yqgD	-0.0008976686018286273	-0.000614022508088965	-0.0007346228731330484	-0.008337655076757074	0.0009613105357857421	-0.00366011718288064	0.00359753082273528	-0.0060894888965412975	-0.0010452384210657328	-0.0009703454989322787	-0.0030700449831783773	-0.004165397128090263	-0.00022617911748834942	0.0005334423913154751	-0.0013729494507424534
serB	-0.00024667466524988415	0.0019581787311471997	0.0007093542639631779	-0.005590759674087167	-0.00015447298617800697	-0.0036935713305138052	0.011239799559116364	-0.002245431502815336	-0.0009995294269174338	-0.00111750336518197	-0.002310607694089413	-0.0021746928500942886	0.0010690721763853342	0.0021312911063432693	0.0007813967746915295
yeaL	0.0004542337686871178	-0.0023414629232138395	-0.001497449434828013	-0.0006676179927308112	-0.0010304192116018386	-0.0013829882070422173	0.0029846940329298377	0.0003981067580701847	-0.00014561734897142742	-6.673899647521686e-06	-0.00027701530780177563	-0.002945283812005073	-0.0032654401133712157	-2.0493979754974133e-05	-0.001287328281905502
phoP	-0.002985249445773661	0.004850750486366451	0.0002573019012925215	-0.0016069642605725677	-0.00258555221138522	-0.002528379503637552	0.00036224826064426455	0.0006214751025254373	0.004661613735370338	0.0006878107892425103	-0.019914209824055434	-0.0013875772210303694	0.0027659225434693226	0.0036221676599234344	-0.003926535847131163
trpR	-9.595297895430121e-05	-0.0003567526413826272	-0.0018799639865756035	-0.003636177168227732	-0.0010582493769470602	0.003213635180145502	0.008209809865802527	-0.0010839388408930971	-0.0011009019112680108	-0.0013556665199505817	-0.0015865276695694775	-0.003946697399951518	-0.0001323564140338602	-0.0017545608640648425	0.004183538090437651
cyoA	-0.00020034306187881158	-0.0033687078556977213	-0.003956131520681083	-0.012138111116364599	-0.006579178771935403	-0.00845388077199459	0.009937360985204577	0.0019680581300053745	0.00025028576885233634	-0.0008505146097706025	-0.008526798980310559	-0.0065458586718887095	-0.0018507467375237898	-0.0044618593016639355	-0.010245526405051351
U139	0.001362077434314415	0.003762955314014107	0.005884815915487706	-0.004016657271422446	0.0011271002958528698	-0.010622314708307386	0.007987242620438338	0.013061358109116555	0.0011162478901678697	0.0007272681848257067	-0.012435618285089732	-0.0007749749365029856	0.0036061782998605125	0.02047217993065715	0.006302901734597981
yeaP	-0.0016859446582384407	-0.0002919353652396239	0.0005560335319023579	-0.003763542308006436	-0.0012287492223549633	-0.013141401894390583	0.03030639614909887	-0.003928905499633401	-0.0016741009976249189	-7.682765354696908e-05	-0.0032071752613410352	-0.0008533205598359927	-0.0005296190966512231	0.002779980427585542	0.006883042105473578
guaA	-0.0013166309276130051	-0.0008484903787029908	-0.0010595694568473846	-0.005277384971268475	-0.000504558032262139	0.00299066609935835	0.0016401498892810195	-0.0003163166189551703	-0.00042321641609305516	-0.0008448135565001383	-0.0032760443422012032	-0.0035178019059821965	-0.0006954922731432794	-0.002207498901989311	-0.0008025725168408826
pheS	0.00047993541171308606	-3.567582018149551e-05	0.0001377311629767064	-0.00492788118775934	-0.0036027538683265446	0.002623816435225308	0.00887562927789986	-0.00780069091822952	-0.00032356209853332983	-0.0010410408091069345	-0.003758360599167645	0.004379103374667466	-0.0011596200158500466	6.389001697243657e-05	0.0012936028197873383
yoaB	0.0024564831098541615	0.0003669761934543203	-0.0006656479043886065	-0.002074149930849671	0.004516250211745501	0.019398096185177564	0.005542043182067573	-0.007620509746484459	-0.000591537556174444	-0.001402523881946522	-0.0027887203451246022	0.003325365169439465	-0.0014594932395467991	0.0003246998792747036	0.005797138083726168
tdcG_2	0.00027799040923127906	-0.00034790103178238495	-0.0016216212487779559	-0.004807412773370743	0.0015420241304673254	-0.007827693680301308	-0.002760052459780127	-0.0004124511869304115	-0.0006132249679649249	1.50686507576134e-05	-0.0030429192911833524	-0.004857932017184794	-0.0009990772891632583	-0.0010871668939944356	0.003162889578379691
pgk	-0.001608965224586427	0.0013237010792363434	-0.00048408529080916195	0.04534769710153341	3.0141028344132792e-06	-0.003555567923467606	0.003945092717185616	-0.007400188101455569	-0.00037010911670222414	-0.0020527414688616095	-0.016438302900642156	-5.0390901269565805e-05	0.00016464603677706187	0.0011093713133595883	-0.021014159191399814
ybgS	-0.0011005157174076884	0.0015423835418187082	0.0011401867249514908	-0.0013713621452916414	0.0019273950241040438	0.00977854617871344	-0.004687807029113173	-0.0062666552281007174	-0.001453942796215415	-0.0005742647423526743	0.0008274007419822737	-0.0011623973038513214	-0.0015907721574339702	0.003239901789929718	0.0025178216956555843
moaA	8.289226992928889e-05	0.001350418182555586	0.0008822196675464511	-0.0021562198642641308	0.00014661521563539282	-0.00247296178014949	0.004511848180554807	9.580652488978104e-05	0.001515752658015117	-0.00012822986348302114	-0.007348113558255136	0.008277437929064036	-0.0017627693967983485	0.003332691511604935	-0.0006516060204012319
cysH	-6.632519638515078e-05	-0.002834295833017677	-0.000586344029288739	-0.005272009940817952	-0.0010123045102227478	0.016692213509231807	-0.0018721530493348837	-0.004325155250262469	-0.0002254878814244421	-0.00039353629755026643	-0.007243971964344382	0.0016758847050368786	-0.00234980610934232	0.0002954323223093525	-0.0071692173834890125
yjcD	-0.0004657020399463363	-0.0004557281534653157	-0.003708732472732663	-0.007778652128763497	0.004449600758962333	-0.0020888484246097505	0.04038424901664257	-0.0030198949063196777	0.0006897893716813996	-0.0011439590254820973	-7.093779677234125e-05	-0.00020621058021788485	0.0006065763833270554	-0.003246338355820626	0.004163019736297429
yhbW	-0.0017243428924120963	0.0013968331343494355	0.0010722889832686633	-0.014185451399534942	0.0029151098127476872	-0.002453234337735921	-0.001697167659876868	-0.005251777521334588	-0.0005032213911181316	-0.00018632078880103338	-0.002037598532624543	0.029030663073062898	-0.0016125120097737625	0.003549550189636648	0.007762733167037367
iaaA	-0.001765017715515569	0.0020368931244593115	0.000701247178367339	0.007740109488368035	0.001434120557969436	0.006342666270211339	0.0007597840699600056	-0.008079599561169744	0.000728447888395749	-0.0008503310270158641	-0.013097727419808507	0.0004715180938364938	0.0004297622033473418	0.003975621666759252	-0.005740969832986593
ugd	-0.003185260600876063	0.006549012437462806	0.00563284276984632	-0.013731051376089454	0.0024135930859483777	0.03576160211116076	-0.005196153712458909	-0.018342083618044853	-8.742549871385564e-05	-0.001323176509762868	0.0003496067138621584	0.019078917689621448	0.0025315648351560333	0.008629506099969148	-0.01405402789823711
yjdK	-0.0029735405603423717	0.0009423266880912707	-0.00038051492912927643	0.009078005300834776	0.007438272223807872	-0.009182035494595765	0.0011116259067784995	-0.0021369776094798	-0.0004087603892548941	-0.001234826902544732	-0.00977766741067171	0.007575191417708993	-0.0010495486775138247	-0.0009355789970140904	-0.0037829820439219475
yjjU	-0.0017649060941766948	0.0011106186301913113	-0.0008778857666766271	0.01701727759093046	9.169347329589072e-05	-0.007921541612595319	-0.00012037284926918801	-0.011996405301615595	0.0004169103230742621	-0.0013338158914190997	-0.012067537801340223	-0.0006151385174598545	-0.0007271925948212395	0.0001964920306636486	-0.0167328380420804
hemA	-0.0004297698789741844	0.0001362097518722294	-0.0014238494145683944	-0.019085541777312757	7.329907879466191e-05	-0.005460739387199282	0.019405367467552424	-0.0002018064953153953	-7.628853534697556e-05	-0.0007528311408865433	-0.005357383056543767	0.0034702382842078804	0.00014468802859755395	-0.0015945479832589627	-0.0005912998109124601
rfbA	-0.0013480871915817262	0.0015080785495229065	0.0005346868210472167	-0.0012274707108736037	0.00011195456405403092	-0.007293545939028263	0.005146360555663705	-0.008213395779021084	-0.003911754959262908	-0.0002636677152798048	-0.01749162845313549	-0.0007967795908916742	-0.0009925549263451936	0.0027058655908331277	0.004724837788380683
yjeI	0.0006674734636908397	-0.00875526512041688	-0.0025941032776609064	0.404340837597847	-0.0046865008398890495	-0.012897401936352254	0.005810676016844809	-0.015880870129913092	9.826963450905168e-05	-0.0013414153544139679	-0.0014534284628462046	-0.018739792965352536	-0.007326183330088136	-0.003256607307121158	0.00605765535030514
yeiG	0.007920251376926899	0.010001122932881117	0.0020654453244060276	-0.007116271196864545	-0.002834042750764638	0.016020190324634313	-0.005663430611602962	0.11747066676616669	-0.010330727198161185	0.003797072797827142	-0.017830712795257567	-0.00848280480131507	0.016836756704471927	0.004633254637010396	-0.0008900929760420695
dgkA	-0.0030594954919070006	0.0010409079573582857	0.001529155767057091	-0.0024338875967077913	0.004598210300318897	-0.008457619063556195	-0.007353307455778122	0.005431147068738937	-0.0006330328673357144	-0.0003212070231032169	-0.0028724305075593292	0.006293847798369825	-0.0012005581171931215	0.004452062174677849	-0.00041735690203495326
rrlD	-0.000701246956596151	0.0013442734337877481	0.0007650735933566466	0.015737207736819983	0.0036386429728008807	-0.028107988405972718	-0.00585989763494581	0.0009516233077738434	0.00045406636461848394	-0.0006110612250421286	0.00646849989425391	0.0005400193115929142	0.0008658124000698058	0.0030155518488027156	0.004332443014718592
pntA	-0.00670498498249799	0.0006691432328079827	-0.0015035918564535677	-0.006597920926287771	0.00587408468592912	0.014168009767308832	-0.010120988702401518	-0.00708369689527899	0.0005437739701301325	-0.0004781025568482586	-0.006323468689806759	0.0023123810393735765	0.0010242256404641252	0.00011234149322262965	-0.0027617492130957546
artP	-0.000681770567316562	-0.00013297852405230514	1.4308882609839202e-05	-0.008070603646337986	0.0006796754221431911	-0.005800198712386191	0.0072074616281315685	-0.0037852322100661697	-0.0010072490433230997	-0.0003498880524350981	-0.002718495111912489	0.0062674947362393145	-0.0035322527064526655	0.00272396479267627	-0.00012140675396949519
efp	-0.0005312986031640321	-0.0009189066739054396	-0.0008053529018070549	-0.002756233289837837	0.0029687931039370594	0.004539249017834663	0.02211910966783762	-0.009454663535580039	1.1322422651574015e-05	-0.0008535747274655445	-0.003211917320732027	0.0012568291451316327	0.0005414932573505913	-0.00027575638116104527	-0.0010072548151947558
rpsM	-0.0025441379146650435	0.0015636881848331541	0.00034098065516445785	-0.004188202926889062	-0.00010840370145160704	-0.019670866541564466	0.008300033612176776	-0.014101232634857297	-0.0014336674328660592	-0.0008147343634122826	-0.007660164926201105	-0.00233032864285633	0.0006730615593358336	0.003094433033838868	-0.0028425410995259882
udk	0.001150710405781865	0.0024234759295359252	-0.0007102614460745827	0.0016963164519984274	0.005998820024542511	-0.011233162907883525	0.0342262103036046	-0.005543131907470525	0.003697279451880604	-0.0008725438683267198	-0.00018774796393699944	0.01252218583598733	0.0020539153536293566	0.0008548742905259133	0.0014766979427076876
cydD	-0.0008176894730422646	0.0019445068971253932	0.0002965443365974352	-0.005318025876767933	0.0004861579480348155	-0.01164594728499651	0.005642610620707273	-0.0009461891214596108	0.001877709134714678	0.00044796681962556664	-0.011034290492534637	-0.003077190238982439	-0.0019450821978298117	0.0008250374539056792	-0.008376871179789304
fklB	-0.00031741421786136927	0.0026544818002730607	0.0008282484265509992	-0.006696697827428579	0.0003165883009205572	-0.009142141621559859	0.008215234121307731	-0.0037667706049978734	-0.00021280330714944283	-0.0011758192797213882	-0.007508464590646326	-0.0011537183227483183	0.0007120780305795271	0.0004210578757920302	-0.005024904068559408
rplN	-0.005255257925018669	0.002848689267411828	0.0007626658544177189	-0.00469850747846067	-0.0014600133232306688	-0.06907283015549183	-0.0009153240895830094	-0.009006321486085654	0.0009203764772973955	-0.0002485573017746715	-0.0021009533363394437	-0.005026960428804159	0.00255790128862115	0.0035762022691778837	-0.007461852980777621
xapA	0.003115969749633223	0.003424219337757677	0.0002376553053909447	-0.0015012314380146562	0.006093512983061373	-0.019775154888629912	0.005597054311074316	-0.0057517743296921255	-0.0007846289832377806	-0.001233781152825623	-0.0009693862736457958	0.005396114578470588	0.0013390232310462947	0.003509066121187061	-0.005148560898378491
yddA	0.005918559464626014	0.002589249729644507	0.006265565138310194	0.013226012736558913	-0.002310940383467823	0.008550473060458898	-0.030395605452358723	0.020068863034248353	-0.0033489506901241838	0.0012435579149288137	-0.0027714708889834583	0.004869835316203535	-0.01300933350057128	0.011090051215142012	0.017360431402921678
ytfM	-0.001216699400683865	0.0006204219264327549	-0.0001848411775426939	-0.0012958426971454173	0.0027950467052869498	-0.000586397266597487	0.005177000761032105	-0.005357559868134559	-0.001092706397175789	-0.0014190752667947166	-0.003842811482027173	0.002785505789797753	-0.0005207206422381709	0.0011561319511383772	-0.004163173362612725
speC	-0.0021757301385514436	0.0023983934929128737	-0.0010605266771744936	-0.0033119814028032125	-0.0011811437481082975	0.0008389872376574204	0.016436402592808007	-0.012733675092458725	0.0006099734164490655	-0.0008525044401984957	-0.0038110643438994886	-0.00212767094373703	0.00205596855312799	0.0013642492366489024	-0.007912327656522394
pmbA	0.0004438382777152583	-0.00100978261558339	7.84405019658152e-06	-0.002407579864375293	0.002031297965440899	0.004009292833507061	0.0010852374904789031	0.0033195532904937864	0.0003674717791727744	-0.00045830167151210795	0.001401076870970428	0.00042134796938626096	-0.0028194446307438685	0.0016677540575619786	0.00394817185588181
yfhM	0.0002722359646577388	0.003705801370088011	0.0004521128835040145	-0.005947744860313833	0.00040691210568184034	0.011518531180918216	-0.007398861246183514	-0.009264503670856357	-0.0011463746253866703	-0.0014903443109479744	-0.0036144862906076014	0.0038318807259202004	0.0027119926640171983	0.0024187766225077212	0.0075167482066899535
gssA	0.00044340408290736375	0.00012971396725333762	0.0004152298709959723	0.0017114718910306692	0.004569888985715806	0.012959503699094058	0.00047026887186802925	-0.005544884107075631	0.0008247354393824935	-0.0008391779777313392	0.0007882224285276607	0.0011694985057692975	-0.000542797431025755	0.002082500287797302	0.0027753789373673498
btuC	0.0006320055708056315	0.0021208200347609817	-0.001099859056994319	-0.002971691091079265	-0.001105169743532315	-0.007576671973802149	0.0076317192940041426	-0.004114642683416605	-0.0023071764293126763	-0.0013229845169544533	-0.004856454618275166	-0.00946346883662045	0.0019532594491772533	-0.002539293572772294	-0.01100212317891419
infA	-0.002214005100540817	-0.0007995762710925192	-0.0006210408080369234	-0.005204526307061315	-0.0012776700069662182	-0.0010983358242083342	0.012483150800690054	-0.0019984596490394326	0.000705859589506872	-0.0006712057406127632	-0.003392518910113722	-0.004682851941324771	-0.00024376936097866408	0.001514166526030749	-0.00013184994590119457
yphG	-0.0010590036236681043	0.00020341387120424769	-0.0017921598721295595	-0.0057353921700268986	-0.004074871689081192	-0.006043188469484448	0.0033886561123654246	-0.0011763681133743376	-0.0008015349047491327	-0.0013644786801256508	-0.005619948678649962	-0.010461142240092158	-1.0180485530206596e-05	-0.0013874971645418555	-0.01004468834027648
mglA	-0.0005483599076978863	0.00419916364364326	0.000260403145221062	-0.004240928599610925	0.0013484934472944587	0.007004145751707256	-0.011459350418299437	-0.006586581896990538	0.0008108796921442263	-0.0007744045627965446	-0.006904756329022348	0.003814991624094546	-0.0008793507091681877	0.002587900320068002	-0.0034434898965992034
mdtH	-0.001796838379232213	0.0022837004158645867	-0.0012929162825457753	8.62772308755666e-05	-0.003378944764845073	0.0054511530883610245	0.008237359905615449	-0.012719965623691678	-0.0007088957802625373	-0.0015559482073666617	-0.0009874076524283737	-0.008634111201390625	0.0029353638360534898	0.0010426148911938072	-0.002913154698908329
yfgH	-0.0006424580805469304	0.0025066109851468355	0.0007918730867095291	-0.0061391636915504935	-2.3425867711921457e-05	-0.010977412676438689	-0.0026555153913795948	-0.012478506760671734	-0.0012810616620117798	-0.0010012695727118078	-0.0032785734441131355	-0.01438676118850708	0.0006311656514474427	0.0031022143154405056	-0.0038043116638436913
cls	0.0025736587680876256	-0.004942419601138681	-0.0008744465751806274	-0.006543545965105296	0.0008975383802317083	-0.015484423786401748	0.0028308343631215393	0.03727999120950699	-0.005387383145280183	-0.0004942875133872211	0.004031655211001635	-0.007887235721573233	-0.013071938036346292	-3.800765698542818e-05	0.010981507152318954
yiiP	-0.0008782206138130277	0.001886400900548324	0.0002899519560742192	-0.005929396902211011	-0.0022048997459933163	0.005891827489249408	-0.002613524140324444	-0.0038843813561834396	-0.0003420309207285754	-0.00025457549413823217	-0.00726695560850203	-0.0034099347214214502	0.000147649573712015	0.003092485221568495	-0.0024960058624856176
ygjD	-0.0008481819927692413	0.0019301559613086284	-0.00027793544344604013	-0.003854539170861244	-0.0034942182735539975	-0.0078087188443168995	-0.0048105365363880995	-0.007791199302300811	0.00024346788257389562	-0.0006539029178296564	-0.005785854062996805	-0.008107955139130353	0.0007329877046587687	0.0025843136268667876	-0.003089124895632267
yfhR	-0.0010515642410609872	0.0033340763440355657	0.0019721726374700667	0.001881438298150897	-0.001408054621424526	0.003990189558826387	0.004105221694335342	-0.010911559388041496	0.0004559362426391544	-0.0012663506632053618	-0.002179119323845953	-0.00201929024187848	0.0015579381640663888	0.004536219513975084	-0.002002755629364401
nlpC	0.0015867977344896644	-0.0007225711501087063	-0.0001629064888402354	-0.00429561329074204	-0.001768444743938744	-0.008341910233721137	0.007792569040320814	0.0041269555524922905	-0.001271396520314738	-0.00043754004657357767	-9.556435965350829e-05	-0.0021325246640481054	-0.00284990265612008	0.00164153165766038	0.003930881540291011
ybdK	-0.002735981969162822	-0.0006142285064561293	-0.003626209225039929	-0.008897846685722471	0.0024124603322707118	0.010835068058222532	0.0020578037505038084	0.000449558345717378	0.0017584999254904687	-0.0005618244594002299	-0.0029664636286906897	-0.014809000073000789	0.0006364859740182488	-0.0054640995291993025	-0.007789175054058433
yjfY	0.0003475848777452484	0.0023189837066456675	0.0008219953090883792	-0.0023543436639010904	0.00015877300087595357	-0.0008089267578907311	-0.006876172772608697	-0.005743556842207909	-0.0006862726685358211	-0.0007490355483570462	-0.003457487386185676	-0.0049324633553624155	0.0008617830271650307	0.0028137479512952267	-0.0015436512348242105
msbB	-0.0001122847764781909	0.0023795967665500937	0.0020240174396894874	-0.004633537563495338	-0.0011811201577074826	-0.006154381353408098	0.003022569043096155	-0.010025505954399706	-0.0029186524241231384	-0.0001914381802172069	-0.0015821819403208793	-0.0038769581564702094	-0.0016810015010148152	0.005336234383285046	-0.004548601759597659
rrnD	-0.0019558033253997565	0.004173413314856589	0.00077451771881897	-0.006333256359212101	-0.0008376638957997784	-0.01879163471981883	0.01264152767136693	-0.021531461998820306	-0.0035873071453534065	-0.001281186866819268	-0.004961910620331764	0.0016616155288647861	0.0029647147959008455	0.005057499073445797	-0.0029796190466731785
yfhL	-0.0003614223905606195	0.00045796938764397054	-0.001339390615466982	-0.008849755683913827	-0.0038233577320352197	-0.00892444672062993	0.025933050829917193	-0.01570674741640687	0.0017071601923089475	-0.0009586444918447769	-0.006274134013801813	-0.010788588663563132	0.003998446928020361	0.000759161493042484	-0.011012599822133779
pgsA	0.0006929259316530078	-0.0007259082573000342	-0.00110654003219679	-0.007140368749387563	-0.0011924032284878195	0.0063414947222918275	-0.002676742959301919	-0.003943966799415648	-8.424417859941968e-05	-0.0004188697168545507	-0.0050166016072034835	-0.011706851134076714	-0.0024599323599004603	0.0015393945993855596	-0.004898996222764253
yjcE	0.0019016349269077183	0.0038304613810032605	-0.00029233916342491284	-0.00600331146735698	-0.0004060960627975874	-0.01649787137284875	-0.009231373704969882	-0.0023038726672530174	0.00035223898623371497	-0.0003337592271532504	-0.0018230146751739085	-0.001214360222220421	0.0014566854399864573	0.0021125823818147183	0.0018859851069282741
ftsZ	0.002717307638376951	0.0014319265622179955	0.00016566175996558742	-0.005398455336689949	-0.001145527719054371	0.001821935223415494	-0.011223008446395398	-0.006266286745667458	-0.0011631027574185281	-0.0007492045925212014	-0.0028656211332418026	-0.002891215707641095	0.0003167037215330694	0.0008536705141887069	0.0013072284939698875
smpA	0.002122193374671042	0.001841176562011242	-0.0002579661284107715	-0.005679889735765755	-0.000692894010571763	0.0036327526718378067	-0.004208221551962197	-0.0018423867062665523	-0.00048255878704367205	-0.0008488592883874943	-0.0006246006832225248	-0.008248929567635059	-0.0019672308075073435	0.0027274871338158844	0.0017820492724422365
lepA	-0.00012669800213188865	-0.0005888866150053218	-0.0001925708724593278	-0.004200233924202621	-0.0011558932496700436	-0.0008824758388800547	0.0027114154468290508	0.004926644191145897	0.0005989231233252212	2.8804961643854988e-05	-0.004062054827809334	-0.008498308304697276	-0.0033287328516458533	0.0008462384127778933	-0.0007089652080321684
b1367	-0.0007983573875389993	-0.0002710125168960076	0.0007280853507108986	-0.005855318112298846	0.0008387206977931782	0.003442270921077579	-0.011070604305714368	-0.003044944130815566	0.00010207584520685486	-0.000316224055692935	-0.007512884601019323	0.0018091986514627934	-0.0012827347339893949	0.0013767956604715437	-0.008121989257633687
fliF	-0.0031535240821540357	-0.00011464524897746741	0.0002835860475897789	-0.010133796446025372	-0.0018664371885824948	0.0014965820393990725	0.006451859967783093	-0.0014354939397890122	-3.183555005819017e-05	-0.00024495584380403385	-0.005084386439993978	-0.00381886268267408	-3.911048669721482e-05	-0.0003973513879464008	-0.013696596128866076
yfjI	-0.0022585455887019633	-0.00022851977439131588	-0.000904105770168826	-0.007203947035595775	0.0004681812561466359	0.01456911887973547	-0.004524636911228299	-0.006027142568491399	-0.0016526435257401316	-0.0013815675769562282	-0.006559484428726137	0.0032525184378027917	0.00045302436835727237	0.0005743313260609284	-0.006026803073473275
nlpD	-0.0006627144798403606	0.0036138199898414314	0.0013249914138577879	-0.0034150645206682383	-0.003211539098992944	0.010407732091844082	-0.010425261659547687	-0.011094665993005038	0.0005890527105657384	-0.0007928166760831962	-0.006110865478403866	-0.01325957028195262	0.002363495676518251	0.004903218918479979	-0.014663714673370123
ydbC	-0.002635721345432103	0.00021723954306025915	-0.0011355225997976958	0.0006347646494396031	0.000511224259971641	-0.002533399483654648	-0.010038677919656038	-0.006476706517860293	-0.0005048889029421843	-0.001107333475549941	-0.009859362225979567	-0.0021785724232904614	0.0016641244615622935	-0.0018381742446217685	-0.008022222872823477
phoR	-0.0009103894454892725	-0.0012293297564610838	-0.0019514719443395733	-0.010684759356081486	0.0011585109122097493	-0.006336692245677114	0.0009113045519916341	-0.007628516620025038	0.0002742241320447647	-0.0011562876752577722	-0.006010294067673385	-0.004844300569966435	-0.001822684575938227	-0.0029156392556615174	-0.0031942644505761563
yqaD	-0.0002069402545748744	0.0019850130646955223	0.0004166863692807965	-0.0037161810556426643	0.0013407040399033576	0.0005119526787893847	-0.007668664040975273	-0.007158536100760103	7.936774789413904e-05	-0.0011815873962821417	-0.00012875828455435111	0.0011847070115618408	0.0016307608924959701	0.001151476054219529	0.0007756571180652827
lgt	-0.0005868984851986169	1.1292264935036655e-05	0.0009396515664411709	-0.029041058607399462	0.00048628661257680504	0.0032808841927908362	0.009930358072742819	-0.004842822253704071	0.00077965940348804	-0.00021110380015648756	-0.0015120060124900192	-0.0007551228225929663	-0.0005222703470716205	0.0022589145111851392	0.006740303263068199
ydbD	-0.0004899752425262705	0.0020123691577464344	0.0010149817587807774	-0.008609302043914795	-0.002780271319206804	0.007301332633942365	-0.016953680478036404	-0.006370329586789012	0.0009298375231446698	-0.00015655893498277068	-0.011197155425325036	-0.007575076911598444	0.0010484925995290514	0.0026685580122284593	-0.009311982402577997
clpX	-0.0015709319058805704	0.002632144554518163	0.0026031470973975957	-0.005249281320720911	0.0001553278359642718	-0.016798043213784693	-0.011480160532519221	-0.005357865765690803	0.0007954720122506842	-0.00025901867038884526	-0.007649420751258731	0.005714477649889887	-0.00034944512492118693	0.0041915294853970405	7.339530187891797e-05
csiD	-9.781926324649248e-05	0.0017546520556788892	0.00018388437587418593	-0.0037457367195747795	0.0017390175524633377	0.011852948972955347	-0.012729086987674236	-0.006106066713109612	-0.001253143351059407	-0.0007938567404523043	-0.0005209586903220043	0.0047111652744933966	-0.0005263739517486321	0.0013185777456965297	0.0024126524641178548
prfB	-0.0001563567901030183	0.0005404776219802443	9.3652230934822e-05	-0.010536406971514225	-0.0004563213061192073	0.000885633587022312	0.002611964496318251	-0.007350922776386142	0.0006388284958666191	-4.897724388670158e-05	-0.004140345081686973	-0.0012548879778478295	-0.0008186513333499309	0.002401426718570292	-0.001201900604646653
ydcF	-0.00034319427475566045	0.003616592800244689	0.0012677232187706976	-0.0006473710254067555	-0.0004668197233695537	-0.0053067337395623325	0.009305849876254798	-0.008911115750670433	0.0006216988957021385	-0.0005392718051016016	-0.007494088690727949	0.0009949509578291327	0.0025460686796227	0.003986732470802962	-0.005683264238759875
yebB	0.0010326386673841625	0.0004693153747939505	-6.940520550415386e-05	-0.005876309224404395	0.0007277318113483489	-0.010889584459364414	-0.009418496107682585	-0.00038536862601176833	0.000775864357710816	-9.160812054227768e-05	-0.0008236020675394684	-0.0029929331433959307	-0.0009053673557320004	0.001179002032149583	0.008063410697504879
yncB	0.0003651710765552707	0.0009779301413800567	0.0013926457706838846	-0.008126677041873335	0.001063339071115479	0.0011480001534800977	-0.014078599400818348	-0.004966408303007483	-7.639421652129386e-05	-0.0004725346653105085	0.004640827369876206	0.0010053622641135007	-0.0005846941963594522	0.0034312477172352375	0.007861068034544587
plsC	0.0012248787772841752	-0.0013457984384149314	0.00074268699856475	-0.0027233472443185746	2.5737265077623305e-05	0.01182941815815866	0.0002860629220958799	-0.007603175234980881	0.0002765155062661506	-0.00043168980574778123	0.0008539822819875554	-0.0013142771204002202	-0.002472484193977911	0.0007328473823145032	0.005440059038810432
yliE	-0.00013747226126724853	0.0012378200312377886	0.00016544323269044982	0.07145230546593666	-0.013057086188346147	0.004232215620577335	0.006252848790027201	-0.016345068514347076	0.0007409650220051845	-0.001194424557300419	-0.0046743216784670945	-0.021216849964112043	0.0014422486258491155	0.0031868270388804376	-0.006609908021055162
fliE	-0.0017226295289583505	-0.0005618712570867501	-0.003111951935570687	0.01342898472212255	5.634609726257622e-05	-0.013673022920265794	-0.00333014847477898	-0.007363441968336702	0.0010034448147052898	-0.0012341074167804425	-0.006059848326258361	-0.0006169616838451475	0.00292986004153289	-0.003631866006180644	-0.019454844743013382
yjeN	0.0006197275844169781	-0.0017449942673556506	-0.00015133565073483624	0.002301449254155159	0.0005858600331703201	-0.018036488331854342	-0.00013470287478412502	0.0034864946454763414	-0.0031719596730545164	-0.00014506874122819583	-0.0028417040524072947	-0.007474107220768928	-0.0018241032628421054	-0.0003211826310143806	0.0016170147352386267
yhfK	0.002656687775161117	-8.295441802630421e-05	-0.0012206956441514194	-0.0023845844762399792	-0.0024745332007296383	0.0007046941859880462	-0.009225562363862991	0.0009173603483941406	0.0004888228431809694	-0.0003824807189444237	0.0019626688119024037	-0.004746870081871748	-0.001697518693070006	0.0008444731333293021	0.0026141442079097034
ispB	-0.001941145530436188	0.0011987262999173254	-3.312950040346152e-07	-0.0014023595524486154	-0.0029753944533877073	-0.005338690406642854	0.006208824990317226	-0.00016749814136346686	-0.0004168190524796955	-0.0003171739205633885	-0.0027869952749460937	-0.01925359882414341	-0.0010192274916860982	0.0025055234390310944	0.0026980427908711137
rfbB	-0.002011133779305965	-0.0009869400534080342	-0.0023667448782362043	0.0002806774558848701	0.0013122121617197991	0.0005880572099704295	0.00785446154884994	-0.003576012919656932	0.004263492557220161	-0.0004375702929430563	0.012676459373906254	-0.0027861476177349687	0.0018719549842055392	-0.0017280952911823987	-0.003744637093041092
b2861	-0.006569068836979568	-0.005706623923033476	0.0011524468893185258	-0.014791481625288726	-0.003615597544703633	0.02389490494504571	0.018773279637098312	0.00491123044397682	-0.00898488637059927	0.0022384611404422357	-0.012336178263649345	-0.007681157221086323	-0.004225120781528124	0.004241982400417328	-0.007435095626860857
yhfL	0.026549194492399692	-0.01145030696876347	-0.006402966603636742	-0.014338537100702525	0.0074803660390898585	-0.15744743302464484	0.0171745958738029	0.013682107776403427	-0.0005866068033355987	0.0028852842964164644	-0.021762284711003305	-0.046645655892789364	-0.001902300523627684	-1.9910584070714776e-06	-0.011976156421005725
yiaD	-0.0009530270722461864	0.0015679734328296036	-0.000684247249737382	-0.0030054015899077056	-0.0016306244011502712	-0.008435100903734566	0.002339295430574566	-0.006203828407451511	0.0005733428947860375	-0.0010911153726902488	-0.0037141908542253077	0.004263538718223572	0.0014816481692701401	0.0007373610732611268	-0.011589430058375
gcvT	-0.00041477047314401714	0.003545835621189326	0.0018066167423967272	0.009328642524778843	-0.0016046229982748627	0.0033106624404899776	0.028784040976315737	0.0003667979151941836	0.0009388305339962244	-6.597574641759766e-05	-0.006028917897492647	-0.012855115775018931	-0.002692128164155117	0.009984842548146845	0.001071827366249636
yjeB	-0.00112326928996481	0.0015267281397245824	-0.00029951610165880995	-0.007275968715548515	-0.0022833623341284694	-0.01328732649795711	0.0018621053430251777	-0.00475469353608787	8.229409511841368e-05	-0.0008649048086884151	-0.003467085163574666	-0.011745345760136843	-0.00010957838409911303	0.0013026016461662948	-0.0016281505161896347
yhfP	0.9898799049854279	-0.0009263062808895484	-0.0007220266846707091	0.000285973668214865	-0.0009807581861969083	0.0030328856641426683	-0.0009429614653345197	-0.0021936993673443792	-0.0002623383010359248	-0.0015020143782091607	-0.000233691231260309	0.00027243981487117707	0.001149676227937726	-0.0005928398668766021	0.0003765796145307831
yihD	0.0015221967571415007	0.0005245204834500327	-0.0010324592737015338	0.0004803742628428154	0.0014498845464549959	-0.05286348894238472	-0.001752591161057353	-0.004426515125669539	0.00010596770497613762	-0.000346202922617478	-0.012326060291379691	-0.0032944011641666293	0.00011365430209370532	0.0013714076892938464	-0.015138194393366576
kbl	-0.0006235285516595467	0.0006942912600061391	0.0005943529447540641	-0.010933718653395772	-0.0009289456735132262	0.012924511162564158	0.003744627148844302	-0.010849327621981502	0.0010309264209354297	-0.0002625634747729861	-0.006937852120026946	-0.00113335290690884	-0.0019178330415792495	0.00554235955234617	-0.009028223128989338
yjfI	0.0010601303062867373	0.0018785121443215757	0.0015712961100507528	-0.0031961933942511677	0.0002815855541848578	-0.002920207381248474	0.035479564666748044	0.003554044128395617	-0.0006478968108422123	-0.0009227663861357618	-0.0016606926161330192	0.00030845330562442544	0.001186074418329959	0.003420831128023565	-0.0018828792218118905
yhgA	-0.002405806987080723	0.0035663156118243933	-0.0007861124101327732	-0.005945881530642509	0.001089529455639422	-0.012580130975693464	0.00824576711282134	0.0009372898313449695	-0.003371155634522438	-0.0015650569161130901	-0.0018353946437127888	-0.0041986394580453635	-4.710271351344211e-05	0.0007150359963998199	-0.00170517768827267
hemL	-0.002530742441304028	0.0008127720252377913	-0.0006663675740128383	-0.003283086020965129	0.0013300126173999161	0.00664553158916533	0.013534911153838038	-0.0039972216542810204	0.0005192678220919334	-0.001688121021332511	-0.0003387490825843997	-0.004179368778131902	0.0003729778053014573	0.0013524758769199252	0.0059236202808097
glmU	0.004823235692456364	0.0005248198329354636	-0.0020434530335478483	-0.006863859542645514	-0.004769251313991845	-0.009552205065265298	0.025403443668037654	0.007178801307454705	-0.0012713841861113906	-0.0009893696069302239	-0.0006006323336623609	-0.009213970741257071	-0.0028574830678527257	-0.00025587800686480475	0.00237284995848313
yjfK	-0.0013362196052912622	0.0011863548966357484	-0.0012552853685338051	-0.00021079893776914104	-0.0005467298848088831	0.007947434252128006	-0.007291432409547269	-0.005551842637360096	-0.00037285563332261517	-0.0013095836073766093	-0.0032759221410378816	-0.011112585244700313	8.605937620748328e-05	-4.367106088466244e-05	-0.0013934515591245145
yrbL	-0.001178328669629991	0.004146026903763414	0.0002756294162827544	-0.000324459713883698	-0.0009027400496415794	-0.007499460661783815	0.0006827301846351474	-0.01461811932735145	0.0002534264359564986	-0.0008961351939718273	-0.004432606562040746	-0.01666086269542575	0.003493139033192833	0.0041421654587611555	0.0018374914641026408
folD	0.0006155404908349737	-0.0015509685571305455	-0.000799901969730854	-0.0025654514506459236	0.00132601413060911	-0.002560087509918958	0.01196815913543105	-0.0022235258389264345	-0.0015793034853413702	-0.0020311242376218537	-0.00639941259752959	-0.00528702499344945	0.00016706174714469733	0.0008940658759092912	-0.0003982722829096019
fpr	-0.0016975230444222689	0.0029652272257953884	-0.0002859213389456272	-0.010058901952579618	-0.0033845390332862737	0.0036213744548149406	-0.0053258639154955744	-0.007018347014673054	-0.0005094754375750198	-0.0011975694500703745	-0.0007778883678838611	-0.015254852194339037	0.0022102795325286955	0.0005498426128178835	0.004673419008031488
ytfI	-0.0011233976390212775	0.0002372904164076317	-0.0007190892397193238	-0.004396500950679183	-0.0016014208027627318	-0.007380052837543189	0.002685047604609281	-0.0010538995586102829	-0.00385888661025092	-0.0012084010017878678	-0.0020717999478802084	-0.00585066918283701	0.00027072184527340533	-0.0018862049805466086	0.0002510519910720177
yhcA	-0.0014304284658282996	0.0026464116177521645	-0.0010990971594583244	-0.006525178458541631	-0.0019327818183228374	-0.0024811189295724035	-0.0016990172711666674	0.0014511662791483104	0.0001482856554503087	-0.0006411726739403444	0.001554457878228277	-0.010234341556206346	-0.0010755242252475526	0.00034456180525012316	-0.003081029541790485
ybhK	-0.0007665889756754041	0.001026902398443781	-0.0019108460482675583	-0.0011681683175265788	-0.0006271224835654721	0.0002329919683688786	0.013690238799899817	-0.0032413098448887466	-0.0007131097599631176	-0.0013204699505614229	-0.0030207893159240485	-0.00016781958474894055	-0.00010159740272259234	-0.0003349523042561486	-0.0009714060806436465
yhiD	7.742322297417559e-05	0.0027864610194228588	0.00025607747258618477	-0.0063311237981542945	-0.003810593388043344	0.000394174545945134	-0.004947721106000245	0.007180145638994872	9.287490378937946e-05	-0.0008953518107258547	-0.006176623241044581	0.0037022241740487516	-0.002253000193180135	0.002665504573378712	0.00019728113475139252
yjgJ	-0.002317691904027015	0.0012555432849330828	-0.0016263420204631984	-0.014580702520906924	0.0017116078664548694	-0.0053651614114642145	-0.008492252007126808	-0.010581456255167723	-0.0012461555108893663	-0.002715801030673726	-0.0036787169193848966	0.0015018537442665547	0.005584313584693584	-0.007735936176031828	-0.006902408199384809
moeA	-0.0010603627050295471	0.0003376531264802907	-0.00192903061513789	-0.0063573564216494564	-0.001078158860327676	-0.014903599284589291	0.011151894610375166	0.003697235460858792	-0.00113999669381883	-0.0005366932572684733	-0.0026699510030448437	-0.004914916488341987	-0.001094887470714299	-0.0011597286420874297	-0.003300816905684769
rcsF	3.842881400487386e-05	0.004045556993223727	0.000581635088310577	-0.007317416197620333	-0.005806364417076111	-0.010573884462937713	-0.00030033152317628266	-0.0058397877030074595	0.0006029710723669268	-0.001021639937647136	-0.0059523388743400575	-0.019113440085202455	0.0008685520404097007	0.0029812958627007903	-0.001094799239654094
yhcG	0.010991979949176311	0.012048694714903831	0.006177348657511175	-0.0031126312538981436	0.0010902802320197226	0.11274867326021194	0.01925201153382659	0.07972380347549915	0.0008702582774685652	0.009512958958385938	-0.009830205934122205	-0.01405775268562138	0.018170262131480926	0.010927410796284676	-0.003118080790154636
lolB	-0.0033471570839174094	-0.0011139743006788195	8.785603735304903e-05	-0.006885438626632094	-0.0021872719144448638	-0.003094811821356416	-0.014320073891431093	-0.0020352827478200197	0.0015025157271884382	0.00041724679008384337	-0.011878722487017513	-0.005851971190422773	-0.0004363538422453475	0.0018999365135096015	-0.003487004856579006
fhuF	-0.0013140868220943957	0.002396222644019872	0.0029150595027022065	-0.0074417004361748695	0.010313001992180944	-0.007416472630575299	-0.014577522240579129	-0.00041991267178673295	0.0005618715420132503	0.00034938308068288836	0.0015024132106918843	0.028651876281946896	-0.0014100446876317981	0.004150014487095177	0.007209015600383281
ybbB	0.0034786104992963374	-0.005016077356413007	-0.00800152258016169	-0.020265936944633724	-0.002932839470449835	-0.010298428600654006	0.011748306434601546	0.013495417879894375	0.0011617930413922294	-0.0007215546225253716	0.008107134131714702	0.004853835310786963	-0.0012294042305684234	-0.010795329660177232	-0.01453682778403163
sohA	0.0014574813784565778	0.001174262936692685	0.0021130853681825103	-0.002590697007253766	-0.0005700562108540908	0.0058572865696623925	-0.02035649534314871	-0.003744524538051337	0.000708295262302272	0.0007877077396078237	0.00680226294323802	-0.01054876166395843	-0.004719631881060371	0.006837621028535068	0.013932969011366368
yebS	-0.002281575663946569	-0.0010880490322597324	-0.0010411635064519942	-0.006602586256340146	-0.0019988308404572308	0.009109819876030087	-0.009500852562487125	-0.003589277204591781	-0.0010652587976073846	-0.0007340072812680828	-0.004715596591122449	-0.00469825608190149	-0.00047203933148461124	0.0007969281979603693	0.0019379152217879891
pppA	-0.004330527689307928	0.008593599572777747	0.04828380148857832	0.022864005733281373	-0.02845739256590605	-0.0182724067568779	0.07969852305948734	-0.001078257224871777	-0.012940106857568025	-0.00035674193192340703	-0.03175804950296879	-0.0033061694842763246	-0.010393254503787282	0.09197075583040715	0.0056069361139088865
sspA	0.0004971937445225194	0.0003389646168216132	0.00029795797920087355	-0.0034648777707479896	-0.0012611970386933536	0.004764498630538583	-0.0004545068042352796	-0.0014831906207837164	0.0007267345080617815	-0.00024478021200538715	-0.007346463804133237	-0.00100607669679448	-0.0021948898842288965	0.0024857575120404364	-0.004711381117813289
amiC	0.0022598007693886758	-0.0008448895445326343	-0.003353424025699496	-0.002351792873814702	0.010197944780811668	0.009961802922189235	0.01898974096402526	-3.280463311966742e-05	-0.0011477378173731267	-0.0010422996086831462	0.001383504921104759	8.020514957024716e-05	-0.0016321192750797034	-0.0027818176662549377	0.002959655427839607
tolB	-0.0009177783213090152	0.0024731095135211946	0.000731611325754784	-0.01105225957930088	-0.0022625889861956237	0.005284482496790588	-0.007023285268805921	-0.003682119904551655	0.0005498502205591648	-0.000200065858406155	-0.005710038081742823	-0.0074144621612504125	-0.0005607238468568189	0.0036982087418437003	0.0021837457828223707
ansB	-0.0025518008251674473	-0.002685507501009852	0.0004168683505849913	0.0003009033974376507	-0.010632057841867208	-0.015082023851573468	0.007649773391894996	-0.009929942833259701	1.7402593803126363e-05	0.00018450524695323844	-0.009800402242690324	-0.03467123348265886	-0.0016275373145836934	0.002005478034261614	-0.004921291815117001
arpA	-0.0028059726511128246	-0.00370291048893705	-0.0009468849212862551	0.01130638113245368	0.001975702471099794	-0.013600475899875165	-0.0008757193834753707	0.00031244041609170383	0.004409931963309645	-0.0009071925929915833	-0.0020595164340920747	0.002178210159763694	0.0005297845324882901	-0.0021121081220917405	-0.003337576538324356
lysA	-0.002957970246206969	-0.0002900317613966763	-0.0008274256030563265	0.007579527301713824	-0.0050417375098913905	0.000902889437857084	0.002193646738305688	-0.0014331809733994305	0.0012760872219223529	0.002728732779666961	-0.0005221477232407779	-0.010685959355905652	0.0023424799304388195	0.004323693108744919	0.005618295818567276
yohM	-0.0010555488197132945	-0.001785289408871904	-0.0014189815102145075	-0.003289162174332887	0.0004191186255775392	-0.001102389838779345	0.013761813882738352	0.0005927127326140181	0.0008413761929841712	-4.917928779021562e-05	-0.0005363395868334919	-0.00687776674516499	0.0006571937358029276	-0.0025397986196912825	-0.0029381653130985796
yjhI	-0.0014473494910635055	-0.00012295597367483423	0.0008774496894329787	-0.00269413668429479	0.008079623300582171	-0.006084656938910484	0.004395629949867725	-0.0033715701336041095	0.002043239629128948	-0.00011148718329927048	-0.009415199710056187	0.005033955802209675	-0.0010187088474014167	0.005133195905946195	-0.007726803421974182
b3007	-5.8171359778498296e-05	0.005161086763255298	0.0033309619803912937	0.0007887370820390061	0.0011149109154939651	0.01469759683124721	0.004556429171934724	0.0031974195316433907	0.0022873138356953857	0.000327942252339878	0.002270193703006953	-0.002376459129154682	-0.0006220414743219441	0.00463212096132338	0.012780687874183058
pepN	-0.0016636941954493523	-0.0003033766328007914	-0.0014803418715018779	-0.007891890658065677	0.0024351244140416385	-0.005833218363113702	0.007038553403690457	-0.003586601030547172	0.0012165051070041955	-0.0006003278884082943	-9.285298176109791e-05	0.005663726604543626	-0.00040563221488579976	-0.0009613687859382481	-0.0032579444302245973
intA	7.506504531193059e-05	-0.0018340020847972482	0.002138897383119911	-0.006740867947228253	0.0023213683301582934	0.02465030863881111	-0.013435626924037934	0.012432767637073993	-0.0025751868821680545	-0.0015390788707096714	-0.0037783845653757454	0.007291829669848085	-0.0037964567175999015	0.003726981289219111	0.007211122908629477
sgcC	-0.0027138569415546955	-0.000260813428030815	-0.00154334930004552	0.002038367057684809	0.00012200152254081331	9.676369845692533e-05	0.010393120776861907	0.001387596515705809	-0.0009985138400224968	-0.0013861627435782947	-0.007702503982000053	-0.005489676319994033	-0.0002176001050747252	0.0005342629610095173	-0.004595772349275649
aer	0.000273160312208347	-0.0018246257293503731	-0.0011392060492653399	-0.010855029951781035	0.008248409796506167	0.009684294052422047	0.00209592490689829	-0.008037771340459585	-0.0062122487183660265	-0.0011035300179732491	0.002354851730633527	0.030351270101964475	-0.0035807287842259707	-0.003099438191857189	0.004424965726211667
gpt	-0.002444364367984235	-0.001413899379549548	-0.0003247048135381192	-0.008353298790752887	-0.0022264350205659865	0.005350185167044401	0.02708160301670432	-0.004556509456597269	0.000394572822842747	-0.0005362151686455606	-0.004979871176183224	-0.0028647087817080317	5.2369685692106745e-05	0.0010522003006190061	-0.006840597498230636
tdcB	0.00028314848110312597	0.0004944339784560725	0.0002249426912749186	-0.001871780559886247	0.002854637636337429	0.010809639608487487	-0.0009623688989086076	-0.003049223923590034	-0.0011749719595536589	-0.00195896256636514	-0.0049731613881886004	0.0024227189971134065	0.0013334067790496938	0.002847974787000567	-0.0013388759456574918
yjhS	-0.0014367999299429357	-0.00020561426776112058	-0.0012056436820421367	0.00266271690139547	0.0007346722547663376	0.0013537508866284043	0.013674224903807044	0.00034045400825561957	0.0004764714860357344	0.0002448706333988335	-0.0011156234447844326	-0.0007829517306527123	0.00039437645748229585	-0.001231130096130073	0.004801990375854075
asnC	-0.0034701467328704895	0.005573722333647311	0.003242327170446515	-0.007997508989647031	0.0024004670605063437	0.012037900993600487	-0.019453278556466103	-0.009501632852479815	0.0003516786901025171	-0.00012169433492923111	-0.02260716298595071	0.009550062604248524	0.002314996940958188	0.0043205412663519386	-0.004821846326813102
thiI	-0.0009297415160108357	0.0020402810629457234	0.00024188155075535178	-0.0070933625614270565	0.004430078882724047	-0.0020135760866105555	0.01150267300195992	0.0008306381962029264	0.001226403007749468	-0.0006178665944060916	-0.002016141042113304	0.006781365037895739	0.0006893896708175181	0.002151222617831081	-0.0055653073359280825
atpI	-0.0025351336249150335	-0.003874524242710322	-0.0012965587282087654	-0.005755336419679224	-0.002611415523570031	0.005669618276879191	0.031008147578686477	-0.0027882354240864517	-0.00047254387551220133	-0.001690396028486675	0.002103164945729077	-0.0013601629307959228	0.0030054319509675346	-0.003398112973663956	0.00561546505894512
adk	0.000263038559933193	-0.0032768864324316384	-0.0031469494733028115	-0.0008402115164790302	-0.00240323546808213	0.00885389756411314	-0.00947482026182115	-0.0049995646253228184	0.0033957448485307396	-1.3179778252502312e-05	-0.0059377274848520754	-0.0009033663320587948	0.00031168838746913047	-0.00257537221070379	-0.004059594636783004
yifB	0.001011781842680648	0.0005320420378120616	0.0008803250401979312	-0.004843898243270814	0.00165420362027362	-0.011984222996979953	-0.001354927564971149	0.0003876412246609107	0.000918162211892195	9.46720028439879e-05	-0.010487376814708113	-0.0024198752734810114	-0.00012197565090528189	0.0018113526224624366	-0.0010785636713262648
sbcB	0.0018216160393785686	0.0009485532477265224	0.0011439433053601533	-0.0058025521831586956	-0.0009987226699013263	-0.01785372443497181	-0.0030336741404607894	0.002475728781428188	0.0015519108425360174	-0.000536877371288653	-0.005942336078733206	-0.0034678187826648354	-0.0026063431497573494	0.0027250201208516957	-0.0022618773975409566
rbfA	-0.0027181532024405895	-0.008020373270846903	-0.005609935140237212	-0.0008999592420877889	-0.000308824144594837	-0.013743041846901179	-0.021261555533856155	0.00197841121989768	-0.00751452635973692	0.000551133508813646	0.06413758382201194	-0.00643074351362884	-0.007421050271221313	-0.013330631330609322	0.030419920478016137
gyrB	-0.0015427965228445829	0.0031051020976156	0.0010895032098051161	-0.001911911602364853	-0.0033320537442341445	-0.0016401697811670602	-0.0041144388215616345	-0.005992656392045319	0.0013763650064356626	-0.00042983200958598945	-0.002573641883209348	-0.0111350966244936	0.0003558419980052634	0.003570649253670126	-0.004288444467820227
ego	-0.0007121227378956974	0.002060592252528295	-0.001900285491719842	-0.001078807720914483	0.004911099979653955	-0.029434310086071492	0.006349313305690885	-0.0034500193246640265	-0.0007837788295000791	-0.0010458592469916195	-0.009272325597703458	1.9099563596682857e-05	0.0015117758990220546	-0.0007185144803952425	-0.0015566775016486645
glgB	-0.000381484949903097	-0.0002973012416623533	0.0004521293198922649	-0.00013023978550336324	0.003763777823187411	0.009923757296055555	-0.02001545449718833	-0.0012167119921650737	-3.108800079445473e-05	-3.412738443516736e-05	-0.007982640145346522	0.010399096496403217	0.001040875016156225	0.003432806141208857	-0.0022358262678608297
ydcL	-0.00339224775088951	0.012716570487245917	-0.005008296458981931	0.0027197531424462797	0.0027661441173404454	0.008535396857187152	-0.01554127398878336	-0.016453185202553868	0.006005014893598854	-0.0022866522222869546	-0.011874865693971514	0.004308890891261399	0.011898574312722468	-0.009704755619168282	0.0017539213225245475
yafC	-0.0009595652844291181	0.0016460597841069103	0.00039414039376424627	-0.0008727771643316373	-0.0004577131604310125	-0.0021578604308888317	-3.22368900742731e-05	-0.0032284968835301696	0.0011779888020828366	-0.00024546611304510616	-0.010191000569611787	-0.0031696867803111674	0.00039125586974193306	0.0035481921839527787	-0.0045267962431535125
nagE	-0.006031629764474928	0.0024988466501235963	3.266900819653529e-05	-0.0016169878444634378	0.0006711320450995118	0.005725054279901087	0.006421910650096833	-0.0033501325803808866	-0.0018513500527478754	-0.0010939427435465426	-0.005140521652065217	-0.008459612177684903	0.00040492858928459956	0.003312429157085717	-0.004073442392982542
yfjN	-0.0034505745116621255	0.0013317989220377059	0.003572359513491392	-0.011184950610622763	-0.0023653410119004546	0.0047851703921332955	0.0400582367926836	0.0016529093042481691	-0.0006182183523196727	-0.00037916097647551847	-0.008364025810733438	-0.006178752910345793	0.0013753773773605205	0.0055835883459076285	-0.0005728077871026471
ydcA	-0.002299117189832032	0.0012160593376029283	0.002228544468525797	-0.0033604378160089253	0.0005051057087257504	-0.04251179650425911	-0.009129030499607324	-0.007339802468195557	0.0019348148221615701	-1.181952524874135e-05	0.006765968203544617	-0.013205840345472097	0.0008363421211799001	0.004229125035926699	-0.007826293604448437
rnhA	-0.0009881406417116523	0.0008566821669228375	0.00013627087231725453	-0.008253358267247678	0.00023388139830785804	-0.008725908976048231	0.0025945979286916554	-0.00407057672739029	-0.0013120904425159097	-0.000703377759642338	-0.010661736913025379	-0.008206335501745344	0.0007144590056570057	0.002758149041328579	-0.010643053436651825
yfjG	-6.902016029926017e-05	0.0016568476578686386	0.0018283183733001352	0.0027304609073325993	0.003165371573995799	-0.0035419022757560014	0.024862968679517507	0.0018906801764387638	-0.0007406165997963399	-0.0005125105843868062	-0.0038495414308272304	0.0005716514616506174	-0.0002919121757094469	0.003722048399504274	0.0034084125584922732
tilS	-0.0012686867092270404	0.006712010414339602	0.0006022940506227314	-0.0018269551754929126	-0.001089542075060308	-0.000638441854971461	0.010631066402420402	0.040885856337845326	-0.004250653998460621	-0.0028274444630150388	-0.006453510508872568	-0.00535335797816515	-0.01771190784961344	0.0035716504114679994	-0.0038337214034982027
yojI	-0.0003056625177850947	0.0034829231607727707	4.534291998425033e-05	0.0021667536976747214	0.0009036925149848684	0.010188777446746827	0.0058082687901332974	-0.00988550167530775	-0.0008720650512259454	-0.0012884763842981577	0.0015449729608371853	-0.011641690954566002	0.0022849105749102533	0.0019918340863659977	0.0002611381781753153
dinJ	-0.0005308110296027735	-0.0006394863178138621	0.0002506229712162167	-0.0038271699752658607	-0.0019908079970628024	-0.009274565475061535	0.0006859619007445872	0.0036393853765912354	-0.00018872868276957887	8.05122918429706e-05	-0.007060830146074295	-0.003434635673183948	-0.00320772383171302	0.001472954727942124	-0.0012267812015488743
b2641	0.00085492056037765	0.0017723519692663104	0.0005360979301622138	-0.0038920443411916495	-0.0033828017651103435	-0.017509774323552846	-0.01848085703328252	-0.005687337447889149	-0.0005459983108448796	-0.00022772677906884262	-0.007292883801274002	-0.015001760507002472	0.001357465698693963	0.001307509122416377	-0.0007810552808223293
tig	0.0010468946176115422	-0.00037069922196678815	0.0005616879207082093	-0.003376068794168532	0.0012143598834518344	0.008434786647558212	0.0169670594856143	0.021015199720859527	-0.0006977826640286366	0.0004014025754554769	-0.007171313357539475	-0.008688045991584658	-0.007144821370132716	0.0007286317535908893	-0.0024977857037447393
hisQ	0.0013062165933661162	0.0026833143061958252	0.0002484200618346222	-0.006892869803123176	0.0008783519576536492	-0.01184856661595404	-0.011012683976441623	-0.004754822161048651	-0.000574853515427094	7.641131790489497e-06	-0.0010304388031363487	-0.000944508733227849	0.0008221996043460652	0.0004325592945679091	-0.0006826243997784332
ybgH	0.0018632621422875672	0.003164614790584892	-0.0006223433330887929	0.0014302266435697675	0.0013622447825036943	-0.022777864634990694	0.006713322624564171	-0.00791143991984427	-0.0002136056785366236	-0.0007593028722277015	-0.001338113626698032	0.004524237979203463	0.0016509345380665808	0.002654664183501154	0.0013118366047274322
yqaE	-0.0028002455388195812	0.0019381656346376985	0.0028453374258242546	-0.006803521257825196	0.00017221867936314083	-0.014664398152381181	-0.00907515556551516	0.0013730206293985248	-0.0017751955799758434	6.215513336012163e-05	-0.0037038289033807814	0.007011287659406662	-0.0020578267411833786	0.004171130508184433	0.003694039860274643
dicB	-0.0028178964857943356	-0.00022049410734325647	-0.0012395684130024165	-0.0058844542969018225	0.0035464979568496347	-0.0006666080321883782	0.004179563825018704	-0.0004368375174090033	-0.0005329753871774301	-0.0007841217405925763	-0.00505610597319901	-0.006365898260846734	-0.0010096520207912088	-0.0002881671121576801	-0.0061143649835139514
cysW	-0.0017108492774423213	0.0027870726957917214	-0.00024024687343626283	-0.007147085489705205	-0.004426879934035241	-0.007968964409083129	0.002161029577255249	-0.0034261752315796912	-0.00016193251380173024	-0.0016666462347584676	-0.006223664446733892	-0.0141694350913167	0.002259195445621588	0.00041583079495467246	-0.008691506795585155
ybiS	-0.00022871903813211246	0.0035663411882705985	0.0013762801827397197	0.0001310017766081728	-2.1710079308832065e-05	0.016173748988658188	-0.0003973944013705477	-0.006466501508839428	0.0019232118607033044	-0.0006026607157567134	-0.0030900879064574838	-0.002662729730363935	5.294328432036452e-05	0.004565894920378923	-0.0016680584906134755
ygcW	-0.0014039071241859346	-9.240614775080758e-05	-0.00022931384795811028	-0.007604854330420494	-0.002420764216221869	-0.011395189249888062	-0.0023417402571067215	0.002746420120820403	-0.002611208730377257	-0.0009756995700243637	-0.0011231420747935773	-0.01071758495643735	-0.0002990759921776333	0.0015135274303611369	-0.002660811566747725
proX	-0.002363853033166379	-0.00048444135260069745	-0.001519316539634019	-0.004333675312809646	0.0005734932952327653	-0.01609476001933217	0.0026832048408687113	0.0018026791629381477	-0.0017125390155706556	-0.0028240180894148997	-0.008696357365697622	-0.0030525766918435694	0.0010198610705037389	-0.0007172279589576647	-0.006258509545587003
ugpA	-0.002097749097738415	0.0006916691904189066	-0.0012493524502497166	-0.006294119735248387	-0.0020694721722975375	-0.011747090835124254	0.004162112856283784	0.0029796850867569447	0.0013394952320959419	-0.0010115645954901554	-0.007641853578388691	-0.011015311256051064	-0.0015505102634183075	0.0006311573897255585	-0.005732354228384793
ymfE	0.0005422847531735897	0.0009403841884341091	0.00010180009390751365	-0.0006857663305709138	-0.0031079618586227296	0.0008336411271011457	0.008729455349966884	-0.0029016228578984736	0.0006459530274150893	-0.00019140422395994174	-0.004894837886095047	-0.008369714319705963	-0.0010371427220034312	0.0013220206170808525	0.00254195410059765
ygcF	-0.0001756126333202701	-0.0012992925895377993	-0.0006061527208657935	-0.007722015529870987	-0.0029926727572456	-0.002281168184708804	0.00121199261280708	0.00185215481556952	0.0020605885586701335	0.0007392858252902683	-0.0035265059932135046	-0.002712583881802857	-0.002226356328577252	0.0009651628381107003	0.0005084390693809837
cspA	-0.0012606438202783466	0.003576168939471245	-0.0002706553434836678	-0.0032382113835774363	0.0021363467792980375	-0.010855983765795827	0.0014895293943118304	-0.0015152566914912312	0.0009424281341489405	4.472095499667956e-05	-0.005363785307854414	0.006229587299749255	0.0005412552535887359	0.00303867012495175	-0.0008046956296311692
dppB	0.0008111363754142076	-0.0006335977540584281	-0.001128453768324107	-0.007401670347899198	-0.0013667848659679293	-0.01313125718384981	0.008241225788369775	-0.0014254592312499881	-0.0002002308978990186	0.0003760332863704941	-0.009352054046466947	-0.009541811011731625	0.000962368479834488	-0.0006457250006496906	-0.006640426823869347
minC	0.0005183422716800123	0.001448600215371698	0.0006481628824258223	-0.0025270875124260785	-0.004181009321473539	-0.0024599289312027396	0.011751405019313097	-0.0051702482765540484	-5.04568734064037e-05	-0.0008210357073806675	-0.0012606398842763156	-0.010659605395048857	-0.00018564871258483864	0.003261013114824891	0.0007579446537420154
ygdI	-0.001609415434068069	0.0026942093297839167	0.0023728627595119177	-0.007311186408624053	0.0008898897567996755	-0.0021442758361808955	-0.010308121498674154	-0.012233950151130556	0.00036685967977973633	-0.0006285254000201338	0.0005498963093850762	-0.010818056408315896	0.0012232787859435361	0.006332024531438947	-0.008212208850309252
b2680	-0.0009930448187515139	-0.000927420859807171	-0.0017147468286566436	-0.0026026264042593537	-0.0010557847085874528	0.00026228518778225406	0.013992232037708163	-0.004293163404799998	0.0011726303095929325	-0.0011171947663975318	-0.003459672478493303	0.0017847350391093642	0.0028290446743885257	0.00010012745944550261	-0.00417074047960341
pstC	-0.00024284537124913186	0.0012547118437942117	0.0007447460549883545	-0.010134019544348121	-0.0025030927849002183	-0.007589457365684211	-0.003144144823309034	-0.003460117308422923	0.0006220720193232409	-0.0001498386553132413	-0.0035282294265925884	-0.009580410942435265	0.0007963116880876398	0.00407505857758224	0.000751145324902609
ycgK	-0.007625489854253828	0.007785244709812105	-0.0019246952002868057	-0.0034860292612574994	0.0008478940086206421	-0.02370552845299244	0.002868651747703552	-0.02304619485512376	0.0018518709589261562	-0.0015538725279641888	0.011700735725462437	-0.005117716868408024	0.011797944729003203	0.0008861540834186599	-0.0043587380088865755
yqeK	0.0012186212802771479	0.003481661786790937	0.0014799184107687324	-0.02265123350545764	-0.001103058074368164	0.022819311302155258	-0.03834654178470373	-0.008559657717123628	-0.0015858582686632872	-0.0005422624407324895	-0.007813767842017115	0.00010594031060463749	-0.00019700793515756187	0.003962709838524461	0.003878765772096813
ygaZ	-0.0010543726687319576	0.0003452744513924699	0.0009102860884740949	-0.0058927289396524425	-0.002692684126086533	0.0006811790633946657	0.0047917019529268145	0.007796363537199796	-0.000935089896665886	-0.0003564363732291084	-0.008509615687653422	-0.012683014385402203	-0.0021423871719407433	0.0033742870460264384	-0.0014108163199853152
alsA	0.01104854860343039	-0.0033887314330786466	-0.0010987791628576816	-0.008128635277971625	-9.86172119883122e-05	0.10532232031226157	0.0056783777801319955	0.012174550900235772	-0.00021899327846767848	0.0009550534459448094	-0.009575547836720943	-0.003553069098852575	-0.003382661788729973	0.0011026809213217348	-0.005269459309056401
ldhA	-0.0017083102988544852	0.0004973989966674708	0.0013229968061204999	4.08574346874957e-05	-0.0003109819945530035	-0.0026040947157889606	-0.009506597062572836	-0.00376865221420303	0.0017531233478803188	0.000630647779466214	-0.004064240930601954	-0.004355254136025905	-0.0012755743312054728	0.004782249075360596	-0.0021891548833809795
sseA	0.001053173647960648	-0.0003470336894258708	-0.0004421863323659636	-0.006397008537314832	0.0004215437945094891	-0.004502334892749787	-0.0035456859320402143	0.008440319765359163	-7.900004107796122e-05	-0.0005800737838273059	-0.005619487930089235	-0.00483664682134986	-0.00334291347072471	0.0009822201647330076	-0.008119910163804889
ygdR	-0.0006914196000434458	0.00011021360623999498	-0.0007689391222083941	-0.0026669744867831467	-0.0008118482225108892	-0.0033054970484226944	-0.015790688097476958	-0.008131698491051793	0.0003081980233696413	-7.399422725303525e-06	-0.0053122342610731725	-0.005197442155331373	0.0016569683454460563	-0.0002626021413016133	-0.005878077503293753
phnC	-0.00044951542309718207	-0.01380271814763546	-0.007189813768491149	-0.008246463974937796	-0.007123344661667943	0.013480389257892966	0.24881828889250757	-0.011504892110824585	-0.0027704913774505256	0.00018344971306442497	0.03215000368654728	-0.001984546741005033	0.012838630342339894	-0.017705670949071647	0.0023368071322329344
yddH	0.0016845082247164101	0.0009700485336361453	0.0010627142316661775	-0.005825819335877895	3.85578058558167e-05	0.00796088888309896	-0.005971936103887856	-0.009499674998223781	-0.0007823203961015679	-0.0002429234202325636	-0.003972222721204162	-0.00020433445475646295	-0.0002836760867061654	0.0017382819205522537	-0.0032267084345221518
yphH	0.0010263289674185216	-0.0004759696457767859	-0.00038053383672377095	-0.0028792448434978722	0.0002971839628298767	0.005149380615912378	0.006342225368134677	0.003880273448303342	-0.00031208079803036527	-0.0003980747277231982	-0.007102100378833711	-0.000167135141819017	-0.002832542455485876	0.0016807396768126637	-0.000461994287034031
yqeH	-0.0007853495399467647	-0.0008323495095828548	-0.003478001600597054	-0.002008259890135378	-0.002060742841567844	0.012989128194749355	0.0009215639421017841	0.0037486302852630616	0.00027682916712365116	-0.0008225462095060173	-0.005385390650480985	-0.0032060169079340993	-0.000407363702746456	-0.0009488501586019993	0.0003779134663636796
ybdF	0.0012658084370195865	0.0024403717333916575	0.00302587253972888	-0.0034638609760440885	0.001175311403349042	-0.00038200168317416685	0.00642512010410428	-0.009915752969682216	0.00018759138882160187	-0.0007152059388975332	-0.0026608032057993114	-0.0018784320389386266	0.0008617424566006983	0.002752053567674011	0.00020353657833766192
ydeI	0.00014872797240968793	0.004613031279295683	0.004714635526761412	-0.0017543867870699614	0.0016007118008565158	0.012267702370882034	-0.028011798206716777	-0.011841599717736245	0.002497249339940026	0.00044071895571100154	-0.010539734046906233	0.0024157440476119518	0.00038077988162502107	0.008803901541978121	-0.009487622817978263
smpB	-0.0005101145879598335	-0.00042880370077909904	-0.00015698312272434124	-0.007274843780323863	-0.0006492574041476473	0.009108529798686505	-0.004068805295974016	-0.004239467943552882	0.0002862973861192586	-0.0005319267185264638	-0.008157242527231575	-1.3537093418563017e-05	-0.0008073276579793801	0.0014870480529498309	-0.003846714375540614
ygeG	-0.0003400456425151788	-0.001713673914782703	-0.0011624585813842713	-0.005083637973293662	0.0017322604125365616	-0.018657490629702806	0.006528653134591877	-0.0010021187801612542	-0.001645817430689931	-0.0010021082258850605	-0.020038267765194177	0.00010025486299127805	-0.000486405492550597	-0.0007310956571018323	-0.017956507205963135
ybdN	-0.0017230407148599624	0.00018616416776012556	-0.00046865359821822493	-0.0030071363551542165	-0.0010483699827454984	0.006490572262555361	0.00474629214964807	-0.0048416909901425245	0.00035316189023433254	-0.00034277065266456725	-0.0024534215172752737	-0.00596318970900029	-0.0003701239694204428	0.00024232422467321157	-0.0015159093367401511
malF	8.148899338266347e-05	0.003562968303449452	0.000691906979191117	-0.0045423822104930876	0.002505045714788139	-0.02202557511627674	-0.008409426975995303	-0.005486042988486588	-0.001935726342489943	7.609725952238203e-05	-0.0028285744693130254	0.0011327404354233295	-0.0018068743036521308	0.002333782389760017	-0.0073229033919051285
yfjW	0.0004414569868822582	0.0019003260135650635	0.0010444652009755373	-0.003136224336922169	-0.0012743609922472388	0.0184734895452857	0.010632010223343969	-0.01205004814080894	-0.0015940697502810509	-0.0012968284027448978	0.0056044770078733566	0.002755948652047664	0.0020159980515719405	0.001831032558111474	0.006179555277340114
tufA	-0.001616109610768035	0.002366265831515193	0.0009783720545237884	-0.015728843864053488	-0.0036042897822335363	0.0006909939897013828	-0.002880283824633807	-0.0006932545347081031	-0.00036861843516817317	-0.00013499135514076082	-0.0053412103978917	-0.00300309079233557	-0.0022260426201420017	0.0031277872365899385	0.0027946759737096727
rihA	0.0018581193836871535	9.99515278817853e-05	-0.00010167421431106049	-0.002811093383934349	0.002664181173313409	0.008610696429386736	0.00554339820984751	-0.0010103522083954885	0.002191366055049002	-0.0004666345537617713	0.006477878810837865	-0.004297080850228667	-0.0003548290785026866	0.00037405757582746445	0.0038440176215954126
flgM	-0.0008101613190956414	0.0007807970128487795	0.0022952993772923946	-0.025673316922038794	0.0020615482330322266	-0.002171878661029041	-0.0035633935453370214	-0.0020546507148537785	0.0008797525166301057	-9.850096409854265e-05	-0.004812733796425164	0.004439678792841732	-0.0014081629335386567	0.004583061244338751	0.00373387387720868
b2651	-3.7596559668600097e-05	0.00044846903561847286	-0.0005219001311343164	-0.008478166610002518	-0.006189084490761161	0.0170288441888988	-0.00644853996578604	-0.002706475886516273	-0.0005813341072644107	-0.0008399365119164787	0.0035270213196054103	-0.0059725936269387605	-0.002855871776006667	0.0022948975139297544	0.007350956951268017
slyD	-0.002363349958322942	-0.00014219267402950208	-0.0005575091118225827	-0.007032417794689536	-0.0023497067927382887	-0.001542850066907704	0.0025567185715772212	-0.0022816805378533898	0.0002654751612863038	-0.0004264364216802081	-0.0020727816270664336	-0.0054044947028160095	-5.966222284681512e-05	0.0002460628614062443	-0.0018238512764219195
ycdO	-0.0013654813589528204	0.003866473576053977	0.0003285856457659975	-0.013287246059626341	0.002986678136512637	-0.020838909801095724	0.006921661919914186	0.0030605774139985443	-0.0016106191999278963	-0.0013507480799018529	-0.00253510108217597	-0.008993220422416926	-0.002397533290155501	0.0014711325406096877	-0.006511574476025999
rhaT	0.00037482052779523654	0.001438931836746633	-0.00044138760014902803	-7.758362444292289e-05	0.0006413611926836893	-0.011089195460081101	0.002056481635663658	0.0032044025068171324	0.0015728413092438132	-0.0006465594366989491	0.0009357675490900874	-0.0035314785735681654	-0.00026660405081158214	0.0010110718349460512	0.006240425412543118
manX	-0.005972248036414385	0.00501855953130871	0.004025067500770092	-0.017561120074242355	-0.004306438523344696	-0.016692030131816863	0.0325966364517808	0.0040806740941479805	0.002612290713004768	0.0015492913262716618	-0.0048169897217303515	-0.007834306117147208	-0.0025644902622394532	0.009500833256170153	0.009245426710695028
rfaZ	-0.0025897027947939934	-0.003370825182646513	-0.0004796766533399932	0.002756159519776702	0.005531957312487065	-0.017103222645819188	-0.0031437071459367873	0.009950874084606766	0.0012543179548811167	0.0018576228764894873	-0.0010376203095074743	0.01463570055551827	-0.004072304516301367	0.0006605358532397077	0.0004111174462013878
ydcX	0.0006600339262513444	-0.004262007982470095	-0.0056881123036146165	0.08006917424499989	-0.0038371006306260826	0.004900460802018642	0.054687357135117055	-0.010279193418100477	-0.001193917115451768	-0.0025185793203425155	-0.001023304680129513	0.0020627355389297008	0.002472768147735147	-0.005044968756847084	-0.005065380535088479
adiA	-0.0025991383730433882	-0.0016274281789083033	-0.0018749685352668166	0.014967191694304348	-0.0016759256459772586	-0.013466797452419996	0.020714879259467123	-0.0036997320200316606	0.0009432314813602716	-0.0006735029581973486	0.002663375569973141	-0.0031832982739433647	0.0008342315239966104	-0.00022995765175437555	-0.0028271209611557425
flgH	-0.0019830120145343244	-0.0006944564831792377	0.00014590719889383762	0.0028630205406807363	0.0018573960650246591	-0.003986963098868728	-0.0019260395457968117	0.006268145623616874	-0.0010918527463218198	-0.0004336268191172528	-0.002562973340973258	-0.009165444765239955	-0.0006481189374020884	0.0038220597291365264	0.000911266144248657
ilvY	0.00046976221492514016	-0.0006363045069156214	-0.0009813337970990689	0.0022804888477548956	0.000677322939154692	0.008098191572353244	0.008795446194708347	8.167494372173677e-05	0.00033645725139649587	-4.809327938675275e-05	-0.00046411729854298753	0.006644616876728833	-0.0025843649132020145	0.0009035145735833794	-0.000676803711685352
xseA	-0.00546673942822963	0.0012256921001244337	0.000948013603920117	-2.9959471412439597e-05	-0.0006719836033880711	0.005017220620065928	-0.007712018326856196	-0.004729028595611453	0.00030246486596297473	-0.0005633372919359076	-0.004760179799050092	0.005304757109843195	9.613223051293248e-05	0.0031478430214338005	-0.003858080205973238
cadA	-0.0028122883150354027	-3.8116376017569565e-05	0.00014434322598390283	-0.004495624792762101	0.0031198911112733183	-0.001675250162370503	-0.008407673928886653	-0.007450755266472697	-0.00046641887893201784	-0.0009457966507726675	-0.0014265262451954187	0.0005520445521688088	0.0006882138795735516	0.00038935015676543115	-0.002498513355385512
fabF	-0.00022729869684553705	-0.00024591688663349486	-0.0038112413813360035	-0.004418896925635636	0.0006349029939156026	-0.001516777949873358	-0.0020787188783288	-0.0012379948131274433	-0.0025539119518361987	-0.001901014818787485	0.05675340410321951	-0.004411331601440907	0.0027859986181853406	-0.0033556193858385085	0.021234492603689432
metR	-0.005706365485675633	-0.0028650418762117625	0.0004964404611382633	-0.00256682466249913	0.0033749163569882514	-0.013277485007420183	0.002565690074115992	0.018686045855283738	0.0015897803124971688	0.0012736815695527446	0.003242381371092051	0.00012326055053563323	-0.00901404187554516	0.0054246631963178514	0.0016364819777663798
yhiR	-0.0016553113562986254	0.0009914069157093764	-0.00020085126350750216	-0.007048679799772799	-0.00025394939118996264	0.0066656867368146775	-0.003460778936278075	-0.010316731594502925	0.004128180507104844	0.0008995720642585173	-0.00570230443496257	-0.009130698340013623	-0.0008674732682967337	0.00472630200907588	-0.009395717876031995
emrR	-0.0004065058994456194	-0.00017478516689152458	0.0005393585510319099	-0.005998042211867869	-0.00033815889561083167	-0.00886917494237423	0.009910261919721962	-0.0013777007145108656	-4.307951046968128e-05	0.0004999271561399541	-0.0064924195734784	-0.00904563712887466	-0.0020741182211113265	0.002869571684859693	-0.0020884863566607236
cfa	-0.002605001467745751	0.00047336125062429345	-0.0032108016032725574	-0.0010799431544728578	-0.004877451471984386	-0.012250387500971556	0.021158069893717765	-0.007351811155676842	-0.0006377423036610707	-0.0016972136463554778	-0.01757669299840927	-0.013141950359568	0.0023347696128823087	-0.0009637211996596307	-0.013565135356038809
metJ	-0.002201711838133633	0.0012257258800673298	-0.0020123822381719948	-0.00425633342936635	0.0021075569372624157	-0.004199973461218178	-0.004625958828255534	-0.0190937502682209	-0.0001159896922115422	-0.0014938002907483787	-0.003123199879191816	-0.001597132096067071	0.004070358817586227	-0.00019269854718004353	-0.002770551247522235
malS	0.0031801167014054955	-0.0018843243306037039	-0.0022348171402700244	-0.006972365118563175	-0.002017412988934666	-0.030671933442354204	0.0030818916694261133	7.272523340230208e-05	-0.0010769589815754444	-0.0011226748795170024	-0.009261246202513576	-0.007577226650901139	9.902528484031156e-05	-0.004589051241055131	-0.012543474491685629
idnR	2.058071493593161e-05	-0.00022651455057257408	-0.0014199140563141554	-0.006215579006820917	0.001988089105580002	-0.0108165084104985	0.005903313970193267	0.005341405877843499	0.0017310191970318555	-0.0002823577703226425	-0.006036067684181035	-0.0020121933449991046	0.0003355045650074229	-0.0015766928612720222	0.001220948825357482
ydfO	-0.0004380682643386535	-0.0007413356692995876	-0.0016054861107841134	-0.005887248730286956	-0.001321636209031567	0.003674652925692499	0.00994672229513526	-0.004924990765284747	-0.0026828958536498247	-0.000834576449993751	-0.008244207100942732	-0.008529403377324343	-0.0029893498082297393	0.0017102346126921476	-0.007707148441113532
argE	-0.002567313453182578	0.0018294301209971309	0.0018538666202221065	0.0007380287995329127	0.00015491002093767747	0.006481116255745292	0.04935276549309492	-0.002324274964630604	0.003986968183889985	0.00022527093986639786	0.000442597832006868	-0.002775292929727584	-0.00025945543519131215	0.006994241466745734	0.002385202015284449
yicC	-0.001752260773209855	-0.004557827604003251	-0.0011598792544100433	-0.0013341508584562688	-0.007973319748416544	-0.0011621518898755313	0.005367505494505167	0.012260189428925514	-0.007061773203313351	-0.0018484919691031955	-0.005074773454107344	0.00233150782994926	0.0017641029950816547	0.00187815144774504	-0.0038656951580196617
hdeB	0.0009453309053787961	0.00634591172914952	0.004334972603246569	0.003524240870028734	0.005848001791164279	-0.007214511339552701	-0.024645684137940407	-0.004704202800057828	0.0012548767984844743	0.00030371440487828933	-0.0006933418428525329	0.001556183600332588	-0.0007342481389585659	0.008573810188099742	0.008373920572921634
yebF	0.004907886455766857	0.004667714387178421	-0.0004010057193227112	0.0006892882485408336	0.003127386474516243	-0.01747084803879261	0.004688563370145857	-0.0025760129117406907	-0.002297603916376829	-0.001435205204421458	-0.0011036246619187296	-0.0009428670513443649	0.004051871098443328	0.0006370275601511821	-0.0033117367047816515
yjaB	0.0004478762051439844	0.002690560433547944	-0.00045031596615444867	-0.0038029772392474113	0.0031220000656321644	-0.009054639674723149	-0.0009894128690939397	-0.008699630461633205	0.00015986783429980278	-0.0005100766683295134	0.003966862857341766	0.011111050741747022	0.0011396379492677614	0.00015339968362241052	0.003246293389238417
pepQ	-0.002390715323854238	0.0006413985876133665	-0.0009314996673492715	-0.004234685422852635	0.0007902663660934194	-0.004329104153439403	0.007384563703089953	0.004783304072916507	-6.824219271948096e-05	-0.00029180065188023923	-0.0028679299796931447	0.003180508995428681	-0.0028716145694839307	-0.00036377672979142516	-0.005537968380376696
gadW	-0.0027551537030376496	-0.0003507614362933964	-0.0003148459154181182	-0.005096238814294338	-0.007920092847198247	-0.004625745723024011	-0.01215320752002299	0.005467403391376138	-0.00017760233453373075	0.00019599195046060024	-0.000625949771492742	-0.008490192107856273	-0.0025776050176965185	0.0012895618902985006	0.0008337381423916668
b1998	-0.0026119162258692085	-0.0011423131683841348	-0.0007747199793811888	-0.006557802553288639	0.0016353286220692099	-0.004464591536670923	0.006477844142355024	-0.002197994871530682	-0.0010465800855308772	-0.0014012204616397888	-0.005634867618791759	-0.009533538809046149	0.0014640411498103604	0.00031758467142935844	-0.004662737068720162
ytjB	-0.00017277001737966201	-0.0031040201731957497	-0.001023154006106779	-0.008058512741699815	-0.00497197998687625	0.0015242843807209284	0.004234165730886161	0.01045440001413226	-0.00035328259300513307	-0.0010024037188289306	0.00015865011897403747	-0.0291124932654202	-0.0006465292956500527	-0.0005149788444396108	0.005550499265082181
yhjG	-0.0012411939259618521	-0.00010613451536073626	0.0022187013272196056	-0.012379225809127092	0.0009907880006358027	-0.0035712356166914105	-0.012707560658454894	0.00040316708415957694	-0.0006057127960957587	-0.0002820470751857901	-0.0015284688491374254	0.005449620462022722	-0.004056811540286584	0.004071965892799199	0.004024124722927808
ybcW	0.0014540443895384668	0.0022511387360282242	0.002003663235809654	-0.0009689066448481754	8.980633989267516e-05	-0.00679241141770035	-0.02532261399552226	0.0035411477112211286	-0.0006590386328753084	-9.90536365467292e-05	-0.007596610621549189	0.011155064785853028	-0.00238120216870658	0.004898086357861757	-0.00012825486111978535
folE	0.001103758701356128	0.002810162144014612	0.0018434162763878703	-0.005828656363300979	-0.0011167152889538555	-0.00273163779405877	-0.008352724174037575	-0.019979234170168638	0.00123073935683351	-0.00019248156955238455	0.002024488423485309	-0.015296355187892914	0.002199629215097212	0.0036662232619710266	0.008575129127129912
b2974	-0.001019484014250338	0.00059487008897122	-0.0005628699000226334	-0.009310489362105727	-0.03151098608970642	-0.007135837441310287	0.003591176485642791	-0.0005559753102716058	-0.001183726015733555	-0.0024508295008486294	9.213608682330232e-05	0.0027395114698447287	0.0022611220995615044	0.00033248934661969545	0.003480583105701953
ompT	-0.0019064806576352567	0.00013973669934784993	-0.002458109015133232	-0.0026624910230748353	-0.0028594478266313673	0.008516504364088177	0.023406822681427002	-0.009831664143130183	0.0009034762272494845	-0.0007824387775725476	0.0023562844865955414	-0.01785749590024352	0.001816994219903374	-0.002930380846373737	0.003937538294121623
galU	-0.0014514134009368717	0.0017940951127093285	0.002102672604378313	-0.0044702870352193716	-0.001953643636079505	0.0011576603259891272	-0.010660345293581485	-0.009572528442367912	0.0013424079027026892	0.00048493516613190704	-0.0068267771927639845	-0.010042447401210665	-0.0010000417156301278	0.005962934414856136	-0.008414323572069407
bisC	-0.00315204395679757	0.0015537488844711332	-0.0004752556321909651	0.000559823417570442	0.002533858858514577	-0.01789331339299679	0.011833687126636506	0.0004967640136601403	0.0017857232235837727	0.00012003639319326717	-0.0007543962902855128	-0.002467236353550106	-0.0004908783608172313	0.004275129241868854	0.0001906757389951963
hybO	-0.000549979978823103	-0.0006448210700182245	0.000205294459592551	0.0016387151216622443	0.0015977503324393183	0.010751899508759379	-0.0031872078403830527	0.0023729121848009528	-0.0017101629183162003	-0.0010314387057526373	-0.006838263459503651	0.0006136208825046197	-0.0019371038448649	0.0017112745973281562	-0.0010471791110467166
ompA	-0.001077447762945667	0.0021949824900366365	0.001977721061557531	-0.005732824965380132	-0.0009201615158235655	-0.013361610667780043	0.017248002458363772	-0.0008607181208208204	-0.0003545077098533511	0.0005291373572727464	-0.008725487403571605	-0.004288072078488767	-0.00036228819857547843	0.008831660067662596	-0.0007092135777929798
gutM	-0.0011062946158926935	-0.0008311626221984624	-0.001610048357397318	0.004784856643527746	0.00138882105355151	-0.007661892613396048	0.007899512145668268	0.004561998760327697	-0.0004929030375205912	-0.002040648649177368	-0.0035528238071128727	0.00864352866075933	-0.0013453275791414261	-0.004782570572569966	-0.006899049524217844
mobA	-0.0020211720862425863	0.0025267064501531423	-0.0016208648239262402	-0.015374940671026707	-0.0027293404564261436	-0.0038906273362226784	-0.0010571468726266176	-0.009252278013154864	0.0011690862581599504	-7.404089004845139e-05	-0.005109132421202958	-0.006059662313200534	0.0001775035929181669	0.0014424117491580546	-0.0014077350974548608
chiA	-0.0008927936654072255	0.0007386023900471627	-0.0013125000579748303	0.0009789912292035297	-0.005535512412898243	0.0005052955768769607	-0.0004120987275382504	-0.002302471841685474	0.00019633262512797956	-0.0002760112989365673	-0.004999494282528758	-0.014380124444141985	-0.00042592533509925863	0.00011315538497001398	-0.0027361307991668584
hipB	0.0021054118918254973	0.001922797803999856	-0.0034062828216701747	-0.011306792004033924	0.0005428931280039251	-0.010145484711974859	0.006879397365264594	0.0001844414440347464	-0.005039338576607406	-0.0023594153708363153	-1.1495581062490601e-05	-0.007033468154259026	0.0007121374879519073	-0.0005347746482584625	0.009368166690692306
srlR	-0.00013695792804355734	0.003333400753326714	0.0025483722146600486	-0.015985451452434064	-0.0008220027381321415	0.0006384693406289443	0.004039494046010077	-0.006547415726818145	-0.00024376467713295823	-0.0003644457858380443	-0.00022471640040748752	0.007601316934451461	-0.001928960664635412	0.004266655119135976	0.005730597572401166
yoaH	-0.0006683156063081696	-0.0003626005395199172	-0.0007216742035234347	-0.006757150040939451	-0.0003931532011483796	0.0019473393633961677	0.0032180313719436526	0.0009288781508803367	-0.0008359435456804931	-0.00048013052977453246	-0.003794316458515823	-0.005729689574800432	-0.00036339506826711345	0.0008038203051546588	-0.004572113561443984
yhfX	-0.000701424638973549	-0.0034334094543009997	-0.00027954493823926894	-0.0022890132036991417	-0.008797490652650595	-0.0022819244116544725	0.007195399599149823	-0.005668506333604455	0.0029451050190255046	-0.0009233729601052242	0.0036093977140262724	-0.014999965094029904	-0.0017028996203352798	0.0014588672411628067	-0.004338125674985349
uidC	-0.0013952124619390814	-0.013107244577258825	0.005718342806212604	0.022334115803241728	-0.0146257031429559	-0.0005274225783068687	-0.0327730206400156	-0.005562001736834645	-0.0029650482698343693	-0.00506030564779887	-0.04812533516436815	0.004645430119708181	0.007400706416018397	-0.015348198693245649	-0.004093867912888527
fucR	-0.0004472322581568733	-0.024891332648694517	-0.0005656372482189908	-6.150122862891294e-05	0.001672376022906974	0.023132766131311655	-0.009552492834627628	0.0094981537014246	0.009282388165593148	0.0008646902419256428	-0.00012430376969859935	-0.008305206121876836	7.799867798675255e-05	-0.007073950907215476	0.006439799410291016
aaeR	-0.0006225012120557949	-0.0012452359776943922	-0.0003201900765998289	-0.0027061778493225573	0.0015151114028412848	0.013554030368104576	-0.008068415280431509	0.0017025533993728459	-0.0007926549413241446	-0.0008238069369480103	-4.242948336468544e-05	0.0014353424520231783	-0.0037440120169601166	0.0025720457313582303	0.002006825173739344
yhfZ	8.442293248663191e-05	0.0009116025664843619	0.0012372339353896678	0.0020468369219452144	-0.0021205268381163478	0.008854657607153059	0.007293444103561341	-0.003862345525994897	-0.0016236130415927619	0.0003940620584762107	-0.002598421163856983	0.020471596773713827	-0.0017553291154509209	0.004205366047099233	1.60709061583475e-05
cld	0.0003554655212792568	-0.004472431573085487	-0.0011232249927707017	-0.0030372618907131255	-0.0004990145796909928	-0.003063782653771341	0.008227141052484512	-0.002002931652823463	-6.928162367330514e-05	-0.0004829884999773903	-0.005411921250633896	-0.0031940063391812145	0.0020976866334564536	-0.0011024984950199724	8.068330789683387e-05
dhaR	0.0003752007381990552	-0.0015997562150005251	-0.0049345958465710285	-0.006434520119801164	-0.004047863278537988	0.0015702024404890835	0.0004955599486129358	0.007210204228758812	-0.0051066447887569665	-0.001110409099625491	0.006599042867310345	-0.009309777859598398	-0.0007006873643861702	-0.007600257778540254	0.0025366673921234906
kbaZ	-0.0019526201172266155	0.0020270364987663926	-0.002253286736086011	-0.01845892073586583	0.000328084091306664	-0.0066553930938243865	0.011988688427954912	-0.00023919333674712106	-0.0025656030257232487	-0.0013012233378186103	-0.0009363172331359237	-0.005375363775528968	0.0012945587976824447	-0.0017609940702095629	-0.00815713188610971
yzgL	0.00045965265890117734	-0.0014722427749074996	-0.0019478561857249588	-0.01060101785697043	-0.0005369744787458331	-0.004888856397010386	0.003148781016934663	-0.0016429993906058372	-0.003391890227794647	-0.0017932742996792119	-0.001348257742356509	-0.0032943447725847365	-0.00013046586032745047	-0.0013276421662885695	-0.0031094189523719253
pbpG	-0.0021408377122133972	0.0006466978607932106	0.00023170932472567075	-0.006855388358235359	0.0005758288205834106	0.007558086328208447	0.006316716996952892	-0.003966507473960519	-0.001671392236603424	-0.0005866489713276591	-0.0003603451559320092	-0.001107031417777762	0.0002943936876352338	0.001753663041163236	0.0030998318060301245
feaB	-0.0005180983175523579	0.0027862982568331064	0.004572528176940978	-0.001306877403985709	0.0023903493513353167	0.009366117399185896	0.012916530454531313	0.0007490025839069858	0.0009083229041425511	0.001972253501684551	0.002029819614253938	-0.003704988700337708	-0.0015208361830270614	0.007308922526426613	0.01302518868818879
yhaK	0.0002517601821455173	-0.0014999547391198575	0.0034991374798119066	-0.0033948402758687737	-0.000329473550664261	-0.005882326089777052	0.012726452937349676	0.004224182169418782	0.004774207989685237	0.0019049937515982416	-0.006222003553994	0.0012054559448733927	-0.005017993895965348	0.006822609351947903	0.009685866376385093
yhhW	-0.0006841325608547777	-0.0007737865584203973	-0.00017165721641504206	0.007551074423827231	-0.0015831271186470986	0.0030839483835734425	-0.002008191761560738	-0.00578355725388974	0.0004165777570597129	0.00016240970894230771	-0.00480440953746438	-0.007892915168777109	0.00021158382352665965	0.0023688750830478966	-0.004696428887546063
cirA	-0.0008390569832408801	-0.0003944395968574099	0.0069581220485270025	0.0026251327665522696	0.011969133894890547	0.007149258726276458	-0.015530000366270542	0.0023373062605969606	-0.0004716380062745884	0.0012480831161616173	0.0019041258690413088	0.01986046798527241	-0.004201651946360986	0.00804579203017056	0.01671771876513958
galR	-0.0012877289694733917	0.001611036417307332	0.0008511979295872152	-0.01264529762789607	-0.0027440308756195007	-0.008360099494457245	-0.004984178557060659	0.007546130060218275	-0.000407505524563021	-0.0006503924853322713	-0.008918011346831917	-0.006795204756781459	-0.003441122117878712	0.004423734401352703	0.0027806609426625074
yhdH	-0.0015242459438741208	-0.0020455389353446663	-0.0004901043593417853	-0.0005696841969620437	-0.0019941690284758806	-0.008681012056767941	-0.008009196324273944	0.0009017740213312209	0.0010374940268229693	-0.00018950853924055202	-0.003349734307266772	-0.001035302922828123	-0.000888997592110501	-0.00048611751262797045	-0.005298357047140598
rna	0.001580909916665405	0.0008845383935840801	0.0009438046487048269	-0.005593726509250701	0.00290330353891477	0.00505945039447397	-0.0042290299292653795	-0.00010955535879475064	-0.0007250162644777447	-0.00021049884745447212	-0.005560383000411093	0.0031480231881141664	-0.0036436837834182634	0.0036093387263827024	0.00731976215261966
murA	-0.0028836592892184853	-0.0007480570254847407	-0.00049606989370659	-0.00883988088928163	-0.008149321945384145	-0.002434980277903378	-0.001050370157463476	-0.008897135024890304	0.0012547073018504306	-0.0005172166816612526	-0.007455385667271912	0.017259490974247456	0.0015673101602643952	-0.00118636196362786	-0.0051385836070403455
bglA	-0.0033204844128340485	-0.0022505622322205455	-2.7263662923360242e-05	-0.005476423557847738	-0.00018902419877122155	-0.019876495581120254	-0.0070951356086879965	0.006024738494306803	0.0005120287663885392	0.00031584912366850907	-0.008724580798298121	-0.013352918233722448	-0.0037269941362810424	0.000617194181540981	-0.010225454634055496
yhcB	-0.0019372678641229868	-0.0009214043186511844	-0.0009693499462446198	-0.004011375736445189	0.0006467257934855297	-0.016696973815560342	-0.0021853036526590587	-0.0003845139068835124	0.0007593076000921428	-0.0002882718852407675	-0.0010340043203905225	-0.010846639564260841	-0.0014404371571558785	-9.344827776658349e-05	-0.0032434061681851744
relA	-0.003693313377443701	0.005074089863337576	0.0022786235599778592	-0.0039010700397193432	0.0022766176681034266	-0.00784327371045947	-0.014375297622755169	-0.0035475477855652572	0.00018285860337527993	0.00038298225157939076	-0.009365935353562236	-0.0034170114924199878	-0.0023985201330204687	0.003792006557341665	0.0028770305681973694
tyrP	0.0032574086100794373	-0.004025477431714535	-0.0048684267420321704	0.0023595886724069714	0.002800268610008061	0.014280165629461408	0.030171485058963297	0.0015231156768277286	0.0005839454830856994	-0.0011930333314384952	-0.005743265165947377	-0.0028770491224713625	-0.0021067147145990327	-0.004845239617861807	-0.00905908121727407
nlpA	-0.0019611892709508537	0.0027017645817250012	0.0021567786182276906	0.0002999655841267668	0.006611724765971303	-0.010514723053202033	-0.00586213143542409	-0.004950496177189052	0.0024694532295688985	0.0004558517637151344	0.000802841568365693	0.024347688481211664	-0.0009857601733704333	0.005186028252355754	0.0006087031419156119
stfE	0.0018715090886689723	0.0006888791039818898	-0.0008357508177869022	0.0069283251324668525	0.003556979226414114	-0.015616631815209985	0.005291640795767307	-0.0015309105697087944	0.0012873912777286022	-0.00039644461617446	-0.007329069031402469	0.0002307661836675834	0.0016691937708823257	0.0003302405061549507	-0.0076737065752968195
uvrC	0.00022942039009649307	0.005351954801008105	-0.0005895478394813835	0.0010249037540052087	0.003984748562797904	-0.013885741950944067	0.0003355745706357993	-0.0010898114478914067	-0.0010654985147994013	-0.00033593989695851543	-0.004706500410102308	-0.002351224082522094	-0.0022005228906398617	0.0019269769929815084	-0.001811072960263118
srlA	0.0005755760997999459	-0.005317973564378917	-0.0023569081979803743	0.0282694873213768	0.004001504238694906	-0.0036976564908400176	0.020192822366952898	0.010442148065194487	-0.0014387594372965396	-0.0005209042793434361	0.004065283806994557	0.0028652937058359384	-0.002150729982312474	-0.00783682324923575	-0.005261195381172002
blc	0.0009975131577812134	0.004148025005124509	0.0014786668366286904	-0.004008155986666679	0.004234972586855293	-0.003921402408741415	-0.03014039119705558	-0.001984071477781981	0.0029384538275189697	0.00036635235406413496	0.0016617986478377133	0.010090408232063055	-0.0035872782008296035	0.004101222027093172	5.613152450678172e-05
yncI	-0.00037475360761163757	0.003056608100887388	-0.0009716675488743932	-0.001032993528060615	-0.0003401434753322974	0.01718170626088977	0.001501558356685564	-0.0025202824198640884	-0.0004839405341772363	-0.0010100410380176302	0.003400538868736476	-0.009986339276656509	-0.0008243692503030222	0.0014995189849287271	0.001916289373766631
ihfB	-0.005475739873945713	0.0022213233774527907	3.840949426376028e-05	-0.010604801699519157	-0.00015870403090957553	0.00089423495111987	-0.007193577564321458	-0.0050433989148586985	0.0001125948985645664	0.00022323283428995664	-0.017625862453132867	-0.00570803192909807	0.0014274628392521695	0.002340171302203089	-0.008310067905113102
yahO	0.0035175319504924117	0.00960461531765759	0.002859176127240062	0.0944776913523674	-0.00034187220386229457	0.04283833235502243	0.008022488551214338	-0.013485777107998729	0.003070292153861374	-0.0007994732718160152	-0.0025033990782685578	-0.017339160162955523	0.015628899862787808	0.00028963434946490454	-0.00936623990535736
ygjN	-0.001847756071947515	-0.026479757092893123	-0.04056326050311327	0.00034025898115942256	-0.0016108805092517288	0.006898123859427869	-0.01022154294885695	0.0006848801340674981	-0.005740703218616545	-0.007503886723958225	0.026881246361881495	0.0021725292457267643	0.011060064546315067	0.9406582242250443	-0.016785560734570028
ydfZ	-0.00015943024467560463	0.0013603110529948027	-0.0013040117244236171	-0.0015828229952603579	0.0025074747926555575	0.0017399244930129498	0.009255606681108475	-0.0021391294326167554	0.0008159636991331353	-0.0004976189511909475	-0.007737057339400053	-0.006052361940965057	-0.0020063482940264315	-8.79993826856662e-06	0.0008634665253339335
cynT	-0.0019229494384489954	0.0006194008351303637	-0.002743102633394301	0.01309997764416039	-0.0031897973292507233	-0.013667036052793265	0.018279448747634888	-0.0011588054178719176	-0.00436988465487957	-0.0005193964903613171	-0.005978941349312663	-0.010233104517683387	-0.004033225610942008	-0.0003687273117247969	-0.0036884377780370416
b1437	8.759540236496832e-05	0.0008987168408930302	-0.0004948004323523491	0.001788497940870002	0.0029185939440503714	-0.008799822665750981	-0.014064190648496152	0.0006897371105151251	-0.00026707532233558593	-0.0002019692447979048	-0.0007157661142991856	-0.0006796289293561131	-0.00029093737283396163	0.00155766912503168	0.0003555508711724542
ygjV	0.0028030448826029896	0.0012642290239455178	-0.00021128736305399797	-3.731525470357155e-05	0.0008919280057307333	0.007881410149857403	-0.005952424788847566	-0.005941300624981522	0.00013385209073021542	-0.0011231467774395932	0.0009526513243326918	-0.00451765492092818	0.0013991157280674614	0.0007547726243501529	0.0013097940140869469
yceP	0.0016676507843658328	0.002100597871467471	-0.0014970815717242657	-0.0054367210017517206	0.002210853381548077	0.0007596180582186207	-0.0004524041066179052	0.0040962014487013225	-0.0011597375088604168	-0.001495141784256571	-0.0035201064310967922	0.007259368752129376	0.0001921459815236291	-0.0010587396926712246	-0.003124828524887562
flgB	-0.0008121534914243966	-0.0034344176040031014	-0.001092875690665096	-0.013437183508649468	-0.0036680732760578393	-0.040569260343909265	0.016414111014455557	0.004256736021488905	-0.0025160234491340815	-0.0011933999611569725	-0.0020593550661578775	-0.0031887118611484766	0.00043332055319768255	-0.0038909075362607835	-0.004147981908172369
yncA	-0.003755259779281914	-0.0003558430953125935	0.00011805704154539853	-0.005727792251855135	-0.002751089024823159	-0.0035843718447722494	0.002457369735930115	0.0044450747966766355	0.0009316688124090433	0.0001875713035598936	0.0010955780290532856	-0.015723922979086636	-0.0027524104246488177	0.004396805223077536	0.004093288024887442
yhaM	0.00021048925220384262	0.0010337695246562361	-0.0012368989933747797	-0.002517070174217224	-0.0011311607575044036	-0.021987732108682392	-0.002943786787800491	-0.0006548351794481278	3.3630537268436458e-06	-0.0009417169522606285	-0.0034085970115847884	-0.004070212463848293	0.0005380309636407273	0.0007680282089859247	-0.0061525479005649685
pspF	0.00032789650867925957	-0.0027113159745931624	-0.001050615281565115	-0.005723442072048783	-0.0017492838483303785	0.0003719588933745399	0.012052095141261815	0.01002761857584119	-0.0007860545755829662	-0.00011541113974133798	-0.006804173495620489	0.0035416654590517283	-0.00337213809399989	0.0010987852094694972	-0.0032243036152794957
htpG	0.0019201331434305757	-0.0033632249594666066	-0.0009695396723691374	-0.0007218798715621233	-0.0022536734491586685	-0.01159548768773675	0.01623248877003789	0.009483488984405994	0.0007117027486674487	-0.0004499281224591222	-0.005520440796390176	0.013017512196674942	-0.0027505619688442044	-0.0028270092979073526	-0.0012596675450913608
lsrR	0.0010352144995704293	0.007659085839986801	-0.020508615858852865	-0.0011463980074040592	0.0046127178007736806	-0.003178891676943749	-0.00801730622537434	0.09800328448414802	-0.0104812339739874	-0.01201611400458468	0.011482346123084426	0.013394382307305932	-0.01309055043103914	-0.02803317742422223	-0.0024701217655092476
yhbC	0.0004231732909101993	0.0010981892968993635	-0.0003287239981000312	-0.0012627823266666382	-0.0009474347927607596	0.0020816247863695027	0.027754636351019144	0.0002473975379689364	-6.656384808593429e-05	5.632185875802828e-05	-0.004312497922219336	-0.012332832803949714	0.0013669956284743476	0.001104997399961576	-0.002910378365777433
ycfS	0.0038818244705908	0.00024835294229433205	0.0015116265637334437	-0.007128936201334	0.0028863189578987656	-0.0010631498647853733	0.012545873308554292	0.011437560385093092	0.004304420119151473	0.0005494483837055558	0.0005078255414264276	0.014017079742625355	-0.005646964414494045	0.004868822079151869	-0.0002156826363352593
yjjY	0.0004766018595546484	0.002781300575006753	0.0018414082273375243	-0.002833920354023576	0.002211980503052473	-0.012908007083460689	-0.02534027015790343	-0.004673268394544721	-0.00015450430775217682	-9.098048907485847e-05	-0.0015036802552640437	0.00031754711555549876	0.0003571978819988533	0.005612046890892088	0.003941186694428325
b0259	-0.00277944473316893	-0.0012702219659695402	-0.0006044277147157118	-0.005541043118573725	0.0007274627819424495	-0.008155041234567761	0.015947245247662067	0.006179275000467896	-0.00026738131260032103	-0.0004256887092109186	-0.0060112564265728	-0.00781610591802746	-0.004457045340888113	0.003090230494271964	-0.001132453738246113
yraQ	-0.00017869244300527498	0.00026134339943382654	-0.0002973652313812636	-0.002999688277486712	0.00011077688992372714	-0.007801601812243462	0.015560583295300603	-0.0049416222563013435	0.001019238163717091	-0.00014177198396705178	-0.003080420857295394	-0.0014896408841013908	0.0003552932750871293	0.001016767779365182	-0.0017007623508106917
ycfD	-0.0025372687634080647	0.00030548454524250703	0.0009679325186880306	-0.010578997721895576	-0.002248228045646101	-0.003903412106446922	-0.008799040848389268	0.0020241575164254757	0.0008477399946423248	0.0008522068034276837	-0.006080785375088453	-0.006272329431958497	-0.0013916834316452045	0.003800116260536015	-0.0015241812402382493
cynR	-0.0007159891875926405	0.0003926879266509786	-0.0008835984038887546	0.00021530866564717144	-0.0018638985382858663	0.0008074609044706449	0.01212539603933692	-0.0002362936471035937	0.0004698857147013769	-0.0010989015439457923	0.0008287635917076841	-0.0041126917488873	-0.0007076919482423397	-0.00045437667606165635	0.0037952882330864668
nagB	-0.0014686240488663315	0.0035322488634847104	-0.0010903174593113363	-0.005785154011100531	0.0004849786122213118	-0.020095849074423314	-0.00652842823881656	-0.007418527719564736	0.00039732183613523376	-0.0010120356022394318	0.0006629002030240372	-0.008845766019076108	0.0018376074950697055	0.00029939132131403314	0.004060219060629606
psd	-0.0008030025562038645	0.0002816921651537996	-0.0007260717934696004	-0.0040042708814144136	-0.00363906784215942	-0.013432421302422882	0.005090647204779089	-0.0029241677070967853	-0.0008413628215203062	-0.0012244306871504803	-0.003056483818218112	-0.0045094737783074375	0.0015738396091857947	0.0007152260083239525	-0.0031217374536208807
ycgX	0.002095846380107105	-0.004415496210567653	-0.004168306700885296	-0.0031169058522209523	-0.002681647641584277	-0.004643339174799621	0.01797749601304531	0.017140962798148394	0.0006064394536952022	-0.0003198333741057654	-0.0006906572164734826	0.0024089056276716293	-0.002730897913023504	-0.006209374144673347	0.003428022195585072
ydfV	0.00037275901093380525	0.0005369043571408838	-0.0005190646281698719	-0.0063776422152295705	0.0009617228666320443	-0.0052266189688816665	-0.0007217966683674604	-0.0004390152825726545	0.0015275772532913833	-0.000579673934565557	-0.003592708874493837	0.0059447050094604496	-0.002832790704847998	0.0016405414196196944	-0.010508574536070228
yoaE	0.000641877023736015	0.02765504227951169	0.0030077904323115943	-0.0031521274731494487	0.013593657808378339	-0.0016048785741440952	0.036641026437282564	0.021227857265621423	0.0002598665110986076	0.007798074224301234	0.19447909593582152	0.009235666571184993	-0.023681548367961342	0.01456818452104926	-0.48134932428598404
yhbX	0.00012145638786023483	0.002631573260296136	0.00034579902363475413	-0.011559405261650682	0.0005620467639528215	-0.015753316096961498	-0.007687245756387711	0.0007165330660063773	0.0009180854668375105	-0.00025062679126578195	-0.004808024866506457	0.001616911303717643	-0.00024044057346441424	0.004320025532506406	-0.004010796640068292
b1240	0.0014159516931977123	0.003479988796170801	0.00039006645703921095	-0.01587709816172719	0.000311690233356785	-0.0006268148130038753	-0.016868908014148472	-0.010189034938812257	0.0001591226210439345	0.0007980132900832042	-0.0024328896473161878	0.0010809613706078381	-0.0016984654112202845	0.0034326101397164164	0.002699741858523339
ybiA	0.00038900622428627684	0.0014311521709896623	0.0029506427957676352	-0.00567752628121525	-0.007629240420646966	0.00027273353858618064	0.011029470143839717	0.0007687157584587112	0.000754194445325993	-0.0005094163759375911	-0.00736154405400157	-0.02116116290912032	-0.00014416946347212736	0.00452594487927854	0.0017189489863812923
yecH	-1.8068396104808925e-06	0.0018619746773038059	0.0027576182340271773	-0.010718450155109168	0.0012185961985960603	-0.019209893625229596	0.008451509298756718	-0.013259052960202099	0.0005534054879160522	-0.00047265419824867993	-0.007729396964423358	0.002389897012617439	0.002866598277475521	0.006108458964154124	0.002041150804143399
ygeI	0.0006224885024130344	0.0041427313489839435	0.003147699430119246	0.0020386173576116564	0.0013504528906196356	0.005702704302966595	0.008727769404649734	-0.007945518312044441	-0.0004892274885787629	-0.0006654755732088014	0.009165767384693026	0.0030499809724278746	0.0013069032890587506	0.00581664421595633	0.01158526231534779
yciA	0.0033466631127521394	0.000796759205404669	-0.0006419741903664544	-0.0019125294906552882	-0.0019892622204497456	-0.0031005321023985745	0.01409357639029622	-0.0034722269605845213	-0.0009351354726823047	-0.001546818173226777	-0.00042838963156100363	-0.005981952324509621	0.0019710913268254555	0.0009559576475294307	0.0062560301646590235
astC	0.0018894815305247903	0.0009029520658077672	0.000829048918094486	0.000417510571423918	-0.0001280690194107592	0.009479914754629136	-0.006676733298227191	-0.000504566755698761	-9.474538925132947e-05	-8.024144896687603e-05	0.010931207286193966	-0.0012429435644298792	-0.001347860809505345	0.0018141433270648121	0.012947418075054885
yahN	-0.00013256273174192757	0.0015838735783472657	0.0003632386605022475	-0.013620372768491507	0.0014623746613506227	0.0023185043153353038	-0.013141063107177615	-0.0007048834601300768	-0.0006245884456438943	-0.00012727781039023077	-0.0061207303032279016	-0.000703010824508965	-0.0014503535250740417	0.003285881367046386	0.0039238572213798764
idi	0.0006714719475712628	0.0036184573592618107	0.001442104137968272	-0.003431879102718085	0.002935200515203178	0.016750801429152487	-0.011656393986195326	-0.005539194056764245	0.0011397218803176656	-0.00048737544236783254	-0.003446570825763047	0.025526004917919634	0.0007640510318514678	0.0015011750801932067	0.005392555510625243
ybjQ	0.0016702176572289317	0.00041724532489752165	0.0004890402487944812	-0.007123625501990318	-0.0005872443725820631	0.004085879470221698	-0.005334378755651415	-0.007586998431943357	0.00046115217519400177	-0.00017348349737984385	-0.003978283796459437	0.0025324498768895865	0.0004061006384071367	0.0029993032198399306	-0.0011343700124416501
ydjA	0.00095041447726544	-0.0009161104582017288	4.96308437504922e-05	-0.0042412222549319265	-0.0009744388365652412	-0.004277481152676046	-0.0010879579524043948	0.004013516651466489	0.0008448531501926482	0.00017782335245178127	-0.0036618664651177826	-0.008455879734829069	-0.0027127456346369653	0.001697002334985882	-0.00044823901494964955
ygaQ	-0.0005715136672370135	0.0012143796833697707	-0.0003758589900098741	-0.00189372330554761	0.0027947550476528703	-0.00993847099132836	0.005903781685046852	-0.0020081466250121594	0.0004601669555995613	-0.0005518729300224166	-0.006367325405590236	-0.0034093626798130574	0.0008229238110179283	0.0013008213636931032	-0.003165546581149101
ydfA	0.001225058453856036	-2.583220248197904e-05	7.990372803760692e-05	-0.009281162582337856	0.0019224548770580441	0.021434734258800745	-0.015739842392504214	-0.005713994489051402	-4.498759344642167e-05	-0.00019081827976841884	-0.00628130768891424	0.023104996867477894	3.2397198872304107e-06	0.0012031621159985662	0.007644934537820518
fhuC	0.014212448671460152	0.006693134526722133	0.002281456748023629	-0.010461584813892841	-0.00032274593686452133	0.09562624089419841	0.05109722994267941	0.09921481929719449	-0.007614603568799794	0.007607756169928035	-0.006608830788172782	-0.002765665224287659	0.02671282086521387	0.0073257250525057315	-0.015807156376540663
yebG	0.0018501645396463574	-0.000661634438438341	-0.0019575553433969616	-0.0028314169077202677	-0.0013530275272205473	0.005116645656526089	-0.007455601240508258	-0.0036487262742593883	0.0014929179172031581	-0.0006527091484395534	-0.00216087291482836	-0.003857864134479314	0.00157080652088443	-0.0010534112458117305	0.0036955440137535333
ygaV	0.0010996080888435245	0.0004750380900804885	0.0009042533120373264	-0.015198923079296947	-0.00143347377772443	0.013621762311086059	-0.0041524456534534696	-0.002466460701543838	0.002023992680478841	3.951444159611128e-05	0.0021692585945129396	-0.004096040930598974	-0.0009384288667162588	0.004097272707149387	0.002470022630877793
creB	0.0011265309085138142	0.002273055741097778	0.0016317347309086471	0.00846718916669488	0.0009292915859259665	0.012121594855561852	-0.005875335247255861	0.004691594075411558	0.0012528183625545352	0.00010014785624092377	-0.01759413443505764	0.020675458293408156	-0.0008190179349908413	0.0028295555524528028	-0.004149075262248516
oppB	-2.7512719825608655e-05	-0.00042929143673973156	-0.0007121054700110108	-0.00944817959330976	0.00024381833485676908	-0.005898821665905416	-0.013745227362960577	-0.002242481808643788	0.0007114055682905018	-0.00018480043849172857	-0.003191934518981725	0.00287930547259748	0.0013718044726144388	-0.0026614384702406822	-0.0037458429741673172
yfiE	-0.0042251123953610656	-0.0017856643139384687	-0.004003149820491671	-0.0019746377086266877	-0.0016780356282833963	0.010304366871714592	0.003866887241601944	0.01749812951311469	0.0012521227361867204	8.316638969293319e-05	-0.00575824907515198	-0.010818273024633528	0.0004584163214158581	-0.003232099616434425	0.003547647970262915
yqcE	0.0015512559609487653	-0.0008891426376067102	0.0003604164169519208	-0.007178654363378882	0.0031581733771599827	-0.017255410850048065	0.023180891834199427	0.0004146081740327645	9.377342355946894e-05	-0.0009623954184100885	-0.005805338243953883	-0.0002865855518030003	0.001295920674610569	0.0013148325262591243	0.006816182439215481
yeaS	0.00015160858631134034	-0.001978150618961081	0.002563443675171584	-0.004531918056309223	-0.00680385791696608	0.004588336576707661	-0.00782336332835257	0.0038863254711031915	0.0016388515033759178	0.00044510878674427877	0.0038772187405265866	-0.019141941778361798	-0.0029863588882228695	0.0022673485754057766	0.0059435880929231645
ydeA	-0.0010877945472020656	-0.0019812497147358955	-0.001037215661490336	0.0006742939085233957	0.003598833691794425	-0.012339581847190856	0.005909158443100751	0.005761693338863552	-0.000379396078933496	-0.0004111129870492381	-0.0009750212135259062	0.007262773346155882	-0.00041809674571212157	-0.0014096279628574848	-0.00519897997379303
ygbA	-0.0016357765975408257	-0.0001585477447224548	-0.005399664747528732	-0.0015990236145444214	-0.02352074418216944	-0.013854555292055011	-0.0011608474503736943	0.0011436334194149821	0.0006023118959274143	0.00011699479539648641	-0.007672034879215061	0.0824658653140068	-0.0017876992484621972	-0.0008901400415925309	-0.0003978431224822998
csdA	0.00041089323873165994	-0.0022875036601908505	0.00022881222947034984	0.03587069068104029	0.00260427740868181	-0.008600230142474175	-0.0015668288024608045	0.005437632794491947	0.0028367226966656747	0.0006850704348944857	-0.0038017534487880767	2.8384233519318514e-05	-0.002593798280962889	0.002428420470096171	0.0024084198847413064
yeaZ	-0.0008614386495901272	8.651971962535754e-05	0.001493263148004189	-0.005472491355612874	7.95315309369471e-05	0.0032655121269635854	-2.340797329452471e-05	-0.004590627839788795	1.2286941032471077e-05	-0.00033467530344082714	-0.0005086032737744973	-0.004983357097953558	-0.0013103842320122633	0.0019743509497493505	0.0003909066040068865
yhdX	-0.0009587537037441508	-0.0006654913077363744	0.0015211570810060948	0.0021205608709715306	0.001661859299056232	-0.007836995366960763	0.0004998890747083351	-0.004450317462906242	-0.0010622317082015797	-0.00021802967923401618	-0.0111625334341079	-0.0029664908722043036	-0.0026360891327396573	0.003616872960701585	-0.0035944122239015995
nudH	0.00026922292279778047	-0.0003710470983060077	-0.0007708322058897466	-0.0009024422540096566	0.0017259807453956456	-0.018532836101949213	0.005370647022500634	0.002324045565910637	0.0011725278827361763	-0.0008308544301944055	0.005852331877686083	-0.004275308661162853	-0.0005745713880246348	-0.0005421860713977366	0.003980897301807999
ygeF	-0.0010819088353309781	-0.0025112160702701657	0.0009762945503462106	-0.0073696961998939515	-0.004635326247662306	-0.027931077778339385	-0.005626193224452436	0.011763864448294043	0.002315744934603572	0.0006713618668784995	-0.01138863543048501	0.00486858437769115	-0.0014749475893654287	0.0024828446679748596	-0.00618234392721206
recE	-0.0014357643900439142	-0.0010575139441061764	-0.00312295155832544	0.0023538959352299572	0.002873245815280825	-0.010645335968583823	0.008876488022506237	-0.001059558419510722	-0.0005057757307076827	-0.0014116850103734128	-0.013796195788308978	0.009658410055562854	0.00025583759033687815	-0.0002269660439924337	-0.00667981797363609
nanA	-1.5395516575154032e-05	0.003037919064518064	0.002293478366918862	0.0240514500066638	0.004523463137447834	0.0006062899576500058	0.0013818017777521164	-0.002760222016368061	0.001450067174155265	-0.00036517435583813365	0.01063151883892715	0.004324303581379354	-0.0013804300372623447	0.005415304242633283	0.012805967079475521
glcC	-0.0005003637226764113	0.0018933993414975703	-0.000695045706233941	-0.003482163248118013	0.0011030676716472954	-0.002562861603219062	-0.0028591167577542366	-0.007476301095448434	0.002306548177730292	-0.0004967919761926519	0.006947908257134258	-0.0007711300527444109	0.002874962406945471	0.0027685748552903535	-0.0003003030898980796
yraM	0.0027117465902119875	0.0024300477537326517	0.0022676393296569585	-0.002115642135031521	0.00217425893060863	0.019081696476787327	-0.005674044485203922	-0.0007600744426599703	0.0011662923730909824	-0.00022005388798635364	-0.009601288456469775	-0.0032677752361632883	-0.0015626506647095084	0.0057503986125811936	-0.0030951320310123264
rnd	-0.0027079977188259365	0.001130180979380384	-0.0001038725503894966	0.003588562298100442	0.000990051837870851	-0.004746748832985759	0.018513662740588188	0.0016615602368256078	0.0011850330594461412	-0.0011148587169394974	-0.00528948322404176	-0.005590733396820724	0.001938226831942258	0.001482518131379038	0.003625420657917857
mreC	-0.002733216155320406	-0.00028677586611593143	-0.002641055101994425	0.00014135334480670282	0.0011854025232605637	-0.004927058219909668	0.0033449204405769707	-0.002812992623075843	0.0019113900512456893	-0.0009220929413820695	-0.009861169466748834	-0.0028795765223912895	-0.0008490781977573544	-0.006089739874005318	-0.0020460030203685166
mhpR	-0.0010482231178320944	0.0034381083748303352	0.0026605247356928886	0.0020984358433634043	-0.0011020185379311443	0.00882495059631765	-0.021625325027853252	-0.007382047362625599	0.00025218733733254337	-6.751431695203835e-05	0.003505771649070084	-0.0015177129046060145	0.0012704724540088203	0.00742592197842896	0.004361065085977316
yhbO	-0.00024499793944414704	0.007943471260368824	0.0050283821951597925	-0.008301446214318275	-0.0014417956001125277	0.01234044237062335	-0.026581190172582866	-0.017619244754314423	0.0023192040878348055	-0.0005639956489833722	-0.012240342805162072	-0.005651767360977829	0.003247907717644899	0.00998504518531263	-0.0039143408718518916
ptrB	-0.0059914035256952046	0.0028154526744037867	-0.00015498048218432815	-0.00426251950673759	-0.0056904695881530645	0.029236573483794926	-0.002147406945005059	-0.008649647617712617	0.00034172563672655085	-0.001223912497656981	-0.017846563830971718	-0.00573528456967324	0.0006798103715416538	0.0017148427257779985	-0.004598154225386679
fadE	0.006693849032744765	-0.000743868853605818	-0.001044069096678868	-0.0043364570708945395	-0.0048711394565179944	-0.0013062941585667432	-0.005643152329139411	-0.013566245026886463	6.258905745198717e-05	-0.0006760272515814258	0.007039467035792768	-0.016467148791998624	0.003340266637119878	-0.0009062493324745447	2.5114284726441836e-05
feaR	0.000591672871960327	0.0063357302173972126	-0.0011017305438872427	0.009430068824440242	-0.005954374973662198	-0.15210406720638275	-0.0008316478913184256	0.005392105472274125	-0.00019762700456340098	-0.0006078046873486769	0.017413018625229596	0.010426740190014243	0.004034894036061792	-0.004710652204230428	-0.010576109867542982
clpB	-0.000834100641659461	-0.0032352524274028836	-0.0035754129849374294	-0.002227084001060575	-0.002018758379854262	-0.0071147852810099724	0.01141440643928945	0.01056062713265419	-0.0009388616113574244	-0.0007499102217282718	-0.0017927872214931995	-0.004465585462749004	-0.0026534727861521295	-0.004432057170197368	-0.00044756117305951194
argI	-0.0023236236441880466	0.00025599000517104284	-0.0027546012797392905	-0.005217750193551183	-0.00010409751368570141	-0.011704343790188431	0.04916230287402868	-0.009455435536801815	-4.355648761702469e-05	-0.001006789274404319	-0.004462174358777702	-0.005903622903861106	0.00433141489075609	0.0012173180235549807	-0.007365602967329323
rluF	-0.0003972987656015903	-0.002488038665615022	-0.0007226107903989032	-0.001184383366489783	0.0010865093709435314	0.00811127164401114	0.0037411188334226606	-0.00404025842435658	-0.000430986357096117	-0.0023063559348818407	0.06951761446893215	-0.010888406625017524	0.001531182628416692	0.0015289206581655889	0.027766488213092088
yhjJ	-0.0006532233016332611	0.0013625094643794	0.0005546843283809721	-0.0002992436676868238	0.0005458143015857786	0.005007895263843238	0.008551966296508909	-0.005862322268076241	-0.0002759201797289279	-0.00040098804701224855	-0.0015500335744582116	-0.0054226701240986585	-0.0015119305609848845	0.0034490647609345614	-0.0023259740858338775
fabZ	-0.0009594641794683412	0.0006285672914236784	-0.0017061540368013084	-0.0030204004002735018	0.0029378280928358436	-0.008612072225660086	0.01752378646284342	-0.0018004973931238055	-0.0016530327510554345	-0.0006417149119640151	-0.004588000723160803	-0.0020703728147782384	-0.0006832002864797117	0.0009582426107954233	-0.003803349360823631
yaaA	-0.0005874412244884298	-0.0008948089310433716	-0.0027906226785853507	-0.002084127152338624	-0.0062828590767458085	-0.0007915015105390921	0.006975975604727864	0.0058371670544147495	0.00036898828286211936	-0.001284337587127215	-0.0011395679460838436	-0.017506910730153324	-0.0009338610771119859	-0.0042677218187600376	0.004657521327026189
mrr	0.00013226480514276772	0.0006949372123926878	-0.00012709454662399367	-0.004442390468902886	-0.0008739328570663929	-0.0032765630446374414	-0.00878760595805943	-0.005681372210383415	0.0013989464065525682	-0.0004894820854051102	-0.00813051131553948	-0.007567509319633245	0.0009688044147298066	0.0009536089783068746	-0.005654578907415271
yhjK	0.001264057153603062	0.0010907891253009439	0.00022095359512604772	-0.0025361415091902017	-0.0007915199553826823	-0.0019215690402779727	0.004517018338665366	-0.005758355087600649	0.0015049942140467464	-0.0003978050880538053	-0.0038409020565450193	-0.004712341907434165	0.0004144834995505411	0.0016014251380693167	-0.005463659353554248
crl	-0.0009198170865420252	-0.0002735250604746398	-0.004429005440324545	0.0035805435152724387	-0.0024806907773017883	0.011454406632110477	0.016354192905128004	0.002380420486442745	8.029123717278707e-05	-0.0011974816569632076	0.007125003286637366	-0.00618315233848989	-0.0016398675913686853	-0.0035565776843577623	0.010131125366315245
yaaH	-0.0006780562922358513	0.004303474556654692	0.0013874569348990918	-0.009578081658110022	0.004028993579559028	0.002245553166139871	-0.0022501630359329284	-0.0037785084918141366	0.000587475172651466	-0.000649186028381501	-0.0037245115428231656	0.0016962592338677495	0.0011899196250007924	0.004001835188828409	-0.0027269036369398235
yfaY	-0.0015325367590412497	0.0022914107702672482	0.000517699045012705	-0.003104541378561407	0.0015917993348557502	-0.013412860417738558	-0.003628738655243069	-0.006524949907325208	0.0004963110054086429	-0.00020886319938413124	0.0008939944062149152	-0.0014503212866839022	0.000818353163847049	0.0019295424490701407	0.0011186701455153526
b3044	-0.004798315102234483	-0.000702375908731483	-0.0004831566059147008	0.00017710384519887157	0.004982358976267278	0.01295756310224533	-0.009639374036341906	-0.00018803338520228863	0.0014389533188659698	-3.3687541916326854e-05	-0.007281970232725143	-0.091533477678895	-0.0013305008683510754	0.0014882283622864633	-0.00498357517644763
yibL	0.0007674821611726657	0.000720220654620789	-0.0008956132031744346	-0.005849024332128465	-0.001463434814941138	-6.699305820802693e-05	-0.007105521792545914	-0.001838577735470608	-4.416194962232112e-05	-0.000819766648879544	-0.0039050427195616065	-0.006930051324889064	0.000761887428549915	-0.00041479910927591843	-0.002341394480317831
yaaI	-0.0009456526540452615	-0.00032692065462470055	-0.00027624065172858535	-0.0010776886448729784	0.0019845771533437075	-0.010862064035609364	0.0069337142026051875	0.0026180481864139437	0.00033028646372258664	-0.00033282802340466565	-0.0038807517522946	0.00176102016819641	-0.0013467088539478738	0.0009827017213683575	0.0001504565222421661
elaB	-0.0008961678296327591	0.0028592297388240697	0.0009554567275336012	-0.010745388679206372	-0.013295915322378277	-0.005894082728773355	-0.012763766115531325	-0.007005382184870541	0.0024582429556176066	-0.00010162922850016123	-0.012860806146636605	0.010109375957399606	0.00029218799002603236	0.0036545091797597707	-0.0038468857924453914
rhsB	-0.0024797536199912427	-0.001637247927719727	-0.0014236622815951706	-0.008558028563857078	0.02737475240603089	-0.034195283092558384	0.0007475595257710665	-0.00017103261325246422	-0.0012461344001349062	-0.001243142768073019	-0.002139425273053348	0.0017438379174564034	0.0015278975072552461	-0.0013360668544191868	-0.006160716968588531
yicH	-0.0025604582601226867	-0.001553622580249794	-0.0017258805874735116	-0.0018152845627628267	-0.002188398246653378	-0.0014844064344651997	-0.0002968341429368593	0.012875565802678466	-0.0002444324648240581	-0.00027549704029834505	-0.006586339380592107	-0.008804380986839533	-0.0022380077800159804	-5.1103135774610564e-05	0.0009737822134047746
yfbU	5.8246050284651576e-05	0.0037082332163117827	0.002711905003525317	-0.008913802858442068	0.0017566312453709543	-0.007001770338974893	-0.018375957142561673	-0.01756900604814291	0.0004200504171603825	0.0001649453467770542	-0.002837517401203513	-0.004744375194422901	-0.00043793839503483597	0.007723415177315474	0.006506081228144467
yiaW	-0.00034848027193220334	0.0026553472434170545	0.000818673072499223	0.00015827186056412756	0.00027698478865204377	-0.002305784556083381	-0.008028620341792702	-0.002846734554041177	0.002049637152813375	0.0001109729869888297	0.004205703912302852	-0.0007184410013724118	0.00033553945428708634	0.003376891287043691	0.004521639291197061
yieE	-0.0016987849213182925	0.001114418312208727	0.0033541215816512704	-0.006795774502679705	9.558220881444868e-05	0.01052277659997344	-0.021899462193250657	-0.0010766648208300467	-0.0015446263772901148	0.0007941368448334824	0.022424607556313276	0.016036203764379024	-0.004643922744610582	0.009235713705420494	-0.018030214477330445
argF	0.0019236346147954463	0.0006385949522518786	0.0004995383863570169	-0.003761687884107232	-0.004126069047488272	0.0032929102308116853	0.06232854124158621	-0.010627175848931074	0.0008208926900988444	-0.00020017112329417407	0.001993879664223641	-0.018217524532228708	0.0002298155190782195	0.006114036114886403	-0.00501980472356081
yfcD	-0.002270481192972511	0.00026637418501195497	0.0016032136045396328	-0.0015153567434754223	-0.0048373548546805974	-0.004997584889642894	0.006793965394608676	0.0020217608066741377	0.0007912238081917166	-0.00046507738276766277	-0.007257571471855045	-0.014794056750833989	-0.0016376042769413936	0.004577376036904752	-0.0008157564332941547
yidE	-0.001654304696712643	-0.0007094889937434345	-0.00020326202095020563	-0.006608600807376206	-4.3047935723734556e-05	0.004711678153835237	-0.008029286982491612	-0.0005758083183991403	0.0002739501262840349	-0.0001759738117843552	-0.0042003655293956395	-0.007916124947369098	-0.0018535915591069553	0.0018515462381765246	-0.003294003619812429
yihL	-0.0015086932620033621	5.659891571667685e-06	-0.0014227391267195343	0.0019455983303487301	-0.0006543896434595809	0.002590654566884041	0.020952492337673902	0.004375975467264652	0.0015339805034454911	-0.0006445117343177862	-0.00530788408126682	-0.006845510369166732	-0.0012351508429049548	4.330051120632561e-05	-0.0012943819013889878
aspC	0.00022652754065347836	0.001721390454331413	-0.001135248129721731	-0.0015771493781358004	-0.0006243117043050006	-0.006547839948907495	0.003061247419100255	0.0033254204876720906	-0.0012726496893446892	-0.001637886226435293	-0.004903631298802793	-0.032331614792346954	-0.0001934025300237496	0.000823425916605629	0.0006133275234606117
yfcE	-0.0013349339098203928	-0.0014012177172116934	-0.0019087143207434565	-0.005403032884933054	-0.002280491339042783	-0.009213761771097779	0.023194955494254828	0.0013400499988347292	-9.10048669356911e-05	-0.0008238116763139436	-0.005534589369781315	-0.010425759246572852	-0.0013635684385424457	-0.0011606209503952415	-0.00533683970104903
yihR	0.00016326568264048546	0.0010234475927427412	0.0002164925236138515	-0.009768783431500196	0.00037185957393376156	0.005481719560921192	-0.012046272242441773	-0.006698189377784729	0.0011544920806773008	-0.000807458921952779	-0.001011195401661098	0.0012353130301926286	-0.0004003670228594712	0.002191700180992484	0.0006052960635861382
yihX	0.001118198970798403	0.002584165467415005	0.0033059629751369356	-0.00803888558410108	-0.00035834672627970576	0.007285254630260169	-0.008722962671890854	-0.007117311991751194	0.0001001103965609218	-0.000749237171278885	0.0004402947748894803	0.0024436152633279563	-0.0005371232293700485	0.00330850514350459	-0.0014913522452116013
yfcI	-0.0006210607592947781	-0.00027070031719631513	-0.002543544387444854	-0.005201219962909818	0.008061198489740492	-0.004213202921673656	-0.0011608020472340286	0.0019178573368117213	-3.74869388224397e-05	-0.0015690175659326185	-0.02276158282533288	0.0029871645825915037	-0.0017050823452040911	-0.0016087067907210439	-0.01874921966344118
glpX	0.0012917723378632218	0.0028338328981772063	0.0006528648087987676	-0.007770976237952709	0.0013183211104478686	0.00018095294100930914	0.01967760445550084	-0.00041196192934876306	0.0010372974094934762	-0.000515362838667492	-0.0017362439166754484	-0.0002022719875094481	-0.00040368891898991474	0.0037227740860544143	-0.0022228578478097915
nadK	0.001265399595722556	0.0005113451879878994	-0.00032963081932393837	0.0013014043401926756	-0.003217500064056367	0.00937103746458888	0.0112551549077034	-0.005275830877944827	0.0008736204775050282	-0.0009027744195611968	-0.006009654900990427	-0.009350129058584572	0.0014132210729707346	0.0028908005356788635	-0.0007278225314803422
prmB	-0.0017747720680199564	0.00011225705151446163	2.2717587289662332e-05	-0.01530349656008184	0.0009179692197358235	-0.006996200792491436	0.008308605495840312	-0.00044352302167681044	-0.00047469482524320483	-0.00036144813211320574	-0.006049264804460108	-0.005926718888804317	-0.0011810258273540221	0.003154634987004101	-0.001951315748738125
dedA	-0.002837208192795515	0.0015853318071458488	0.0011247902794275432	0.014616369362920522	-0.002530966051854193	0.007640732084400952	0.0036427962337620555	0.0011746407154714688	-0.0013923085015267135	-0.0006234081274779312	-0.005573709420859814	-0.008154131956398487	-0.0029884827525231495	0.003699401104822755	0.00045532510295743123
yijF	-0.0008448406646493822	-0.0016462612291797995	-0.0032378391572274266	-0.0017045573913492262	-0.0015168347675353288	-0.012760986424982548	0.0011309033236466348	-0.0001196768535010051	-0.0013731325510889293	-0.0014885830965050194	0.004163527810014785	-0.002654673957731575	-0.0010990672590525214	-0.003967533223330975	0.006191396126523614
guaC	-0.002201549096498638	0.003538237791508436	-0.0006585871049901471	0.0006567584024742245	-0.0014437069615814834	-0.001205747245112434	0.012826605206355453	-0.005243048882111907	-6.84590308890165e-05	-0.0014766605391380299	-0.007142953416332603	-0.006191558572463691	0.0014103457997297953	0.0021758903772570192	0.0018470989796333015
cysP	-0.0005208288860740141	-0.00027346480812411755	-0.00038206026918487625	-0.009296802133321761	-0.00046791410422883926	0.00033068103424739093	0.0020686779730021954	-0.00676834677811712	0.0015813323145266623	0.00032030005696656025	-0.007815745305269956	-0.0056982831563800575	-0.0020155723680775747	0.002502915537916124	-0.00617638086900115
yfeA	-0.002350016247946769	-0.004482520273886621	-0.0017111739504616708	-0.0014430468808859587	-0.0003342129092197865	-0.0012918240076396615	0.023619896080344916	0.008675345629453659	-0.00030115531221440504	-0.0007219872244253982	-0.005076873172074556	-0.004499469343572855	-0.002991798063122993	-0.000727408645907417	0.0016893628356046974
yijO	-0.0031477783317677677	0.00036138439347269016	-0.0009408004640135914	-0.0012754242576193064	-0.0003287590105901472	0.001490106659475714	0.0025663302303291858	-0.0018641471106093377	0.0012744527694303542	-0.0004105052412122892	-0.0034036868740804495	0.0013529585278593003	-0.0003516622228191014	0.0025125064165331425	-0.00455495803616941
barA	0.002943996449466795	0.005992603399790824	0.02153258237987757	-0.00757335256319493	-0.0021141936839558185	-0.010660626776516437	0.04754408285021782	0.0006361711234058021	0.00029378177683611286	0.0035517708686284206	-0.005958278938196599	-0.006620757812634111	-0.012516299150435322	0.010149140898138285	0.0006329630420077592
dapA	-0.0009641510905930772	-0.0028873719461262226	-0.0004705143778119236	-0.005337935732677579	2.4703134986339137e-05	-0.0050396509002894165	0.013036149395629764	0.00048617180444580297	-0.0010063745675142855	0.0003263765012604151	0.004350747428834439	0.00018340238486416638	-0.003326178834134017	0.0008703666145447642	0.014397812029346823
ypjB	-0.0010761096654459835	0.0009300591325154528	0.002377954393159598	-0.003307030205614865	0.00519133416004479	-0.002289059218019247	-0.0103923200070858	-0.006564184664748609	0.0015958530420903116	-1.9588811287247658e-05	-0.005305054327473044	0.011799944415688515	7.918338973007826e-05	0.004251355323940515	0.0012018730526324362
pagB	-0.0011564385460224003	0.0006410209584282712	0.0008719426515744999	-0.0032396765379235147	0.0019298038491979241	0.0017150913330260663	0.002160442830063403	-0.0028170493827201428	0.0003410186343535315	-0.0001452303389757058	-0.00013952927634818479	0.00086283142096363	-0.0008814155211088708	0.003268630527891219	-0.0029733112757094203
glyA	-0.0031216431688517333	-0.0023099739011377095	0.0005255319556454197	-0.004448860199190676	-0.005396867115050555	0.0019143702054861933	0.01915424270555377	0.0013152919756248592	-0.0011942922102753074	-0.00024083880788270743	-0.011540970178321003	-0.009556929664686322	0.00011069178619809134	0.00332105893176049	-0.01199214513413608
focA	-0.0009439291979651898	0.004308390221558512	0.0035348061891272665	0.0008372326527023688	0.00831128964200616	0.0035571970348246395	-0.01895617360249162	-0.008356148060411215	-0.0004434061016945634	-0.0005652022088494949	-0.0050155359087511895	0.021009395215660333	0.0009133348252669156	0.007782064005732536	0.0067044620960950855
hfq	-0.0013211533694993704	-2.1271673049341188e-05	0.0011918373277876526	-0.007730106594972312	-0.00013074461152427829	-0.0063815935421735045	-0.012579056611284613	0.001468411876121536	0.002056565915700048	-0.0005024873990991927	-0.0009680603805463761	0.0017609374888706952	-0.00025416706153427493	0.0012109426083043219	0.0032849776884540916
insA_3	-0.0011306291888467967	-0.006363118505105376	-0.004349505100399256	0.004823882291093469	-0.003966664508916438	-0.00023738634394248947	0.01283383416943252	0.0021863819274585694	0.00020573443820467218	-0.0011144341853256505	-0.009069763850420713	-0.007767373118549585	-0.0010078231241632566	-0.008954850267618894	0.005456633185967803
yobF	-0.0012750205071642995	0.0013996093976311385	0.0008856576238758862	-0.0038867551111616194	0.0008150276727974415	-0.010058928914368152	-0.003690325354691595	0.011160232974216342	-0.0013859557051910088	0.000572468012470348	-0.0011956561729311943	0.00241456190822646	-0.0049882276735481726	0.0029585428768768907	0.009338688608258962
yhdY	-0.0015221013850532472	7.621763077622745e-05	-0.00017302762804320083	0.055374041609466074	0.003602206390351057	-0.01776856353506446	0.012501457864418626	-0.005924825794063508	-0.0010970854427432642	-0.0009925367720200714	-0.004719566255807876	0.0018323484098073095	0.0011843671954372976	0.0013058526325039565	0.0009684752993052825
yggH	-0.002109255846589804	0.0027154766931198537	0.00023415844960254618	-0.006469260766170919	-0.00377505800453946	-0.001281342242145911	5.720569488403271e-05	-0.010468474021181465	0.001251611930783838	-0.0005724756506534034	-0.006833721264265478	-0.008782887998968363	0.0011323355355703957	0.003377508562989533	0.009209543401375413
yjiM	-0.002928249011747539	0.005119781941175461	-0.003293455196544528	0.002520301400218159	0.000653498544706963	-0.011366306291893124	-0.0007251523353625089	0.01120125211775303	-0.00029697024496272206	-0.0008657864710114088	-0.006309389634989202	-0.006952757039107383	0.00083149759456023	-0.004831227166578174	-0.006573138553649187
yebO	-0.0015835958009120076	0.001216245967661962	-0.0011474265775177628	-0.0007968052482465282	-0.00408959005959332	-0.008937686495482922	0.03803746227174997	0.0011194765084655955	0.0014501922484487296	-0.0009691401480147278	-0.006997344591654837	-0.010593708585947752	2.9391872118709678e-05	0.0015062693133950234	-0.002425768575631082
xylG	-0.0009490767103852704	0.00017549401626183682	-0.0006440284760901705	-0.003209650334902108	-0.022087534498423336	-0.007343217395246029	0.005496012540534139	-0.004873898942023515	-0.0015969475288875401	-0.0008116020822437502	-0.005413888404145837	0.007223106347955763	0.0011139735665618715	0.0016551734472159297	-0.009397417260333895
mug	0.0008258138527162374	0.007810586290434003	0.006775720245204866	-0.0037653488107025623	-0.0029921279847621917	0.0075704433722421525	-0.007619219585321844	0.006236760383471846	0.0005275462605641223	0.0005629042620035674	-0.00947985808365047	0.0030104017490521075	-0.007630234685199088	0.018207966201007366	0.007242465545423329
yjiA	-0.004993377984501422	0.003465728813316673	0.00010235553352686111	-0.008358567636460066	-0.0011918854364193975	0.00878973426297307	0.00039703091286355627	0.0013587068999186159	0.0010996029037050902	-0.00128140334314835	-0.0076959467027336356	-0.006345231989398598	-0.0002341733850682365	0.005264852857217193	0.0026922400924377144
yebE	-0.009600331569090485	0.0012302782840561122	-7.512109441449865e-05	-0.010576872453093529	-0.007573356376960874	0.01566715233027935	0.016355270873755216	-0.0037412417004816234	-0.0010294807091122493	-0.0010385126435108125	-0.005271382974460721	-0.0034505368093959987	1.7744276521121523e-05	0.001949919721810147	-0.014412348652258515
ytfR	0.061241238713264465	0.005786612913943827	-0.0007458216545637698	-0.011581525849178433	0.0037487313710153104	-0.09589344337582588	0.02200008949264884	-0.006152693829499185	-0.0028096917062066496	0.0006400280532494457	0.017998093776404857	-0.0007355051318882033	0.0009583736546951431	0.0006823927530786023	-0.024143356047570706
yneK	0.004179396210238337	0.00039961503847735	-0.0027066913503222168	0.0025005065998993815	-0.0052873539878055455	-0.0587069033831358	0.01764585979282856	0.0033830879093147814	-0.001584931593388319	-7.925214575437396e-05	0.018594064619392156	-0.018321919664740564	-0.0005151667600253552	-0.004786352803930641	0.0723314755409956
yjiX	0.001117692266125232	0.00048258020920911805	0.0011636189022101462	-0.0017093190434388816	0.0012470962421502918	-0.009297847459092736	-0.029845597576349973	0.0007161167464801111	0.0008421475213253871	5.385180627920171e-05	-0.0036320665199309587	-0.01630946557968855	-0.0020548229832314403	0.003232234704773873	0.0014740355685353278
dacA	0.00032433232525363564	0.002254580236040056	0.001477505231741816	-0.002071466997731477	0.0016438721597660333	0.0034318175027146934	-0.007089350717142224	-0.005262950211763382	0.002371336561627686	8.487133177149222e-05	-0.003949266341514886	-0.002940965674351901	0.000818829220373896	0.0036174030415713787	-0.00470937519799918
ycdZ	-0.002291358080692589	0.0021996216964907944	0.0024954149522818624	0.00266529526328668	0.0012844044854864478	0.003410679996013641	0.014830579329282046	0.004954802868887782	0.00020878604969766458	0.0007126522951770619	-0.013658878086134791	0.0026157926814630627	-0.003895346916852945	0.006548629784956575	0.0003097278033965267
rob	0.00014510707842418924	-0.00017732163105392827	-0.0008074282627785578	-0.003022347027435899	-0.001085885785287246	0.006071037258952856	0.005630663163028658	-0.0003285568192586652	-0.0001581882314349059	-0.0006326305377016585	-0.008900312120094895	-0.002454227162525058	-0.0012212783324038498	0.0018371865316294134	-0.005287602376192808
yjiJ	0.0006148096942342817	0.004131473030429334	0.0023086718819104136	-0.0018122542195487768	0.002053921348415315	0.0145605038292706	-0.015004588458687067	-0.008272880455479026	0.0011079952132422477	-0.0009355557560345652	0.011260342095047235	-0.0022220633062534035	0.0014967955126432724	0.0065273101720958945	0.01117852058261633
htpX	-0.00139543664525263	0.000511156692809891	0.0015128045692108572	-0.0013636679924093186	0.0016831388440914452	-0.02999549366533756	-0.015724840965121986	0.002426909536588937	0.0016816495463717728	0.0002546144813489932	0.005739374370314181	0.0032507422915659845	-0.003096911077196878	0.003338717988226563	0.006840436658822
ymdB	-0.0004382422284106724	0.0016343437880277634	0.001056591842789203	-0.006782373553141952	0.0012851757288444786	0.0012141073925886303	-0.01365665034390986	-0.00534880708437413	0.0006385029555531219	-0.00048377064717897156	0.00020606029196642338	0.0042269168980419635	0.0010761030684715294	0.002416472276672721	0.003642294576857239
sulA	-0.0005983138550072908	0.0009941222897032276	-0.00023869969256338664	-0.002655170508660376	-0.010460326233878731	0.015012755654752255	-0.012808085577562451	-0.006507623558863997	0.0011327929142862557	-0.0008746019739191979	0.013825060380622745	-0.0027764201536774635	0.0006970356096491128	-0.0003293013470829465	0.005091981808654964
yjjL	-0.002129605310037732	-0.0010269717866322025	-0.0016911231935955583	-0.006609835284762084	0.002293544646818191	0.0036159200710244475	0.01567979857325554	-0.014787355419248343	0.0015504403639351948	-0.001050062275615083	-0.005213843858800828	-0.0063745119702070955	0.0037370642437590832	-0.0011819157819263637	-0.005735782035626471
treA	-0.003317358628846705	0.0022131357598118486	-0.002877260793466121	-0.006942641623318195	0.0022620136151090264	-0.0007468047935981304	0.0057577256485819815	0.0002562312286681845	0.0014752916060388089	-0.0008566822977287762	-0.003964898409321904	0.001538581020431593	0.00011764766087932901	-0.001930129297543317	0.0015249087451957167
yceK	-0.0006467313668690621	0.0021779082342982294	-3.015312940988224e-05	-0.004520359947346151	-0.0014659212448168545	-0.007087300699204206	0.007125618532299995	-0.0027326116757467388	0.0003674137400230393	-0.0007634284430609859	-0.003589680807199329	-0.006683131512254477	0.001264676695734442	0.0010847352899145334	-0.002630869462154806
rpsJ	-0.0020659844414331018	0.0005797136967885308	-0.0012491437990684061	-0.0042983928136527535	-0.00592379255220294	0.005479686791077256	0.014000507807359099	-0.004121661358512938	0.0014343903143890203	-0.00023690034237028245	0.0007871775014791638	-0.02076009029522538	0.0015124766207272075	0.0008193811046658083	0.0053768505901098254
yhbE	-0.00026582799560856076	0.0047170990193262695	0.0004348047991516069	-0.0061460678605362775	-0.0006829879252472893	-0.013634618436917663	0.0022172715957276524	-0.0010151929734274745	0.0010065804608166218	-0.0004330753061981067	-0.004012932167388499	-0.01097707724198699	0.0014499307873782265	-0.0008877022721571848	-0.0021375241247005763
ycfJ	-0.0015155290765687824	0.00747555173933506	0.005363864772953093	-0.01605679338797927	0.014396099699661135	0.009327530274167656	-0.012182314014062286	-0.02655827285721898	-0.0011573179002152755	-0.00023526485945541323	-0.008463467573747038	0.03960827969014644	0.003625724015824766	0.010711397090926767	-0.037415085062384605
motA	-0.002163381997961551	-0.0007244311890099198	-0.0007654803234618157	-0.0021688760840333997	0.002717498925048858	-0.009392996169626713	0.003567944967653602	0.0029996520094573496	-0.0009892594011034817	-0.0007650612882220646	-0.006982523868791759	-0.007039937088266015	-0.0014546990306228847	0.0011099838151130824	-0.012406228724867106
rpmB	-0.0018692937737796456	0.0008335111732594669	0.0008101605367846786	-0.017900532223284246	-0.005136422803625465	-0.018887169286608697	0.009764106441289187	-0.0037388472305610776	-0.0005527098197489977	-0.00037223610101991435	-0.004512382200919092	-0.006338346931152046	0.0017873118771801152	0.004744492694735527	-0.0045374441659078
yhcO	-0.0023677790816873314	0.003839911881368607	0.000866928361938335	0.001681385391857475	-0.010118165584281087	-0.0031801947066560387	-0.011040068147704005	0.0032720093172974884	0.002878288752399385	6.245380966694106e-05	-0.0013069525780156255	0.006928237145766616	-0.0004835259718981751	0.0033710180060006678	0.005560167571529746
ycgH	0.0022783225681632757	-0.0016791671502869576	-0.001807650962145999	-0.004512364305555821	0.0005812887247884646	-0.020244794879108668	-0.0012160687753930688	0.0032455576304346325	-0.0017565852554980665	-0.000870088710034468	-2.6685254688345595e-05	-0.0016283727122936398	-0.0013069422615422722	-0.0011944746284279972	-0.005784900570288301
panB	-0.0013149813574273139	0.004032700944226236	0.001859422482084483	-0.009644451178610325	-0.001948017912218347	-0.0071522794989869	0.022756196931004523	-0.010015781009569765	0.0003702330328781045	-0.0007763815425190491	-0.0030130564444698395	-0.008976480895653368	0.0056276309881808165	0.002162920441478491	0.0018505452619865536
ybjM	0.0004742584185441956	0.0010319997771875934	0.0019669777317903934	-0.006672885976731777	0.0028941175597719847	0.012821216909214854	-4.041850184876239e-05	-0.006173765771090984	-0.0005601721027051099	0.00012575952000972107	-0.006188443321734667	-0.0016336366115137935	-0.002612649134910071	0.0044066227087751035	-0.002820409892592579
ompR	-0.0013290267682168632	-0.0008641434257151559	0.00253677939530462	-0.0008901380910538137	-0.003546306509524584	-0.004865943230688572	-0.0012213273614179343	0.003039545547217131	0.001891697022365406	0.0010145204997318517	-0.00023249909645528533	-0.010162284970283509	-0.004820601868791035	0.005804804945364594	0.014216293618083
nagA	-0.0042562436498701575	-0.0010467452718876302	-0.0013705033413134516	-0.0037325844168663025	0.001788741092896089	0.017930627707391976	0.004407170773483813	-0.004940707930363715	0.00039990122226299716	-0.0013119836901707284	-0.0018489740532822907	-0.00445784813258797	-0.0005908056634095363	0.00037794273550389334	-0.003748253141529858
smf	7.130290621716995e-05	0.001411790515994653	-0.00040428036649245766	-0.004051569900475442	0.000804248356143944	0.002667510041501373	-0.003215121098328382	-0.002362974232528359	0.00108423154335469	-0.0004488450909140015	-0.0016406397859100252	-0.0035044803377240895	-0.0007752262957741966	0.0008631843683542683	-0.0014426150568760932
betT	0.0009670187468873337	-0.003295791989658028	-0.003912841272540391	-0.0032902051182463767	-0.0038805225142277775	-0.0037171839200891552	0.011533090006560087	0.010395715916529298	-0.0013871954614296555	-0.0009693016092284549	0.0009193617262644693	-0.009493892285972834	-0.006909895205802946	-0.004706440754234791	0.0076959348609670995
relB	-0.00022472958415164612	-0.0028002786869183185	-0.0005534198862733319	-0.00813834740780294	-0.0003767031701863743	0.013705002600327134	0.012097157686948776	0.0005514114018296823	-0.0008068882406223565	-0.0007620772020049752	-0.004737133691087365	0.00413642534520477	-0.0019597595779180348	-0.0021138641284778716	-0.0002728969877352938
grxB	0.0010207918484229596	-0.0009287054784363136	0.0023892428027465938	-0.000141035864216974	-0.010336341578513384	-0.003019294773694128	-0.004391944971866906	0.004155741820577532	0.001680760175222531	0.0009569197484900115	-0.009326883992180228	-0.031176357381045818	-0.0023970896692340634	0.006655666441656649	0.00039927486708620565
yhdN	0.0011122967954725028	-0.00017645533705945126	0.0009627305471803993	-0.005310974637977779	-0.0007885333587182685	0.006113435719162226	-0.017598766647279263	-0.002058840491808951	0.001551207610173151	0.00047012282421823637	-0.0018318427226040512	0.006278690411709249	-0.0034305415963417434	0.00307904097950086	-0.00012939429740072228
entC	-0.0015437539294362067	0.009081888161599636	0.008687879759818315	-0.003880988135933876	0.0010708113829605282	-0.0023359456891193986	-0.01351277363486588	-0.0019467816024553032	0.00142000496503897	0.0016635405853480459	0.0018461711215786636	0.001723150908946991	0.001880063333110996	0.013368130503222346	0.0226433751732111
uvrY	1.681326211837586e-05	-0.000397035927453544	-0.0014769447257276624	0.004871594370342791	-0.002428053850308061	0.005153972953557968	0.02525650605559349	-0.0007601751093170606	-0.001002720923279412	-0.0008321106784516968	0.006112857423722744	-0.014216935448348521	-0.0017242581802364215	-0.00010638534142344725	0.0042165025044232606
pdxH	0.0009379296732367948	-0.00023260694717464503	-0.00016224400722421705	-0.010686639612540603	-0.0016658362781163305	-0.0029053314425982533	0.005762274856679141	0.0023831194080412388	0.0005367066396865993	-0.00032533118016533945	-0.010214867228642106	-0.002450906136073172	-0.001324205810108772	0.0019567925250157715	0.002189481263048947
bfd	-0.00090556756418664	0.003154184459708631	0.00208317203912884	0.001563979210332036	-0.000727157854125835	0.004065056797116995	-0.0009533065353753045	-0.0024287242884747685	-0.0004446692008059472	-0.001695368152829897	-0.0033730404218658807	0.00017421740834834055	0.0027198059321661672	0.006580806244164706	0.002298932783305645
ytfQ	-0.00013137204136000945	0.0027865706011652946	0.0013756843865849078	-0.007539574429392815	0.0014308437961153685	0.005246439459733665	0.0015728689113166184	-0.0011399954024818727	-0.0012985577795188875	-0.00036972185985342294	-0.005374704478308559	-0.006819449653849005	-0.003765746137598552	0.003425013762898743	0.0020626528887078164
cyaA	-0.00013422138872556388	0.0032133615971542896	-0.0009296677960082888	-0.0021011826675385236	-5.620135521894554e-05	0.008913265056908131	-0.003735137318726629	-0.00020651847808039747	0.00018807305255904793	-0.0006007004826587726	-0.003733222377486527	-0.0030436349008232354	-0.00019894657789227055	0.002915270731318742	0.0022508208546787502
dcd	0.0033000098541378976	-0.003179484945721924	-0.0007893035840243101	-0.003963188198395073	-0.004178427108563483	-0.01849172033369541	-0.0022180415759794412	-0.002918912114109844	-0.0011665006820112467	0.00015939294089877372	0.003735470026731491	-0.009481478175148368	-0.004341793644904013	0.0013709375506732614	0.0026734346942976117
yheO	-0.00041599079326260836	-0.001697697606869042	9.185104543576017e-05	0.06531749352812767	-0.0008252235245890915	0.005814906004816294	-0.006327521079219878	-0.0029651169129647314	8.320032325173087e-05	-6.538494435736506e-05	-0.0009213051619008184	-0.0027878079237416385	-0.0034835685818759075	0.0013621963188052177	0.0036406981642358007
crcA	0.0007963856839342042	0.0014627156232018023	0.0013012326881289482	-0.009760062657296658	0.0002841451670974493	0.005993355507962405	0.004642928843386471	-0.006534656821750104	-8.076489634618156e-05	-0.0009981539683887757	-0.0006822177756112069	-0.007087687063030899	0.0015398876162728275	0.003945301533676684	-0.011171834142878652
rhaS	-0.000461339654866606	0.0006790215498767793	0.0005564643489196897	-0.00450346025172621	7.24773587717209e-05	0.004483338417485356	-0.00483741114847362	-0.0029777667648158966	-0.0005980905084288679	-0.0003384518944454086	-0.0015799621166661382	0.0003995696210768074	-0.001711137129936412	0.0002045153900689911	-0.005906584332697093
thiM	0.003972826106473803	0.0017948236968368292	3.844205119094113e-05	-0.004259400772862136	-0.0019163833023048938	-0.003001894059125334	0.02573146365582943	-0.004399198424071073	-0.0006872451317030937	-0.00033820208080718854	0.008674723226577044	-0.01850732423365116	0.00044355721595831755	-0.0012926507159136235	0.011751299696043134
yhfG	0.0006332866637967526	0.001290756515227258	0.0024505274277180434	-0.002856276964303106	0.0010091939789708703	0.0009066589927533642	-0.023564342577010393	-0.0018806044722441584	0.0007957693329080939	8.440593732499899e-05	-0.0014442425360903144	0.009683014759793877	-0.0019066992372902762	0.0053065923182293775	0.004906511767767369
ybjP	-0.0008959258772665634	0.0007592252735048533	0.000505906890030019	-0.0035057151271030308	-0.0011075667245313526	0.017073930744081735	-0.023268591575324536	-0.006836691168136895	-0.00037456944355653834	-0.00018208041764004716	0.0008867881493642926	0.00011930091139220167	-0.0017189883447465408	0.0030649074609391392	0.004122517383657396
chaB	-0.0018904056726023555	-0.0009675396443344652	0.0005458487547002732	-0.004671282907947898	0.00048470526875462385	-0.007763936598785222	-0.0043626045854762195	-0.004291091575287283	0.0010269378166412936	0.0006401805860742208	-0.007605063291266561	0.0021295490907505153	-0.0008775881850665592	0.0011425366206094622	-0.0035532133490778508
gshA	-0.0006180963054066524	-0.002203839342109859	-0.0003134073622641154	-0.0022068770555779336	-0.003698081232141703	-0.015157913910225035	0.004577957638539374	0.01038578264415264	0.00198268540436402	0.0004916484634243289	0.0008757044869707897	-0.017029135059565305	-0.004517859557688415	0.0005970549827907234	0.0038959041191264985
ygjJ	-0.002178901566658169	-0.0013673355686478316	-0.0013114488765131683	-0.005517215989530086	0.003150557947810739	0.0020470514497719704	-0.003045285700354725	-0.003411790078971535	0.0009450396097963675	7.132053417672617e-05	-0.0026876979460939763	0.0065757245942950245	-0.0015907988291660167	-0.0024719871487468483	0.0030976595846004783
ybjL	-0.0003168417260167189	0.0006759330059867352	-0.0005801513767801225	-3.616677335230634e-05	0.0007541498210048303	0.005065231118351221	0.01339411361142993	-0.001530384193174541	0.0004271861701272428	-0.00022631387120387685	-1.8322958230783114e-05	-0.003127039852552116	-0.00015932548425202602	0.001009030070854351	-0.0038081214600242676
gntK	-0.00116611807490699	-0.00021840703979250975	-0.0022528216103091837	-0.0038466567872092127	-0.0014862577023450284	-0.012554380120709538	0.01444663031026721	-0.007022320660762488	0.0011770597664872184	-0.0021027437837637334	-0.010929663935676216	0.002454215541947633	0.00015248591641345657	-0.0006710392737295478	-0.0008917080174433067
yliG	0.0025059001869522034	-0.00014215178634913173	0.0004729509926983155	0.005250030541792512	-0.0014523685886524617	0.004138703485950828	0.020134970638900997	0.0010818166041281073	-0.0004749347036704421	0.0013372736789443228	-0.005945842210203409	-0.014969265377148986	-0.0007017820357157097	0.002546118381433189	0.00403202349320054
gatR_1	-0.001149381974246353	-8.83258828525868e-05	0.0012010832887608559	0.0320234539359808	0.0005109050497412682	-0.01031966920942068	-0.005479813697747886	0.0025673107919283213	0.002492644407320768	0.0007515243399003415	-0.004097191216424108	-0.0012481958756688982	-0.0027558129078832016	0.004498835504055023	-0.00136343996389769
mdtG	-0.0020346638816408813	0.006563064916990697	0.00018502131686545909	0.005888376999646425	0.004483654648065567	0.009691382832825184	-0.022123852130025625	0.016943345852196215	0.004898558743298054	0.0018399730903315302	-0.007199921919964254	0.010687281200662256	-0.00328247562536117	0.005070811966434121	-0.008400150779634715
ftsH	-0.00069449681090191	0.0013020227069500834	-0.0015367200691252948	-0.0005584275943692773	0.0023656311561353503	-0.0033026837348006668	-0.002152121257968247	-0.006873893728479743	0.0013027274922933429	-0.0007214571141738849	-0.007665581987239421	-0.01654128598049283	0.0004543009205687656	0.0010899717302527278	-0.0025249900459311902
ascG	-0.002939937764313072	0.00368403926724568	0.0019446826819330453	-0.0005195178126450628	0.000581548927584663	-0.015600921967998147	0.010962078887969256	-0.011619189009070396	0.0024848088412545623	-0.0005890675802877823	-0.0012008417479228229	-0.010133103458210826	0.00381661332577063	0.005170307666994631	0.0045908716693520545
hcaR	-0.0016810251877177507	0.0023094065906479953	0.0018848958890885115	0.008970159338787198	-0.0006074357905890793	0.024454150032252073	-0.0037672796798869966	-0.006408671429380774	-0.0004915009574324358	7.539268318144325e-05	0.0010289359523449092	-0.0006689307541819289	-0.003681798207472606	0.006374640613794327	0.005558063704520464
narU	-0.0009111985465278849	0.0020417964016087352	0.00022059378810808993	0.024756439998745917	0.004321066224947572	-0.007313457867130637	0.006473671705462039	-0.004854373587295413	0.0005932353646494449	-0.0004091544209400291	-0.0029867812851443886	0.00012394097488140687	0.001119046976793514	0.003755783042870462	-0.0029494080785661936
hslV	0.0026453259750269355	-0.0015677376452367753	-0.0020680654561147094	0.007929417081177234	0.0017589443316683173	0.009583522910252213	0.01388495328836143	0.0034444051724858583	-0.0005574710370274261	-0.0002575036606762603	-0.008196026794612407	0.010945146782323717	-0.0068368062219885456	0.001029190190602094	-0.004724152525886894
pth	-0.001979528043884784	-0.0012312790716532617	0.0011001202918123453	-0.00716246709227562	-0.0025899185962043702	-0.006100003966130316	0.007986627817153931	0.0031196970189921558	-0.001218526844168082	-0.0013771369500669192	-0.00478529938030988	-0.012043621139600873	0.0010013146776879903	0.00041572430898668245	-0.013875557482242585
yciK	0.0018873481755144895	0.00337092902045697	0.0009203411504859105	-0.01568446896970272	-0.0025880955741740762	-0.0333255660161376	0.0029272687970660627	-0.003199196399655193	0.0009602912561967969	0.0003956585384134613	-0.0016342166217509658	-0.0010602537496015429	0.0024716331530923404	0.003917839736677706	-0.0010775696323253215
ydjE	-0.002518623438663781	-0.0017020956531632692	0.0001752299339568708	0.048044830560684204	-0.0009556027076905593	-0.018788281604647638	0.007950895363464952	-0.0071314627258107065	-0.0008429030166007579	-0.001201110086207424	-0.05084032781422138	-0.005284768352285027	0.0005435026391039053	0.0023828783817589285	0.0019081550498958677
mcrB	0.0010604403959587217	-0.0030187053652480245	-0.003922469220124185	-0.0073196478514000775	-0.0036167504568584263	0.002892222693189979	0.02177767315879464	0.006105809384025634	-0.002178103355690837	-0.0005893549296012826	0.040277283266186716	-0.011032063979655504	-0.0025767156859882265	-0.0020109214819967747	0.5896897268295288
ais	0.0007214865466812626	-0.0002918380024493672	0.00047394291177624834	-0.009312828611582518	0.0002763533958932385	-0.009038543002679944	0.01805831853300333	-0.0035580292996019126	-0.0019119644013699145	-0.0010835555920669113	-0.0038357913703657687	0.0418304393440485	-0.000683294257400866	0.003392090231645852	0.0008267106628045439
yfdZ	-0.0009806887328159064	0.0024090814287774263	0.00020941368682542816	-0.0027167036500759423	-0.000538722847122699	-0.002637044508010149	0.003813849757425487	-0.006973291574977339	-0.00035242520389147105	-0.0002955606470062644	-0.00476645031478256	-0.0017452405963558704	0.001111550397745962	0.0035881431796588002	-0.0020559334685094654
yfcJ	0.0011622113466728478	0.005286828260868788	0.0015615210949908942	-0.0037106267898343506	-0.00026490804651984945	0.007414868464693427	0.009394674794748425	-0.0012293167738243937	-0.0015200607187580318	-0.001013352687145213	-0.0014266346010845155	-0.003424430291634053	-0.00012810259420759218	0.005639404822140932	0.0007133529824204743
yhgF	-0.0007948247797321528	5.5443944123112485e-05	0.0002299898731871508	-0.006720459866337478	-0.0018847725400701165	0.003696112586185336	0.007081838129088283	0.0022610001056455075	0.0007972081424668431	-0.00022477383605423327	-0.0027536741248331965	-0.0066870561428368095	-0.0019849526334037803	0.0021240056259557603	0.0005817876104265451
b1420	0.0021611485513858496	-0.0017884767160285264	-0.001099085952155292	0.04109861813485623	-0.003167779822833836	0.015525255594402551	0.013031239695847035	-0.007103785956278443	-0.0009726134728407488	-0.0017280795833051026	0.0012886082381010056	-0.0015754869591910392	-0.0009262473978163922	-0.0037416245974600314	0.00012218766612932087
sohB	0.0012118625617586077	0.0025432584271766244	2.5481952343398005e-05	-0.0011310146760661155	0.00019308195624034852	-0.01288023017346859	-0.010542784463614225	-0.003948423129040748	0.0006165647006127984	-0.0004522749526783507	-0.007604626640677452	-0.008449600264430045	0.000822615154277858	0.00232575015630573	-0.007761993212625384
idnT	-0.0028608693392015994	0.0015870950976386666	-0.0009053289034636692	-0.003980998527258635	-0.000227142429939704	-0.010707759121432901	0.006925733396783471	-8.166182364220731e-05	-0.001331169579643756	-0.00019119879087441634	-0.006693828101269901	-0.005941477622836828	0.0002226401083606172	0.002397415596060455	-0.0035642790817655623
rssB	-0.001117807914270088	0.0023446586774662137	0.0034596528206020595	-0.008565387623384595	0.0005619886348722503	0.0007608854613499716	-0.031122568808496	-0.0028884142555762084	-3.162233520015434e-05	0.001120302372744692	-0.011242069378495216	0.007295630918815732	-0.0035595945138708653	0.006222881451249123	0.003967438149265945
yjiY	7.666655968932901e-05	0.003261486110277474	0.002112721472512931	-0.007835604883730411	-0.0011196639959234745	-0.002318703692872077	0.006987357479520142	-0.005898524783551693	-0.0027691761031746866	-0.0006161706154704138	-0.006057320949621498	-0.009934067614376546	0.001953315263311098	0.002801248279865831	0.0007287651539081707
yrfF	-0.00037198515376076104	0.0030898800515569745	0.0012308770744130016	-0.005859248815104365	0.0017412995779886842	0.0054092253046110275	0.015332936896011234	-0.0021902954881079495	0.0005963081354275346	-0.0004900275713466781	-0.003672148804180324	0.008807054134085774	0.0004566005204158347	0.0036278519011102616	-0.010705126374959946
yjhF	-0.0005806247168220579	0.0013881276757456362	0.001107946381671354	-0.007189300046302378	-0.00022864651662530378	-0.01104209036566317	0.012625901876017451	0.005425676088780165	0.0019291798188351096	0.00022736490212860573	-0.0010753700358327478	-0.0074964755587279795	-0.001687731316484264	0.0035035422444343566	-0.0032627037772908806
rnt	-0.0003753144005895592	0.0006631049112183974	-0.0006071859115036204	-0.004421333367936313	-0.0035952398157678544	-0.0029363408125936984	-0.004878095085732639	0.003971562036313116	-0.0011467308027204126	-0.0007378110845842544	-0.0008257354167290032	-0.018029395285993816	0.0002092806760366187	-0.0006304800964426249	0.004660303192213178
napF	-0.033128171674907204	-0.0006738529744325205	-0.0011271834420040249	0.010464868983253836	0.00028971830150112507	0.05480252977460623	0.03225620042532682	-0.007727460088208318	-0.0017614727502223105	-0.0018740795897768743	-0.003447494984138757	0.0019370784191414714	0.0015433901985433985	0.002100753562990576	0.008273125058040023
yhhY	-0.0026556006027385593	0.00029740281162958125	-0.001424965838668868	0.0005746360251214355	-0.0009550720016704873	-0.007090415619313717	0.007019129395484924	0.006342688305303454	0.0018041108548641205	0.00026448573583157743	-0.0025253790151327847	-0.008679223712533712	-0.004850338886390968	0.000667324480600655	0.00017238142434507607
dkgA	-0.0036201341752894224	0.005120819061994552	0.0024105739337392153	-0.0037549019092693926	0.002874156839679927	0.004997475380077958	-0.02369971701875329	-0.0025710483454167844	-0.002234644889831543	-0.000570788721803643	-0.0047206792794168	-0.0034742391062900424	-0.00265921031528837	0.0039409341849386695	-0.008732283096760511
amyA	0.00017773922576452605	0.0020047772291582077	0.002655296963639557	-0.007236225097440183	-0.0027034260123036803	0.0015168751683086157	-0.017941911071538925	-0.004370478936471045	0.00045236148696858435	-6.645575655078662e-05	0.06379977375268936	-0.0022502314578741788	0.000283322157478521	0.007065473296679556	0.027762767877429723
dpbA	-0.0003303223638795316	0.0032028741319663824	0.0011016804387327284	-0.0005092695716302841	0.0002592079545138404	-0.006368135246448219	0.004597321283072233	-0.004904512022621929	0.0016547138360328971	-0.0006377922875262482	0.0018983493547420948	-0.003246273808181286	0.0002769918415235378	0.0030564613570459188	-0.0009310673782601952
yhhN	-0.0026630120701156557	-6.203931683558039e-05	0.0004215093795210123	-0.006980083254165948	-0.002384115371387452	-0.01321782392449677	0.0013312100456096233	0.008074369388632477	5.274392488445301e-05	0.0005678136139429253	-0.006799448989331722	0.004084430164657533	-0.0035043079882905066	0.0023821829562075438	-0.0024563580797985194
yaaU	-0.0010966900456696748	0.0002738971303915605	-0.0013890050433110447	-0.007746371673420072	0.0014543086977209896	-0.009791748691350221	-0.00136402684613131	-0.00043576900323387234	0.000656046539079398	-0.0007873666367538452	-0.008377804942429066	-0.008452996499836446	-0.0002753027491255936	0.0009854566853027792	-0.009071457739919424
degQ	-0.0022302183113060894	-0.008024084796197713	-7.821975537808612e-05	-0.0035649123368784786	-0.0006247143814107403	0.016025144960731267	-0.01582345733419061	0.014332626275718212	0.0023834118316881357	0.001019703516742237	-0.0036964862886816265	0.003547636717557907	-0.010547162067279759	0.0016023064183536917	-0.005275010764598846
rdoA	-7.960070561239264e-06	0.005452721267938614	0.0033325800392776726	-0.010268302401527762	0.00515787391923368	0.03340533144772053	-0.019561184979975225	-0.00960558207705617	-0.0004078452833800839	-8.14868520148637e-05	0.010159777421504259	0.01342513833194971	-0.0014207680343758281	0.008609800320118665	0.008904266944155097
yhhQ	-0.0006944285641657189	-0.00029279921029228716	0.0023865273804403843	-0.008222114825621248	-0.0033261762862093745	-0.009572288990020751	0.00863810433074832	-0.005465259668417275	0.0011259576492011548	0.00036798917715779943	-0.011359496600925922	-0.005200647464953363	-0.0007051063884516104	0.005583407157100737	-0.0035274639585986733
ygbN	-0.0021316085429862143	-0.0003953580642701127	4.617781978595303e-05	0.0020495052076876163	-0.0003145403217058629	-0.013229084452614188	-0.002022852394729853	-0.0017703785304911434	0.0018465952784754336	-0.0017977361763681632	-0.014159450735896827	-0.0019896469777449964	-0.0019304952030182333	0.0028132122848182916	-0.007719202316366136
pinE	0.00024361512361792848	-0.0002593891747528687	-0.0014123185712378473	0.00019126745391986332	-0.005487029342912137	-0.005969657124951482	0.005208377982489765	0.001905490692006424	0.001978085909504443	0.00038840320187127106	-0.011242272891104221	-0.0033958488679490984	-0.00036141458887474314	0.00033375494997017085	-0.0034517266252078118
pck	-0.00027153405389981347	-0.00024084054122795352	0.0015204309730324893	0.07051555387675762	0.00013180220645153895	0.002934612191747874	0.015246397880837322	0.0014849160250741988	4.725277963757435e-05	-0.0006617432808777366	-0.014125778079032899	-0.0014151715522166342	-0.0032743788071829512	0.0023037294880487026	0.00037513931427383794
norV	-0.0010549185751006008	0.001072749345912598	-0.0006027548882411793	-0.006914656413719058	-0.001248661350691691	-0.00012250850901182275	-0.0010479120758827775	-0.0063900929782539605	-0.00021412477278204278	-0.0005887485266535498	-0.0051030045514926315	-0.006920922896824777	0.0009344993180213833	0.0035017064400017263	0.002817657575942576
b1403	-0.0019272468611598015	0.0022281630476936698	0.0017766752268653363	-0.0025184614211320876	-0.002959761251695454	-0.01567980844527483	0.00269639024278149	-0.008336958307772875	0.002277157441712916	-0.0009608524726144128	-0.000893335014116019	-0.0055055709509178995	0.0016887748728528008	0.005066958414390683	-0.0008231926680309698
htrA	0.0011617574049159883	0.0012702347961021587	0.0008186568418750539	0.0038256346876733003	0.004773009358905256	-0.00433872845955193	0.01966820200905204	-0.010852765468880534	0.0014356062008300796	-0.0005757955140686672	-0.0069276535045355555	0.011793737197294832	0.0024315121208271294	0.002069480917416513	-0.0069575918558985
b0165	-0.0014170898532029242	0.0010760356928221882	-0.0006188901280984282	-0.0023762164590880276	-5.712100239179563e-05	0.00208049590466544	0.0043141222558915615	-0.0009471604373538867	0.0011609504010993987	-0.0002067562657112469	-0.008489842060953379	-0.004453540262766183	-0.0018074780194851827	0.001988126141950488	-0.012093901988118888
ygbJ	-0.0006762742961291223	0.0038867782102897765	0.0032369288499467077	-0.0010892202029936016	-0.0017007612867746503	-0.006214700946584344	0.0039583220146596435	-0.003453538636676967	-0.00035373531631194055	4.348885254987992e-05	-0.00010142882994841784	0.011644625030457973	0.00021155390093181595	0.003516677308361977	0.00545502602122724
coaE	-0.0031866136030294003	-0.0020457083056680857	-0.0006892095040529966	-0.0063222566759213806	-0.0017725514783523977	0.013494274197146296	0.008508857116103172	-0.002605814125854522	-8.517210014588272e-05	-0.0004317841092152633	-0.009361669113859534	-0.001341794627951458	-0.0011323782017858453	0.002117722185794264	-0.009588541984558106
yedQ	0.001248537158826366	0.0012923456518910824	0.0014841204264666886	0.0004999447177397087	0.0018221845605876296	0.009144650027155875	-0.006623522150330245	-0.007017097417265177	0.001786874607205391	-0.0006265712634405032	-0.006157007026486099	0.0008350582577986643	-0.0017611835003235792	0.003198687226977199	0.00533497029915452
yhbQ	-0.00010113476411788725	0.001300233576912433	0.0006341575365513563	-0.008587681474164128	-0.0007124048890545965	0.008258798383176327	0.00840212222188711	-0.002639046194963157	-0.0008633681276114658	0.0007908153523433622	-0.004389153579249978	-0.00041228015557862816	-0.0025087063458849148	0.003215276806149632	0.00265684261219576
fsaA	-0.0009511488652788103	0.0010564830532530322	0.0005799141398165375	-0.005610345830209553	-0.0008096727781230584	0.006533983242698014	-0.0049121667956933375	-0.0035404385486617683	0.0007547788572264835	0.0004873481607702785	-0.006804838734678924	-0.0032473353110253813	-0.0024528203936046863	0.0017998454661574215	-0.0023576106573455036
rumA	-0.0007111841259757057	0.002091187136247754	0.002113993992097676	-0.0036384005076251923	0.0012061872624326497	0.007535742102190852	-0.010583712263032794	-0.00030374195630429314	0.0015165600483305751	0.0004919363860411188	-0.005206390162929893	-0.004562889575026929	-0.004434284793370101	0.006110817515291273	-0.0007307669229339809
erfK	0.00019153023997205308	0.003426679605618119	0.0011398187652230263	-0.012685471260920168	-0.0006147413281723857	0.005610488895326853	-0.011182515090331436	-0.0015407149668317287	-0.0007403050205903128	-0.0013145527918823063	-0.003312839027494192	-0.002871333009097725	0.0008857696887290846	0.003877499445807189	-0.00039415644889231774
yhbU	-0.0009521583095192909	-0.00019108085161860798	0.00014113010853179732	-0.005921138962730765	-0.0014348518883343785	-0.002055693087168038	0.0040235804207623006	-0.006055209012702107	0.0008177007728954777	-0.0004029943578293076	-0.0028855989361181856	0.001554082235088572	-0.00021213739170659199	0.0010767112486064433	-0.012034020917490125
glnB	8.025171744520776e-05	0.0002652154746181168	-0.0012225746898911892	-0.003342107341159135	-0.0031945304037071763	0.006889411057345569	0.0010978624620474875	-0.005749660478904843	-0.0008700215315911919	-0.00027512387913954724	-0.006369117824360729	-0.00970207921229303	5.59985820002046e-06	0.000771360641811043	0.0015139362181071192
soxS	-0.002857876264024526	-0.0020570076094008983	-0.0004953595751430839	0.005635809781961143	0.003504090060014278	-0.009016362335532904	0.007041664547286928	-0.002867944675963372	0.0008489488548366353	-6.310234101578952e-05	-0.0011267702421173453	0.007130683721043169	-0.001512464155521558	0.0017282360722310841	-0.004097084328532219
ansA	0.00013942962817964144	0.0006728205567924306	0.0012617478927131741	-0.005998795465566218	0.0007029622059781104	0.017839500643312932	-0.008304251795634628	-0.004351891190744936	0.0017477024276740848	0.000319366263722193	-0.007798022106289864	-0.0026028122729621827	-0.0028043932685381675	0.0013072442496195435	0.0004934137794771232
b0671	0.000442679999396205	0.0003974621830275282	-0.0005361661838833243	0.012717456137761474	-0.0003357544200844131	-0.004230728349648416	-0.008466835301369428	-0.003355651064775884	2.1200704468924415e-05	-0.0006805584826983556	-0.009007052239030599	2.7504228237376084e-05	-0.0016854855762121368	0.0014300088258460163	-0.010328040178865194
aroF	0.0004947607079520822	-0.00968417431693524	-0.005587243605405092	-0.013298309398815036	0.0027856309176422654	0.001204275783384219	-0.011266209548339248	0.03553112369030714	-0.0004546012944774702	0.0004966811779101031	0.006309517845511437	-0.0015529547212645412	-0.016922296238053275	-0.00673794140573591	0.011939393309876322
yhcF	0.0002817030533333309	0.0019183894607704133	0.001915553887374699	-0.007939317766577005	0.0018997036444488914	-0.017845799699425697	-0.02803776666522026	-0.006537328939884901	0.0006460280503961257	0.00027479014140653705	-0.00048746519663836805	0.038835502378642556	-0.000883554207411432	0.0029452102538198234	0.004121951842680573
yqjF	-0.0017409266135655344	-0.0011767391592729837	0.004473644895479083	-0.007961160698905588	0.011541189225390554	0.005185306398198008	-0.00944224557839334	0.002230232338188216	0.0008674143184907734	0.0013492033350160793	-0.006060425681062043	0.0735655190050602	-0.00582212992910161	0.004681178280152381	0.02082552880048752
rhsE	-0.001304890918545425	0.0016885364579502494	-0.001002840257715434	0.003983381679281592	0.0022347797686234116	-0.012527062827721237	0.007537226937711239	-0.0048529735207557675	0.0008322491368744523	-0.0007427572160263864	-0.0053136938624083994	0.0028294271812774243	0.001759603311004768	-0.001321537153562531	-0.002642452183645219
speE	-0.0009752622549422086	0.00021148020201962935	0.0016623237531166524	-0.00526954245287925	-4.933530703929989e-06	-0.009708085898309946	0.003605894944630563	0.007938115322031081	0.0018118332431185991	0.0005802666643600777	-0.0023848124244250355	-0.003890709315892309	-0.004058471965008831	0.004842818165197969	0.0030072330124676226
prpB	-0.0038121600914746523	-0.0012009956198744476	-0.0006168707832694053	3.283028347141226e-05	0.002210715999826789	-0.012192173069342971	0.01093778601847589	0.00393906046403572	0.0019898945139721035	-8.909938841530806e-05	0.012099551782011986	0.0004786477537709288	-0.0009662129997601172	0.0001707146837725304	0.012716674339026212
ykgJ	0.002335637561045587	-0.0003967516918783076	0.0005675227526808158	-0.0035975282499566674	0.0007457176555180922	0.00889853130094707	-0.006165195284411311	-0.0017434449517168104	0.001718751525040716	0.00010172123622769176	0.004516291031613946	0.0006150021858047694	-0.0018469559460743722	0.0012389542232267559	0.0106493285484612
argU	-0.0008346058649476618	0.0010404022643342615	-0.0012071848928462713	-0.002337620947510004	0.0008831335778813809	-0.00676835862454027	0.003968786471523345	0.0008211027539800853	-0.0007298934436403215	-0.0011984533321740757	-0.00018700491040362976	-0.0006168485665693879	0.00011618214071004551	-0.0020473363203927872	0.004245248916558922
grxC	-0.002344897866714746	0.002158098912332207	0.0006965435418533161	-0.003119349437765777	-0.0035378983011469245	-0.0017588676081504674	-0.012543974677100778	-0.0029167891875840723	0.001562280977377668	0.00030623859247607907	-0.015450024958699942	-0.003384015180636197	0.0030407325353428542	0.003596337593626231	-0.005185834374278784
ygjQ	-0.0007368398713879287	0.0010752363468054683	-0.0013232046272605657	-0.0021531770075671375	-0.003936393726617098	0.01908550100401044	0.024891836754977702	0.006689222785644234	-0.00021583543863926025	-0.0007497123291811356	-0.007619856838136912	-0.002741623546462506	-0.0008551986707116376	0.00026586562918964776	-0.006560078207403421
fepB	-0.0003706671981490217	0.004947427953593433	0.005237244698219001	0.00991797779686749	0.001381791273597628	-0.024590671863406896	0.004158500004559755	0.01491345421411097	0.0002763471563673647	0.0022289755495394164	-0.003047993564978242	-0.007859420087188483	-0.004059193231519914	0.012741560814902186	0.012787077762186527
garD	-0.00023908134055091067	0.0005315207180683501	-0.00028909213986480606	-0.0014418865845073014	0.002803108098451048	-0.006668092012405396	0.01845846785232425	0.008341764332726598	-0.0022776891174726187	-0.0003712470886159462	-0.006187198823317886	0.0020065901009365915	-0.0012468743185002178	0.0008104571659350768	-0.0026082891109399497
nrdD	0.0024084605742245913	0.007880914253182708	0.0076677689654752615	0.000586631057667546	0.002413963214494288	0.00363732818281278	-0.026828812882304192	-0.007112543270923197	-0.0004560520450468175	3.8185664270275146e-05	0.007250289972871542	-0.003633572622202337	0.0018956257238653097	0.012064102804288268	0.016241822745651006
ygjR	-0.0007921196415554732	0.0023645737022161485	-7.634731613507029e-05	0.002389032621867955	0.0005621316214092076	-0.011616324270144106	0.005842697727493942	0.0012708485510665923	0.0008001335948938504	-3.1176644753656316e-05	-0.000719972102669999	0.00021009331074310468	-0.00046126358403897203	0.003284060060977936	0.0028874086425639688
ybaE	-0.0023974477360025046	0.006182413627393544	-0.0002851345230010338	0.02787501161918044	0.00017568883195053785	-0.00801785796880722	0.005384532045572996	-0.0032927823718637227	-0.0007296402129577473	-0.0017536941351907619	-0.012600012198090553	-0.007563901785761118	0.0029906392776328757	0.0017351333948317914	-0.011374288033694028
fur	-0.0009737668349407613	0.0032927861739881336	0.0020546456496231256	-0.00480067300144583	-0.007528412607498467	-0.02618715986609459	0.009623352596536279	-0.0003513014013879001	-0.0007154858304420486	-0.00045846052943302476	-0.017920754458755253	-0.01152904131449759	-0.00023268500199374542	0.005968504748307168	-0.002469934606924653
thiG	-0.005113726262934506	-0.006518562082201243	0.0007633090147282928	8.181672371563308e-06	-0.0017353922047186642	-0.007640716601163149	0.010898254103958607	-0.005276730973273516	0.0015846509241964667	-0.0009850668138824403	-0.016912585571408272	-0.00461502768099308	-0.0003307857222824234	0.0022296080831438305	-0.00861293040215969
osmB	-0.0011452421394642443	0.005118517559021711	0.002235704641789198	0.013852811763063072	-0.002554100083652884	-0.011033530421555042	0.007419507717713714	-0.008690141066908836	0.0014139372040517628	0.00010750126282565329	-0.06017190203070641	-0.013438657531514764	0.0011785430868762176	0.006584548684768379	0.045249376967549326
nanR	-0.0008745918225031346	-0.0013812016742303966	0.0008675957279046997	-0.004477372858673334	-0.000906097442493774	-0.003429927579127252	0.009941627569496632	0.004376207110472024	-0.000521582325163763	0.0002846764104303354	-0.0019043128425255418	0.008962728781625628	-0.003693117095292153	0.0032024049712345002	-0.005202527455985546
soxR	0.004135260549373925	-0.005595542304217815	0.00145642114803195	-0.009593614004552364	0.004479657844640315	0.706471911072731	-0.008053215676918626	-0.04525245558470488	0.0009101437214121688	-0.003982366130726569	-0.011683666743338109	-0.025663261115550996	-0.01598432104114488	0.003360110581852496	0.004448891538195312
ychF	-0.0005419290228746832	0.0014728060271590947	0.0033751808293163775	0.01696706026792526	-0.0002674602254410274	0.0011613001150544732	0.004061616132967174	-0.002694689056370407	0.0015154955198522658	5.155337000184981e-05	-0.007209313702769577	0.007941075190901757	0.0004539790175643368	0.007620039177127182	-0.003040795987471938
hslJ	-0.0033848490938544274	0.0021975086128804833	0.0030226611206308008	0.0008001796109601855	0.0020048508746549486	0.023654161915183068	-0.011644976669922471	-0.014675472537055612	0.0005936214190441546	-0.0008758663638853973	0.009188517453148961	0.006363636343739927	0.00366660511634065	0.006699742032215	-0.010783960679545998
ppa	-0.0008866756071802228	0.0031720059830695393	0.000429193600139115	0.0007108776894165203	0.0011747928673867137	-0.008678293377161026	0.006231694277375937	-0.00419344208901748	0.0007759510743198916	-0.000204487979525689	-0.00944290534593165	-0.0006199221138376743	0.001682830333474081	0.004221599223092199	-0.005248798234388233
rrlG	-0.001667707950109616	0.0019099233648739754	-0.0011065417574718595	-0.007482039090245962	0.0023287403769791126	-0.012578834835439921	0.0036796647240407766	-0.005674628685228527	0.0010685490246396512	-0.0006980999675202422	-0.0014584347943309695	0.0034961025486700235	0.0023728453355044664	0.0008044841949595139	0.0004368160845478997
ycgN	0.0025708790542557838	0.0013698548264801502	0.00435383619274944	-0.006951915682293475	-0.0023347365809604525	-0.010893737869337202	0.03664541263133288	-0.008805025042966009	0.00043454494702018567	-0.0010318964697330832	-0.006605544211342931	-0.0019816282275132834	-0.0016362721150241658	0.005091766021214425	-0.004224580833688378
secE	-0.0011387122888118029	0.0039670667634345595	0.003830828182399273	0.001946571640437469	0.002418288893532008	-0.01319557967595756	0.014710022946819662	-0.0049751491006463765	0.002103543730918318	-0.0003926811910918858	0.011246569687500596	0.005164841148070991	0.001957221415331475	0.004160318770445883	0.0095107061881572
rpsG	7.571531314169988e-05	0.0030447626719251274	-0.002290905842091888	-0.001633467588108033	-0.0011901377933099867	-0.010869113700464368	0.015704411510378123	0.00029018318798080145	-9.716657583339838e-05	-0.00042505950626814794	0.0003101479611359537	-0.00043458683067001405	-0.002716169212888702	-0.00044020523491781203	-0.0009538248996250331
otsB	0.0013232675346080214	0.004351178547367453	0.002623722383286804	0.0011914560722652823	0.003790567792020738	4.533067683951231e-05	-0.022849698420614004	0.0022848718368913977	-0.001670412328094244	-0.00019401189147393746	-0.0012929985322989524	0.02515463510528207	-0.0035182010825633644	0.00583917829208076	0.004163902532309294
ycgY	-0.0008887984708417208	0.00246064470265992	-0.000778586832457222	-0.0013764242141041905	0.00031930515135172757	-0.0004326142024365254	-0.002346388632431626	-0.012224424965679645	-0.0002849685737692198	-0.00034814307179318807	-0.00036433535045944155	-0.005403522839769721	-5.740761554923402e-05	0.003275880003347993	1.839668009779416e-05
ybhM	-0.0007445800706045703	0.0023500029696151615	-0.0001749200886115432	-0.024386956952512265	-0.0001535390298522543	-0.0072956216102465984	-0.003341253318358213	-0.0003082782786259486	0.00024187039234675468	-0.0009542985407092765	-0.0052519884146749974	0.0034244669345207513	0.001828274755536702	0.0012183407368138433	-0.004305393886752427
nlpI	-0.00031888477416941897	0.00047919052274664865	0.0008571335900342091	0.0016395611257757992	-0.0006240672536659985	0.010615691933780909	0.0070406713150441644	-0.0036680367891676726	-0.0015619775629602372	-0.0013277253298389063	-0.01052428905852139	-0.0014823753654491156	0.0025383161594081357	0.0007509916729759424	-0.0031094552064314484
ybjO	9.570122019795236e-05	0.0042025026679039	0.001850100087467581	-0.000481336294033099	0.0023645498394034804	-0.006705656149424612	0.0028615272394381464	0.007877901894971728	-0.0028841462382115423	-0.0011165404134059705	0.003978017657063901	-0.0007176238868851215	-0.002148795320304582	0.007870636070147157	0.017681333906948565
rmf	0.0014947611524257808	0.001431310303742066	0.001267224116018042	0.0010683018632698805	-0.0029775075521320106	-0.0016407625342253595	-0.014642690755426884	-0.0029148075031116606	0.0015293966559693218	1.4983719906977276e-05	-0.0006130816048244014	-0.01373227291740477	-0.003688117343348911	0.006101449760608375	0.003731454382650554
yjjV	-0.00146101369173266	0.0005757390946382657	-0.001306711396900937	-0.00026291344955097884	0.0015800675319042057	0.00027283840288873764	0.011017689360305666	-0.00027464858707389796	0.000130033137393184	-0.00021348852432453557	0.0014320318191312254	0.002970092366449535	-0.0009409069330487624	0.001342613297747448	0.00040025632886681706
b1228	0.009516904661431909	0.014082981273531914	0.004423314412124455	-0.00774599670432508	-0.0011267661198507994	0.266318998336792	0.03894837867468595	0.09341450311243533	0.004042457695613848	0.007558166834873608	-0.012082230011001229	-0.0068778493721038106	0.01329585737959904	0.005789737193845212	-0.012224422050639987
ycaL	-0.0014340294618159532	0.0018044673185795546	-0.0004662932347855531	-0.006932702246122063	-0.005030111926607787	0.0015083316201344133	0.00350075819529593	-0.0028689750959165396	0.0007667944778222591	-0.0017860323998583369	-0.003303854209370911	-0.02328716851770878	0.0015272942914470401	-0.00018683409871300682	0.0023758750408887862
rrnH	-0.0009143172396579758	0.004248164067976176	-0.0005465889046899975	0.0004691652549081482	-0.005184635827317834	0.0029784754570573568	0.010868556182831526	-0.011547739431262017	0.0007764460344333202	-0.0008167124254773132	0.0013834581873379648	-0.004563356274738908	0.0019219851363955222	0.0024629232962615787	0.00583128381986171
ibpB	-0.0008760295627871528	0.000602137849200517	-3.199547732947394e-05	-0.007050982182845473	0.0010300636920146644	-0.002361731727141887	0.003220014437101781	-0.005029814555309713	0.0003392437395086745	-0.00029261653691653656	-0.010439455294981598	-0.0018580248847138137	-0.00022148567108796482	0.001129181176656857	0.002002364951185882
rluB	0.0007767031423281879	0.002809562492184341	-0.000960553883924149	-0.01955046573653817	0.0005500508722616359	0.014135767016559839	0.017454500682651995	-0.011708404999226332	-0.0018207218265160919	-0.001086738969743566	-0.0033743616729043423	-0.0024511796794831754	0.00033407040776303374	0.0006739105138694868	0.007260304628871382
ycaI	-0.0027038092561997473	0.00019286229318822733	-0.0012563320447225123	-0.006464309399016202	-0.00121033864794299	-0.0007366282073780894	0.002872840801719576	-0.0021854132425505666	0.0007358525216113776	-0.0002412507645817367	-0.004624614957720041	-0.00633100753184408	-0.0017607320879911442	-0.0011192239436786623	-0.0033767343848012388
rrlH	-0.0013958502537570895	0.00208550778683275	-0.0011106512683909386	-0.004241434722207487	-0.0013765980035532267	0.043320970200002196	0.005850335131399333	-0.008549298448488117	1.740704617532174e-05	-0.0006536626955143636	-0.008866566196084023	-0.0012675181042868643	-0.002148501546239952	0.001370764299063012	-0.0013854680676013231
ftsN	-0.00020200701503199524	0.0007281783342477866	-8.666888941661455e-05	0.0012382329511456192	-0.0012395536026451736	0.003368449970148504	0.010723742814734578	-0.006709863119758666	0.00013997104993904942	-0.0003666260106100193	-0.00879414360038936	-0.004022305943071842	0.0006337311863618713	0.0011256776901427657	-0.0014686468767467886
yciS	0.0017842498677782715	-0.0006752088741632179	-0.0016507580038160085	-0.006785532534122467	-0.0009339663956779987	-0.001975747006945312	0.018964214362204076	0.0013550127652706579	0.0001468987046246184	-0.0010024622087619346	-0.0007451899483567104	-0.002971128011122346	-0.003332372606137251	0.0002861501247389242	-5.278025222651195e-05
ycbK	-0.0006814657134236768	0.000735786676814314	0.0006174043618375435	-0.0026812836760655044	-0.0011648143734782933	-0.013033701507374644	0.005944502805359662	-0.004980657794512808	0.0005554582184413448	-0.000824583967143378	-0.0018619752547238023	-0.0040155202988535164	0.0015734446805506293	0.0053927241312339905	-0.0025254243472591044
rrfH	-0.012940664421766996	0.00024414076338871385	-0.0015781453740783035	-0.0048434623191133145	0.0012890188803430646	-0.009383123656734825	0.001839067469118163	0.0028922081179916857	0.0004904168235952966	0.00013800495338706155	-0.003913428378291428	-0.004653926421888173	-0.0018018949103642658	0.0019066747406031937	-0.0011974884208757431
cutA	-0.004173279074020684	0.0014297247887589037	0.0020542504638433458	-0.005578285548835993	0.0014397112489677967	-0.003307925064582378	1.2812574277631939e-05	-2.1614328725263478e-05	0.0021099004941061137	0.00027692835632785634	-0.00460373408626765	-0.0035282218875363467	-0.0009476202049191637	0.00404120463412255	0.0011192769545596093
perR	-0.000717852603411302	0.0010168166743824258	-0.0004514517920324579	-0.003469489268027246	-0.0019850386679172516	-0.0023563553858548403	-0.006945888786576688	-0.0045280701806768775	0.00018444381316840008	-1.0247028545695301e-05	-0.007918936256319285	-0.008518784018233418	-0.0013439295734896	0.0020096401777118444	-0.004568588291294873
rpsA	-0.00026958874135743824	-0.0010056074126623571	0.003396158996038139	-0.002658448803704232	0.0037647373625077306	0.010706798061728478	0.016519730780273675	0.0004488234202290187	0.001699871262535453	0.00042834753662920053	0.003050698242150247	-0.0018651616654824467	-0.0028323084228189595	0.004672069353982806	0.01193460646085441
cusR	0.0007303049130132421	-0.0004683428385760635	-0.0007997524488018825	-0.005549642299301922	0.002389230642002076	0.009926542155444622	0.011289625810459256	-0.00312371191335842	0.001254741984885186	-0.0014465067266340715	0.028504955098032952	-0.0037864205380901696	0.001655903616807906	0.002089759726077318	0.013934031995013356
ycbW	0.0004623136064037681	0.0003065484660328366	-0.00030406513978959994	-0.0017547891696449369	-0.0007719643285963684	0.012731954297050834	0.003707357821986079	-0.00029935767117422073	-0.0015630294696893543	-0.0007981486956544041	-0.0037580923642963173	-0.006249356614425779	0.0002244867106150283	0.0039903392503038045	0.007967212563380599
rimL	-0.0024866254325024784	-0.00011779935928643681	-0.0005092720850370825	-0.004109640447422862	-0.00019161337448167615	-0.012773327575996519	0.009190441910177469	-0.0015218221431132406	-0.0005405850487295538	-0.0003001284999464336	-0.0029150411998853086	-0.0029718959960155188	-0.0003873625607510288	0.0015659343253355473	0.001035894831875339
mdoB	-0.002846578937023878	-0.0007126832008361816	-0.0025064638699404894	-0.012935201013460755	-0.0029990698653273285	0.011378887798637152	0.01864418189972639	-0.007440130617469549	-0.0005493582249619066	-0.0005946921451414896	-0.0014527117053512483	-0.01626353371888399	0.0018377109522055117	-0.00475444623734802	-0.006842045928351581
uspG	-0.00039548002037918193	0.0013681134639773518	0.0006156583689153195	-0.02310377886518836	-0.00011218948071473278	0.007766552730463445	0.0065900707384571435	-0.004140100539661944	0.001298188961809501	-0.0006549073855185051	-0.009788201497867704	0.0006600839470047503	0.0009114526538800726	0.0022180197550915183	-0.013626627027988433
ycdN	-0.0023176294472068548	0.0017516403924673796	0.0015399394079577177	-0.001411588580813259	-0.0002865598880453035	0.006081502232700586	-0.003527775043621659	0.006374077857472003	-0.00040885571179387624	-0.00023816163646034807	-0.0020545723708346487	-0.0077190506085753445	-0.0026066484818998053	0.004991067904047668	0.009101292686536908
ynfA	-0.0014879764115903527	-0.0032982912589795887	-0.0013143169740214944	-0.002019929231610149	0.00042211748048430307	-0.0029559210152365267	0.00248796860454604	0.001009228223701939	-4.214041424447146e-05	5.147168191896011e-06	-0.00019098194286925718	-0.0021391638345085087	-0.0027037181566099086	-0.0009159764624200762	0.002444261875934899
oxyR	0.00289184529799968	-0.0032323204702697696	-0.0012534922873601317	-0.0012267267995048315	-0.000382443527050782	0.014360805582255125	0.01037237890996039	0.015589224388822914	-0.00013310966081917286	0.0004854520504676361	-0.0007531784957973286	0.004308860315941274	-0.008760800153151694	-0.0003778998486814089	0.01355019560083747
rplY	0.00031633305334253234	0.001795050527434796	0.002121196249499917	-0.005439882501959801	-0.001959935484919697	-0.01596066530793905	0.013468122417107225	-0.005399230266921223	0.0002210950953546842	3.7461402124714062e-06	-0.010510104363784195	-0.004232418923638761	-0.0005079018152359658	0.00582251310814172	-0.0034922136808745565
fkpB	0.000871217017993331	0.002275938126258552	0.002640072554349899	0.006108378507196904	0.0014436615852173418	-0.015091846454888582	0.013092064000666141	-0.003423508747946471	-0.001017613277072087	-0.00039136344081950475	-0.00499560572206974	0.007944162823259831	-0.0021780167218207955	0.004165434748865664	0.005699489675462246
ybeQ	-0.003114425039384514	0.0005829491844633594	-0.0017173247679602354	-0.004653677400201559	0.001484364423668012	-0.003938738335855305	0.00771195066627115	-0.001444497840711847	-0.0011430323554668575	-0.0008429992458003247	-0.004993015448562801	-0.0005757590715074911	0.0010763435268280916	-0.001293894493719563	-0.00895791856572032
araE	-0.0022580964770168065	-0.00042302763846237214	0.00016046967226429843	0.002197627443820238	0.0012406562850810587	-0.0036386222671717407	-0.0025082685332745314	0.0008135688549373299	-0.0006747274642111734	-0.0006866100537366267	-0.03149091720581055	0.00012729050955385902	0.0005586024055380868	0.0028499277168884873	-0.004828768828883767
ssrA	0.00026482898480026054	0.0019422057876363396	-0.0008676103298785165	-0.006201666039414704	-0.0023034852766431867	0.005781611045822501	-0.004394314205273986	0.0018606640573125333	-0.001301751765422523	-0.0009588498442646969	-0.00202969117090106	-0.0016857111733406783	-0.001872273937641946	9.485755144851282e-05	0.0010707562533207237
yqjG	-0.0025242480728775263	0.0015586543222889304	0.006662318627350033	0.005851345029659569	0.0026725670066662134	-0.013817788884043693	-0.036475433595478536	0.004362419792450964	-0.0005629740242147818	-6.884620216372143e-05	-0.004081585351377726	5.6400001667498146e-05	-0.00479021745857345	0.01337490824982524	0.011192579437047243
argD	-0.0036801033606752753	0.0017746809485834091	-0.00047379601921420544	0.026386182233691217	0.004439019146375358	-0.0194982904009521	0.014139403384178876	-0.010098617766052484	0.0007131360338826199	-0.0009233443098386794	-0.00034140974516049026	0.0005658341501839459	0.0013284342467268727	0.0027939661825075747	0.0003344344842480496
hyaA	-0.0032922444050200285	-0.0030804543429985643	-5.002407498977845e-05	0.0034566660691052677	0.0016565532318782062	-0.016723917089402674	0.00023680826168856584	0.011079604402184487	-0.0008144454567809589	0.000623985563954675	-0.005643343958072364	-0.0012857047421857715	-0.0034779946499290957	-0.00046931535267503933	-0.0050002570170909165
yhaH	0.0003197531300247647	0.0023079778521787374	0.0007196456455858425	-0.0031852469709701837	0.002279301059897989	-0.00047955522430129347	0.017082710899412632	0.02290899822488427	-0.003857865652535111	-3.672207120794758e-05	-0.005580184138379991	-0.005146140712313354	-0.004409522579309456	0.0015504154993686826	0.01880665123462677
rnk	0.00309369565686211	0.0008909962850157171	0.0025951988296583294	0.028074983153492213	0.0017101514991372823	-0.014956571720540523	-0.029683894980698823	0.008373835408128798	-3.0067313418840057e-05	-0.0004989681593619332	-0.0009303467650897801	0.007392204669304192	-0.006258207412593695	0.0033459968306124212	0.00216734986519441
aroK	0.00018230738540296444	0.0015265133837237953	0.00043248093948932364	-0.002825049425009638	-0.002195111943874508	-0.006729796696454286	-0.002140625149477273	-0.005715267625637352	0.00038663119965349325	2.683531485935561e-05	-0.005353913912549615	0.0036380662978626787	0.002277305295707725	0.0033207547361962498	-0.007183047160506249
ghrA	-0.002279868165496737	0.006399252703413367	0.004850004655309021	-0.008949065944179893	0.0013105595903471112	-0.010134305050596594	0.015366122145205736	-0.003083335754927248	0.001288879051571712	0.002019317725916405	-0.020886681638658047	-4.088565812708112e-05	-0.004825106401175979	0.01908554034307599	-0.0016435067774727941
fixC	0.0003549733685213141	-0.003772206078283489	-0.0014063038397580385	-0.0035108850221149623	-0.0007713534991489724	-0.022872249037027358	0.004341253875754774	0.0017720758798532188	-0.00035483378916978836	-0.0011138880621159382	-0.008271320909261703	-0.009708076994866133	-0.0015135263906320535	0.0010977735242340713	-0.01243325311690569
mgsA	0.002770207927096635	0.0023741300427354874	0.005040784026496112	-0.0039071502815932035	-0.0023047694424167277	-0.01372373154386878	0.01785238279029727	-0.008828038983047008	0.004207409147638828	-5.931701722936368e-05	0.8039978849887848	-0.010172688607126475	0.0010751396165501483	0.008629731461405754	0.002691900844220072
glnL	0.004325856873765588	0.0007631345954723656	0.003656443830113858	-0.0089234215952456	0.0026018758118152617	-0.02459061359986663	-0.022917275801301002	-0.005813309019431472	0.0016077258321456611	0.0008079206903397767	-0.006373216640204191	-0.001425630155717954	-4.225765754320064e-05	0.0054071346623823045	0.006785358227789402
valV	-0.0006696419866057113	-0.002153958126436919	-9.094120447116439e-05	0.006193285356275737	-0.007714837095700204	-0.005128434263169766	0.05718798857182264	-0.005657978234812617	0.001506975021911785	-0.0005152710378226117	0.0026603426435030998	-0.005605135047808289	-2.443708664546889e-05	-0.000634183828951791	0.013698370354250073
sdaA	-0.0004240714872139506	0.004332698341459036	0.0019059526280034334	-0.00011195150334970095	0.0010550345317460596	0.0016665531368926167	-0.005686695091426373	-0.00939083849079907	-0.0006554639083333313	9.737177176894732e-05	-0.00415107708889991	-0.0030134792835451664	-0.0008906189509890469	0.003857419739942998	0.0066855553397908805
gadB	-0.00250861527165398	0.0025328851235099136	0.0015549244731664657	-0.010264628995209933	-0.0020844615367241206	-0.010934323351830245	-0.0029504861030727626	-0.004241225994192064	0.0013235979608725757	-0.0001705100412546455	-0.008453217959031463	-0.0034540278743952512	0.0007837892434706071	0.007098495308309793	-0.006147757228463888
fruL	0.0017583611991722136	1.1481601711693657e-05	-0.0015080334700178354	0.0008297157910419628	0.0005573005060432478	-0.01247769626788795	0.011160352174192667	0.0029980913922190667	-0.0024511632113717497	-0.0008668965710529003	-0.00428429705556482	5.394081490521785e-05	-0.0005826577997672154	-0.003156416735146195	0.0009205916139762849
yeeI	-0.0004148835307569243	-0.00087746427860111	6.71743368729949e-05	-0.0031441054423339667	-0.0027134730899706482	-0.007214969680644572	0.011821142695844174	0.006480062766931951	-0.0002977973116691146	-0.00026680962490165957	0.0037359492597170176	-0.008680072724819183	-0.001713451357131981	0.0010539095953572542	0.005966775310225785
exuR	-0.00014656635379651562	0.0007387235469650477	-0.000144900317536667	-0.002351758279837668	0.001146585395326838	-0.0045401542307809	-0.004781463127583266	-0.0028620765334926544	0.00030085493868682535	2.0507074831508054e-05	-0.008109027361497283	-0.006375294192694127	-0.00018617621074565294	0.0017926841881126165	-0.002733540222980082
hdhA	0.003750378855038434	0.00104856108664535	0.0006073800002923235	-0.0023450142657384277	0.0007337436638772488	-0.004550506290979683	-0.010142563497647644	0.0002296272335638605	0.0004937963921111077	0.00035712095934768625	-0.003944968436844647	-0.003216285409871489	-0.0034719361132571854	0.002548185756895691	-0.005111233242787421
lpd	-0.0004391214105999097	-0.0005306510190712288	0.001873288309434429	0.006362536661326885	-0.0006141293741529808	0.00027930920507060366	0.004395152945071459	-0.0007628667447715998	0.0004734083500807174	0.00022385664908734364	0.005423577320761978	-0.0032489899056963624	-0.0010874298273540854	0.004425571290776134	0.009593222970142961
asnV	0.0009902665310073644	0.0017767211922910065	-0.00042811620776774363	-0.010859103966504335	-0.0005416358477668837	-0.006081547499634326	0.02545949624851346	-7.07882047208841e-05	-0.0004946427221875638	-0.0009091412564402962	0.004450825336389244	-0.0016875320672988892	-0.00025840737362912763	-0.000340037310088519	-0.010779150910675526
tnaC	-0.0023094627424143253	0.0036997724417597057	0.003926109252497554	-0.0023706408869475126	-0.0008482051629107446	-0.0002713035620399751	0.03763597995042801	-0.002668887316249311	0.00025144501705653965	0.0001986903773220284	-0.000645880323718302	0.013887536274269223	-0.0010706286495888089	0.0069078973541036245	0.002197436667047441
pdxY	-0.0019349050289019943	0.0016529636108316482	0.0006484383903443814	0.004385609086602927	-0.0022171956719830633	-0.01206963594071567	-0.004207262713462115	-0.0032178116822615265	0.0005397554405499249	-0.0008328362131008811	-0.001117798989871517	-0.008399624740704895	0.0009613251339427493	0.0017614817724097521	0.0033076183148659766
yejH	-0.003192347879521549	0.0026307760644704104	-0.001540202182950452	0.0060641251830384135	-0.0004197566717630252	-0.006562477382831275	0.023269939348101617	0.007120439261198044	0.0012646908080205322	1.9513436397453433e-05	-0.00955473936162889	-0.0012694970297161489	-0.0021132366210699126	0.0015334929921664298	0.0009292982850456611
yqhH	0.0016261790588032454	0.008770457487553358	-0.0004070776421576738	-0.0038810806605033576	0.0018192953744437545	-0.03314403984695673	0.00739334209356457	0.0014538060536142439	0.0024849026766605676	-0.00042872098797433646	-0.00856435440480709	0.0004111016710521653	0.0012080327212159712	-0.0002936680836137384	-0.004278873694129288
ptsG	0.0009783881215844304	0.005019787419587374	0.0035713474894873798	-0.00013097131886752322	0.0033844092465005813	0.0074552290420979266	0.013140154220163822	-0.010320546897128224	-0.0013860188308171927	-0.0005448839247804584	0.0011815435043536127	-0.005565267065539956	0.002164846703283685	0.006394439400173724	0.01222439038567245
yadK	-0.0017309368681162596	0.0024846785655245184	0.0026289358828216793	-0.007073430414311588	6.502405918581644e-05	-0.0020031625870615246	-0.007436474654823542	0.001095179421827197	-0.0014665362576488405	0.0005526632596163573	-0.004679001015610993	-0.005022862530313432	-0.0026295966867088193	0.0025890687922947107	0.010387556524947286
intB	-0.019127456378191708	0.00041267967055318876	-0.002572140817064792	-0.004506957982666791	0.013639981560409069	0.010635323096066714	0.007855190988630056	0.002543730752076954	-0.00042564539617160333	0.0005963553659791822	0.0336593584343791	0.02459163224324584	-0.005379394252212292	-0.004192283707670868	0.3065281051397324
gmr	-0.003017117662820965	0.002227444811724126	-0.0021482102456502616	-0.010933435903862119	0.00037332949170377106	0.012140213791280986	-0.002755337334237993	-0.008132633538916707	0.0005653306309250183	-0.002222425614326564	-0.0008470625523477793	0.004316310556605458	0.0007862359543431954	-0.0017136604723054915	-0.0010379900387488305
malE	0.001056430492317304	-0.0017834970506373793	0.00015142106931307354	-0.009110202938318252	-0.002735419545788318	-0.026122240331023932	0.004956968976184726	0.005875272760167718	-0.0016132493026088923	-0.0002571942595202554	-0.007841818667948246	-0.007999438308179379	-0.0003848117004788245	-0.0014241886651143432	-0.004432742847129702
cpdA	0.00047352743276860563	0.0022031832369975744	-0.001408872737083584	-0.0020223068981431425	-0.0031872139940969644	-0.009598652133718133	0.003385480132419616	0.0022353739105165004	-0.0001792757802468259	-0.0019459760248526391	-0.0063766716746613385	-0.004754898180253804	-1.278544517713655e-05	-0.005033620139583945	0.0006221991300117225
macA	0.0010912820440717042	0.001419861410977319	0.00020329598846728912	-0.007355298013426364	0.0012530105712357908	-0.005590267521329224	-0.011641853684559465	0.0011712090810760856	-0.0018113552208524196	-0.0007420469346142048	-0.011186360996216536	-0.00635672259144485	-0.001242583729074258	0.0019400307384785265	-0.00705499840900302
ymjA	-0.0022117816004902126	-0.001729088732972741	-9.448555510971346e-06	0.058999394066631794	-0.003778909305110574	-0.01439580885693431	0.002694848389364779	-0.0013705909583950416	0.0013868796499446035	2.5449928676629585e-05	0.0009913611994124948	0.0005966977123171091	-0.0017784953156643245	0.0031816171063110232	-0.001439406075514853
torT	2.123002937878482e-05	-0.001046998337842524	-0.0006957010342739522	-0.004534843345172703	-0.001637561481911689	-0.013384717842563986	-0.0011886705155484379	-0.006885769348591566	0.000478750266629504	-0.0016770491330759566	-0.009170069107785821	0.0024132386012934146	0.0046769315376877785	-0.0010886153287719936	-0.005497442469932139
yacG	-0.001273088618181646	0.0016000684269238264	0.002951353720854968	-0.003114748860243708	0.001850081532029435	-0.0033791203843429683	-0.02156460002064705	-0.003735079986508936	0.0002733710006577894	-0.00010417112645816552	-0.010191020183265209	-0.00035755648976191877	0.0005576332630617656	0.0063266314938664435	0.0033369171409867704
yeeA	-0.002441257853060961	0.002930178961250931	-0.0025727628474123774	-0.005209483988583088	-0.00028267270186915994	-0.0014978128217626363	0.021267085429280998	-0.007460318990051746	0.0004978912984370254	3.347326303602208e-05	4.606030008289963e-05	-0.005942405047826469	0.0013980638659960682	-0.0004902939146268181	0.0005578765872633084
uspE	-0.002983582813758403	0.0003707402346572053	-0.0017244403914082795	-0.006991858291439712	-0.004314995463937521	0.01845578208565712	0.007991119036450983	-0.012155610164627432	0.0030107882409356533	-0.00022206854489660002	-0.008593348227441311	-0.010064531164243818	0.0028432032748006318	-6.0284219835011754e-05	-0.014780330741778015
fdnG	-0.0012262811441905797	0.0020200186874717472	-0.0007566938747186213	-0.0032804188411682846	-0.0014341408701147884	-0.0003295605562743731	-0.011069831056520343	-0.004588542869314551	-0.0008474392018979416	-0.00036186789192612766	-0.0021284978347830474	-0.00825597527436912	0.0016493355169477143	0.0015493321127723902	-0.005339029817841947
trmU	0.00011623787017015275	0.0023030441510491074	-0.00015141712850891053	-0.0020249842712655665	0.000248868596390821	-0.005001421812921763	0.013901716861873865	0.0003049063197977375	-0.0008928300981642678	-0.0009538259698044374	-0.007522873668931424	-0.00521450802218169	-0.000595746366398308	0.002405666965059936	-0.004226149311289191
yejG	-0.0007212640537181869	0.0027982642874121665	5.008422856917605e-05	0.0008117829018738121	-0.000904071661643684	-0.0005491437175078318	0.012397782178595662	-0.007032300671562552	0.0008010263706091791	-0.0014074120301674738	0.0061306047951802615	-0.0011389418947510422	0.00163573538739878	0.003906677565537393	0.0099969691503793
ydaO	0.0006925110577140004	0.0059397167805582286	0.001029351856559515	-0.002872984807472676	-0.0002224302366084885	0.0010307929513510316	0.005441661295481026	-0.0009622811790904962	-0.0023432742757722737	-0.0007612699530920552	-0.012875511376187206	-0.003019231683574617	-0.002873601549002061	0.006068390305154025	-0.0017557953775394707
yadS	-0.0014615438191685826	-0.0012447647901717574	-0.00017398863536072896	-0.005909160026349127	-0.003803813746199012	0.014943557912483812	0.002702649147249758	0.0021623604313936087	-0.0009338126855436712	-0.0004385781115172038	-0.002556167943403125	-0.005639297678135336	-0.003243212290781449	0.0018658039043657482	0.0014346746553201228
ydaG	-0.0011250779952388257	0.0016378818568773567	-0.0003608732673455961	-0.004699662565253675	0.0006989052763674409	-0.018708008043467998	0.0011031246313359588	0.00173193353228271	-0.0020989959873259066	-0.0014103995369612631	0.0020027218479663133	-0.0011568978533614428	-0.00012541955071487408	-0.00038876866921782493	-0.0003525785295641981
ylcE	0.0004944473528303206	-0.0012041155667975546	-0.001889934386126697	-0.007637546779587865	0.0020084247156046332	0.008179917745292187	0.008707676026970148	-0.003594587482511997	0.000393557920033345	0.00013548363955145847	-0.004190893867053092	0.007251989152282476	0.0014017976018184997	-0.00098395464126952	-0.0015360753971617668
xylB	-0.0012830578885041177	0.0006881775887450203	-0.001738244283478707	0.005205431669019163	0.001316555185476318	0.0148546433262527	0.009216090105473996	-0.005841374690644443	-0.001407920850906521	-0.001896703503577106	-0.0012291312636807561	0.004480398460291326	0.0013691294314259108	-0.0009051883901702241	-0.005018465244211257
apbE	0.00043479522661073135	0.0029177983780391513	0.001968159703537822	0.004810644765384496	-0.00067183765291702	0.007332497104071081	0.0057795106805860995	-0.005637286808341742	0.0005166472391283605	-5.52460969519887e-05	-0.0054618428228423	1.7027701533152138e-05	-0.0009883120691078346	0.004432765408419073	0.000607675714418292
uspF	-1.9732845794351304e-05	0.002987656653858721	0.002998639571014792	-0.008348238086327911	0.002455817800946534	0.010608979193493724	-0.013504224298521876	-0.008156594764441251	-0.0007268401645706035	-0.0004982611007360091	-0.003811951766256243	0.004844240401871503	-0.0008578469686358129	0.006322825164534152	0.0011729213898070156
ackA	0.0005869873618939891	0.0013224223593715579	0.0013247053243685514	-0.0029170655994676053	0.005087671051733196	-0.0033162437030114233	-0.008839735928922891	-0.0036208344367332757	0.0009992920007789508	0.0002548719205085682	-0.004687272445298731	-0.004962351960130036	-0.0016879454067156437	0.0032559202215634284	0.0006448630982777104
yggD	0.00515621330589056	0.0019346913520712405	0.0023339418484829367	-0.008479068242013454	0.0011222914385143668	-0.013662213906645775	-0.018651511147618295	-0.00366161240497604	0.0016453275247476995	0.0002069549207217607	-0.0006061483797384426	-0.0046779171051457525	-0.0007352720804411514	0.0022848966741003097	0.014001115094870328
ygiR	-9.532141826639418e-05	0.0015731452032923699	0.0021200638497248293	0.0005520775530021638	-0.00031855869136052204	0.011552530685439705	0.0407136320322752	-0.005294451569207013	-0.0007519592408789322	-0.0016711527321779404	0.00692657872568816	0.008031933503225445	0.0015031562062691832	-0.001014688927680254	0.011686087129637599
yncJ	-0.0014363906707149	0.0027258572331629693	0.0015287238953169435	-0.0011730229598470032	-0.001199367168592289	0.005907634217292071	-0.009710644204169512	-0.00547422151081264	0.000762891320628114	-0.00021777569540917975	-0.0024575070291757584	-0.004265061528421939	-0.0013846316850317799	0.004269621009007097	-0.004275293364189565
narQ	-0.00043980508024105803	0.0010590156773105264	-0.0016645835374947638	-0.002386049060150981	-0.0058005759166553615	0.006209369390271604	-0.0008268422685796395	-0.0024910058337263763	-0.0008985272358404472	-0.0003458696907717196	-0.007426321776583791	-0.00561555729713291	-5.8213428205653397e-05	-0.002738017903175205	-0.006265546372160316
ydeO	-0.001290516078006476	0.0029498326871544123	0.00704170951154083	0.0009948253922630102	-0.0026029494311660527	0.013629648881033064	-0.04420347135514021	-0.0029811360081657768	0.001970545331714675	0.0012120686265280896	-0.0031744665722362696	-0.0040095708752051	-0.0006616677472989232	0.010018004896119237	0.0063564761215820905
ynjF	0.0007237905968213454	-0.0022760141035541893	0.0013846686226315797	-0.004521363340318203	-0.001219853569054976	0.0042061467049643395	0.005827782107517123	-0.0017570318188518286	0.0015966664568986743	0.0004168668725381953	-0.002163029971998185	-0.008474869467318059	-0.0034279053896126978	0.0012439928902313114	-0.0031608260865323245
yddE	0.00018881656607845797	0.0008019904704997316	0.0001422577009361703	0.008988310312852264	0.0015271846088580788	0.004758005235344171	-0.0004280516362632625	-0.007239573206752539	0.00022678290613839636	-0.0006130829317416681	-0.0021318158274516463	0.0008206928899744526	0.00013120635552892843	0.0007327882654499262	0.004396356805227697
ttdA	-0.002499373669270426	0.00010778973992273678	-0.00299600561382249	-0.0018506707285996526	0.003069941836874932	-0.0057537492970004675	0.011718952832743525	0.0021726010541897266	0.0001770344803662738	-4.466686305132027e-06	-0.012150298422202468	0.009407677790150046	0.000997086024018431	-0.0007094773120479658	-0.0022146129142493007
eutR	-0.0001040400487545412	-0.0005708911019610241	-0.00016560729054617695	0.0003886970825260505	0.0038151002768427133	-0.0093595777079463	-0.010976512990891934	-0.001392801171168685	-7.455282397472729e-06	-0.0010540828814292439	-0.0055602430878207085	-0.0029774164827540517	-0.001352246230782335	0.0009219628665596246	0.0019393901689909398
b1788	-0.005340866134501993	-0.015920822052285077	-0.013490709895268082	-0.007819428648799658	0.00557041026186198	0.008510856060311198	0.11994648262858391	-0.005997747238725423	2.844857967829739e-05	-0.0034523893705939493	-0.0040059737395495175	0.00830043513327837	0.01727844295596861	-0.028547498304396866	-0.0321784744784236
yddM	0.0016260904434602708	0.0013658119644969701	-0.0010551037755794823	0.003529715973418206	0.00547201479319483	-0.0004208091294276528	0.010942243374884128	0.006539429216645658	-0.0010604458668967709	-0.0005411208161582093	0.004921092502772808	0.002374022251460701	-0.001543611173344394	0.001116710820933804	0.0029204424982890486
glpD	-0.00043523377360543236	-0.0011722968390677124	-0.003247169905807823	-0.009957304242998361	8.496965725498739e-05	0.047782069109380244	-0.002636979811359197	0.005437881946563721	0.00018579949701234	-0.0018396243054689054	-0.010967239020392299	-0.0017462629615329205	-0.0011198413302330862	-0.003131470219232142	-0.004157442008145154
yehS	0.0016790434019640088	-0.0032623655209317805	-0.0008342334895860404	0.0024973410880193116	-0.002477135530207306	-0.018423841800540686	-0.007252977886237204	0.0036815440515056254	-0.00015379247860366262	-0.0003991253168745729	-0.003514820858836174	0.009730766704306006	-0.001362440938618124	-0.006499645235016942	0.005653330394998193
yoaF	-0.0006992767530027777	-0.002016226314008236	0.0007072255428647623	0.0034262244985438883	-0.005262978109531104	-0.04158302068710327	-0.037847199328243736	0.003303294642828405	0.0001031985923953016	-0.000804256436033511	-0.0007409772399114445	0.009150955574586988	0.00047625651763133557	-0.0004140550387091935	-0.006177901388145984
cspD	0.005395589047111571	0.0011138534400379286	0.0036788701894693077	-0.006223877407610417	0.005287073897197843	0.032481069266796114	-0.04030217546969652	0.006154797459021211	-0.00011797423598181922	0.0011318508445857518	-0.00567977040540427	-0.008206368377432226	-0.0005323701245003346	0.006603144509717822	-0.0006097423797473312
fdhD	-0.001687171442899853	0.0007676546630682423	-0.0002746995887719095	-0.00015070459252456203	0.0009079779376043006	-0.003582874664571136	-0.011118117142468692	-0.007151183518581092	-0.001216533841798082	-0.001827244899314211	-0.004923083698377013	-0.00420802335254848	0.002962018795176802	0.0007926957111340016	-0.008124193381518126
yihN	-0.00215048790210858	0.0046372389513999225	0.0044513063924387095	0.031365488320589066	0.003599132332019508	-0.006396754300221801	-0.03143362231552601	-0.0017289002740290015	-0.0025697777164168656	0.0009143573627526682	0.0012248812476173044	0.02424674339592457	-0.0017242497029568416	0.008207870284095406	-0.0049918506853282455
yoaA	0.0015410759521182627	0.004124382720328867	0.000673231344553642	0.0019004238408524543	0.003357278788462281	-0.00562411967664957	-0.002650479841977358	0.00747026574332267	3.350233244418632e-05	-0.001929238033256527	-0.00454130788333714	0.013418273404240608	-0.003067075593273593	0.0004760829606675543	-0.003013775295112282
ycaC	0.00036569418356521057	0.00170364749035798	0.0014089655934367328	0.004781613042578101	-0.0026540560857392847	-0.0021329013421200215	-0.01809510389342904	-0.0015770414262078702	0.00072253956226632	-0.0003050626703963688	0.0034722426650114356	0.0214912274107337	-0.0013537901700530425	0.004539272459223867	0.002360691805370152
aldB	0.00048349199263611806	0.006183435758575797	-0.00031409154733410107	-0.010852576224133373	0.00027456817566417157	0.00910865762270987	-0.013867946965619922	0.004090807845350355	0.00248243777314201	-0.0007980801094974201	-0.0007998678518924862	0.005292977010831237	-0.0008772450343373299	-0.0002465767052490264	0.00641903247218579
zraS	-0.003823448347393423	-0.04539033614099026	-0.07458599478006363	-0.0707400830090046	0.10198550917208195	-0.015622076354920864	0.1066835543513298	0.018477589525282383	-0.00316204565577209	-0.012228874388678247	0.05653169743716717	0.1022069950401783	0.01739886156227215	-0.06870282843708991	0.044217780716717246
nudB	0.00030670550448121505	0.0017781388701405376	0.0025811455468647184	-0.010209422381594778	0.0018660438014194368	-0.0014905966469086706	-0.007431025332771242	0.01899890700355172	-0.0014412477775476874	0.0005575233239558503	-0.00015599182079313324	-0.001388964862562716	-0.0012398701699742351	0.0027516055759042504	0.00035725903610000386
yebR	-0.001000559638487175	-0.0031598098971880972	-0.003558257350232452	0.006237559989094734	-0.0005536423099692911	0.014938027514144778	0.001727607607608661	0.0067888750415295365	-0.00015319650570290832	-0.0001370606338044247	0.00919221772812307	0.004105690214782953	-0.00584556673462671	-0.0035432809381745756	0.0017980402801185847
yfeC	0.0021566110476851463	-0.0021584500197786836	-0.003864041594788432	-0.0030243729217909274	-0.002895624905359	-0.01794953154399991	0.013348971791565419	0.006086874678730965	-0.001110001413617283	-0.001173239079982895	0.00723528079688549	-3.984753970144084e-05	-0.0020482504364462144	-0.006300765173509717	0.003475715150125325
nrfA	0.001482971184886992	-0.0031024077092297376	-0.0007122362172231078	-0.001218235130654648	-0.0032971948268823324	-0.005888917865231633	-0.008495349371805787	-0.00421308305580169	-0.003201267961412668	0.0010938084872259971	-0.0020250470563769342	0.00403741751331836	0.003144236275903791	-0.0007263769744895399	0.004786176104098558
cpsG	-0.0023720134794712067	-0.0428050259873271	-0.00031065304443472997	0.00028374686313327403	-0.0007350423192838207	0.005744960545562208	0.021912720613181592	-0.00973926356062293	-0.003589554917998612	-0.0041887282074081255	0.0031001767539419233	-0.004138184483163059	0.002252768389235464	-0.003992041721940041	-0.0038287262059748172
yohL	0.005628618630580604	-0.016530065359547735	-0.0003868422011146322	0.00495269606821239	-0.0031303570698946715	-0.06522370487451554	-0.007847961531952023	0.017537040105089545	-0.03647555258125067	0.007344793498863926	-0.0031718078162521124	-0.012035810863599181	-0.03139839826308819	-0.001683717374689877	-0.006170429852791131
srmB	0.00189074500114657	0.00366049648495391	-8.261671595391818e-05	-0.005653603989630937	0.0009520030475687236	-0.0006683613779023289	0.05311736896634102	0.00918593315873295	-0.0007251154551340733	-0.002414096825677587	0.01035436331294477	0.016082447357475757	0.006263291665229453	0.0003865571800270118	0.009826722154393792
tktB	0.0017471098771784455	-0.011538138454779983	-0.003890759674832225	-0.0013249615544918924	0.0008015223057009279	-0.013432744583114982	-0.01873398546129465	-0.0034835683729033916	-0.00315341267734766	0.002050651579601578	-0.008704280629754067	-0.000828777565038763	-0.002844619051362556	-0.0028663287102244795	-0.012549000475555658
pyrG	0.0002800077880965546	0.002635402190499008	0.0006590728228911758	-0.0013667383580468595	-0.0003794725553598255	-0.009479800648987293	0.03542391780763864	0.016432948913425206	-0.003492265392560512	-0.0004248752347081451	0.0029902723035775125	0.006894347514025867	-0.0002221417941534555	0.0017181144491769374	0.009578341096639633
cspG	0.0007308903418015689	0.003927190040703863	0.0002903743353090249	0.01912718078121543	0.0006639188202098012	0.01550285798497498	-0.0036286172876134515	-0.005639451206661761	-0.0024586596246808767	-0.004239492623993835	-0.0003585548925912008	-0.018159968294203282	0.00875563718692725	-0.0010652612615376711	0.014405507417395711
trxC	0.002738701426424086	-0.0073174635553732515	0.00013533586941775867	0.00567592607345432	0.0008167647826485335	0.001676161786308512	-0.005925332675687968	0.0013396540272515268	-0.007054031491279602	-0.0014529277427481062	-0.00242127712816	-0.014615659862756729	-0.0016270347966262735	-0.0001817048505472485	0.0007923387736082077
pfkA	-0.0016753337322734296	0.0018095134454779328	0.0007852038287092001	-0.013367604054510594	-0.001340987510047853	-0.005039032585918903	-0.006919992850162089	0.0057541523873806	-0.0004594307858496904	-0.0005298042480542088	-0.007226978470571339	0.0014513677870854735	-0.00041690198929015415	0.0019392953522037715	-0.000936574850929901
gcvA	0.001208659001858905	0.0125394856184721	-0.00134467676281929	-0.009135094759985805	-0.006818404202349484	0.011191433118656278	0.014303014995530248	0.007721578520722687	-0.008689235905185342	-0.008555495544864112	-0.0010935033264104278	-0.0073789280839264395	0.005618499597556979	0.0008476028504082933	0.009326911959797145
intZ	-0.0016445169819053263	-0.0009318394173169508	-0.0005295099091017619	-0.0008867235062643886	-0.0029871417628601193	-0.00295411775354296	-0.03380087021738291	0.0027012393134646117	-0.0031403644289821385	-4.87008874626488e-05	-0.004775154716335237	-0.011965513573959469	-0.0010343606580968901	-0.0017915731389075518	-0.0067452064249664545
metZ	-0.0014284344576299191	-0.003918433170765638	-0.0026772693218663334	0.0013421811850275844	-0.0033045712066814303	-0.0012636826618108899	0.0025448657874949277	0.0003386286167551589	-0.00019652933609904722	-3.496000425068168e-05	0.003188877673819661	-0.008941971557214856	0.002533511822504631	-0.0028518083062954247	0.00010537692316574975
edd	0.0011553709080908447	0.016964180432260036	-0.004440028071403503	0.0026624278794042766	-0.0013599803391844034	-0.011143864523619413	0.004656855105422437	-0.002738978962879628	-0.024026435669511556	0.008378704128988895	0.01369239485822618	0.002881398375611752	-0.007304531667965004	-0.008311975067481398	-0.014868571711704135
gcvP	-0.0005919156555319205	-0.001090070883365115	-0.002308985646814108	-0.006575579685159027	0.00153216895298101	0.0027399609796702864	0.009076257506385445	0.01737923439592123	0.0005443020040911506	0.0002696709020108164	-0.0020361258485354482	-1.173165634554607e-05	-0.006242735635388239	-0.0018913838709704578	-0.0020692582568153737
sscR	-0.005383958490565419	-0.005810029897838831	-0.00020560610806569457	0.003278773338533938	0.0007117851212387904	0.00564326933119446	0.027617161087691786	-0.0005213106848532333	-0.00031450798793230205	0.00033870582480729746	-0.0005358242074726149	0.029497339185327293	0.0010958296788228024	0.0017382516141515225	0.008044673511758447
yaeQ	-0.0005131065414752811	-0.0019613377994392067	-0.003090575549285859	0.0010345236794091761	-0.0019656967802438884	-0.0020061862049624325	0.004507079781033099	-0.0013037113414611668	-0.0030815742420963943	-0.0011069201043784529	0.004491137536242604	-0.021763908751308916	-0.0012738055006758008	-0.003202018314041197	0.005019244533032179
ylbE	-0.0003936284518567845	0.02104561110958457	-0.003373783689457923	0.014690322652459144	-0.0074987279530614615	-0.017014383915811778	0.0027331991586834192	-0.0030529956100508572	-0.0041300119063816965	0.011750346837387437	0.016949580144137145	-0.0025836579967290162	-0.04479668253516576	-0.008215812081471086	0.007334994925186038
speB	0.0012869981850963086	0.0011935732630081475	0.001696157940896228	0.0020164587278850375	0.004762490191496909	-0.008161135772243143	-0.013060015598312021	-0.006570861046202481	0.0004804531745321583	0.0009256230501727347	-0.0038073450676165523	-0.009763743150979281	-0.0006355440333888499	0.0026373468548990787	0.004696872225031257
idnK	-0.0015310937631875276	0.003323856648057699	-0.0006831757427426055	0.004632764575071633	-0.0015053453820291906	-0.007597291013225913	-0.007367706163786352	-0.018130121156573295	0.0017128499498357997	-0.0010985644479638635	0.00020262571531930008	-0.011101818401366472	0.0022762350482776403	-0.0003136565661407076	0.005591221945360303
proL	-0.004570333887822926	0.00027356476251725324	-0.0010610991285648196	-0.012257135324180126	0.0037335167615674437	-0.0040978607209399345	0.05252150572836399	-0.011282829898409546	-0.00877189788967371	0.006807543958694371	0.006927521019242704	0.014074868578463793	-0.011755364846034223	-0.0024345135944895445	0.0005641339701833204
ylbF	0.0015962152113206684	-0.012290786504745483	-0.0041142700938507915	-0.0025442477874457834	0.0010687812010291963	-0.012818436808884144	0.004619921990670264	0.08478455878794193	0.05012647286057472	-0.017932604168014354	0.0015434193727560342	0.008729796232655644	-0.011459396780203433	-0.004612819124013186	0.0020675084157846866
phnL	-0.00021183088334510104	-0.0017250211443752051	-0.004168408480472863	-0.001291661853902042	-0.00758446323685348	0.003892891223076731	-0.0007232293771812692	-0.007255605501122773	-0.0006878630787832663	-0.0035392905694870166	-0.0011576543445698916	0.005783032639883458	0.004018110054803182	-0.0019217092893086373	-0.01082580592483282
somA	-0.003931669793091714	-0.004992158389650285	-0.006095030670985579	0.005605038059875369	-0.0038156055752187968	-0.006026091678068042	0.017249970808625222	-0.009581870269030332	-0.003302961690351367	-0.0011740058025132012	-0.004294628598727286	0.003053619347047061	0.0005907953523256513	-0.006958287544548512	-0.012669499218463897
argW	-0.003349980304483324	-0.0013754955586045981	-0.0014029272447805851	0.0013958293956238777	-0.000974247211124748	-0.002813451834954321	0.0183382005430758	0.001636244896799326	-0.002357212358620018	-0.001100910383596433	0.003718202819582075	-0.01407859517261386	-0.0022284679678661458	-0.004681214345619082	-0.0011322463641408832
renD	-0.002480936194770038	-0.004098714704159647	-0.004076764485798776	-0.0037718495959416032	0.002226554483640939	-0.01717883223667741	-0.0008642195333959534	-0.011096513606607914	-0.0033959494647569956	-0.0023737648194824086	0.0023249440756626426	-0.0008345762523822486	0.0033926578520527893	-0.0076829815143719315	-0.008826366076245904
nrdG	0.0010091708786785602	0.005658956007100642	-0.003485371822025627	-0.0033319812803529205	0.001061106943525374	-0.0024961754912510513	-0.01836566088721156	-0.01644680891185999	-0.004934571608901024	-0.002503916063676981	-0.004023957983590663	-0.007806962123140693	0.003794483470643632	-0.0006642296334030107	-0.0017799652752000837
ycbZ	-0.0028585358848795296	0.0007602290774229914	-0.004369815331883729	0.0017615968675818293	0.0022811201214790345	0.017073900438845158	0.019323611930012703	-0.009660937273874879	-0.004890499827452004	-0.003278954675510885	0.01095262666232884	0.005222565769217908	0.0011756508120234653	-0.004579565413296223	-0.00811238506808877
yibK	-0.0015575951617211104	-2.314549505172181e-05	-0.000339343229716178	-0.00034664168022572993	-0.0025971612450666724	0.011820722185075284	0.021561959963291882	-0.009690718967467546	-0.0019862332509364934	-0.005202451880729522	0.00224660640116781	0.004309624750167131	0.004262721999155649	-0.004434284749440849	0.01098053028807044
ybcK	0.0016105505567975342	-0.0026530725439079107	-0.007219034717418253	-0.005109467078000307	-0.005486582894809544	-0.003424819754436612	0.0015552637993823738	-0.007503315615467727	-0.000902822752832435	-0.003392630533111164	0.0056576889613643285	0.008165176017209888	0.007275370028184121	-0.016913616098463535	-0.011374179236590863
yfbS	0.0014003409317228943	0.001924322962295264	-0.005961741246283054	0.0008664749242598191	-0.002836918861139566	-0.002359145653899759	0.014571838062256575	-0.004776831544004381	-0.003825016056653112	-0.0011943328392085989	0.01188069412484765	-0.003447543005459011	-0.0032654735512178705	-0.008730582445859909	0.0019246675132308156
eutB	0.0002753113256767392	-0.02233594862744212	-0.0032430334365926685	0.019206060767173766	-0.00386762480949983	0.0014970815856941045	0.01144073330797255	-0.008513431674800813	-0.03393609717488289	-0.013390861658508474	0.004580566845834255	-0.007994698472321033	0.03951095924319991	-0.0057940465817227955	0.0017980913468636573
rhoL	0.0025134112290106712	-0.0019725788466166704	-0.0022381289280019702	-0.005119660384953022	0.002126308903098106	-0.012879791036248207	-0.0012966241594403983	-0.011371078118681908	-0.006654680692590773	-0.0013906646909820567	-0.0031484506838023664	0.0018043463968206196	-0.001136562396373869	-1.6710331192371086e-05	0.00024013324873521923
ybcL	-0.0015749437839258462	-0.014186841724440456	-0.0067027783626690506	-0.015847287848591806	-0.004781968360766768	0.016987718399614094	-0.02864156411960721	-0.03900279749184847	0.020110649634152652	0.016440386839031457	0.01635613467544317	0.012141472399234772	0.007325520923603173	-0.020039202868938445	-0.002307155919261277
ubiX	-0.003098771485965699	-0.003717266288585961	-0.004228558852337301	1.4646887539129239e-05	0.0024478380661457776	0.025623772665858267	0.03459736865013838	0.001043385369121097	-0.0008180500997696071	-0.001227197467338249	-0.0021166061679832636	0.0007664464303525165	-0.002716297648443156	-0.003562079460825771	0.00033701093692798165
cysJ	-0.003764036246575415	-0.0028570930031128227	-0.0007910031673964113	0.003775017806328833	0.014981673629954458	0.0048827831447124485	0.03351402010768652	0.0017568245402071626	6.198971099365736e-05	0.000322682185502476	0.009085927922278643	0.05045001782476902	-0.004293289860284113	2.0059041289641755e-05	0.0016685433720704168
rho	0.0014054325118195265	-0.007011987301521003	-0.00031967330432962625	-0.002410601028241217	-0.005981802036985755	-0.011127689611166716	-0.024111119862645865	-0.00839925550390035	-0.030304912943392992	0.0030887527952352203	-0.000747688291594386	-0.020980005133897067	-0.003099067282515118	-0.0011260529491119086	-0.0030499092768877744
glxK	-0.002678277650848031	0.011753557911142708	0.002919970261864364	0.000856627615285106	0.002547534820623696	0.009365129629150032	-0.02771844943985343	-0.01695395428687334	0.01123316327109933	-0.002649373028438583	-0.0058987738890573386	-0.008678347058594226	0.0017559424418596976	0.0015010032220743597	0.005427533532492816
usg	-0.0032226990698836742	0.001906336365500465	0.0014431673334911466	-0.0007207890995778143	-0.006601677839644254	0.015151310125365853	-0.008871620874851943	-0.013178560947999358	0.001635468911845237	-4.303598922069248e-05	0.0015854985360056163	-0.0023974499199539423	0.00013234221000583415	-0.002031066759955138	0.0012058446207083762
ygjH	-0.0025663887383416293	-0.01530206462368369	0.006681818957440555	-0.0011497886630240828	0.0020271519478410483	-0.0018313997180666773	-0.008055311487987637	-0.006171800051815808	0.00013465320790601254	-0.0005122758125859414	0.002688391900155693	0.012065238440409303	-0.003445860837215939	0.006271751099266112	-0.013943487955257296
rlmB	0.001993203877937049	0.0005309096560813486	-0.0037834415561519563	0.010860605891793966	0.0014116936409845947	0.010378482080996036	-0.014630336258560419	-0.0019428927940316498	0.00018482701372704469	-0.005242924674425319	0.006242160685360432	-0.005314212720841169	0.0055154798361641095	-0.008762264596298338	-0.0023703119182027876
flgA	-0.0026229962427169085	-0.04657748308032751	-0.0006192786421161145	0.0007577462942572311	-0.002669636628124863	0.017520904913544653	-0.020776073392480613	-0.010246748358476908	-0.0014843595746788197	0.0019792753975860864	0.005357669782824814	0.003641754072159529	-0.017731188583266305	-0.0025406765541993084	0.005844091731123626
yfcU	-0.0016858477087225766	0.0031465731537900863	0.0006322602805448696	-0.0017370913876220584	-0.004640379757620394	0.02104685302823782	-0.020337066780775785	0.023380805756896734	-0.003090176114346832	0.00025033435580202836	0.004759496357291937	-0.0130557522457093	-0.0020459852439452366	-0.0029039464239031076	0.008275508880615234
b4283	-0.00043964887649053705	-0.006487984205596149	-0.00416149718221277	0.052106756009161474	-0.003474433592054993	-0.020309407860040665	0.007523531927727162	-0.003072150161024183	-0.0012608645751606674	-0.002225377629174436	0.007756520546972751	-0.006766614424996078	0.0008824709576697661	-0.005342751648277045	-0.003617315993178636
aspU	0.0013221322186291217	-0.0021715419774409384	-0.0004624846886144951	-0.005587173756211996	0.0013969540339894592	0.004467479325830937	0.00872952101752162	0.00891393844038248	-0.0022654735390096902	0.0001272488817087296	-0.004012486073188484	-0.005181622146628797	-0.004549933190693159	0.0012433719309046865	0.009989669937640428
gnd	0.00038836045627249405	-0.011767830103635787	0.0068341874331235885	-0.005669040246866644	-0.002701149482745677	-0.0008975479222135619	-0.00908123721368611	-0.0038389738416299223	0.0005687809135997668	-0.003686052977063371	0.007764185396954417	-0.00034869758761487904	0.009848538292459694	-0.015485050892457365	-0.010500817457213998
ycaN	0.000804041539086029	-0.006060342155396938	-0.005614217682741582	0.005809093415737152	0.0012172107095830143	-0.003493655063211918	-0.014709612792357803	0.008160748057998718	-0.005565818692557514	-0.0005242321345708277	0.0023984421347267924	0.001972084224689752	-0.00038874244698918007	-0.011684460220858455	0.002346280594356358
yqjC	-0.0010856608883477747	-0.014406041037291288	0.006216777116060257	0.0052731679147109385	0.004154960829764604	-0.020123857259750366	-0.04240624967962504	-0.003682814638596028	-0.006163496845401823	-0.005384241459408708	0.00616076622158289	0.018344822712242602	0.008871889201901764	-0.019650298468768597	-0.013385169599205255
yafV	0.0010475954518187791	-0.005027137417346239	-0.0037296603014692663	0.008258482553064822	-0.006705441223457456	0.0016309676878154278	-0.015543648926541209	-0.0009059723917744123	0.001532891974784434	0.000297860355907775	-0.0034583228384144605	-0.006066132155247032	-0.0010096124052182288	-0.0071312864357605575	-0.0015274007781408726
lpxC	-0.0011453625897411258	0.001701712543144822	0.00048434577300213275	0.0002304265288694296	0.0029482030379585924	-0.01351227424107492	0.01434668142348528	-0.009988585654646158	-0.0036150974314659834	-0.0003188676715383856	0.007128264224156737	-0.001390521889552474	-0.0029997942528788403	0.0015216943714767694	-0.0014764489873778076
ybeT	0.0011850445321761071	0.005427234144881368	0.0014112371066585183	-0.0036542920209467413	0.00431124035269022	0.003146819828543812	0.0021538164163939656	-0.0070181562099605795	-0.0003980282360862475	-0.0005187148983760018	0.002988092130981386	-0.00013670994478161446	0.002021193063743581	0.00478349145501852	0.012912460202351213
rhaD	-5.6725244539848064e-05	7.405876298435033e-05	0.0004798043606569991	-0.0010246567707508803	0.001207942325854674	-0.0011010154336690903	-0.010203770995140075	-0.0033620791649445893	-0.002611650519538671	-0.0007614785635630679	-0.004078276162035763	0.004384393091313541	2.5727748429032426e-05	0.0008871170389465988	-0.003288237149827182
kch	0.00024000307719688864	0.0036071868590079248	0.003089071954600513	-0.0023360918508842587	-0.0021466551162302493	-0.021975230146199464	-0.010754501512274146	-0.006923117269761861	-0.0028752838564105334	-0.0007402031431367329	-0.0038624131097458303	0.0026989972800947728	0.00016660707391215018	0.0075018788082525135	0.0008461044472642243
frr	-0.00348172897240147	0.004591845353133977	0.0009238781640306115	-0.002540197349153459	0.002774307357612997	-0.021720251608639954	0.002556509864516556	0.0016293492785189301	-0.0012330545950680971	-0.00027215797641715707	-0.015594420861452818	-0.0004278847301611677	0.00038159020467386413	0.004669853765517473	0.005489092245697975
ynaI	-0.0022638799832202495	-0.004857701216824353	-0.0038414921634830537	-0.0007555230159778148	0.0016906889341771602	-0.0024154455680400135	0.012333908062428236	0.003331038428004831	-0.0031473195506259797	-0.002832462730626744	-0.004580132928676903	0.004497868572361768	0.0020570777207949615	-0.004951284802518785	-0.0056827559368684884
tar	0.0013841764139942824	-0.0017531630478333682	6.838726905698422e-05	-0.0050510265165939925	0.001893601146293804	-0.0035749285598285496	-0.015261506987735629	-0.022736774664372204	-0.0011749214387964458	-0.0012397353219232873	0.001496779475128278	0.002123737984802574	0.002217400645141501	0.0009805163962300868	0.0026386889815330507
yciW	-0.001319672131212428	0.004965313863940537	0.0029513663123361764	0.01749089527875185	0.0144951440859586	-0.000779999423539266	0.009855973711237311	-0.010394858354702592	0.0018512878054752946	0.0019261717406404485	0.004721679012291134	0.040415282249450686	0.0019486535031801504	0.0073910005623474715	-0.00016643265684251673
plsX	0.0003320248072850518	-0.0031444489397108553	-0.002804416101425886	-0.00922825226560235	0.013568187588825822	-0.016492453906685113	0.007597117843106389	-0.0004150897805811837	-0.0014407597156241537	0.0020704765227667643	0.006844047508202493	-0.01276078867726028	-0.008037624729191324	-0.003844407186843455	0.0018693943554535508
ydfE	-0.0040126647287979725	0.011467842748388649	0.01568763321265578	-0.011618312010541558	0.001277673199074343	-0.02974416971206665	0.01155098943039775	0.0014882415591273457	-0.0015754234534688294	-0.0003771105211401857	-0.010142478737980127	0.014235393656417728	0.001876940060103963	0.016001617051661015	0.0008905464207055047
ompC	-0.0017295746505260467	0.002923424383625388	-0.0006090695987222716	0.0023171136039309204	-0.0017120871390216051	-0.004344837185926736	0.008473103614524007	-0.004839281938038766	3.9635724897379986e-05	-0.0004416390475382221	-0.004833170683123171	-0.009504477446898817	0.0009678449149792999	0.0026521542202681304	-0.009324650550261139
rffC	-0.002344866420608014	-0.0061962294345721605	-0.005594517844729125	-0.010316016925498843	0.00011914668131794314	-0.013401276133954525	0.010157696530222892	0.007934114220552147	-0.006939402441494167	0.001045010715697791	0.0015446862485259771	-0.008235288467258215	-0.004928034183243851	-0.00488502686843276	-0.008277756217867136
ndk	0.0060674919886514545	0.00891098721884191	0.01191373061388731	-0.003113586225081235	0.0015554745565168559	-0.006618623561225831	0.11602242931723594	0.0006814225518610329	-0.000976736678276211	7.430984965961774e-05	0.007528889947570861	0.00754676197655499	-0.006036516935396266	0.021031485721468925	0.01243756023235619
mpaA	0.0006227849301649258	0.005032962411642075	-0.0014870886702556163	0.0020471707941032945	-0.0015108406578656286	-0.0031701894546858965	-0.0104468996822834	-0.009896648228168487	-0.0005763097944145556	-0.001676572990289564	-0.0011983338580466808	-0.0003009919650503434	0.0006505930768213717	-0.0005224405502667651	0.00018436834114254452
tufB	-0.007347269719466567	0.00038355340636371695	-0.0003553245420334861	0.011135908914729953	0.007875612340867519	0.003807169855572283	-7.828690017049667e-05	-0.007182796904817224	-0.0022515027527697383	-0.0004155784896196214	0.0030089079099707306	0.00735867811832577	0.0019476811063345466	0.0006522611394757405	-0.0032496369490399957
ydgD	0.00351108452770859	-0.0014747598679969087	-0.0017235942138358951	-0.007284803609363735	-0.0005455229914514348	-0.003248733018990606	0.014971446022391319	0.009800257850438357	0.00039021809148835016	-0.001152400788921212	-0.0033837759657762943	0.013076090142130853	-0.003518008239881461	0.0014733269019052387	3.864440932375146e-05
ruvA	-0.005481227831915021	0.000626280495841911	0.002569336330052465	-0.0019046655355487018	-0.0007605371408862993	0.026725179366767406	-0.0055988873029127716	-0.014964374126866459	-0.0010320057353237645	-0.0008337044971293759	-0.0038323850464075803	0.003265799616929144	0.007486653755452618	0.004911912782117725	-0.003347100676037371
pinR	-0.0019481850846204906	0.0013814105652272702	-0.0015349725517444313	0.0005847349198302254	0.0015163316170219332	-0.0017692554544191808	-0.005209115869365633	-0.004957448076456785	-0.0032587937242351474	-0.00228470057692289	-0.0033253231295384466	0.0038578171632252635	0.003585963916729193	0.00020447789851459674	-0.008955591097474099
prfC	0.0007696880551520735	0.01346331387758255	0.00048214912210823967	-0.004038830050267279	0.001997797046788037	-0.007860473347827792	0.004169117300771177	0.0003281231946311891	-0.004626922663301229	-0.0040203558875588664	-0.0019969672383740545	-0.008970936061814427	0.009509366690125092	0.0008080109464935958	0.002403545023407787
ydgA	0.0014169895998202265	0.0020206781302113085	-0.00025178702955599877	-0.00037711109383963047	-0.0003306873637484387	0.0062218701047822835	-0.006716404370963574	0.0015245772281195968	-0.0030390580068342388	-0.0009465758605994823	0.006799421110190451	-0.004400519491173327	-0.003406601029459432	0.002211299045011401	0.00863740679807961
yddL	0.0014420847420115023	0.0027233700966462493	0.0008460191608173773	-0.005029658884741366	-0.008235661070793867	-0.00336431581992656	-0.021405668072402476	-0.01508254149928689	-0.0033474076562561095	-0.0026729087407016253	-0.002998103825375438	-0.006750791864469648	-0.002505262391620697	-0.0008383426262298599	-0.004122138121165336
tsf	0.001868112903321162	-0.004535431023687125	-0.0031504207337275146	-0.00121712303487584	0.00011429973565100227	-0.01698648976162076	0.004250939362682402	-0.000336884219155138	0.004595324085094035	0.00101014354872147	-0.0002749524731189012	-0.005418944517150521	-0.001645900073450014	-0.0026666463539004328	0.0005927306116791442
ydgK	0.001466868125135079	0.005698410007171333	-0.002721892106346786	-0.004221023162826896	0.00279512312496081	-0.005219493294134736	0.01355712315067649	0.0026833111653104423	-0.00550430784933269	-0.0010890360979127686	-0.003810524381697178	-0.0057062547607347365	-0.002743659841166024	0.00088520317687653	0.0015913744107820093
dsdX	-0.0006144280120497569	-0.0028443821973633023	-0.004383911616168916	-0.004977327436208725	0.0031876395852304994	-0.008546250676736235	0.00031895153340883554	0.02514522923156619	-0.014582674996927381	-0.015313936386212527	0.005404895800165832	-0.0034054870856925845	0.003634576183597905	-0.003784230505116284	0.008015262708067895
ydeQ	0.0004544276840169914	-0.05419861365109682	-0.003934994707815349	-0.0026436742767691613	-0.0015404029842466117	-0.00589222255628556	-0.002745197918266058	-0.01645646883174777	-0.0009096846945089964	-0.0015474467591595758	0.007672933386638761	0.0018455465626902878	-0.0034423234577273883	-0.005987727418541909	0.016169254127889873
ygiW	-0.0014454957179259509	-0.006440588869154453	-0.0014855720056220888	-0.0078057501232251525	-0.004028490385971964	0.00132574224146083	-0.002684989436529577	0.02690208612009883	-0.0029848376067820935	-0.0013514383347474981	-0.005781435221433639	0.036518888063728806	-0.011583758226360184	-0.0009912723989691586	-0.005428903880529106
ydgR	-0.003515478763729334	-0.0007535864441888406	-0.00037098720436915753	-0.009335890170186758	0.0008055265247821808	-0.006888977084308863	-0.005638466789387167	-0.005515129421837628	0.0002249216627102868	5.002433703426855e-05	-0.011423777127638458	-0.014431326612830163	0.0017596448242877532	0.0019660910405218603	-0.005306987795047462
fliL	-0.000908674723468721	-0.005362246953882277	0.001083615649258718	-0.016386051941663028	-0.0025156404939480127	-0.026886469796299935	0.020941518358886243	-0.008132173782214522	-0.0026067863474600016	-0.00062117148863982	0.0035874049412086607	-0.012131475666537881	-0.00041180717582107486	-0.0018068099208176135	0.013524132957682013
ydeV	0.0027936984389089047	0.00017064585992557113	-0.0009710585256107151	-0.0012960525939706713	0.000542783883283846	-0.01343245331197977	-0.0006772296491544693	-0.005998487169854343	0.0018576482776552438	-0.0003771641903910337	0.0005849969532573596	0.0026039104512892665	0.0023354308985465443	-3.3169727030326614e-05	-0.003757285629399121
ygiZ	0.00019729294217540883	-0.017278456166386603	-0.007758446498773992	0.0022309803974349053	-0.002471837855409831	0.011318135242909193	0.00688030119985342	-0.17625631585717202	0.5581240767240524	0.07324566521558416	0.0011168141756206752	-0.0035933000058867037	0.06257800865604217	-0.012825116887688637	-0.013719086982309819
ydhR	-0.0018910470826085657	-0.003626246240455657	-0.0033464536815881727	-0.012182740056887268	-0.0016722037235740572	-0.018553251717239618	0.003974538366310299	-0.008543511424213647	-0.005333192078396678	-0.0034254882495193912	0.0001858810571138747	-0.024442843850702046	0.006678076606827328	-0.004650551564991474	-0.006245755013078451
greB	-0.0009817374718841165	-0.031196508463472127	-0.004492171877063811	-0.00603431184310466	-0.00022622975026024506	0.0012659906700719149	0.003557246115524322	0.028569219075143336	0.0032468528533354402	0.0028642763619322375	0.001828963088337332	-0.0014545054372865707	-0.02008568032094872	-0.003962882026098668	-0.002444517421536148
yneF	-0.001022418977227062	-0.0006604812745354138	-0.0007861006347229704	0.0002075305362814106	-0.0031923079816624524	0.010262681292369963	-0.012802332248538733	-0.013610826199874282	-0.03466933134943247	-0.0014693690884788415	0.00019394617862417363	-0.005018869545310735	0.0035017694301723717	-0.0006948200368788093	0.0024984086002223195
ygiD	0.0005437177728163079	0.00010892493344726972	-0.000933437526691705	-0.0020082737575285135	0.000981736194808036	0.00024557395634474235	-0.007944254726171494	-0.008790429690852761	0.005177686968818307	-0.0010358270100620855	-0.0015701952972449363	-0.012930694716051221	-0.0005405796681255866	-0.0010563968459609897	-0.002638591602444649
ydhS	-0.0009604924137238413	-0.005234238742850721	0.0030717101227492093	-0.004928823616355657	-0.0036970697483047843	0.0018986759264953434	-0.028255517389625312	-0.02393904557451606	-0.01083871865645051	0.003726080974145983	0.00062888347893022	-0.0057192478375509385	0.016690928488969803	0.003218783338088542	0.00808446018025279
katG	-0.0018942953553050756	0.006002656719647348	-0.0037877557147294283	-0.0021214234083890915	-0.004100303263403476	0.010706936623901129	-0.015149169089272618	-0.000663823764771223	-0.0005415444888058118	-0.002250857296377331	0.002380698195192963	-0.0029938830877654253	-0.007733701307506087	-0.0043548084609210495	-0.001722453705733642
ygiF	-0.001050808058353141	0.0002277749727363698	-0.003029753321316093	-0.0016783037758432329	-0.001888206445146352	0.0156661675311625	-0.013390972223132848	-0.013933603903278708	-0.00042249738696909845	0.0011776984595281285	0.002363103232346475	-0.0073851973796263334	0.004327986106074539	-0.005285779573023319	-0.000264003686606884
yagU	-0.001976388981565833	-0.0035867535579018296	-0.001052057120250538	-0.004081043284386397	-0.0015234980778768658	-0.00395255315117538	-0.010975584667176009	-0.002526069732848555	-0.0038583103963173927	-0.00024856676577929835	0.0006619107583537698	-0.016613361220806838	-0.002069410133029682	-0.0032559665804728867	0.0016759325168095528
ydfI	-0.0019549645483493807	0.00711125030182302	-0.0006131792662199587	-0.0017693022522144019	0.0021327210310846567	-0.0003307143531856127	-0.01711998289451003	-0.003005017009563744	0.002883489551022649	-0.0034404890639819653	0.006667086831294	-0.00930290637537837	0.002891084518709994	-0.005582318026572466	-0.0019283961039036513
ynfC	0.00013896736214519479	-0.007188521502539516	-0.016371091548353433	-0.002481642449274659	-0.003495989441871643	0.00950383696705103	0.06530363462865353	-0.02668104201555252	-0.006386697301641106	-0.0029568514091587563	0.009173996755853295	0.0011709513422101735	0.008672725696801152	-0.01666720984503627	-0.012879807678982615
ydiL	-0.0008291344362078235	6.339107618259732e-05	-0.003449906948953867	0.0009617129666730762	-0.0042664791131392125	-0.00028080008982215074	-0.015812560487538575	-0.0038509078323841093	0.004622685899958015	-0.0033913711899420224	0.005815217169001698	0.008303181007504464	0.004200997672615999	-0.006888114116154611	-0.011505279447883368
yahD	0.0015266569389495999	0.04637585904449224	-0.0029149786569178104	-0.009828033111989497	-0.004444061401300132	-0.003144350170623511	0.00756006358191371	0.0151805733400397	0.0775485411286354	0.018951709584209574	0.004982676384970546	-0.008056028606370091	0.02604621606149587	-0.0020858011581003665	0.0007880086055956781
cspI	-2.1109993122081504e-05	-0.05595633536577225	0.00143832040252164	-0.0012786257988773287	0.001259425792377442	-0.0011738976428750903	-0.03096884485334158	0.06275668926537037	0.031824162025004626	0.003983553284386465	0.011556570511311292	-0.014325053105130792	-0.012257992826102033	0.004283477473072708	0.007927820086479187
ydgC	0.0007382603507721797	-0.0018696956743951888	-0.0018035613012034445	0.0024529212550260127	0.0023238885821774604	-0.0035033848183229567	0.003490205970592797	-0.006111865793354809	-0.008079075664281845	-0.00042096521222896604	0.002062463779002428	-0.002943795514293015	-0.0065820244342896595	-0.0023480996233411133	0.0007066029496490955
kil	-0.0003506570603349246	0.00017368742483085952	-0.002343898550607264	0.0075998357310891156	0.0009390356950461865	-0.015919410213828086	-0.023323329985141753	0.0010424725007032976	-0.010013733180239797	0.0011629867430563163	0.01040981186553836	0.0031986574199981987	0.004389327796490257	-0.007443153522908688	0.01209552257321775
prpC	-0.0012336087110452355	0.00346633214969188	-0.0030850818869657816	0.00021445457503432408	-0.0010666712711099534	-0.011171450559049844	-0.0027533173654228447	0.006752978987060487	-0.0049546055868268015	-0.0056484576303466975	-0.0006080137233948335	-0.00402010559104383	-0.001704949760066363	-0.005943986438214779	-0.011826030081138014
rrfC	0.007816896364092827	0.005368642695248127	-0.002513077245093882	0.0012409851385746151	0.007858959073200823	-0.029632449094206096	-0.002257229434326291	-0.006924593383446336	0.002326835072599351	-0.00022800843542054608	-0.004613060732372105	0.023356443028897046	1.0009894304605852e-06	-0.004757469277828932	0.003984286491759121
ydhH	-0.0002575923842960037	-6.23751434886799e-05	-0.004168431214056909	-0.0011705846455879508	-0.006303405915386975	-0.006801500860601664	-0.017108206637203693	-0.012298858975991606	-0.0033912279456853865	-0.0005520494386177869	0.0036050651199184356	-0.004823424867354333	0.0054717249915856555	-0.008443816863000393	-0.018153726849704982
ybhA	0.0014496466156560927	-0.001992409595986828	0.00047561719053192065	-0.0011133408267050982	0.0028086701920256017	-0.0038503253157250584	0.015422250116243959	-0.007016816786490381	0.0012130442837951705	-0.0006011498074050073	0.005233237072825431	-0.007345734345726669	0.0019834497110730216	-4.7563386251567865e-05	-0.005412447550334036
b0374	-0.0033186326827853918	-0.009155083913356066	-0.00040055754710920154	0.00872536925598979	0.0009713457501493394	-0.0056648526806384325	-0.029301887918263672	-0.001792600848712027	0.003565845461562276	-0.001822112044684185	0.0006503660354064778	0.009549449440091848	0.010137870616043907	-0.005861814832314849	-9.015095893118996e-05
rrnA	-0.0022679973393678666	-0.000825974865583703	-0.0036040719435550274	0.0036783878644928336	-0.004591545704752207	0.04568384606391192	-0.009885615147650241	-0.011840776521712542	-0.0021163513499777766	-0.0011983930693619538	-0.0017568675288930535	0.006666985801421106	0.00506702545435583	-0.007667218460701406	-0.0007240089389961213
ydhD	0.00047792196739465	0.05216572277247906	-0.005470752995461225	-0.0015660797047894449	-0.006975038424134255	0.005750316772609949	-0.015276851113885642	-0.013486623615026474	0.013542794361710549	0.00402028552054551	0.00355661659501493	-0.02092247359454632	-0.03358900268752891	-0.010971576794981957	-0.0008636724908137694
ybiM	-0.005259244260378182	-0.0017463288689032197	-0.005305680478923023	0.0012004182138480245	-0.0015284588665235787	0.013358202362433076	-0.012525405948981643	-0.005535714239813388	-0.009459589067846537	-0.0052517285733203216	0.017652867697179317	-0.002917382372543216	0.002417135836783774	-0.019922295566648245	-0.012497133109718561
yaiZ	-0.0017231571581214666	-0.005022974065504968	-0.003016796479932964	0.0001440703020489309	0.001587435705587268	-0.0033084631781093777	0.004024684922769666	0.0007843991537811234	-0.016750614009797573	-0.004284449558458235	0.0013202545256353914	0.003693634809460491	0.0016251386603318065	-0.0036717761401087044	0.004047772018238902
rrlA	-0.0024580206791870295	-0.006778962793760002	-0.003362381299957633	-0.0028314944566227495	-0.003431492461822927	0.0004240775332436897	0.007384275435470045	0.0022969134349841627	0.0009030514094047248	-0.0011137289742669876	-0.0035004851594567297	0.01720107652246952	0.002319392422775188	-0.006261917343363166	-0.0051726249698549505
yjjJ	-0.0003389710100600496	-0.0061794082494452595	0.0015263756131753325	-0.007390087023377418	-0.0005028263686108403	0.015316023230552674	-0.028791974931955337	-0.0004124826248153113	-0.021167269721627236	-0.012159179783908718	0.01241217610426247	0.007576320730149746	0.020756224888455438	0.0005191270372597501	-0.008589307628571987
b0656	-0.0013392730022314936	-0.0028572256001643836	0.0011634159705135971	0.0005159722661483102	-0.0021845510555431246	0.010827972628176212	-0.010242582121863962	-0.01678865758702159	0.0019228701293468476	-3.100774155022206e-05	0.005520347934216261	-0.014041379690170289	-0.0033476012394236154	-0.0017570080864243208	0.003727624355815351
ycaO	-0.0005839581723557785	0.004231187873519957	0.00564533244818449	0.0016415104968473316	0.0038727403827942906	-0.016170404143631457	0.03249252960085869	0.00027789832121925427	-0.002408152159769088	0.00016702479856083147	0.0048392288107424975	-0.011798873730003833	-0.0010207215322641633	0.008808287531137467	0.007864494137465953
mqo	-0.0021896149730309842	0.0024594768276438115	0.0009664647822501137	0.005664260271005333	-0.0010198421182576567	-0.017941676657646895	-0.016856169495731592	-0.006246151118539274	0.0031499410653486846	0.0007294016332345936	-0.0003377731062937528	-0.005816113739274442	0.002452156275050737	0.0037048148247413337	0.004564425018616021
cytR	0.001961682136170566	0.0017813988763373345	0.0017685851966962218	-0.0027867643465287984	-0.002422808657865971	0.0205153445340693	-0.0006530808890238404	0.004370807982049882	-0.00020777065262393536	-0.000725351774389014	-0.012584095960482955	0.0012980007287114858	0.0009359369862330966	0.0038272768654860558	-0.0041904340451583266
ycjK	-0.00045898113632574677	0.006636499636806547	0.004361470029689372	0.0008532559196464717	-0.00022104386356659234	0.034057427532970905	-0.02906513724476099	-0.001977051708381623	0.0007513196859508753	0.0006182299265378514	0.020719450637698172	-0.014881667448207736	-0.001385962642471205	0.008672471502795815	0.003336514413822442
yjdI	0.0009440448338864371	0.00024872679277905264	0.0021460497146472335	0.0015441246726550161	0.0032205239380709827	0.022309334985911845	-0.01078540346585214	0.0009821151586947962	0.0004058721172623336	-0.0002557915142395096	-0.003379909365903586	0.010665727807208895	-0.00613622228244701	0.0024134897859767078	-0.006034336718730628
pncB	-0.0033111416292376816	0.00034383837890345604	-0.0003677611812599935	0.08001817151904106	-0.005622357674874365	0.009611699422821402	0.014086094740778208	-0.00040540457439419697	-0.00030336489333421924	-0.00018765261072065142	-0.010143325943499804	-0.013915477329865098	-0.002005341061649014	0.0022816237132065	-0.003483652223367244
ycdM	-0.002134601816069335	-0.003072853486519307	-0.0018711154360789807	-0.0022235599486157298	0.005404025195166469	-0.005522661469876766	0.010566058102995157	0.014295534091070294	0.0022651920304633676	-0.0010045309062256108	-0.0010790699685458093	0.004030833905562759	-0.0033027226625165097	4.0003821159189104e-05	-0.004750152435153723
dmsA	-0.0018834084179252385	0.0030844305478967726	0.001196110936580226	-0.005172963147051632	-0.0037825861247256396	0.0032427872763946654	-0.00797788412310183	0.000221329802091077	-0.003863508577924222	-0.0007620306502528354	-0.001466718012234196	-0.0017594205448403955	-0.0016906205256166588	0.0032875617779791356	-0.0015863041556440293
yrbA	-0.0016347700590267778	-0.0010892834357218817	-0.0016389826918020844	-0.00169560267473571	-0.0022170994454063474	0.002233455837704241	0.0050780110526829954	0.00712817205581814	0.0012122647161595522	0.0007834879085159316	0.0034068716526962817	-0.0026596549502573906	-0.0016021195826769726	0.000277704251348041	0.003975812774151564
pepD	0.001011888679349795	0.0032867065561003983	-7.277181626704987e-05	-0.008637115443125367	-0.006671624956652522	0.010412327535450459	-0.022305908594280482	0.015138202887028456	1.9341587649250868e-05	-0.0012454267900400475	-0.011015965389087796	-0.007892731381580233	-0.0056632153370069814	0.0004816492466488853	-0.015536283971741796
b1027	0.000758510860032402	0.007914936612360179	-0.0010028909123502672	-0.005361622567288577	6.841251182777341e-05	-0.006654931306838989	0.006228913925588131	-0.022515568844974042	0.001438397237798199	-0.0032421745912519745	-3.349669425006141e-05	-0.004008019142784178	0.011675306724900582	-0.0030246931477449835	-0.008359161177650095
cbdA	-0.0017401452595368029	0.0030932779028080403	0.001832563343923539	-0.020968183372169734	-0.002553561071399599	-0.020311885382980108	-0.021178183685988186	-0.005469292863272131	-0.0023477182863280177	-0.0005686568546293693	0.0051357590220868585	-0.0026792617817409338	0.0016322822607380439	0.0023249590839259327	-0.0031625899649225177
ydeP	-0.001830023501534015	-0.002396073289019114	0.0027933762012980878	0.0026128795882686975	-0.006305283815599978	0.007038303846493363	-0.010585882728919386	0.07017261780798435	-0.020924281347543	0.003379998881515699	-0.010051363585516811	0.006285823564976454	-0.04582735043333237	0.0028816493810154497	-0.0028551415912806987
xseB	-0.002285172981210053	-0.0011875909205991775	-0.0006903064454672858	-0.0004369417647831142	-0.006288085407577455	-0.0002988142176764086	0.004034315175376832	0.012408132646232844	-0.0021401095984037964	-0.0004797086911416242	-0.0033414291916415094	-0.00031360425957245754	-0.006076658868331866	-0.0017751413653604687	0.0046523572457954285
yceF	-0.0029538474348373713	0.0034339358354918657	0.00451913386117667	-0.008503889506682754	-0.00033387272036634386	-0.001019508942263201	-0.02076399274170399	-0.008782054539769888	0.0016617314948234707	0.00027124085554752097	0.0006074177171103656	-0.006162943625822663	-0.0002616525144478957	0.007222202224656939	0.00013073918686131946
ndh	0.001068189973011613	0.007915734499692916	0.004595871847122908	-0.009589228369295598	0.0019105534139089286	-0.0022066256357356905	-0.012636410696431994	-0.015489525254815817	0.00020571494154864923	-0.0006443150811379843	-0.00018169874587329105	0.003051489437930286	0.005118543745007321	0.010735838748514652	-0.0014063030469696968
rne	-0.0025950776785612106	-0.3609983709454536	0.0025115841068327426	-0.011340581215918064	-0.001068090678891167	0.0006656387043767609	-0.016022073049098254	0.16015896290540696	0.000534520549554145	0.028956413724886096	-0.005463179782964289	-0.0038963813544251025	-0.11546234571071992	0.004529705499298871	0.005582404597662389
ompN	-0.0019484259327873588	-0.002494036643765867	-0.0018122794921509922	-0.007200750787742436	0.0020428457506932317	-0.009696303280070423	0.003762566053774208	0.016288479873910546	0.018859001342207193	0.009351874352432787	0.0001928987966675777	-0.011277737580239772	-0.01648988334619137	-0.001531834633788094	-0.008823352297767997
aldH	-0.001995560231152922	-0.006360763987759128	-0.0002819046925287694	-0.0005886228894814849	0.0023973925854079425	-0.012853823564946652	-0.013354984177276492	0.11388645380735397	-0.008544232423882931	-0.018650584842964828	-0.0012180782039649784	1.6588295630413085e-05	-0.002621195694229689	0.0010083046002546325	-0.006749830939806998
ycfQ	-0.0007823661831207573	-0.0005894542366149836	-0.0037889294815249743	-0.005539934253320098	-0.006608338449150324	-0.002498717790003866	0.004880380150862038	-0.013860731348395348	-0.012095766458660364	-0.004402250982820988	-0.0015240022621583194	-0.0032896698405966165	-0.0010215109887431904	-0.004684418747201562	-0.0003545244474662468
dcp	-0.0010539194685406984	0.004798877527937293	0.0013572010141797363	-0.00970789329148829	-0.0011903804366011172	-0.002081433213315904	-0.006543173273093998	-0.0013993653425131924	-0.001079672917840071	0.0006699888800068882	0.0009992908767890185	-5.54047914192779e-05	-0.004251603497169822	0.0010341739340219646	-0.0011938545457087458
yafU	-0.0016809409367851912	0.004133058069273829	-0.003988815792836249	-0.002350458784494549	0.0004268186597619206	-0.0045038011809811	0.008149577993899584	0.000170595698609759	-0.002940529736224562	0.0005488396538145156	-0.0011720149649772794	-0.010295122042298316	-0.001708942775457469	-0.004762299582362175	-0.008831133749336004
aldA	0.00042407341912621634	-0.007083752057515085	-0.006201624148525297	-0.003817273611202836	-0.0007388963334960863	0.011827727062627674	0.018128415290266275	0.014406509222462774	-0.011814460102468729	-0.011181174597916115	0.0036633496591821314	-0.011477437140420078	0.000437164627273668	-0.009007613463327289	0.0037746240478008985
b1142	-0.003033013795502484	-0.006232679141685366	-0.005062334132380783	-0.03916934609413147	0.0005341248452896253	0.000908504766994156	-0.010708941025659441	0.016338202711194752	-0.0014771269744960592	-0.0005536325391962653	-0.005692562791518867	-0.002276336122304201	-0.0024870013210120195	-0.006764647206291556	-0.009963552448898554
guaB	-0.0046309702238067985	0.001261046271538362	0.0011076353734824807	0.0039039482758380472	-0.004582716915756464	0.0038892946788109837	0.0130904829967767	0.002009726812830195	0.0018008269369602203	0.00024428353637894504	-0.0016109703737311066	-0.007179313693195581	-0.005069495498550585	0.00358795665204525	-0.0020946107408963146
ybeB	-0.0012316579127218574	0.0013770319405011834	-0.000298221051634755	-0.004686514688655734	-0.008818953316658735	-0.002502579758875072	0.01281333627179265	-0.003130969109479338	-0.002727976031601429	-0.0010774037569301225	-0.008377994513139128	-0.0145418266300112	0.00026243414339912404	-0.0014898228470701725	-0.008651167694479227
fhlA	0.0021959932125173508	0.004960086420178414	0.004159320332109928	0.000439927336119581	8.925789028580766e-05	-0.004550738795660436	-0.02697954809293151	-0.008299404219724239	0.004435146520845592	0.003536724254028894	-0.006455715084448457	0.005540740317665041	-0.003995648282299559	0.008025978486984968	-0.006529704513959587
ydhP	-0.0028295064298436046	-0.0012633397593162954	0.0011163100332487374	-0.007423840868286788	-0.003206077292561531	0.006858185571618378	0.005244446247816086	-0.004146942410152406	-0.0026901460345834494	0.0005217485876013357	-0.007188905440270901	0.0028229658934287726	-0.00429841955697321	0.005687332884408533	0.0015502959361765533
prlC	-0.0016921634040772916	0.004046049977187067	0.0018504517921246588	-0.00911161044612527	0.0016711330483667553	-0.0057878946838900444	-0.007161702467128634	-0.0046311565861105915	9.894476448380374e-05	-0.0007692080030374857	-0.00295201780507341	-0.0033112564333714544	0.0035916446786688036	0.001197605918860063	0.0016455656150355935
yafD	0.0019744149083271625	0.007757945177145302	-0.0014203096949495376	-0.01264792688190937	-0.007193101132288575	0.007609492256306112	-0.0001071759363549063	-0.015399445220828057	-0.007671631253324449	-0.004972977726439755	-0.0052685247594490645	-0.009425133941695094	0.006143518688482602	-0.0018259818467777223	0.007754559251479804
nrfE	2.1231871133409185e-06	-0.004330581383110257	-0.0010924347548279911	0.00026967540059558815	-0.004481305344961583	-0.002952567138709128	0.006407692171633244	-0.0572184034017846	0.009373230400669855	0.35757509340722876	0.0018835742492228746	-0.011875546481460332	0.39243378247841293	-0.002627832677680999	0.0009068090829532593
bax	-0.00022094997286330908	0.0016415636439342052	-0.0004480232164496556	-0.0013656571065075696	-0.0019885408948175608	0.005307784997858107	-0.006271584536880255	-0.004028078767005354	-0.004826768627390265	-0.0022526063384061836	0.0007153180195018649	0.018933035712689162	-0.003889981777889721	0.000629986259737052	-0.00013239613370387814
cybC	0.002092349485028535	0.00025113266385233144	-1.4528552082992973e-05	-0.008721198746934533	4.609133564372314e-05	0.004425577642396092	-0.018738283980637788	-0.009853521659970284	-0.007441898719407618	0.00017404057826733076	0.005493403836153448	0.012050924440845847	0.0012298673787575036	-0.002584808135870844	-0.003709594428073615
b1172	-0.0011017648119013756	0.0032158677000552415	0.009460517475381493	-0.0035136385541409253	0.9669563978910446	0.002649083021096885	-0.007344746151939034	-0.005210873824544251	0.0004879649459326174	-0.0005205185598571412	-0.003088634565938264	-0.009550617840141058	-0.0018312670009951275	0.0008750910905655474	-0.005234679044224322
rph	0.000742102867225185	0.0002638376140384935	-0.00017588179296581074	-0.006165556693449616	-0.0031748785148374738	5.792769810796017e-05	0.017728497125208378	-0.021508302986621857	0.0019758482038741932	-0.0007232903696264207	-0.0037190356221981345	-0.008028731644153596	-0.002284283021160115	-0.0003882758496911265	-0.006644613137468696
dnaQ	-0.000592502880608663	0.0007393964355378557	0.0012195969861932099	-0.004279457568190992	-0.008420047890394926	-0.011943199736997485	-0.030557175111025573	-0.01725601464509964	-0.015168492058292031	0.009594415123742747	-0.003953705802559853	-0.015715243369340895	0.005168456752526473	0.002856752842199057	-0.004479830851778388
yhhZ	-0.0030805401899851857	-0.00013017747922276614	-0.0014643086679279804	-0.001329971046652645	-0.00659997939132154	0.001509655686095357	-0.002717854578513652	0.007752484786324203	-0.0011100304638966918	-0.0031219819919711136	0.007877470729872584	-0.014031324656680227	0.002973639351562653	-0.004578873724676668	0.0017475042934529483
ycgR	-0.002943108039908111	-0.004313797317445278	-0.001927870874060318	-0.0018166646896861493	-0.00045695086853811515	-0.0061629768460989	-0.008327605966478586	0.0015297317248769106	-0.0028266083053313197	0.00015359449065157146	0.004526941361837089	-0.0053499925602227445	-0.002498366048065833	-0.0030081832502037286	0.01017713307403028
fadB	-0.0008642592880642041	-0.003042313714977354	-0.005361702432855964	0.0017714104894548655	-0.0010451914358418435	0.013994288481771946	-0.0043275522906333205	-0.012141356896609067	-0.000710773346509086	-0.0002563373015991273	0.023741416428238155	0.004222524533979595	-0.0009863312613550034	-0.012811772832646966	0.009487804556265474
yafL	0.0007562274928204715	-0.001271987463114783	-0.002262683375738561	-0.008662368375808001	-0.002121557949576527	0.02126461636275053	0.009526102673262357	-0.0009335636213654653	-0.016655260473489763	-0.00013124915113369654	0.00220445106504485	0.009099989589303732	-0.005768115722002035	-0.001337208093609661	0.011065334817394613
yhiP	0.0015582612552680075	-0.004355588397011161	-0.003064014622941613	-0.011992645738646389	0.0031783015211112797	0.002043320927768946	-0.026463972199708224	-0.014579316405579447	0.03482449252158403	-0.013394585883536612	0.004135805363766849	0.009733477151021361	0.017796032153159738	-0.005430679474957287	0.0015164790186099708
yfcV	-0.00013337823504116386	-0.04487971886992455	-0.004943775520659983	-0.004968986273743212	-0.004117935574613512	0.016607068851590155	-0.017956706024706365	-0.007000860450789332	-0.005681182588450611	-0.003649025563577033	-0.0039037278341129424	0.004126588935032487	0.002513667828796326	-0.013582621114328503	-0.0021649938100017606
pepE	4.057734266098123e-05	-0.010564292417839169	-0.002667223575990647	-0.0008773426769766957	0.0016056796826887875	0.006386107583530247	-0.023228849694132806	0.055128941424190996	0.005848576272837818	0.012825882262711592	0.006399483308196068	-0.010640066154301166	-0.045742061707269716	-0.003565838080830872	-0.003677719682455063
valT	0.0012493281043134629	0.001641740589402616	-0.00029017962398938837	0.008019177531823516	-0.01424277869053185	0.03492458317428827	-0.0042559875128790736	-0.003952662409283221	-0.0010332887462573125	-0.00034289562363592704	0.0004668068690807559	0.03330208919942379	-0.004973647953291614	-0.00459686666727066	0.0003889464327949099
b0582	-0.0028931800602003933	-0.016182064712047577	-0.01157812999561429	-0.007720924522727728	-0.004595185550861061	-7.251777526107617e-05	-0.00969230143353343	0.0011075482208980248	-0.00028292601826251484	-0.0018132717158145367	0.012971035819500685	0.004713287530466914	0.004836926388228874	-0.03723621759563685	-0.0031874712742865088
fadI	-0.0034503212105482816	0.003269777700770646	-0.0027914798469282688	0.006942834770306945	0.0032671722560189665	0.025824182331562043	-0.015572617268189788	0.00031301155206165277	0.0020045285765081643	-0.002380957430037838	0.0056710615707561375	-0.008613681066781282	0.001568956316044801	-0.003559030252508819	-0.0011361527896951884
hsdR	-0.002904464085586369	0.007858136533759535	-0.0008190183923579752	-0.007709201308898628	-0.0009270391368772834	0.005261175860650838	-0.00874661079607904	0.007620619027875364	0.00025670731940863334	0.0006337570842125464	0.003006586893461645	-0.0025890337373130025	0.0008665732304332076	-0.004253126489929855	-0.0029301591753028333
ileV	-0.0045174698205664755	-0.007131898072548211	-0.015097626093775034	0.004666839744895696	-0.004436427266336977	0.0043151289084926246	-0.018832019343972207	-0.0018172931345179677	-0.0037995403818786144	-0.0033365822514990367	0.008148930734023452	0.005235203634947538	-0.0012156042304199964	-0.026022875625640155	-0.006798135475255549
eno	0.0001767994710826315	-0.0012160535459406674	0.0021311216824688017	0.005545724621042609	-0.000608138755778782	-0.0055700211552903054	-0.003614680776372552	0.003525482031982392	0.0009231638454366475	0.0006113746796078217	-0.008862423803657293	-0.00593180600553751	-0.005477590693991227	0.0021127489116042853	-0.002807716999668628
yfdL	0.0007483852829318493	-0.0007892386347521096	-0.00302514870185405	0.001972542342264205	-0.0031908045499585568	-0.006426296886056662	-0.009591982318088412	0.006488075205124915	0.0003910597745561972	-0.0009305890774388001	-0.0002577969603589736	0.013886146675795318	0.0009628316644471874	-0.004894133382476866	-0.004988425686024129
ycjW	0.0012833441828843206	-0.0042041714931838215	-0.0014204465597867965	0.004960420248098671	0.0009659537445986644	-0.009369756076484919	0.0027315976936370134	0.007651984868571163	0.0014296886720694601	0.001260826352237533	0.00042323143454268573	0.0050671877292916175	-0.001672656997580345	-0.002461725352331996	0.0015582258568610995
dxr	-0.0009276498173130676	-0.000427337383152917	-0.0001290102716302499	-0.001673716027289629	0.005439183986745775	-0.000490567396627739	0.0036932536703534425	0.0011066067637875677	-0.0011805032286792993	-0.002424091585990356	-0.006400053394027054	0.00817637131549418	0.00010772771202027798	-0.0011090698617044837	0.003983315229415894
ybaD	-0.0011140030180104077	0.0022383225010707973	0.002658132738433778	0.00860985898412764	-0.003076452275272459	-0.017116720881313087	0.006554388827644289	-0.0010387680144049228	0.00037018608505604787	0.0004292247715758171	-0.009402165096253157	-0.0161894803494215	0.001630300928064319	0.005624367529526353	-0.008393926788121462
rrnB	-0.0018938247591722757	0.00930865840986371	0.003368079634383321	-0.0023397809476591648	-0.0008502446667989716	-0.04610034875571728	0.024763760939240455	-0.006360972342081368	0.0018971889547538011	-0.0001244340902818535	0.009600166687741876	0.010421538678929209	0.004367529075166367	0.007781442990526557	0.003041136362589896
imp	0.028698494881391524	0.0017717984516639263	-0.005255116084590554	0.05154534418135882	0.0199063827842474	-0.06760228887200355	0.009719508234411478	0.005475653316825629	-0.003246145243756473	0.00034859231220844416	-0.019890783876180648	-0.09569338962435722	-0.0029615814424490176	-0.00733939116820693	-0.042911009788513185
ampH	0.0016799008520320057	0.0044503251416608694	0.005195910413749516	-0.02188446257263422	-0.06397390812635421	-0.014034423138946294	-0.005373460547998548	-0.009568845033645629	0.0022517036518547684	-0.0004344639120797391	-0.0130580541677773	0.8053740417957306	-0.0044947294209780825	0.0025819206540472804	-0.015564214205369353
ybaQ	-8.217623479140457e-05	0.0034302113601006566	0.001955221949610859	-0.003927785670384765	-0.0009703821578295901	0.01367055439390242	0.005315052205696702	0.006999128111638129	-0.002035434772260487	-0.0011034132148341153	-0.008785048620775343	0.0026618376886472107	-0.0032167531878137625	0.005590683957561851	0.008614354077726602
rrfB	-0.0031208446831442415	-0.0017985119624063372	-0.001606053722789511	0.0026380910421721637	0.01883379392325878	-0.0016592887928709387	-9.048534440807998e-05	-0.00991144179366529	-0.009791731145232916	-0.0005968046997546174	0.006319580427370966	0.0019737634854391215	0.0007697937656642802	-0.003371146149002016	-0.004065895290113986
crcB	-0.0005523845157586039	0.0022912523010745643	-0.0008642695494927466	0.00869908849708736	-0.003104703198187053	-0.00047961039876099677	-0.009925632905215025	-0.0035886057512834668	0.0016412207286339254	-0.0010504038956756871	-0.005600581825710833	-0.0026471086638048293	-0.0011701411771004547	0.00028585374529939146	-0.001446886721532792
yadF	0.0017418894229922445	0.002015370565932244	0.002201285792980343	-0.0026528549939393996	-0.003028117483481765	-0.0063144760299474	0.02466751154512167	-0.0024370217835530637	0.004487352608703077	0.0006969013480359656	-0.008109980104491115	-0.012729389611631631	-0.0017695886963776436	0.003997877635993063	-0.004271913599222898
allA	-0.006269952855072916	-0.03304789550602436	-0.007576893228106201	0.0025715374806895854	0.0002864634004072286	-0.004938793820329011	-0.02016177186742425	0.006604181518778205	0.009010262079536915	0.0024127190419282003	0.04288610614836216	-0.0023448286205530167	0.010150483270815337	-0.016180121675133705	0.022360856998711823
rplL	-0.001852085234131664	0.0027443152852356435	-0.004798882151953876	0.0005304063548101112	0.0029191284743137658	0.02466854440048337	0.036513748951256274	0.000377976684501391	-0.0022701533348299563	-0.003769614290535809	0.0013319346122443675	-0.0006340406776871532	0.0016143625982229161	-0.0063065427727997305	-0.009561814069747925
cspB	0.0014677878259681165	0.004266621707938611	0.003938563652336597	-0.0033416045480407774	0.0007524771796306595	0.03413377314805985	-0.03387216243892908	-0.012591521050781011	-0.0012523981335107238	-0.000765280875570915	0.005618017031811178	0.009688846971839667	0.003883001043921314	0.006182439099065959	0.011978780273348094
ygeR	0.0016069226467516273	0.003250530653167516	0.00026317307288991286	-0.0017501800472382457	-0.003423959594219923	-0.011740241963416338	0.001722709620371461	-0.007849780996330082	-0.00040061594059807246	-0.0017651827414716448	0.004720325767993927	0.0016463749820832163	0.0034021711739969543	0.0014165105717256665	-0.00019625821063527836
nhaA	0.0008946295187342912	0.0030227349838241936	0.002704240675084293	-0.00752691243775189	0.0019012496445793658	0.009934872426092624	-0.007934648366644979	-0.012906303983181716	0.0031265019555576147	-0.00042707216303517864	-0.000603868227917701	0.006771435420960188	0.0005481488363121647	0.0025879985094070437	0.003457258844282478
rrfE	-0.0012420376983936876	-0.0014981111069209874	-0.0029017912177369	-0.0008281917549902573	-0.004083906072191894	-0.018289831150323153	-0.005022226185537874	0.07953461028635501	0.003892123680561781	0.0025315152268003986	0.004236609702929855	0.005674459473229945	-0.010711910991357213	-0.0022745980694890023	-0.006069353152997792
agaS	-0.0020745252375490965	-0.002653481762390584	-0.001727196453139186	-0.0025245051155798138	-0.0013198376470245422	0.0028185228374786675	0.013086375147104264	-0.0023508630972355602	-0.004675366692245006	-0.0031574023522840567	-0.0032855530898086727	0.002936433458235115	0.0034120392239461823	-0.00335984209086746	-0.011049548536539078
fepD	-0.00010400885403214489	-0.0016898842202499509	0.0005358322628308087	0.004758721152320504	-0.003427293363492936	-0.004410731098614633	-0.03294127434492111	-0.0020327755506150424	-0.006294779093004763	-0.0006130123416281653	0.0022433521319180725	-0.005163045930676163	0.006368080417749034	-0.0007314860192127525	-0.0031132029555737974
[truncated: 628 more rows]
