# Supplementary material for: High-resolution temporal profiling of E. coli transcriptional response
Source: Nat Commun. 2023 Nov 22;14:7606. doi: 10.1038/s41467-023-43173-7 (PMC10665441; doi:10.1038/s41467-023-43173-7)
Supplement: Supplementary file 6 — Supplementary Dataset 3 [file 41467_2023_43173_MOESM6_ESM.xlsx]

## Sheet: Sheet 1 - Supplementary_Data_3
Supplementary_Data_3
	Cr_1	Cr_2	Cr_3	Cr_4	Cr_5	Cr_6	Fe_1	Fe_2	Fe_3	Fe_4	Fe_5	Fe_6	Cd_1	Cd_2	Cd_3	Cd_4	Cd_5	Cd_6	Zn_1	Zn_2	Zn_3	Zn_4	Zn_5	Zn_6	Cu_1	Cu_2	Cu_3	Cu_4	Cu_5	Cu_6	Pb_1	Pb_2	Pb_3	Pb_4	Pb_5	Pb_6
0	0.01795626765117049	0.03137976188212633	0.034901034571230415	0.06079789232462644	0.09757262274622917	0.13990255877375601	0.008079725597053767	-0.0030102887819521127	0.00991665467619896	0.029080893862992525	0.04213241152465343	0.058749724477529526	0.21249141842126845	0.27658630192279815	0.28850943118333816	0.30750793129205706	0.3242788264155388	0.36744816303253175	-0.007856976538896561	-0.01879454845562577	-0.020604508761316538	-0.029395575039088725	-0.024837291482836008	-0.02606410251930356	-0.01013731819577515	0.00882055220194161	0.010153497997671367	0.044322606585919855	0.04207230754196644	0.059423221983015535	-0.25110310286283494	-0.292458570599556	-0.26906423538923263	-0.15030282661318778	-0.0976717810332775	4.657711067199707
1	-0.001575445884373039	-0.003359313898254186	0.009763434873893856	0.006614342462271452	0.004798393030650914	0.014257869850844145	0.09996844671666621	0.06987889893352986	0.20398574814200401	-0.05084268305450678	-0.17793772727251053	-0.2313500989973545	-0.0066646153246983884	-0.0054360714368522165	-0.017621742282062768	-0.012813123716041446	-0.021221950203180313	-0.019986065942794083	0.10529721982777118	0.3232641136646271	0.48435375839471817	1.1254776644706725	1.6255714249610902	-1.3132890117168428	0.0022389534034300594	0.019383611027151346	0.012114469017833472	-0.019013013783842327	-0.028240230567753315	-0.00886659000068903	0.009363148440606893	0.012806790824979543	0.017179908473044635	0.030071935262531043	0.03744418177753687	0.048224769979715344
2	-0.011386219011619687	-0.01702922897413373	0.023134236596524714	0.03278857391327619	0.060766607858240604	0.09708969026803971	0.12535181149840355	0.20671334698796273	0.6463425081968307	5.685045523643494	0.186834746748209	0.22094303920865058	0.07835980370640755	0.253505185842514	0.20619430050253867	0.3519709768891335	0.4566664943099022	0.5466905200481414	0.036483140811324116	0.023077923376113176	0.01267854736186564	0.08806671664118766	0.050522582940757274	0.07404484748840331	-0.013234622208401561	-0.013330548014491796	-0.010000664973631501	-0.033782871402800084	-0.0485271842032671	-0.051036999449133875	0.022253471463918685	-0.016555291954427957	-0.030652538277208805	-0.040465742982923984	-0.03926871474832296	-0.04982050858438015
3	-0.030751555748283862	0.002236792535986751	0.07642600752413273	0.06850442819297314	0.09072492890059948	0.09759577468037606	0.016241378393024208	0.027057797648012638	0.01386219786480069	-0.025482986252754927	-0.09019281998276711	-0.1305302846431732	0.508301545381546	1.1308879935741425	1.9167354643344878	2.623294892311096	3.3205262064933776	3.8666703367233275	0.02707481548190117	0.14040173083543778	0.2420928379893303	0.2956684222817421	0.3095545083284378	0.2930941742658615	-0.013531847484409809	0.03309814620763064	0.05330159015953541	0.04390319932252169	0.046272889114916324	0.05205473311245441	0.01052350209094584	0.041569602377712726	0.05565434921532869	0.08335203818976879	0.11751575268805027	0.13899798154830934
4	2.0254152822494507	3.2102981400489807	3.668045117855072	3.747616243362427	4.007229809761047	3.984640257358551	-0.12686283901333809	0.001052863794611767	-0.07693637251853942	-0.12711622804403305	-0.09384645968675613	-0.09817388415336609	0.04592978660017252	0.07785603240132331	0.017237059343606233	-0.04600191555917263	-0.08261019855737686	-0.09239764176309109	0.0068306072428822515	0.005093329685041681	0.008666722825728357	-0.012285259533673525	-0.02256488686427474	-0.023263232838362454	0.011652735490351916	0.018878312688320874	0.024397726580500604	0.023294517528265713	0.028059622962027787	0.04370819792151451	-0.008622636059299112	-0.013282610606402158	-0.004225010997615754	-0.0035459643555805086	0.007391340201720596	0.00337218448985368
5	0.009783834097906946	0.01164302410557866	0.008860154701396823	0.04941534496843815	0.08017809554934502	0.08666265919804574	-0.049418548457324504	-0.020115342438220978	-0.035424769930541514	-0.04980718873441219	-0.06514485858380795	-0.09590381719172	0.002695591985248029	0.03195455927401781	0.035540550239384176	0.07084731839597225	0.05645926009863615	0.05762469969689846	0.05084406990557909	0.2385427337884903	0.3984933432936668	0.4712319484353065	0.5120591193437576	0.49407043904066084	0.07163060843944549	0.04420411314815283	0.07137543559074402	0.07412483111023903	0.11959813706576825	0.18349846214056015	0.8959277391433715	0.6509177535772324	1.1806241512298583	1.6832811629772186	2.1358194375038146	2.5456212615966796
6	0.008248402588069439	0.06216185912489891	0.05908520393073559	0.08431515105068683	0.07563218213617802	0.08073104910552502	0.27452809989452365	1.1168668723106385	2.543673524856567	3.7054914259910583	4.76256413936615	5.630860562324524	-0.0014039029192645103	-0.022788774296641348	-0.0062283316627144815	0.0010067581315524876	0.012471113158389925	0.011303438115864992	0.016912060538306833	0.2505711790919304	0.3594053968787193	0.45693265289068224	0.391646349132061	0.32007471174001695	0.003727381518110633	0.008852442977949977	0.036816411241889	0.06405908808112144	0.10941064074635505	0.13499756827950476	-0.00011273488235019613	0.0056758552743121984	0.003473814087919891	-0.018527403715997936	-0.03134147230535746	-0.04808940842747688
7	-0.018322658017277716	-0.02118978591635823	-0.023696379233151675	-0.015349130779504776	-0.02050992127507925	-0.02833092611283064	-0.03868032352998853	-0.07405059453099966	-0.06152104681357742	-0.055971234813332556	-0.03712821721099317	0.01580968175054295	-0.0111478756275028	-0.0025255758315324782	0.018719448037445546	0.034636779092252254	0.04539458744227886	0.059402957744896415	0.5636609841883182	1.8240000256896018	3.6770573461055758	5.531671221256256	6.574103465080261	7.431243534088135	-0.014001887692138552	-0.005983784298878163	-0.013668488562107086	-0.024214597959071396	-0.007231165221892297	0.0018393062395232107	-0.046648249551653864	0.018837372334674002	0.05266732260584831	0.09394307143986225	0.14513718888163565	0.18008326217532158
8	-0.005225589633919298	-0.015053708152845503	-0.007105969102121889	0.0023106011410709473	0.006154399449005723	-0.003095907595125027	0.006942614139989018	-0.03559325048699975	-0.041409452259540555	-0.10742208987474441	-0.16660838112235068	-0.1815518307685852	0.002443840518826619	-0.007197985975071788	-0.011126265255734324	-0.01849315145984292	-0.032099774572998285	-0.040224514342844485	4.067780404090882	4.1077399563789365	3.889632623195648	3.6156037878990173	3.5265968585014345	3.404654839038849	-0.00011523083364409103	0.0004765792437683558	-0.00413657259894535	-0.010696355914697052	-0.01787836605682969	-0.01881558056920767	0.012760032154619693	0.013146790014579891	0.0181239659152925	0.015440716175362468	0.01028732961975038	-0.0033139454650518018
9	-0.004722601083298045	-0.016387403067425792	-0.0013439599073952042	0.006683289358835578	0.010866776578610831	0.013376787285241916	0.00756137639688081	-0.03819274199924555	-0.03685891506520201	-0.14168918195618205	-0.17523467343255697	-0.21280118679425802	-6.849925811837304e-05	0.0014756040570746227	-0.003022405066448881	-0.0018719816959115218	-0.015612165903650135	-0.014887149036155048	-0.08435721973697823	7.207841425056917	6.91654084102217	5.226071443902441	6.901170983371965	7.459455449897122	0.005527095294119902	0.006879531493668546	0.010730480029056948	0.0043542125649436055	-0.00020884544622287694	0.00234565475158932	0.0002537530823049685	0.01697184879287898	0.02789322475352919	0.029434664242238884	0.03672789537673255	0.04389808829649385
10	0.005558894760906696	0.015220310930162668	0.004964200342074037	0.012795634986832737	0.002989896759390831	-0.007271516406908631	-0.08850490011274814	-0.06887645021080971	-0.19454104229807853	-0.15150565043091774	-0.1396689686179161	-0.18408240512013435	-0.029721174854785204	-0.08535510562360286	-0.08992436118423938	-0.06371497295796871	-0.03738481145352125	-0.04692909047007561	-0.00735508453566581	0.00779951827134937	-0.00020571097891661339	0.030281479209661483	0.06233418416231871	0.05476364329457283	1.2108394968509675	1.5745350706577301	2.2754502081871033	2.893652219772339	2.7497793221473694	3.1163739728927613	-0.009718315107747913	-0.008334187669679522	-0.013694947101175785	-0.016359396819025276	-0.029009735006839038	-0.04294294018298388
11	0.06228748314082622	0.2011380137503147	0.4340325310826302	0.8161779862642288	1.3637754178047181	2.635316302776337	-0.017848312258720397	-0.010512108169496059	-0.022905838284641503	-0.026397053524851798	0.024584735613316297	-0.018172754403203727	0.0012969181768130512	0.011659338809549809	0.07307147920131683	0.0758744253218174	0.12763446435332299	0.1569049108028412	0.0017345684622341651	0.013405502862296999	0.08153962284326553	0.029649253450334073	0.02559190117754042	-0.0005074277651146986	0.0040038116555660965	0.0024534456268884243	0.00870344191789627	0.010436149258166551	0.03255249850451946	0.050703349635004995	-0.02215192958712578	0.016437607370316982	0.053187679164111615	0.0813769606500864	0.07617760919034482	0.08363256573677064
12	-0.0013297417019465826	-0.013041011181222388	-0.016794127748762988	-0.015314657342092818	-0.014520593009978891	-0.01809933986963637	-0.053835609860448955	-0.058190682386777486	-0.1638862892805812	-0.09835715412375438	-0.09392965762281275	-0.10233200552413263	0.002595765448136098	-0.0019905973667298524	-0.003960557792515281	-0.014452876814876694	-0.02477705180196159	-0.035403625635677075	0.6150475165930139	3.6799278011523096	4.962795073727527	5.311140968138913	3.0577091683959026	2.0389272764504676	-0.007191327714686652	-0.012388862905103758	-0.010086141117141548	0.00010548525416931833	-0.006293365456926894	-0.029419169301189572	-0.009363343393575984	0.006477843549588894	0.0006808766335002091	-0.01645353241649692	-0.03402134738385632	-0.042461017995977395
13	-0.012903088219463826	0.00403049430809915	0.027891637571156026	0.0176337961666286	0.021901389975100757	0.006987124551087618	0.6008491969108581	3.390156650543213	0.4177128908038139	0.28328366845846176	2.1319427824020387	0.00454057265073061	-0.06979738339781762	-0.10883274808526039	-0.13338282689452172	-0.09335033297538757	0.006518571698106826	0.013182091722264887	0.0021504046488553287	-0.0011998768444755115	-0.004816796293016523	-0.01724236792884767	-0.0449599776789546	0.04556286606937647	0.3105138576030731	0.5172117620706558	0.6167451757192611	0.7415617257356644	1.000829222202301	0.5534992045164109	0.06252841752022505	0.10893004968762397	0.132667642980814	0.14160069867968558	0.15941435873508453	0.17591859936714171
14	-0.00661843222565949	-0.023817379530519246	-0.04863916609436274	-0.048805877938866614	-0.035043901428580285	-0.06827117919921875	0.026246197260916232	-0.011932311989367008	0.11128089420497417	-0.12761463448405266	-0.19795167267322542	-0.2708675789833069	0.05323687136173248	0.12067245543003083	0.12767215564846993	0.057699855156242846	0.0020759809226728976	-0.05459814075380564	0.010111278491094708	-0.03624390598386526	0.00885195329785347	-0.07600251913070678	-0.1267885348200798	-0.11062604680657387	-0.395422069132328	-0.4321006402373314	-0.19063592150807382	0.5765424239635467	1.2975299859046936	1.700488691329956	0.023488516621291637	0.044426673874259	0.08767314158380031	0.010842810310423374	0.08508851818740368	0.06371715225279331
