# Supplementary material for: High-resolution temporal profiling of E. coli transcriptional response
Source: Nat Commun. 2023 Nov 22;14:7606. doi: 10.1038/s41467-023-43173-7 (PMC10665441; doi:10.1038/s41467-023-43173-7)
Supplement: Supplementary file 7 — Supplementary Dataset 4 [file 41467_2023_43173_MOESM7_ESM.xlsx]

## Sheet: Sheet 1 - Supplementary_data_4_
Supplementary_data_4_new
	Cr_1	Cr_2	Cr_3	Cr_4	Cr_5	Cr_6	Cr_7	Cr_8	Cr_9	Cr_10	Cr_11	Cr_12	Cr_13	Cr_14	Cr_15	Cr_16	Cr_17	Cr_18	Cr_19	Cr_20	Fe_1	Fe_2	Fe_3	Fe_4	Fe_5	Fe_6	Fe_7	Fe_8	Fe_9	Fe_10	Fe_11	Fe_12	Fe_13	Fe_14	Fe_15	Fe_16	Fe_17	Fe_18	Fe_19	Fe_20	Cd_1	Cd_2	Cd_3	Cd_4	Cd_5	Cd_6	Cd_7	Cd_8	Cd_9
zntA	0.0516786	0.0466328	-0.00531352	-0.0783453	-0.149318	-0.216176	-0.276162	-0.324428	-0.364858	-0.395521	-0.41591	-0.43495	-0.453518	-0.469891	-0.481858	-0.490866	-0.497494	-0.501533	-0.502097	-0.507552	-0.054832	-0.108826	-0.157256	-0.201188	-0.208785	-0.211755	-0.203222	-0.18764	-0.167929	-0.141684	-0.11508	-0.0936238	-0.0694938	-0.0450907	-0.0139346	-0.00137879	0.0140235	0.0329734	0.0411187	0.0671192	0.1212	0.0919539	-0.0439157	-0.223326	-0.407114	-0.580014	-0.731671	-0.866042	-0.970611
rpoS	-0.0106224	-0.0186365	-0.0107989	0.00804361	0.011454	0.018846	0.0288118	0.0422559	0.052431	0.0680425	0.089609	0.0983063	0.0905251	0.0833704	0.0829376	0.0746995	0.075823	0.0735322	0.0757993	0.0809385	-0.000345353	0.0201367	0.0188929	0.01507	0.00547343	-0.0169475	-0.0142162	-0.0198021	-0.0247585	-0.0268779	-0.0240876	-0.0164681	-0.0144859	-0.0134866	-0.0151009	-0.0137861	-0.0158095	-0.0117801	-0.00519936	-0.000966425	-0.00784738	-0.00114524	0.0021065	-0.000871531	0.00797108	0.0131184	0.0263095	0.034901	0.0424509
rihC	-0.00686002	-0.0104662	-0.0029065	0.00255015	0.0112604	0.00871549	0.00708251	0.00855781	0.0159746	0.0161993	0.0245854	0.0352398	0.0379106	0.0325819	0.0332974	0.0388791	0.0471858	0.0577513	0.0704427	0.07369	0.00923476	0.0211453	0.0145695	0.0118886	0.0117699	0.00651992	0.0065865	0.0140311	0.0101375	0.00986743	0.0162216	0.018889	0.0204828	0.0194037	0.0229765	0.0220578	0.0187663	0.0261971	0.0349996	0.037872	0.0470067	0.142216	0.741152	0.0126533	0.0426757	0.0889923	0.0861716	0.104942	0.123645
ypfH	2.2e-05	-0.00384347	-0.00702649	-0.013478	-0.0161415	-0.0172544	-0.0223174	-0.0228472	-0.0260567	-0.0271231	-0.0281804	-0.0315709	-0.0326728	-0.030691	-0.0348359	-0.0404672	-0.0415945	-0.0456304	-0.0500396	-0.0509312	-0.00913007	-0.00866105	-0.015011	-0.0101881	-0.00397693	0.00160768	0.0135668	0.0223826	0.0301544	0.0387986	0.0481632	0.049263	0.0531352	0.0559984	0.0584523	0.0597602	0.0609073	0.0677375	0.0682472	0.0694298	-0.000567041	-0.00106226	-0.00102597	-0.00227647	-0.00405696	-0.00575094	-0.00666227	-0.00895275	-0.00671426
alsI	-0.00327314	-0.0130437	-0.00982318	-0.00323928	-0.00247991	0.00432042	-0.000426302	-0.00195448	-0.00708865	-0.00885011	-0.0171764	-0.0252008	-0.0286596	-0.0414501	-0.0441972	-0.0392919	-0.0433765	-0.043499	-0.0485668	-0.0499967	-0.00228687	-0.00153564	-0.0128457	-0.013329	-0.0205882	-0.0342207	-0.0352778	-0.0340938	-0.0316903	-0.0327779	-0.0299785	-0.0308687	-0.0212855	-0.01101	-0.00638281	-0.00413492	0.000318365	0.00368901	0.0105081	0.0181735	0.00492526	-0.0010627	-0.00558411	-0.0189014	-0.0256474	-0.0229577	-0.0186614	-0.0239871	-0.0230121
ygdQ	-0.00266736	-0.00756823	-0.0119845	-0.0149352	-0.0173367	-0.0165714	-0.0240558	-0.0267106	-0.031967	-0.0348071	-0.0357601	-0.0434237	-0.0552028	-0.0648651	-0.0761025	-0.086592	-0.0970657	-0.108355	-0.116966	-0.126126	0.001181	-0.00360161	-0.0123915	-0.0150731	-0.0165024	-0.0164704	-0.0155841	-0.0133085	-0.0127326	-0.00682774	-0.00219844	-0.00300717	0.000417228	0.00402785	0.0103967	0.00946483	0.00947758	0.0146742	0.0165989	0.0208995	0.0177414	0.0300904	0.0375818	0.0406842	0.0431809	0.0489993	0.0546982	0.0572698	0.0594582
yabP	-0.00251165	-0.00471584	-0.00445863	0.00226641	0.00740835	0.00941776	0.00855604	0.00429802	0.00188215	0.0017506	0.00611267	0.000899659	0.00367324	-0.00233825	-0.00714982	-0.00596501	-0.00728545	-0.00891215	-0.00767526	-0.00340655	-0.0164736	-0.0199034	-0.014902	-0.00823685	0.00225013	0.014112	0.0315165	0.0513227	0.0617146	0.07772	0.0917595	0.101193	0.113155	0.120875	0.128696	0.1301	0.13164	0.133884	0.139609	0.149146	0.0022334	0.00683372	0.0138022	0.0167259	0.0229875	0.0316306	0.0354313	0.0370261	0.0401179
ypfJ	-0.00144147	-0.00274237	-0.00550884	-0.00947595	-0.0128478	-0.017786	-0.0262683	-0.0295458	-0.033844	-0.0386691	-0.0415485	-0.0431329	-0.0455726	-0.0482233	-0.0523081	-0.0567424	-0.0604465	-0.0690742	-0.0759864	-0.0805627	-0.00967987	-0.0111849	-0.0118808	-0.00404545	0.00701468	0.0173904	0.0307826	0.0415365	0.0487126	0.0621839	0.0748749	0.0833183	0.0947511	0.107	0.117604	0.120928	0.128094	0.137028	0.144209	0.153199	0.0169863	0.0267779	0.0348104	0.0387098	0.0437751	0.0514743	0.0631241	0.0727819	0.0860434
talB	-0.00539431	-0.00267718	-0.000905106	0.00215508	-0.000830984	-0.00721279	-0.0193432	-0.0251031	-0.0288231	-0.0342996	-0.0403976	-0.042891	-0.0445158	-0.0518298	-0.0563479	-0.056784	-0.0591636	-0.0571459	-0.0499289	-0.0449416	0.00550422	0.0155736	0.0191378	0.0228759	0.0208676	0.0128947	0.00579127	-0.00201617	-0.0119642	-0.0135548	-0.0112601	-0.0141312	-0.00933926	-0.00273769	0.00397908	0.00205558	0.00821473	0.0172439	0.0253157	0.0354342	-0.0201014	-0.00387932	-0.00622799	0.0403556	0.0643407	0.103152	0.0914862	0.0626381	0.0593691
yqeI	-0.00839258	-0.0051779	-0.00457535	-0.00770717	-0.00200897	0.00190845	-0.00403875	-0.000333932	0.00140503	0.00131569	0.00623479	0.00421759	0.000234768	-0.00328295	-0.008031	-0.0104339	-0.0161719	-0.0205703	-0.0185371	-0.0171749	-3.54e-05	0.00550977	0.00455622	0.00118069	0.00340496	0.00610167	0.0120838	0.018418	0.0251453	0.0311473	0.045989	0.0481919	0.0545127	0.0644365	0.0738862	0.0798128	0.0909152	0.0974489	0.103507	0.110164	0.00552288	0.00805307	0.0083012	0.00918146	0.0103664	0.0113979	0.0125628	0.0151928	0.0200944
yabI	-0.00331448	-0.00596303	-0.00992733	-0.0154184	-0.0170578	-0.0205045	-0.029102	-0.0343193	-0.039664	-0.0425258	-0.0438237	-0.0486832	-0.0502556	-0.0542992	-0.0549101	-0.0571832	-0.061224	-0.0659587	-0.0650993	-0.0705757	0.000719245	-0.00377597	-0.00901919	-0.0119846	-0.0182558	-0.0220818	-0.0279015	-0.0319616	-0.0350508	-0.0335115	-0.0281407	-0.0277938	-0.0214926	-0.0142052	-0.00985486	-0.00696437	-0.00871134	-0.00452649	-0.00105224	0.00298312	0.00523284	0.00773714	0.00766934	0.00704158	0.00396345	0.00385622	0.00472747	0.00247262	0.00445957
hda	-0.00661934	-0.013119	-0.0178045	-0.0213444	-0.0266272	-0.0327804	-0.0402404	-0.0506935	-0.0566978	-0.0617352	-0.0682914	-0.0738763	-0.0814214	-0.0853123	-0.0896531	-0.0932884	-0.0962348	-0.100693	-0.102342	-0.102223	-0.0045095	-0.0116498	-0.0270184	-0.0373985	-0.0450106	-0.0553652	-0.0616297	-0.0675359	-0.0756343	-0.0755942	-0.0753128	-0.0795704	-0.0813158	-0.0819383	-0.0832811	-0.0901578	-0.0936268	-0.0930924	-0.0921071	-0.0901711	0.000698018	0.00147459	-3.02e-08	-0.00391125	-0.00887125	-0.0119802	-0.0149262	-0.0205215	-0.0238143
talA	0.00946725	0.0129364	0.0129995	0.0152804	0.0161822	0.015219	0.00490696	-0.00230025	-0.0104919	-0.0163649	-0.0229258	-0.0281469	-0.038537	-0.0444187	-0.0500453	-0.0535961	-0.0573306	-0.0634402	-0.0686994	-0.0733883	-0.0117239	-0.00501882	0.00759702	0.0260285	0.043364	0.0619655	0.0796907	0.0965212	0.107912	0.126804	0.147204	0.161736	0.177794	0.19192	0.207378	0.212764	0.22081	0.228872	0.238054	0.245483	-0.00142302	-0.00384082	-0.00116188	0.000512173	0.00281326	0.00513084	0.00876489	0.00821406	0.0107018
ygeH	-0.000289801	-0.00491933	-0.00672954	0.0023773	0.00344951	0.00853496	0.00225106	0.00744699	0.00978394	0.00947949	0.00668726	0.00578414	-0.00644729	-0.0113742	-0.0240621	-0.0285565	-0.0392281	-0.0433283	-0.0407717	-0.0341158	0.0131875	0.0301047	0.0341458	0.0442563	0.0484114	0.0473378	0.0448619	0.0421742	0.0235788	0.0186085	0.0107835	0.00573154	-0.0011835	-0.00140283	-0.00728257	-0.0154751	-0.0180923	-0.0250909	-0.0221042	-0.0266022	0.00565392	0.0113695	0.0111636	0.0157673	0.0206714	0.0219894	0.0311523	0.0303513	0.0309615
ilvI	0.00358205	0.00286389	0.00735805	0.014564	0.019877	0.0208956	0.0158973	0.0162548	0.0142104	0.0154366	0.0166697	0.00994014	0.00569074	0.00248752	0.00180135	-0.00135415	-0.00403141	-0.00519902	-0.00407683	-0.00161833	-9.82e-05	0.0026323	0.00173817	-0.00178041	-0.00690639	-0.00976551	-0.0151065	-0.0218734	-0.0276039	-0.0275959	-0.0241598	-0.0303769	-0.0288302	-0.0265674	-0.0214455	-0.0236192	-0.0263621	-0.0274018	-0.0302424	-0.0281515	0.00486413	0.00985163	0.0108557	0.0106434	0.0121024	0.0135824	0.0137997	0.0061203	0.00302271
yfgB	0.000687901	0.00388633	0.0121437	0.0213302	0.0278496	0.0306508	0.0273759	0.0303096	0.0305142	0.0303868	0.0282613	0.026957	0.0243378	0.0213433	0.0220809	0.021819	0.021552	0.0157706	0.0113959	0.00752776	-0.000470083	-0.00286893	-0.0117021	-0.0129226	-0.0132931	-0.0153015	-0.011998	-0.0103816	-0.00681053	-0.00352323	0.000513232	0.00405989	0.00528222	0.00765799	0.010705	0.0106677	0.0146708	0.0174939	0.0140499	0.0094657	0.000189906	-0.000212876	0.000535408	1.56e-05	2.41e-05	0.000297237	0.00191016	0.00212798	0.00356481
pfkB	0.000830031	-0.00389875	-0.011296	-0.019697	-0.0295984	-0.040042	-0.0528493	-0.0613882	-0.0668098	-0.0705878	-0.072166	-0.0722715	-0.0739438	-0.0737219	-0.0726916	-0.0732258	-0.0737485	-0.076814	-0.0759859	-0.0757742	-0.0159481	-0.0188942	-0.0149666	-0.00484563	0.00264527	0.00790026	0.0178673	0.0273458	0.0359664	0.0476968	0.0568643	0.0607673	0.0646714	0.0696895	0.0748879	0.0721435	0.0723988	0.0748698	0.07951	0.083347	0.00591609	0.00992578	0.0151541	0.0191749	0.0245701	0.030985	0.0359451	0.0367624	0.0419157
ygeY	-0.00832482	-0.0195736	-0.0249491	-0.0214537	-0.0187211	-0.0112192	-0.0139019	-0.00998848	-0.0101127	-0.00415246	0.0111234	0.0215798	0.0195433	0.0124704	0.0180226	0.0198038	0.0142025	0.0122507	0.0112424	0.010485	0.00717357	0.0232349	0.0267871	0.040274	0.046334	0.0483569	0.0498778	0.0554464	0.0582662	0.0673083	0.0720547	0.0704169	0.0740979	0.0823791	0.0824313	0.0866439	0.0878271	0.0876587	0.0872653	0.0940208	0.0123035	0.0428487	0.0701798	0.103313	0.147115	0.185268	0.213673	0.227518	0.235938
secM	0.00341977	0.00584737	0.0120095	0.0180005	0.0253339	0.0330352	0.0361927	0.0407127	0.0397051	0.0408035	0.0445974	0.0471605	0.0474961	0.0475276	0.048394	0.0478889	0.0504523	0.0533783	0.0575298	0.0621157	0.0160258	0.0244309	0.0184946	0.00978285	-0.00274325	-0.014812	-0.0228896	-0.0328089	-0.0434307	-0.0462524	-0.0466	-0.052623	-0.052882	-0.0519271	-0.0518821	-0.0607756	-0.0639771	-0.0638015	-0.0612869	-0.058623	0.00885221	0.0153693	0.0169928	0.0162831	0.0132912	0.0110208	0.00928322	0.00637607	0.00551355
iscS	0.0103453	0.0227281	0.0320487	0.032198	0.0324194	0.0357662	0.0346734	0.0375972	0.045741	0.0481958	0.0446679	0.0463973	0.0470046	0.0364461	0.0249355	0.0212884	0.020396	0.0282786	0.0266884	0.0382646	0.000663055	0.00597558	0.00863664	0.0173446	0.0220263	0.0217014	0.0275221	0.028014	0.0243812	0.0275507	0.0337083	0.0325135	0.0397329	0.0435004	0.0466921	0.0441434	0.0438468	0.0463336	0.0511204	0.049676	-0.0012904	-0.000487298	0.00264967	0.00577714	0.00537027	0.00453601	0.00511162	0.00436786	0.00660985
setB	-0.0149052	-0.0217669	-0.0271768	-0.0271702	-0.040373	-0.0502674	-0.0603247	-0.0722063	-0.0695612	-0.0682384	-0.0660857	-0.0715623	-0.0759717	-0.0768892	-0.0759379	-0.0811597	-0.0831283	-0.0915314	-0.0859858	-0.0943938	0.0139043	0.0291909	0.0331735	0.0351582	0.0333506	0.0418599	0.0435203	0.0410774	0.0399161	0.0431005	0.0478774	0.0479414	0.0502838	0.0543533	0.0655027	0.0599809	0.0599591	0.0609775	0.0668894	0.070895	0.000990205	0.00680597	0.0046761	0.00477053	0.00238855	0.0046495	0.00658118	0.00627932	0.00589334
ygiL	-0.00658483	-0.0112486	-0.0208626	-0.0225228	-0.0194362	-0.0210171	-0.0220479	-0.025048	-0.0251607	-0.0212916	-0.0130185	-0.0130713	-0.0110436	-0.0109442	-0.00607734	-0.0049087	-0.00752681	-0.00786228	-0.00240442	0.00136547	0.00838961	0.0187664	0.0267808	0.0373137	0.0424945	0.0395811	0.0431033	0.0437049	0.0457712	0.0479143	0.0575029	0.0546803	0.0665259	0.0636268	0.0710776	0.0679955	0.0664962	0.0680123	0.0724264	0.0728813	-9.72e-05	0.000713201	0.00228534	-0.000290246	0.000992742	0.00311627	0.00380235	0.000339298	0.00281159
yacL	0.00249228	0.00291752	0.00844632	0.0140942	0.0182934	0.0206572	0.0220325	0.0244639	0.0272764	0.0264431	0.0221259	0.0195465	0.0173386	0.0130125	0.0128989	0.0117061	0.00745136	0.000544998	-0.000436841	-0.00237826	0.0100438	0.0180913	0.0209214	0.0213311	0.0158731	0.00792167	0.000151269	-0.0109126	-0.0213905	-0.026418	-0.027919	-0.0266105	-0.0257215	-0.0248358	-0.0227921	-0.0220332	-0.0205101	-0.0167896	-0.0146289	-0.0102404	-0.000140422	0.00214803	0.00371702	0.0039292	0.00669144	0.00693776	0.00817693	0.00651497	0.00706917
iscR	-0.00124873	0.00438341	0.0130139	0.0175398	0.0171352	0.0104518	-0.00154585	-0.0145697	-0.0221911	-0.0307909	-0.0450586	-0.0595506	-0.0715455	-0.0861872	-0.096486	-0.108111	-0.123145	-0.138029	-0.149021	-0.156181	-0.0290978	-0.0235973	-0.0030726	0.0294987	0.0604384	0.0852546	0.115053	0.14367	0.169598	0.20136	0.231008	0.253389	0.276545	0.296063	0.315978	0.328685	0.34353	0.356193	0.368969	0.382669	0.000500015	0.00920712	0.0180635	0.0242802	0.0304507	0.0374435	0.0447028	0.0485016	0.0542944
crp	0.00339373	0.00623263	0.0123915	0.0169612	0.0198937	0.0215424	0.0161556	0.0119821	0.00680488	-0.00210491	-0.00674831	-0.0140168	-0.0220968	-0.0331852	-0.0427103	-0.0514996	-0.0588377	-0.060726	-0.0658708	-0.0690389	-0.0142028	-0.013369	-0.00877212	0.00224491	0.0125775	0.0174671	0.0226571	0.0271983	0.0313771	0.0410424	0.0493548	0.0489239	0.05499	0.0597043	0.0623053	0.0619662	0.0652516	0.0696954	0.0742486	0.0783904	0.0104416	0.0184466	0.0223202	0.0277401	0.0352608	0.0415016	0.0465231	0.0496416	0.0553503
eaeH	-0.00888718	-0.0235896	-0.0363515	-0.0423592	-0.0374459	-0.0389042	-0.0431367	-0.0441046	-0.0459714	-0.0472464	-0.044743	-0.0455265	-0.0398342	-0.0414578	-0.0351379	-0.0330437	-0.030688	-0.0318559	-0.0225148	-0.020876	0.0142693	0.0264631	0.0334949	0.0369553	0.0456855	0.0425843	0.0465017	0.0496463	0.0492901	0.0503891	0.052391	0.0484566	0.0461815	0.0470044	0.0480771	0.0463416	0.0452177	0.043619	0.0453436	0.0458855	0.0132697	0.0215046	0.0300308	0.0297992	0.0289562	0.0315167	0.0397714	0.0463386	0.0566092
proB	-0.00202957	-0.0065264	-0.0100001	-0.014259	-0.0182551	-0.0200202	-0.0223964	-0.0270206	-0.0294929	-0.0324364	-0.0356536	-0.0383486	-0.0418024	-0.0447385	-0.0481639	-0.0516058	-0.0582605	-0.0669473	-0.0727882	-0.0782318	0.00789848	0.0149474	0.0104504	0.00688812	0.00509424	0.00331648	0.00669108	0.0119577	0.016572	0.0252054	0.0355578	0.0458605	0.0557513	0.0638288	0.0708616	0.0695607	0.0730784	0.0752124	0.0762361	0.079706	0.00351248	0.00847863	0.0148114	0.0199833	0.0275634	0.035296	0.0421227	0.0435224	0.0484424
yfjL	0.0136299	0.0314291	0.052785	0.0722907	0.0906255	0.10191	0.111634	0.121481	0.12753	0.134814	0.144234	0.151676	0.157514	0.160177	0.165662	0.167961	0.172796	0.174136	0.179439	0.182773	-0.027591	-0.0391621	-0.0464008	-0.0422338	-0.0341815	-0.0233398	-0.00511827	0.0106003	0.0269018	0.0420096	0.0564024	0.0694947	0.0808727	0.0926262	0.10359	0.109635	0.11383	0.121524	0.125106	0.12842	0.00366104	0.0069711	0.00934369	0.0130232	0.0166906	0.0211439	0.0231063	0.0242505	0.027213
pdhR	-0.0011332	-0.000595421	-0.00445703	-0.00473436	0.000733574	0.0042275	0.00798476	0.011364	0.0121169	0.00331976	0.00577554	0.00809015	0.00652494	0.00686541	0.000289155	-0.00470808	-0.0062217	-0.00925257	-0.0110057	-0.0136328	0.0105435	0.0203943	0.0319271	0.0425963	0.0516861	0.0534711	0.0560503	0.054533	0.0527638	0.0553489	0.0592195	0.0654372	0.0731797	0.0732136	0.0743217	0.0707862	0.068621	0.0662512	0.0725075	0.074006	0.00456801	0.00632156	0.0106038	0.01473	0.0169751	0.0155356	0.0139251	0.0129715	0.00980242
ykgD	-0.00273894	-0.00554902	-0.00512976	0.000402688	0.0043342	0.00970348	0.00865252	0.00995129	0.0111224	0.00852582	0.00568021	-1.24e-05	-0.00550412	-0.0126436	-0.0168685	-0.0215865	-0.0265178	-0.0331968	-0.0387445	-0.0447038	0.0207661	0.0377528	0.0428058	0.042012	0.0374096	0.0290584	0.0240845	0.0172327	0.00958501	0.00892319	0.00697802	0.00298926	-0.000964864	-0.00564811	-0.00522733	-0.00397939	-0.00459229	-0.00776558	-0.00901253	-0.0110827	0.00202951	-0.000106136	-0.00892178	-0.0194501	-0.0262993	-0.0337121	-0.0426507	-0.0543896	-0.0635092
aroL	-0.00348528	0.00207651	0.0202811	0.0416271	0.0562911	0.067817	0.0700522	0.0739619	0.0743616	0.0713513	0.0638107	0.0505604	0.0362512	0.0289233	0.0254181	0.0229884	0.0226336	0.0224921	0.0211387	0.0228113	0.020633	0.0488681	0.0641562	0.0677103	0.0600188	0.0502535	0.0384839	0.0265118	0.015403	0.0107999	0.00950947	0.0081046	-0.000926799	-0.000509815	-0.0027132	-0.0119023	-0.0151703	-0.0166722	-0.0197167	-0.0173281	0.0104386	0.0217489	0.0282289	0.0288991	0.0255345	0.0187267	0.00841818	-0.0060786	-0.0206679
ydaQ	0.00669316	0.0162304	0.0309397	0.0440636	0.052808	0.0576118	0.0579997	0.0650046	0.0772384	0.0868326	0.0980572	0.108513	0.114893	0.113397	0.104463	0.0863563	0.0700425	0.0569802	0.0443133	0.0418547	0.0174621	0.0248585	0.0236775	0.0244774	0.0210963	0.0175057	0.0139051	0.0118968	0.00908906	0.00773088	0.0133759	0.022528	0.0233012	0.0277403	0.034095	0.0349275	0.0386411	0.0405394	0.0374313	0.0394196	-0.00274138	-0.00602318	-0.0114269	-0.0166567	-0.0219082	-0.0278011	-0.0299389	-0.0314904	-0.0288685
pykF	0.00877622	0.0159823	0.019293	0.0253563	0.0323899	0.0410038	0.0432252	0.0488236	0.0500201	0.0493693	0.0475522	0.0486088	0.0471343	0.0444336	0.0407666	0.0355458	0.0304226	0.0247891	0.0223786	0.0198662	0.00200263	0.00821155	0.00845386	0.0127984	0.0128158	0.0119603	0.0150219	0.0158639	0.0145473	0.0223553	0.0272763	0.027284	0.0292269	0.0323965	0.0339965	0.0310183	0.0335074	0.0372266	0.0371103	0.0375985	0.000423654	-0.000832524	-0.00452934	-0.00826444	-0.0101638	-0.0103613	-0.0105433	-0.014208	-0.0137772
gsk	0.00296687	0.00596591	0.0117675	0.0178976	0.0201167	0.0204616	0.0164886	0.0159086	0.014953	0.0114869	0.00645004	-0.000737502	-0.0071102	-0.011385	-0.016784	-0.0208304	-0.023979	-0.0327979	-0.0347886	-0.0338935	0.0075799	0.0130777	0.0133328	0.0156405	0.0189202	0.0198064	0.022339	0.0248606	0.0262167	0.0302967	0.0321518	0.0285788	0.0312238	0.0359896	0.0389021	0.0356224	0.0350192	0.0352692	0.0346393	0.0349684	0.00233381	0.00248849	0.0014922	-0.000176759	-0.0022624	-0.00436886	-0.00918851	-0.0152337	-0.0194657
serC	0.00217989	0.00387699	0.00543036	0.00702535	0.00882595	0.0127566	0.012529	0.0159402	0.0182744	0.0175897	0.0155307	0.014741	0.0147841	0.01385	0.0124517	0.010589	0.00928472	0.00321453	-0.000694654	-0.0028009	-0.00470496	-0.00460769	-0.00683282	-0.00743343	-0.00854154	-0.0107743	-0.0112198	-0.0127206	-0.0147345	-0.0104407	-0.00454227	-0.00391719	0.000351119	0.00212954	0.0035958	0.00231486	0.000990993	0.00184033	0.00457058	0.00697196	0.00584052	0.0128674	0.0162696	0.016052	0.0161437	0.0151244	0.0099679	0.0016003	-0.00116349
yohC	-0.00878719	-0.0209718	-0.0370956	-0.055043	-0.0743687	-0.0950862	-0.117683	-0.132777	-0.145152	-0.154263	-0.158819	-0.164864	-0.168912	-0.170779	-0.171226	-0.172872	-0.174694	-0.17878	-0.178714	-0.178377	-0.0354493	-0.0381064	-0.0158461	0.0204514	0.0536148	0.0798849	0.102336	0.122104	0.13682	0.155165	0.173409	0.185733	0.200272	0.21387	0.225786	0.232145	0.237622	0.241215	0.244767	0.250075	0.00619947	0.0157396	0.0246743	0.0300938	0.0345042	0.0392258	0.039581	0.0378248	0.0416083
sdhC	-0.00259989	-0.00741683	-0.0155654	-0.029138	-0.0439713	-0.0564348	-0.0693978	-0.0758848	-0.079638	-0.0824578	-0.0832326	-0.079905	-0.0746543	-0.0664147	-0.0552109	-0.0442648	-0.0337163	-0.0259418	-0.0155846	-0.00559704	0.00387156	0.0116035	0.0188855	0.0316263	0.0455689	0.0566148	0.0707481	0.0819157	0.0865663	0.0944622	0.0999749	0.0996672	0.102121	0.101011	0.100121	0.0945042	0.0896425	0.0872672	0.0863375	0.0863205	-0.00433039	-0.0101135	-0.015753	-0.0252488	-0.0338435	-0.0422499	-0.0504137	-0.0609927	-0.0663511
smtA	-0.00289317	-0.00791904	-0.0121249	-0.0120022	-0.0135282	-0.01832	-0.0251639	-0.0266808	-0.0277975	-0.0301852	-0.0350771	-0.0398139	-0.0459952	-0.0543312	-0.0612901	-0.069481	-0.0755637	-0.0807852	-0.0828636	-0.0844469	0.0151053	0.0274871	0.0281433	0.0280366	0.0238823	0.0187077	0.0151697	0.0107934	0.00313599	-0.000441895	-0.000509188	-0.00660026	-0.00672874	-0.00392942	-0.00428509	-0.00796554	-0.00602506	-0.0033069	-0.0017455	-0.00113715	0.0048045	0.00630231	0.00428202	0.00216485	-0.000617453	-0.00530996	-0.00741253	-0.0097763	-0.00783658
cysB	0.00777708	0.00990048	0.0123641	0.014308	0.0126878	0.00984426	0.00375127	0.00254234	0.00613245	0.0092143	0.00941398	0.00832434	0.0062732	0.0042295	0.00367318	0.00222194	-0.00163524	-0.00707439	-0.0111583	-0.0171533	-0.0061777	-0.0120702	-0.0221753	-0.0271442	-0.0337249	-0.0426096	-0.048115	-0.0539416	-0.0602141	-0.0611821	-0.0626354	-0.0669729	-0.0645423	-0.0620887	-0.0595482	-0.0598959	-0.0603917	-0.0602925	-0.0617234	-0.06247	0.00656762	0.0114639	0.014125	0.0125189	0.00456758	-0.00764144	-0.016286	-0.0227794	-0.0241144
csgC	0.000110608	0.00331343	0.0118862	0.0267267	0.039352	0.0496661	0.0515557	0.0599474	0.0655391	0.0705303	0.0749483	0.0731859	0.0690582	0.0613851	0.0550354	0.0503879	0.0462235	0.0423686	0.039588	0.0366762	0.0411047	0.0680822	0.0647153	0.0473211	0.0312699	0.00911051	-0.0122898	-0.0322136	-0.0480495	-0.0531564	-0.0563701	-0.0664641	-0.0717071	-0.076824	-0.0825442	-0.088751	-0.0960575	-0.100283	-0.10139	-0.102315	0.0100447	0.0179494	0.0231224	0.0257434	0.029714	0.0312247	0.0298984	0.0268244	0.0306097
mngR	0.00827801	0.0184143	0.032281	0.0475339	0.0598208	0.0701032	0.0738543	0.0792069	0.0789525	0.0765384	0.0743016	0.0718132	0.0666414	0.0624931	0.0561639	0.052307	0.0484057	0.0453869	0.0444018	0.0460084	0.00806468	0.0170422	0.0190846	0.0229112	0.0244957	0.0217035	0.0205895	0.015232	0.00582917	0.00355481	-0.000237564	-0.00793378	-0.0092109	-0.0125333	-0.0173904	-0.0220672	-0.0252582	-0.0266129	-0.0258479	-0.0228413	0.00395178	0.00864987	0.0126733	0.0134451	0.00885831	0.00573811	0.00350055	-0.00260875	-0.00637936
amiA	0.00574825	0.0107891	0.0149961	0.0226604	0.0278991	0.0269514	0.0233136	0.0209518	0.0176717	0.0190349	0.0179792	0.0159365	0.0125866	0.00974664	0.00768901	0.00541138	0.00210715	-0.000127121	0.000915894	0.00266352	-0.0060894	-0.000869074	0.00443452	0.00859742	0.0112127	0.0125086	0.0122557	0.0139015	0.0110021	0.0142485	0.0216037	0.0246488	0.0287784	0.037906	0.0452376	0.0472889	0.0524324	0.0582555	0.0646005	0.0683973	0.00414841	0.0120699	0.0160505	0.0192405	0.0209091	0.0220228	0.0230088	0.0217746	0.0269518
aroH	-0.000842693	-0.00032639	-0.000423292	-0.000155579	-0.000676815	5.17e-05	-0.00137364	0.00447854	0.00786173	0.00760304	0.00185718	-0.00157796	-0.00530209	-0.00714881	-0.00962867	-0.0127269	-0.0139422	-0.0136805	-0.0144258	-0.0153225	0.00552635	0.0149912	0.0147926	0.0141532	0.00785573	0.00905284	0.00227375	-0.00442151	-0.0128895	-0.0126519	-0.0132488	-0.0181617	-0.0173477	-0.0172231	-0.0176551	-0.0198958	-0.0197441	-0.0216863	-0.0231419	-0.0209314	-0.0153349	-0.0354243	-0.0516188	-0.0639569	-0.0701559	-0.0728405	-0.0758389	-0.0827225	-0.0848601
mviN	0.00740122	0.0163692	0.0204016	0.026165	0.0301655	0.0317897	0.0249093	0.0212498	0.0165983	0.0139728	0.0049018	-0.00266531	-0.011883	-0.0185195	-0.0216839	-0.0217227	-0.0204315	-0.0167921	-0.0119047	-0.00618656	-0.0250112	-0.0290899	-0.0281434	-0.0197881	-0.0045893	0.00783926	0.0244323	0.0455991	0.0669767	0.0872972	0.10487	0.116777	0.132886	0.154052	0.177617	0.193457	0.20618	0.216613	0.225192	0.23529	-0.0022708	-0.00219606	-0.00288015	-0.00410872	-0.00812207	-0.0112999	-0.0174281	-0.0274326	-0.0348078
tktA	0.00595534	0.0201353	0.0342523	0.0420671	0.0469078	0.0530438	0.0543109	0.0637395	0.0714179	0.0770692	0.0776937	0.0763341	0.0771557	0.0764108	0.0749694	0.0705201	0.0679334	0.0654511	0.0653022	0.0626453	0.0112378	0.0158651	0.0109457	0.00590187	-0.0080005	-0.0224658	-0.0281662	-0.0338464	-0.0385813	-0.0369809	-0.0386998	-0.0464751	-0.0476895	-0.0520654	-0.0543653	-0.0566597	-0.0605464	-0.0625084	-0.0609503	-0.0593097	0.00744882	0.00906103	0.00647945	-7.03e-05	-0.00225254	-0.00448824	-0.00504542	-0.00784488	-0.0108466
slp	0.00858043	0.0182699	0.0254514	0.0372922	0.0505234	0.0619947	0.067849	0.0788522	0.0852085	0.089475	0.0966992	0.104396	0.11078	0.116497	0.122649	0.128044	0.128303	0.125217	0.123788	0.120613	0.00174802	0.00956681	0.0139138	0.0144056	0.00850093	-0.00366699	-0.012656	-0.0236866	-0.0341294	-0.0371769	-0.03904	-0.0442963	-0.0425646	-0.0391136	-0.0361452	-0.0311615	-0.0293979	-0.0304968	-0.0293844	-0.0299929	0.0078044	0.013744	0.0175871	0.0172523	0.0130973	0.0079482	0.00380326	-0.000748152	0.000536546
ycjL	0.00894527	0.0184911	0.0283219	0.0345639	0.0396677	0.0455325	0.0451519	0.0438632	0.0410476	0.0375657	0.0372966	0.043067	0.0499742	0.0556021	0.0589836	0.0608469	0.0639509	0.0650999	0.0684397	0.0745401	-0.0016661	0.000240613	0.00175143	0.0108679	0.0169466	0.022642	0.0352236	0.0474607	0.0558014	0.0717579	0.0810032	0.0852212	0.0907398	0.0933798	0.0989222	0.103208	0.107209	0.11428	0.122087	0.127504	0.00644599	0.0143928	0.0213542	0.0257535	0.0323063	0.0377796	0.043672	0.0464912	0.0523146
ycgM	0.00288211	0.0100567	0.0155225	0.0233882	0.0313449	0.039799	0.0403394	0.0448112	0.0449392	0.0489981	0.0554999	0.0589699	0.0613615	0.060187	0.0610211	0.0622932	0.0624557	0.0592772	0.0611342	0.0623293	-0.0103394	-0.00828641	-0.00669993	0.00381812	0.0109231	0.0180016	0.0291864	0.0384155	0.0443389	0.0589651	0.0734538	0.0817866	0.095658	0.107681	0.119635	0.127926	0.133976	0.144418	0.151764	0.157252	0.00429045	0.00757644	0.0110397	0.0138471	0.0202773	0.0258696	0.0301394	0.0307824	0.033759
nuoM	0.00775356	0.0162386	0.0287486	0.0450154	0.0582239	0.0605026	0.0548663	0.0553227	0.0559042	0.0550083	0.0584994	0.0567013	0.0527445	0.0508115	0.0509931	0.0473367	0.0433913	0.0408354	0.0416399	0.0465938	-0.028554	-0.0354768	-0.0335883	-0.0195148	-0.00525428	0.00733508	0.0250756	0.0423807	0.056222	0.0720681	0.0899191	0.10489	0.11613	0.13082	0.146722	0.153664	0.160637	0.162236	0.172068	0.176255	-0.000430376	0.00121596	0.00298553	0.00304527	0.00642061	0.0134652	0.0183999	0.0177665	0.0226393
rfaD	0.00254566	0.0104418	0.0167065	0.0134217	0.00909153	0.0068874	9.35e-05	-0.00136989	-0.00574555	-0.00943466	-0.0128094	-0.0149424	-0.0209235	-0.0277574	-0.0350304	-0.0406037	-0.0435509	-0.0451961	-0.044062	-0.0486535	-0.00465306	-0.00512715	-0.0083946	-0.0055604	-0.00400805	-0.00201047	0.0109795	0.0250456	0.0378412	0.0574201	0.0752168	0.0879838	0.105156	0.117173	0.128922	0.139653	0.151036	0.161647	0.165908	0.169613	9.71e-05	-0.00305027	-0.00179937	0.00230004	0.0105936	0.0231464	0.0265985	0.0213781	0.0189055
ycjX	0.0102971	0.0229459	0.041091	0.0548808	0.0648084	0.0689299	0.0643588	0.0635114	0.063799	0.0616706	0.0596485	0.0533284	0.0393949	0.0286169	0.0228301	0.0180328	0.0138073	0.0096584	0.00606246	0.00396005	0.00400566	0.0127333	0.0127302	0.00940258	0.00393027	-0.00712502	-0.0197113	-0.0325318	-0.0464979	-0.0558343	-0.0587696	-0.0637433	-0.0643258	-0.0602302	-0.0590215	-0.0648756	-0.0701421	-0.0702962	-0.0659178	-0.060365	0.00595084	0.0128515	0.0186595	0.0216106	0.024248	0.0260029	0.0276056	0.0251508	0.0253006
ycjM	0.0183165	0.041836	0.070977	0.0968986	0.117711	0.137767	0.149219	0.160705	0.162654	0.162226	0.160217	0.152595	0.14621	0.138045	0.130765	0.122765	0.116186	0.112549	0.112907	0.111776	-0.0107009	-0.021343	-0.0393094	-0.0571151	-0.0789518	-0.0996288	-0.119177	-0.135155	-0.154734	-0.167	-0.176879	-0.190156	-0.195282	-0.194442	-0.191511	-0.195389	-0.196063	-0.192753	-0.184484	-0.176952	0.00522328	0.0076435	0.00888323	0.00890105	0.00682043	0.00311563	-0.00220059	-0.00945515	-0.0124087
insB_4	0.011863	0.0229536	0.0329959	0.0390795	0.0446313	0.0473653	0.0452292	0.0490035	0.0509458	0.0500195	0.0476616	0.0454205	0.0421205	0.0384704	0.0358125	0.0328552	0.0303714	0.0262328	0.0225019	0.0180673	-0.0190205	-0.027513	-0.0272462	-0.0160006	-0.00474273	0.00640119	0.0180221	0.0302811	0.0419224	0.0551163	0.0757745	0.0880879	0.096243	0.109782	0.120238	0.12268	0.123626	0.121789	0.123091	0.123421	0.00349865	0.00688645	0.0120111	0.0149151	0.0191504	0.0207819	0.0218786	0.0203947	0.0224852
murC	-0.0053274	-0.00979051	-0.00897131	-0.00726338	-0.00499925	-0.00557266	-0.00276239	0.00238693	0.00634438	0.0111072	0.032226	0.0431384	0.0483253	0.0526522	0.0672073	0.0717982	0.0768214	0.0770374	0.0827042	0.0872396	-0.00438464	0.00468871	0.0158961	0.0299076	0.0479451	0.0534775	0.0693354	0.0814087	0.0882398	0.0998788	0.112969	0.123837	0.137551	0.145396	0.151485	0.155618	0.160114	0.163927	0.167782	0.176685	0.00826147	0.0117563	0.0130563	0.0114061	0.0188319	0.0164754	0.0103396	0.00835672	0.016355
yncE	0.00608941	0.0197161	0.0427877	0.0663012	0.0916982	0.117282	0.140946	0.166722	0.189864	0.203853	0.21289	0.214504	0.204862	0.200615	0.201942	0.20653	0.216589	0.2251	0.236281	0.241051	-0.0191637	-0.0260471	-0.0272549	-0.0250659	-0.0230589	-0.0216564	-0.0190557	-0.017593	-0.0209916	-0.0166696	-0.00783631	-0.00121212	0.00637439	0.0139387	0.0225671	0.0284153	0.0346355	0.0399573	0.0477476	0.0521264	0.00517792	0.0041846	0.00622929	0.00958076	0.0135333	0.0184576	0.0183149	0.0116975	0.00624933
ycbR	-0.00824165	-0.014872	-0.0155314	-0.0107869	-0.00880524	-0.00887788	-0.0103636	-0.00621056	-0.00298628	-0.000237893	-0.00159234	-0.00368588	-0.00267913	-0.00219743	-0.0113801	-0.0151254	-0.0125783	-0.0135501	-0.00971261	-0.00458564	-0.00877023	0.0029573	0.0157562	0.0313944	0.0480806	0.0584039	0.0712172	0.0866774	0.0898865	0.0994616	0.105224	0.109979	0.119982	0.12902	0.138817	0.143244	0.14895	0.156339	0.164871	0.168245	0.00722521	0.00990554	0.0191684	0.02264	0.0268711	0.0328929	0.037092	0.0404354	0.0382202
hydN	0.00196871	0.000171613	0.00578327	0.00594342	0.018857	0.0208259	0.0175767	0.0260137	0.0394061	0.0482134	0.0582045	0.0578303	0.0614473	0.0602069	0.0594025	0.057998	0.0592499	0.0639758	0.0663051	0.0666152	0.00423961	0.0149574	0.0178142	0.0248303	0.030081	0.0279623	0.0309085	0.0265673	0.0267279	0.0274728	0.0313996	0.0305094	0.0338389	0.0408325	0.046251	0.0452307	0.0508517	0.0554013	0.0567828	0.0593863	0.00195243	0.00746894	0.00728178	0.00273357	-0.00351519	-0.0115039	-0.0176256	-0.0223091	-0.022815
mrcB	0.00499905	0.0175364	0.0236679	0.0320037	0.0395351	0.0417773	0.0349204	0.0320913	0.0216599	0.0201591	0.0205253	0.0188389	0.0114553	0.00634377	0.0025591	-0.0010134	-0.00612578	-0.0191223	-0.0254479	-0.0256857	-0.0306341	-0.0576781	-0.0776118	-0.0986165	-0.109113	-0.124199	-0.126581	-0.128901	-0.136301	-0.137396	-0.13845	-0.140785	-0.135415	-0.130865	-0.124764	-0.122064	-0.120645	-0.117596	-0.110258	-0.102383	0.00642391	0.0116427	0.0198239	0.0189067	0.0203708	0.0190435	0.0130783	0.00484137	0.00767906
yneJ	-0.00143798	-0.00239994	-0.00124106	0.00185286	0.00417384	0.00666828	0.00330418	0.0059529	0.00679994	0.00880945	0.0103022	0.00987578	0.00769706	0.00611649	0.00597256	0.00570835	0.00656563	0.00540191	0.00684748	0.00727845	-0.00616621	-0.0131918	-0.0253253	-0.031236	-0.0377293	-0.0460663	-0.0552013	-0.0652754	-0.0760598	-0.0814958	-0.0863908	-0.088961	-0.0869105	-0.0818249	-0.0773519	-0.0775819	-0.077834	-0.0737488	-0.0683745	-0.0653724	-0.0190983	-0.040592	-0.0595219	-0.0778506	-0.0914678	-0.101882	-0.108399	-0.116953	-0.123725
ycbB	0.00148081	0.000349664	0.0028296	0.0105181	0.0238841	0.0345463	0.0400592	0.0478152	0.0482719	0.0303293	0.00650565	-0.0104843	-0.0238596	-0.0292101	-0.0352494	-0.0368472	-0.030105	-0.0205914	-0.0139864	-0.0128095	-0.0257448	-0.0353972	-0.0305547	-0.0167982	-0.0041412	0.0025329	0.0068597	0.00994933	0.0126514	0.0196785	0.0297672	0.0353646	0.0409994	0.0496851	0.0591259	0.0631915	0.0658088	0.0698075	0.0709121	0.0727825	-0.0115734	-0.0145113	-0.0116633	-0.00962117	-0.00968637	-0.00769772	-0.00625513	-0.0119655	-0.0108998
hycB	-0.00743122	-0.00597456	-0.00528779	-0.00568197	-0.00653678	-0.00514144	-0.00916953	-0.0118583	-0.0109487	-0.0125301	-0.00860947	-0.00801139	-0.00765665	-0.00845761	-0.0115114	-0.015537	-0.0231719	-0.0294929	-0.0299799	-0.0315765	-0.00663628	0.000122106	0.00605052	0.0129968	0.0191709	0.0242537	0.0298465	0.0369366	0.03909	0.0418574	0.0496436	0.0526218	0.059093	0.0637949	0.0656714	0.0701246	0.0726923	0.0780283	0.0800588	0.0847756	0.00933206	0.0126092	0.0178214	0.0163616	0.0131473	0.0154689	0.0149908	0.00841799	-0.00234877
fhuA	0.0136093	0.0212897	0.0250381	0.0272513	0.0307653	0.0335278	0.0273332	0.0277533	0.0278889	0.0278911	0.0282613	0.0300043	0.0307502	0.0290673	0.0198139	0.0132469	0.00660096	0.00276706	-0.00111968	-0.00262709	-0.025024	-0.0272602	-0.0237064	-0.0153422	-0.00810975	-0.00624867	0.00185296	0.00862819	0.0154581	0.0269833	0.0399131	0.0482101	0.0571843	0.0691885	0.0832777	0.0899114	0.100815	0.1076	0.110546	0.115379	0.00692788	0.0135507	0.0166869	0.0173665	0.0164892	0.0137224	0.0111996	0.00674877	0.00450493
ydiQ	-0.000578524	-0.00688885	-0.013371	-0.015755	-0.0221869	-0.0222079	-0.0267493	-0.0278518	-0.0310969	-0.0314698	-0.0274228	-0.0201184	-0.0236693	-0.0218751	-0.0192651	-0.0163651	-0.0183665	-0.0189242	-0.0181164	-0.0134638	0.00765848	0.0220088	0.0382858	0.0497719	0.0558756	0.0586622	0.0656098	0.0664638	0.0678012	0.0688142	0.0739943	0.0742338	0.0808084	0.0806903	0.078589	0.0800528	0.08056	0.0819795	0.0842423	0.0842958	0.00766471	0.0113812	0.0153028	0.0168576	0.0190418	0.0182405	0.0208383	0.0216137	0.0223661
hemG	0.00428241	0.00901427	0.0131806	0.022049	0.0343001	0.0468701	0.0568406	0.0690989	0.0709246	0.0786759	0.0853328	0.0975368	0.0955597	0.0918575	0.0927782	0.0910715	0.0977329	0.100636	0.112734	0.12157	-0.00855896	-0.0101679	-0.0119843	-0.00331042	0.00907118	0.0151854	0.0242216	0.0349288	0.0446884	0.0580811	0.070607	0.078651	0.0856272	0.0972046	0.103364	0.113141	0.117936	0.124446	0.133595	0.140043	0.00327382	-0.000837848	-0.00579543	-0.00892209	-0.0116504	-0.0174193	-0.0182193	-0.0252118	-0.0278175
cueO	-0.00257499	-0.00593674	-0.00532821	-0.00699516	-0.0109204	-0.0144977	-0.0206808	-0.0234076	-0.0246743	-0.0250112	-0.030305	-0.029245	-0.0159563	0.0215596	0.0621556	3.81475	-0.0886599	-0.0929386	-0.09772	-0.10132	-0.0171993	-0.00449069	-0.0047087	0.00209071	0.000377453	0.0165539	0.0185587	0.0108104	0.0226362	0.0225116	0.0300721	0.0403925	0.0377525	0.0467707	0.0485494	0.0418821	0.0396016	0.0390989	0.0387891	0.0520823	-0.000382439	0.0016484	0.00618114	0.0101816	0.0153961	0.0202392	0.0256704	0.0301785	0.0369947
rpoH	0.00697522	0.0140633	0.0213046	0.0258729	0.0291635	0.0308429	0.0290925	0.030063	0.02865	0.0291924	0.0284093	0.0274197	0.0241051	0.0206389	0.0168982	0.0121254	0.00922096	0.00381586	-0.000318243	-0.00392486	0.000157923	0.00664362	0.0058441	0.00626783	0.00422102	-0.00110747	-0.00489411	-0.00656473	-0.0122335	-0.0106507	-0.00804277	0.00437777	0.00599132	0.00963297	0.0130175	0.0108349	0.0137363	0.0167182	0.0180462	0.019183	0.00237229	0.00522532	0.00606686	0.00653717	0.00734309	0.00840668	0.00950047	0.00740661	0.00906368
b4285	0.00865704	0.0148633	0.0225592	0.0368036	0.0478821	0.0563921	0.0598772	0.0692369	0.0755703	0.0744125	0.0803529	0.0817235	0.0815463	0.0766306	0.0703367	0.0647434	0.0641441	0.0648672	0.0591295	0.0513633	-0.0170667	-0.0135877	0.00818592	0.0412966	0.0688738	0.0946122	0.119551	0.139765	0.156984	0.174745	0.185769	0.192749	0.199575	0.207131	0.210698	0.205207	0.199686	0.197714	0.196299	0.19741	0.0113747	0.0230085	0.0355727	0.0452681	0.0552187	0.065337	0.0745713	0.0802739	0.0863152
cusC	-0.0036036	-0.00533355	-0.00674019	-0.00470214	0.0012357	0.00856302	0.00899373	0.00756149	0.00304819	0.00653986	0.00809734	0.00686871	0.0017209	-0.00284192	-0.00458197	-0.010676	-0.0143335	-0.0147595	-0.017405	-0.0185203	-0.00148569	0.0028351	0.00121349	-0.000474594	3.3e-05	0.00234826	0.00375491	0.00688846	0.00960068	0.0182671	0.0281882	0.0281967	0.0350745	0.0405425	0.050989	0.053076	0.0590515	0.0665334	0.0715787	0.0746632	0.00416986	0.00927328	0.0145163	0.015621	0.0154931	0.0198054	0.0196354	0.0169344	0.0191918
nac	-0.00437581	-0.0102516	-0.0150363	-0.014932	-0.0139011	-0.0146875	-0.0185689	-0.0156839	-0.0154738	-0.0118653	-0.00835233	-0.00629008	-0.00296762	-0.000414857	0.00028065	0.00195542	0.00395561	0.00531816	0.0118666	0.0179113	-0.00737044	-0.0128388	-0.0211839	-0.0224468	-0.0235627	-0.0245662	-0.0247744	-0.024525	-0.0225487	-0.0163876	-0.00903759	-0.00991246	-0.00327821	0.00452663	0.0106272	0.0111624	0.0177768	0.024301	0.0291451	0.0323716	0.00695678	0.0123785	0.0173907	0.0197317	0.0197285	0.0183555	0.0136761	0.0101867	0.00819426
yiaT	-0.000531174	-0.0073337	-0.00890082	-0.015064	-0.0190679	-0.0137468	-0.0050342	-0.0058854	-0.00707015	-0.00562405	-0.0123269	-0.0122476	-0.0170775	-0.0254008	-0.0308575	-0.029007	-0.0302428	-0.0356561	-0.0289761	-0.0345246	-0.013874	-0.0244849	-0.0377211	-0.0394497	-0.0423445	-0.0326798	-0.0180934	-0.0078544	0.000840002	0.0191548	0.0400181	0.0511703	0.0647942	0.0701768	0.0827611	0.0917692	0.100044	0.10325	0.110633	0.116151	0.00650312	0.00746052	0.00939813	0.00856936	0.0120228	0.0137846	0.015061	0.0152389	0.0125623
wrbA	0.00345584	0.00226662	-0.00185939	-0.00638253	-0.011001	-0.0159579	-0.0247168	-0.0295818	-0.034309	-0.036978	-0.0377232	-0.0374138	-0.0380122	-0.039406	-0.0413244	-0.0443851	-0.0471997	-0.049534	-0.0523098	-0.0544626	-0.0433656	-0.0664454	-0.0723618	-0.0598518	-0.0441648	-0.0265609	-0.00656609	0.012584	0.0233801	0.0397341	0.0558064	0.0641648	0.0764293	0.0867537	0.0958215	0.098412	0.103774	0.109052	0.11387	0.119232	0.00128188	0.00313175	0.00678549	0.0100137	0.0139123	0.0175589	0.0214395	0.022646	0.0263363
ybdR	0.0019591	0.000394791	-0.00499064	-0.0116326	-0.0188979	-0.0249642	-0.034574	-0.0374767	-0.0408416	-0.0455978	-0.0529933	-0.0618155	-0.0682728	-0.0749253	-0.0793338	-0.0816217	-0.0853831	-0.0913984	-0.0959187	-0.102751	-0.0046764	-0.0036078	-0.00042844	0.0242118	0.0473927	0.0637222	0.0796208	0.0943217	0.091258	0.0873743	0.0870222	0.0873523	0.0931016	0.10494	0.117975	0.124242	0.134642	0.148269	0.161932	0.176603	0.00707305	0.015343	0.0215017	0.0182181	0.0138484	0.0122846	0.0133686	0.0159409	0.0193955
yidK	-6.83e-05	-0.00803287	-0.0156894	-0.0245421	-0.0213571	-0.0240744	-0.0288547	-0.0247862	-0.0291493	-0.0319987	-0.0348918	-0.0342264	-0.0348171	-0.0446423	-0.0443596	-0.0540131	-0.0512196	-0.0576103	-0.061968	-0.0712829	0.00836222	0.0150811	0.0195533	0.0178194	0.015229	0.0107033	0.00837322	0.00174086	-0.0105783	-0.0116635	-0.0129617	-0.0191431	-0.0118436	-0.00382337	-0.00031146	0.00411967	0.00681587	0.0153228	0.0199129	0.0119842	0.00403455	0.00420886	0.0068237	0.00447337	0.00534337	0.00726732	0.007115	0.0069107	0.0116448
appA	0.00333726	0.0102364	0.0184885	0.0260579	0.0289591	0.0319586	0.0299426	0.0290289	0.0271551	0.0266235	0.0251168	0.0225686	0.0124572	0.00404798	-0.00138112	-0.00547444	-0.00770903	-0.0129658	-0.015906	-0.0179156	0.00878735	0.0265686	0.0394068	0.0492868	0.0564575	0.0585278	0.0605657	0.0643817	0.0667036	0.0749878	0.0865545	0.087427	0.0938939	0.103939	0.115099	0.116687	0.122818	0.126563	0.133214	0.140929	0.00435594	0.00918453	0.0104368	0.00938169	0.00616826	0.00517726	0.00603882	0.00136756	0.00226408
ybeR	-0.0119492	-0.00949269	-0.00547706	-0.000630333	-0.00269605	-0.00859886	-0.00946273	-0.0128135	-0.0244092	-0.0383319	-0.0275577	-0.0157561	-0.0202304	-0.0277185	-0.0221278	-0.0248408	-0.0424354	-0.0462621	-0.0497093	-0.0384513	-0.0129044	-0.0159918	-0.0216328	-0.0100543	-0.00278446	0.0180988	0.0125004	0.0181048	0.0379413	0.0610731	0.0729166	0.0753405	0.0957315	0.10355	0.125876	0.13504	0.129819	0.131134	0.127314	0.119314	-0.00162144	-0.0100682	-0.011915	-0.0135804	-0.02033	-0.0284904	-0.0275122	-0.0300169	-0.0345073
rsuA	-0.000379895	0.000315634	0.002671	0.00778225	0.0105821	0.0121856	0.010319	0.00781788	0.00556525	0.000215716	-0.000341768	-0.00749392	-0.0155248	-0.0210792	-0.0251377	-0.0282693	-0.029623	-0.0287565	-0.028919	-0.0303766	-0.000494574	0.00283841	0.00145907	0.00744491	0.0143698	0.0178561	0.0230602	0.0274806	0.0302174	0.0363581	0.043204	0.0458995	0.0506366	0.0560088	0.061545	0.0615687	0.0630539	0.0674332	0.0723294	0.0758795	0.00145512	0.00223843	0.000890514	-0.00115995	-0.00252171	-0.00609287	-0.00896223	-0.0155911	-0.0186866
yidR	-0.00644777	-0.00667098	-0.00428975	0.00127342	-0.00213235	-0.00375038	-0.00537141	-0.0119855	-0.0104185	-0.004785	-0.00225014	-0.0081521	-0.00748733	-0.011176	-0.016909	-0.0185644	-0.0287764	-0.0281171	-0.0204507	-0.0255341	0.0132098	0.0288509	0.0296908	0.0351399	0.0297552	0.0209448	0.0189529	0.0163066	0.00796683	0.0119077	0.0116598	0.001733	0.00205592	-0.00125997	-0.00253216	-0.010677	-0.0149438	-0.018301	-0.0172672	-0.0227978	0.00398551	0.00289947	0.00576781	0.00587628	0.00688096	0.00663728	0.00147476	-0.00346583	-0.00227112
phoH	0.00253284	0.00324869	0.00628907	0.0113655	0.0138363	0.0149001	0.0101977	0.0103682	0.0121956	0.0146291	0.015404	0.0134746	0.0113456	0.0101801	0.0103737	0.00884082	0.00618957	0.00432157	0.00489555	0.00869425	0.0156706	0.0249951	0.0230735	0.0148766	0.00173329	-0.0134879	-0.0226519	-0.0329232	-0.0392571	-0.0396715	-0.0361271	-0.0386975	-0.0367164	-0.0350879	-0.0320435	-0.0325369	-0.0294657	-0.0328426	-0.032904	-0.0292765	0.00309493	0.00824382	0.0110317	0.0156961	0.0221446	0.0287812	0.0374378	0.0423413	0.0499253
ybeU	-0.00654884	-0.0107282	-0.0106388	-0.00584674	-0.00762121	-0.0139924	-0.0156785	-0.0201138	-0.0271318	-0.0279832	-0.0267098	-0.0280491	-0.0333319	-0.044315	-0.0483967	-0.0575851	-0.0626416	-0.0680595	-0.0709265	-0.0714923	0.00391144	0.0100462	0.0105333	0.0174051	0.0229405	0.028537	0.0326319	0.0364108	0.0369886	0.0411949	0.044909	0.044088	0.0488632	0.0513461	0.0533076	0.0520827	0.05632	0.0586539	0.0593199	0.0595873	0.00300915	0.00780956	0.0112197	0.0113159	0.0128149	0.0176163	0.0221835	0.0244884	0.0295204
yfiC	0.00284656	0.00935986	0.0155229	0.0225163	0.0287012	0.0317988	0.0334033	0.0393363	0.0421092	0.0500119	0.0566202	0.0596277	0.0587722	0.0547948	0.0507613	0.0460892	0.0456371	0.0439709	0.044849	0.0472284	0.00865687	0.0155097	0.0105681	0.00744999	0.00357818	-0.0054166	-0.0104016	-0.0155869	-0.0236847	-0.0229474	-0.0215096	-0.023012	-0.0196254	-0.0126818	-0.00527295	-0.00634003	-0.00420727	-0.00333016	-0.00369319	-0.00629121	0.0052485	0.0118318	0.0158329	0.0151394	0.015166	0.0143439	0.0128038	0.00860666	0.00925191
yidH	0.00700006	0.0187351	0.0354609	0.0508255	0.06498	0.0717458	0.0699132	0.0699557	0.0690854	0.0670714	0.0644446	0.0574912	0.0476198	0.0407354	0.0348415	0.0322926	0.031713	0.0285354	0.0262579	0.0244499	0.00375187	0.00510474	-0.0029434	-0.00523352	-0.0092075	-0.010386	-0.00474222	-0.000853674	0.000552612	0.0115037	0.0219938	0.0269433	0.035232	0.0444053	0.0512016	0.0499841	0.0553103	0.0610467	0.0643253	0.0690395	-0.000238109	-0.00852338	-0.0196344	-0.0286286	-0.03664	-0.0396799	-0.0413199	-0.0448673	-0.0455623
ycjY	-0.00523325	-0.0110126	-0.0143413	-0.0136125	-0.013233	-0.0095436	-0.0140514	-0.0134317	-0.00987647	-0.00806226	-0.00730083	-0.01014	-0.0134859	-0.0165826	-0.0216538	-0.0258247	-0.03154	-0.0352689	-0.0386953	-0.0382619	-0.00887753	-0.00238345	0.0102852	0.0264826	0.0394323	0.0498715	0.0634742	0.076206	0.0831848	0.0987923	0.11346	0.122664	0.134257	0.147879	0.159305	0.164085	0.169416	0.170877	0.172565	0.177402	0.00478025	0.0128683	0.0193983	0.0278669	0.0351356	0.0403071	0.0482282	0.0513271	0.0558139
ubiF	-0.00305403	-0.0065098	-0.00301175	-0.00072849	-0.0024431	-0.00323517	-0.00952693	-0.00977282	-0.0150277	-0.0146613	-0.0151076	-0.0162336	-0.0216955	-0.025793	-0.0275122	-0.0271774	-0.0306913	-0.0357179	-0.0327709	-0.0318131	0.000514078	0.0102889	0.0111574	0.0122869	0.0125341	0.0118881	0.0137453	0.0182127	0.0220354	0.0292156	0.0353001	0.0382935	0.0492408	0.0599077	0.0714688	0.0810997	0.0927389	0.10208	0.106573	0.112416	0.00114308	0.00167787	0.000811687	0.00309183	0.00168783	0.00243588	0.0063011	0.00908917	0.0137517
yagY	-0.00130492	3.75e-05	0.000929953	0.00486059	0.000121368	0.00304357	0.000823652	0.0104363	0.00675168	0.0054629	0.00247214	0.0114241	0.0204342	0.0176781	0.0122135	0.00898321	0.0147159	0.00670333	0.00199295	-0.00331738	0.00603792	0.0226956	0.0240456	0.0257723	0.0276761	0.0229198	0.0197142	0.0202836	0.014343	0.0140346	0.0165295	0.0179945	0.0262292	0.0251843	0.0257009	0.0247946	0.0300426	0.0305409	0.0324241	0.032493	0.000268634	-0.00263799	-0.00290339	-0.00381776	-0.00631481	-0.00902618	-0.0135289	-0.0175722	-0.0158654
yajG	-0.00152603	-0.00134445	0.00299694	0.00585582	0.0087753	0.00959716	0.00274666	0.00311687	0.00317254	0.00539716	0.00852803	0.0085579	0.0078047	0.012057	0.0152884	0.0204517	0.0234209	0.0253362	0.0261211	0.0245671	-0.00364833	-0.0124761	-0.0287233	-0.0367829	-0.0409008	-0.042185	-0.0405404	-0.0358602	-0.0317346	-0.0258944	-0.0193114	-0.0140435	-0.0104847	-0.00752884	-0.00390044	-0.00535527	-0.00583153	-0.00322973	0.00240029	0.00896673	0.00427079	0.00928992	0.0108627	0.014455	0.01448	0.0113246	0.00739803	0.00165669	0.00185028
fepA	0.0138895	0.0391882	0.064187	0.0842766	0.0988802	0.108438	0.111118	0.116724	0.121099	0.118775	0.112607	0.102943	0.0946234	0.086798	0.0836515	0.0835399	0.0856761	0.0856818	0.0903812	0.0922686	-0.0619995	-0.0746521	-0.0661728	-0.0457686	-0.0171475	0.0145074	0.0509527	0.0816237	0.105953	0.1401	0.168875	0.192535	0.216774	0.240706	0.260649	0.270337	0.284421	0.299564	0.315622	0.327386	0.012631	0.015024	0.0104082	0.00661213	0.00434284	0.00350601	0.00489589	0.00691176	0.0113693
ybhE	0.00867859	0.0108335	0.0190609	0.0312171	0.0436681	0.0513241	0.0564545	0.0623029	0.0655655	0.0679838	0.0669332	0.0664169	0.0612099	0.0579174	0.0556717	0.0520981	0.0469654	0.0417618	0.0420958	0.0389266	-0.00642141	-0.0037575	-0.00336242	0.00276397	0.0099672	0.015657	0.0225331	0.0312214	0.0364913	0.0477759	0.0575811	0.0625263	0.0724543	0.084307	0.0956922	0.0978877	0.104612	0.114462	0.121861	0.12914	0.00407683	0.00543944	0.00642752	0.00629877	0.00525345	0.00421259	0.00485317	0.00280162	0.00249555
yagZ	-0.00599576	-0.0115994	-0.00690235	-0.00272216	0.000155856	-0.00455243	-0.00575512	-0.00936146	-0.00515573	-0.00422266	-0.002858	-0.00222478	-0.0021727	-0.00567616	-0.00642554	-0.00348486	-0.00134902	-0.0104754	-0.0156294	-0.0146063	0.00552227	0.0200383	0.029444	0.0421986	0.0441846	0.047037	0.0475934	0.0472953	0.0396984	0.041005	0.0448392	0.0362716	0.0336164	0.0304932	0.0283977	0.0257715	0.0217564	0.0185636	0.0139487	0.0143936	0.0025433	0.00704475	0.00993441	0.00572791	0.00435272	0.0101603	0.0054923	0.00139182	-0.000756985
mlc	-0.00278077	-0.00531523	-0.00314648	0.00643517	0.0126015	0.00538871	-0.00445411	-0.0090602	-0.00714571	-0.0022001	-0.00317688	-0.0101115	-0.0196127	-0.025487	-0.0298898	-0.0294413	-0.0318454	-0.0457294	-0.0620692	-0.0739246	0.018487	0.0271088	0.0148705	-0.00299958	-0.0203113	-0.0427138	-0.0573818	-0.0741742	-0.0889264	-0.0946965	-0.0951591	-0.100486	-0.10375	-0.0994313	-0.0966698	-0.101217	-0.106022	-0.11038	-0.107796	-0.107344	-0.00181353	-0.00464403	-0.0146353	-0.0261326	-0.0307389	-0.0383128	-0.0428006	-0.0467274	-0.052665
narX	0.00547214	0.00630299	0.00898558	0.00995165	0.0127823	0.0166948	0.0142921	0.0178201	0.0288	0.0274281	0.0253948	0.0297697	0.029148	0.0281601	0.0255733	0.0203492	0.0109383	0.00665019	-0.000690905	-0.0027706	0.0140649	0.027678	0.0415682	0.055965	0.0671357	0.0733151	0.0756257	0.0765049	0.0809359	0.0876698	0.0932577	0.0972858	0.0999918	0.10507	0.106589	0.103653	0.102753	0.10251	0.102629	0.104159	0.000736742	0.00682334	0.0118081	0.0167749	0.018846	0.0199456	0.0197602	0.0177923	0.0141953
ugpB	0.0418174	0.182699	0.412627	0.570697	0.654314	0.665737	0.634354	0.595862	0.556819	0.538375	0.536663	0.536233	0.533181	0.533768	0.559477	0.60211	0.647629	0.693122	0.739287	0.77765	0.153324	0.199324	0.144838	0.0552484	-0.0291896	-0.0998994	-0.156102	-0.205042	-0.24263	-0.268924	-0.287662	-0.304675	-0.320019	-0.333624	-0.347599	-0.364066	-0.385494	-0.406345	-0.426029	-0.442559	-0.0100709	-0.0172313	-0.0154444	-0.00773183	0.00103115	0.0127795	0.0246345	0.0337347	0.0435173
ykgI	0.0012473	-0.00177787	-0.00404139	-0.00656715	-0.00491731	-0.00289114	-0.00189861	0.00332822	0.00706226	0.0101495	0.0126586	0.0129856	0.0102299	0.00702017	0.00328857	-0.00230695	-0.00913007	-0.0181493	-0.027789	-0.0379568	-0.0101469	-0.0180677	-0.0289265	-0.032331	-0.0328158	-0.0347043	-0.0348876	-0.0343217	-0.0321409	-0.0253414	-0.0154233	-0.00809204	-0.000300575	0.00943714	0.0158644	0.0149082	0.0177441	0.0217715	0.0246946	0.0290204	0.00205379	0.0047827	0.00831308	0.0071656	0.00765515	0.00757393	0.0101128	0.00630905	0.00610903
pitB	-0.0028028	-0.00748131	-0.0144082	-0.0216999	-0.0297325	-0.0359964	-0.0447997	-0.0487897	-0.0525194	-0.055847	-0.0566396	-0.0537076	-0.0518164	-0.0527702	-0.053943	-0.0541036	-0.052384	-0.0531593	-0.0528279	-0.0520084	-0.00232164	0.00670777	0.0188137	0.0323261	0.0394761	0.0436943	0.0476972	0.0491011	0.0489532	0.0517798	0.0548023	0.0520866	0.0515165	0.0487299	0.0449084	0.0352574	0.0294982	0.0270304	0.0230872	0.0171135	0.00176969	0.0013629	-0.000882527	-0.00200293	-0.00265146	-0.00431876	-0.00228252	-0.000186605	0.00318871
yciI	-0.00290458	-0.00877726	-0.0128013	-0.0145208	-0.0147199	-0.0186701	-0.0251052	-0.0308589	-0.0350295	-0.0399815	-0.0461621	-0.0531199	-0.0596787	-0.0627967	-0.0669534	-0.0723853	-0.0791701	-0.0862514	-0.0859058	-0.0867962	0.00159408	0.000848507	-0.00259076	-0.00866843	-0.0200578	-0.0302032	-0.0374065	-0.0442674	-0.0510292	-0.0566083	-0.058594	-0.0613854	-0.0610459	-0.0635233	-0.0639117	-0.0685592	-0.0686967	-0.0659344	-0.0636923	-0.0609052	0.00398833	0.00641403	0.00860223	0.00746052	0.00355804	0.000128875	-0.00299938	-0.010165	-0.0190013
dctA	0.00181787	0.0086085	0.0188092	0.0206627	0.0193739	0.0167528	0.0111449	0.00986204	0.00407744	-0.00110062	-0.00580964	-0.0144056	-0.0210905	-0.0270014	-0.0334348	-0.0375388	-0.0406034	-0.044279	-0.0457399	-0.0465462	-0.00258908	-0.0094903	-0.0277629	-0.0395011	-0.0518075	-0.0623656	-0.0686025	-0.0758523	-0.0822213	-0.075985	-0.0694927	-0.0651404	-0.0591824	-0.054692	-0.0492257	-0.0502513	-0.0457744	-0.0421613	-0.0356981	-0.0277461	0.00227815	0.00397519	0.000221468	-0.00692091	-0.0108358	-0.0178883	-0.0225714	-0.0270356	-0.0245091
b0309	0.00295739	-0.00197563	-0.00331289	-0.00440452	-0.00312292	0.00198596	0.00113878	0.00828286	0.00109822	0.00293681	0.00678294	0.0127434	0.0112102	0.0152506	0.00617277	0.00280497	0.00476234	0.00309453	0.00964863	0.00681996	0.0144532	0.033207	0.0428194	0.0493779	0.0526916	0.0538421	0.0510141	0.0460715	0.0384962	0.035475	0.0352709	0.0306857	0.032801	0.0385952	0.0439415	0.0364155	0.0356419	0.0386395	0.0418407	0.0452772	0.0018428	0.00789097	0.0106213	0.0102628	0.0139723	0.0139349	0.0167433	0.0143381	0.0168685
fecA	-0.0040528	-0.00922426	-0.00513642	-0.0107868	-0.00722286	-0.00937551	-0.00899833	-0.0131301	-0.0181917	-0.00864651	-0.00474544	-0.00411014	-0.00408985	-0.00508079	-0.00375885	-0.00790257	-0.0113198	-0.00272878	-0.00153414	0.000324748	0.00924634	0.0230562	0.0374087	0.0454385	0.0535491	0.0604728	0.0628507	0.0615502	0.0582179	0.0596386	0.0632601	0.0645797	0.0655042	0.0642364	0.0685576	0.0709714	0.0713177	0.0660896	0.0710017	0.0715444	0.00111404	0.00612458	0.00266796	-0.00389583	-0.00626678	-0.00483544	-0.00135549	-0.00476076	-0.00690958
uxaC	0.00323354	0.00639355	0.00801378	0.0102688	0.010135	0.00182549	-0.00935555	-0.0137874	-0.0168621	-0.0220809	-0.031618	-0.0491385	-0.0630128	-0.0741268	-0.0828844	-0.0906276	-0.0962051	-0.102615	-0.10853	-0.111235	-0.0100436	-0.0214012	-0.0409538	-0.055054	-0.0656977	-0.0755638	-0.0807588	-0.0862458	-0.0887856	-0.0854596	-0.0824447	-0.0828409	-0.0738332	-0.0597264	-0.0512129	-0.0421877	-0.0312285	-0.0171339	-0.000423368	0.0145541	0.0052582	0.0100306	0.00830708	0.00613013	0.00105814	-0.00610034	-0.0111669	-0.0168457	-0.0156011
dppA	0.00301276	0.00656816	0.0135964	0.0196016	0.0241051	0.0256058	0.0198087	0.0192447	0.0180933	0.0147105	0.0118256	0.00346525	-0.00445592	-0.0134593	-0.0208412	-0.028585	-0.0365037	-0.0472227	-0.0539066	-0.0578601	0.00187637	0.00486601	-0.00216313	-0.00739709	-0.0134962	-0.0210974	-0.023738	-0.026997	-0.0295291	-0.0280842	-0.0243663	-0.0255056	-0.023447	-0.0201978	-0.0162833	-0.0178075	-0.0174585	-0.0159807	-0.0172966	-0.0191209	0.00313766	0.002197	-0.00385799	-0.010005	-0.0136352	-0.0146399	-0.0147918	-0.0181473	-0.0171785
yafK	0.000423936	0.00320889	0.00611967	0.00972201	0.0126029	0.0166374	0.0163598	0.0159676	0.0165997	0.020664	0.0248913	0.0297065	0.0352277	0.0380848	0.0419238	0.0460402	0.0493656	0.0507308	0.0545999	0.0579549	0.00199048	0.00657924	0.00332192	0.00604918	0.0060821	0.00268122	0.00476932	0.0055388	0.00243866	0.0070106	0.0108272	0.0082093	0.0112969	0.0123302	0.0132085	0.00846307	0.0105297	0.0164274	0.0206461	0.0252887	-0.00118092	-0.000924274	-0.00123689	-0.000810727	0.00130817	-0.000297705	-0.00382049	-0.00947908	-0.0105806
ychM	0.00134288	0.00241475	0.0150567	0.0300673	0.0379497	0.0424679	0.0419802	0.0477753	0.0514644	0.0519914	0.0548124	0.0539146	0.051366	0.0475708	0.0495077	0.0426941	0.0365731	0.0285062	0.0263042	0.0271619	0.0178874	0.035788	0.0401892	0.0408949	0.034688	0.0214019	0.0109432	-0.000871069	-0.013631	-0.0190331	-0.0221422	-0.0302572	-0.0306714	-0.0253442	-0.0234018	-0.0264746	-0.0303624	-0.0337395	-0.0329325	-0.0306156	-0.000277979	0.0030469	0.0115927	0.0162734	0.024528	0.0312569	0.0371383	0.0361025	0.037394
ppiA	0.00103649	-0.00053512	-0.0144503	-0.0269039	-0.0408449	-0.0538069	-0.0665123	-0.0735441	-0.0768948	-0.077878	-0.0778695	-0.078875	-0.0797968	-0.0795676	-0.0799097	-0.0773585	-0.0779472	-0.0808176	-0.0882892	-0.0930044	0.00410642	0.0110954	0.0100554	0.0133539	0.0132181	0.00577168	0.00286801	-0.000148307	-0.00346596	0.00246015	0.00877984	0.00804236	0.0138132	0.0186917	0.0207642	0.0176889	0.0208182	0.0222856	0.0209822	0.0234783	-0.00137828	-0.00200191	0.00126218	0.00404729	0.00824944	0.0106711	0.0127067	0.00952783	0.0116609
alsB	0.00882294	0.0146653	0.0200389	0.0265164	0.0291472	0.029344	0.0259748	0.0273827	0.0281626	0.0228639	0.0229502	0.0240576	0.0254868	0.025502	0.023644	0.0220757	0.020749	0.0193535	0.0176105	0.0169738	-0.0192334	-0.0239508	-0.0190787	-0.00525257	0.0127621	0.0327011	0.0521971	0.0684257	0.0817493	0.0980503	0.117043	0.127728	0.138871	0.155058	0.16773	0.17138	0.172699	0.177197	0.179159	0.179669	-0.0275455	-0.0477731	-0.05939	-0.0703981	-0.076132	-0.0782261	-0.0785712	-0.0792824	-0.0734563
mutT	0.00417882	0.00817297	0.00350613	-0.00520388	-0.0080515	-0.00651538	-0.00945845	-0.00690172	-0.00702077	0.000288562	0.00311168	0.0144956	0.0296948	0.0238542	0.0264799	0.0218173	0.0314198	0.0347117	0.0344804	0.037856	0.0136558	0.0323465	0.0406708	0.0473104	0.0508694	0.0452815	0.0388182	0.0396786	0.0395921	0.0412661	0.0430717	0.0409902	0.040066	0.0379813	0.0424566	0.0426782	0.046034	0.0523261	0.0524075	0.0536407	0.0052929	0.0300412	0.0314338	0.0344238	0.0186057	0.0239891	0.0264953	0.0291587	0.0228348
xasA	0.00219943	0.00580251	0.010118	0.0157756	0.0207231	0.023245	0.0223117	0.0268616	0.032617	0.0360266	0.0395989	0.0395422	0.0381706	0.0359295	0.0340051	0.0341329	0.0356014	0.035388	0.0383559	0.0406022	-0.00362696	-0.00179343	-0.000136969	0.00786876	0.0169918	0.0241116	0.0336139	0.044022	0.0499667	0.0610076	0.0738885	0.0810486	0.092482	0.101249	0.10821	0.11008	0.115027	0.119197	0.122828	0.125357	-0.0129644	-0.02708	-0.036144	-0.0397963	-0.0348202	-0.0237302	-0.00525392	0.0133151	0.0376933
shiA	0.0128731	0.0236554	0.0364743	0.0461352	0.0539915	0.0598465	0.0576075	0.0621128	0.0638972	0.0634435	0.0598882	0.0544316	0.0519512	0.0495312	0.0502149	0.0515096	0.0556693	0.0593344	0.0644368	0.0692298	-0.0274964	-0.0407767	-0.0477533	-0.050499	-0.0499494	-0.0458255	-0.0362627	-0.0269195	-0.0244292	-0.0124406	0.00799739	0.0213609	0.0347528	0.0447832	0.0553026	0.0654471	0.0751471	0.082936	0.0858662	0.0872958	0.0104941	0.0179748	0.019774	0.0196835	0.0194506	0.0189446	0.0189745	0.017739	0.0195753
dcuA	0.00111275	0.00297668	0.00802982	0.0137554	0.0165656	0.0201782	0.0188631	0.0204785	0.0212586	0.0228374	0.0251835	0.0243706	0.0209916	0.0157734	0.0121215	0.0106135	0.00784493	0.00647705	0.00620702	0.00539425	-5.03e-05	0.004775	0.0100745	0.0184631	0.0254084	0.0290227	0.0347733	0.0363814	0.0368665	0.0413107	0.0452248	0.0459323	0.0516797	0.0569968	0.0611591	0.0610112	0.0626697	0.0648723	0.0666184	0.0680422	-0.00298254	-0.00722656	-0.0161193	-0.0282314	-0.0420911	-0.0486292	-0.0490954	-0.0494429	-0.0442262
dinB	0.0233316	0.0383653	0.0541441	0.0656898	0.0739169	0.0770214	0.0648238	0.051861	0.0383357	0.024429	0.0140431	0.00284525	-0.0120478	-0.0242704	-0.0319082	-0.0354509	-0.035141	-0.0360999	-0.0325097	-0.0254137	-0.00199672	0.00637988	0.00849176	0.0151113	0.0212385	0.0226349	0.0260491	0.0331395	0.0366983	0.0446944	0.0561237	0.057931	0.0611596	0.0761103	0.0899233	0.0984017	0.0985984	0.107448	0.11168	0.117197	0.000517917	0.0016034	-0.00114458	-0.00209439	-0.00268409	-0.00432804	-0.0041555	-0.0033245	0.00226792
chbA	0.013027	0.0486751	0.0938159	0.128575	0.138791	0.133842	0.117047	0.111778	0.110738	0.111897	0.107694	0.0995748	0.095047	0.101291	0.104249	0.107414	0.116259	0.127298	0.140298	0.155851	-0.000174111	-0.00648518	-0.0239583	-0.042659	-0.0630848	-0.0850328	-0.100047	-0.116307	-0.133114	-0.143072	-0.15282	-0.168428	-0.17211	-0.17179	-0.169221	-0.167367	-0.16695	-0.164374	-0.1613	-0.15616	-0.00903693	-0.0100583	-0.00909839	-0.00789433	-0.00755439	-0.0105827	-0.0175085	-0.0244265	-0.0215476
yncG	0.00594181	0.00724436	0.00979282	0.0145831	0.0236257	0.0303665	0.029516	0.0355836	0.0436253	0.0549689	0.0708839	0.0893525	0.106828	0.126339	0.142564	0.158295	0.172508	0.183028	0.195384	0.205043	-0.0306073	-0.0406091	-0.0346856	-0.0143318	0.00637937	0.0268694	0.0461664	0.0610894	0.0669742	0.0807294	0.0980643	0.10522	0.116658	0.125485	0.134525	0.136399	0.139873	0.142921	0.145453	0.147706	-0.00217565	-0.00524235	-0.00448103	-0.00191978	0.0040234	0.00952316	0.0150857	0.0185137	0.0220678
ybfG	0.00281474	0.00725683	0.00868518	0.00822906	0.00706627	0.00997526	0.00702179	0.00659191	0.0115941	0.018236	0.0169866	0.0161429	0.0132111	0.0180855	0.0144782	0.0106095	0.0111251	0.0100862	0.00770999	0.011038	-0.000413406	0.00749379	0.0126909	0.0176534	0.0260909	0.0289514	0.0369695	0.0425065	0.0433856	0.0512222	0.05737	0.0574474	0.0676175	0.0731922	0.0853823	0.08756	0.0900266	0.0972959	0.101324	0.103807	0.00536685	0.0135777	0.0174396	0.0190031	0.0261417	0.0287936	0.0313387	0.0273667	0.0324998
brnQ	-0.000174786	0.00084723	0.00384823	0.00518572	0.0051216	0.000790488	-0.00497043	-0.00566398	-0.00378067	0.000586077	0.0051765	0.00472569	0.00647473	0.00945503	0.0112207	0.0126622	0.0155799	0.0149568	0.0183206	0.0211826	0.00400098	0.00645386	0.000556612	-0.00296586	-0.00754476	-0.0152482	-0.0200785	-0.0251265	-0.0317085	-0.0348617	-0.0362691	-0.0404324	-0.0392078	-0.0384511	-0.0377732	-0.0395243	-0.0398777	-0.039243	-0.0369	-0.0364948	0.00351626	0.00482632	0.00568196	0.0027372	-0.00189685	-0.00868519	-0.014118	-0.0212633	-0.0234961
b1997	0.0147552	0.0264009	0.0373093	0.0498045	0.057916	0.0629462	0.0591094	0.0615403	0.0595637	0.0556435	0.0517945	0.0458523	0.0379127	0.0300679	0.0216318	0.0159979	0.0109065	0.00897527	0.0114922	0.0146159	0.00504041	0.0305202	0.057207	0.0816934	0.100841	0.113679	0.121832	0.129443	0.133028	0.141924	0.151306	0.154062	0.160243	0.166911	0.17337	0.175838	0.176884	0.17638	0.177905	0.180423	-0.000457903	0.00133636	0.00608338	0.00957919	0.0110088	0.01521	0.0222316	0.0278725	0.0372179
glpA	-0.00455743	-0.00377142	-0.00432211	0.00162259	0.00511916	0.00370863	-0.00294773	-0.00541918	0.000154198	0.00507885	0.00784157	0.00143806	-0.00268853	-0.00373227	-0.00169862	-0.00464636	-0.00635463	-0.00480577	-0.00660741	-0.00639708	0.0115159	0.0235172	0.0254829	0.0199946	0.0175649	0.00754389	0.00556458	0.00263424	-0.000576273	-0.00129207	0.000432175	-0.00326624	-0.000547517	0.00273829	0.0031278	0.00606895	0.00528706	0.00527869	0.00830002	0.0124049	0.00313299	0.00816181	-0.000257345	-0.0120763	-0.019257	-0.019983	-0.0261918	-0.0356792	-0.0440742
cvpA	0.00724589	0.0133815	0.0155323	0.0173102	0.0201044	0.0199768	0.014997	0.0161975	0.0129327	0.0062669	0.00393689	0.00179995	-0.000903909	-0.00605928	-0.00884221	-0.00884954	-0.0088855	-0.0105282	-0.0106494	-0.0115181	-0.0232917	-0.0330426	-0.0375943	-0.0327735	-0.0257076	-0.0187419	-0.00476593	-0.00166656	0.00483968	0.0185732	0.0321213	0.0444918	0.0600221	0.0610963	0.0749587	0.079062	0.0870999	0.0888062	0.086947	0.0833288	0.00781776	0.0162152	0.0220702	0.0214469	0.0211336	0.0160907	0.0123903	0.00763326	0.00734488
ftsK	0.0151623	0.0313397	0.0485145	0.0659111	0.0819456	0.0928469	0.0930697	0.0922676	0.0879235	0.0796868	0.0744913	0.0747473	0.0778748	0.0756306	0.0714432	0.0682027	0.0695534	0.0744939	0.0785527	0.0805159	-0.00785961	-0.00834457	-0.00846272	-0.00165066	0.00216838	0.0050674	0.0145035	0.0214603	0.0233253	0.0350869	0.0460351	0.0494552	0.0540566	0.0591142	0.067921	0.0704367	0.0747604	0.0785695	0.0809626	0.0830975	0.0102997	0.0202799	0.0294824	0.0346585	0.0313674	0.0216934	0.00989164	-0.00269352	-0.011447
mtr	-0.00558395	0.00218818	0.019971	0.0434951	0.0679462	0.0958807	0.120377	0.147251	0.17259	0.19558	0.211902	0.224812	0.232928	0.240834	0.2479	0.252497	0.251502	0.249815	0.251973	0.252187	0.00740893	0.0198714	0.0301628	0.0454603	0.0587404	0.0690342	0.0832491	0.0947011	0.0993433	0.106586	0.110091	0.109069	0.113544	0.113263	0.111682	0.107462	0.104175	0.101666	0.0982179	0.0925366	0.000810976	0.000685756	0.00310026	0.00284266	0.00373336	0.00229934	0.00132305	-0.00404487	-0.00655305
fadL	0.0216538	0.0304687	0.0538624	0.0779677	0.0957544	0.104288	0.101835	0.110561	0.11761	0.120434	0.120342	0.113317	0.103255	0.0932939	0.0861827	0.0849533	0.0781391	0.070742	0.0704135	0.0678235	-0.000421802	0.000100943	-0.00630259	-0.00681268	-0.008266	-0.0115761	-0.012847	-0.0186965	-0.0263331	-0.0287408	-0.0323498	-0.0411144	-0.0409015	-0.0385091	-0.0370161	-0.0383528	-0.0409705	-0.0428908	-0.0408255	-0.0418558	0.00113006	-0.00605876	-0.00770782	-0.00827995	-0.00251671	-0.00347726	-0.00311978	-0.00952424	-0.0213318
ybiJ	0.000277823	-0.000242851	0.00268309	0.00391265	0.00760633	0.0132589	0.0148127	0.0213595	0.0278141	0.0304978	0.026379	0.0223492	0.0212966	0.0228077	0.023985	0.0255743	0.0291598	0.0345223	0.0418057	0.0456099	0.00167318	0.00656237	0.00866336	0.0114058	0.0137507	0.0127001	0.0120548	0.00892312	0.00430103	0.00628931	0.0112651	0.0110692	0.0138225	0.0171378	0.0213562	0.0252271	0.0271278	0.0313044	0.0362409	0.0414093	-0.00840622	-0.0125914	-0.0126152	-0.0136713	-0.0152247	-0.0154871	-0.0167149	-0.0227268	-0.0240081
ydgL	0.00539619	0.0253068	0.0487579	0.0681073	0.0895391	0.103734	0.109763	0.119871	0.128721	0.139085	0.140528	0.138121	0.140111	0.139935	0.151221	0.158665	0.16651	0.174212	0.18048	0.186919	-0.00191166	-0.00517912	-0.0172347	-0.0208365	-0.0211911	-0.0215338	-0.0173647	-0.0165038	-0.016728	-0.0137113	-0.0126258	-0.0177706	-0.0172567	-0.0166494	-0.0155817	-0.0155039	-0.0167998	-0.0160814	-0.0160944	-0.0165381	0.00840461	0.013702	0.0159542	0.0173013	0.0185586	0.0186539	0.0206123	0.0186803	0.0205964
cadB	-0.00107438	0.00180551	0.00478296	0.00487393	0.00487545	0.00647564	0.00678959	0.0134302	0.0200292	0.0259156	0.030589	0.0316103	0.0319431	0.0353621	0.0405599	0.046543	0.0492028	0.0530785	0.0561792	0.0609565	-0.00708561	-0.00959744	-0.0132958	-0.0110597	-0.0105263	-0.0108292	-0.00563482	-0.0013372	0.00240945	0.00927746	0.0163032	0.0183177	0.0241979	0.0299808	0.034283	0.0382054	0.0390589	0.043757	0.0493479	0.0535827	0.043012	0.0901439	0.141653	0.190351	0.233783	0.264691	0.28352	0.284361	0.293309
nupC	0.0105774	0.0261866	0.053887	0.0835194	0.108678	0.124226	0.125274	0.118774	0.11122	0.108277	0.104991	0.100871	0.096334	0.0961035	0.100539	0.106801	0.109876	0.108763	0.111902	0.113449	0.00635979	0.00855287	0.00323535	-0.00458449	-0.0112935	-0.0261379	-0.0360461	-0.0378938	-0.0478879	-0.054199	-0.0614565	-0.0712266	-0.0775573	-0.0787623	-0.0805226	-0.0837516	-0.0850054	-0.0854655	-0.0877054	-0.0927409	-0.01887	-0.0427609	-0.0542334	-0.0592841	-0.0679752	-0.0806495	-0.0897332	-0.0988201	-0.0953865
nmpC	0.0129153	0.0207518	0.0299727	0.0437235	0.0599337	0.0727995	0.0797513	0.095253	0.106486	0.111482	0.114385	0.11515	0.114619	0.109061	0.103816	0.0974034	0.0834109	0.0613173	0.0432581	0.0239673	-0.0328287	-0.0515585	-0.0566758	-0.0549318	-0.0455858	-0.0395488	-0.0276181	-0.0179392	-0.01307	-0.00251835	0.0127955	0.0209427	0.0253903	0.0340982	0.0399256	0.0427353	0.0427115	0.03955	0.0386723	0.0400462	0.0414208	0.0932809	0.11041	0.0931793	0.0834278	0.08861	0.0788033	0.0727169	0.0698684
sodB	0.0117495	0.0312371	0.0536573	0.0768406	0.101442	0.122994	0.133653	0.143095	0.14487	0.145044	0.147807	0.146583	0.145575	0.141457	0.133472	0.130056	0.132035	0.133148	0.138197	0.139687	0.00522673	0.016784	0.0262216	0.0395545	0.0540474	0.0589799	0.0633007	0.0644868	0.0631858	0.0653643	0.0672077	0.0637049	0.0623841	0.0606868	0.0584182	0.0510502	0.0467007	0.0457978	0.0435844	0.0394921	0.0162427	0.0194588	0.0105271	0.00151521	-0.00948075	-0.0200727	-0.024093	-0.0242644	-0.0187059
treB	-0.000548624	0.00508891	0.00878691	0.018869	0.019977	0.0260784	0.0293525	0.0406581	0.0430778	0.0387955	0.0432936	0.0358828	0.0310393	0.0341651	0.0354874	0.0371055	0.0462488	0.0568505	0.0700941	0.0684189	0.0120881	0.0246104	0.018269	0.00776233	-0.00565696	-0.0166753	-0.0230071	-0.0244412	-0.0252224	-0.0345306	-0.0383398	-0.0422754	-0.0451741	-0.0523771	-0.0439669	-0.036702	-0.0206364	-0.0152501	-0.0114052	-0.00537691	0.00216053	0.00147111	0.00543866	0.00337326	0.00222624	-0.00469795	-0.00743156	-0.0165061	-0.0128274
yqeG	0.00719975	0.0197126	0.0365269	0.0524235	0.0704344	0.0859293	0.0930004	0.107291	0.11655	0.119003	0.120068	0.118491	0.116578	0.112493	0.111093	0.106509	0.101405	0.0961394	0.0919583	0.0905334	-0.0187776	-0.0263722	-0.0264925	-0.0166543	-0.00177221	0.0156983	0.0376235	0.0559838	0.0687974	0.0884523	0.104929	0.112621	0.121831	0.129851	0.138748	0.145869	0.152055	0.158802	0.16257	0.165455	-0.000424498	5.03e-05	-0.00295473	-0.00638031	-0.00484204	0.00391673	0.0151672	0.0237872	0.0367487
ybiU	0.000185639	-0.00394974	-0.00492544	-0.0107774	-0.00913117	-0.0108744	-0.00711118	-0.00140102	0.00141594	0.00282307	0.0142224	0.0167949	0.0139548	0.017377	0.0187737	0.0156626	0.0142204	0.0116497	0.0067593	0.00157509	0.00614591	0.0192848	0.0284723	0.0302514	0.0274332	0.0253437	0.0295757	0.0355888	0.0388882	0.0481151	0.0501315	0.0480553	0.0553975	0.0543866	0.0550961	0.055607	0.0554092	0.0552889	0.056293	0.0599001	0.0528005	0.116836	0.19619	0.27632	0.341229	0.379965	0.401651	0.41033	0.414337
rpoD	0.00189729	0.000803397	0.000140195	-0.0013527	-0.000908148	-0.00602355	-0.0123202	-0.0134061	-0.0154139	-0.0153597	-0.0171524	-0.0194629	-0.0197418	-0.0204228	-0.0214411	-0.0243809	-0.0250648	-0.0268101	-0.0284408	-0.0322443	-0.00121477	0.00744027	0.00103258	-0.00230026	-0.00842822	-0.0133749	-0.0125434	-0.0152466	-0.0237371	-0.027223	-0.0308434	-0.0317368	-0.0331665	-0.0258112	-0.0143679	-0.0194164	-0.0168816	-0.013163	-0.0117524	-0.00873325	-0.00147131	0.000285327	0.00124756	0.00720524	0.00911852	0.0101502	0.0181953	0.0127412	0.0142722
fimD	-0.00363468	-0.00840502	-0.0137831	-0.0161111	-0.0209499	-0.0256619	-0.0318105	-0.0328686	-0.0339926	-0.0332054	-0.0326778	-0.0349957	-0.03728	-0.0400779	-0.0421226	-0.0455595	-0.0499531	-0.0538701	-0.0562555	-0.0584346	-0.0142329	-0.0191727	-0.0327109	-0.0352895	-0.0232952	-0.023642	-0.0191161	-0.0101771	-0.0105158	0.00351863	0.030851	0.0396376	0.0483943	0.0525416	0.0538589	0.0644179	0.0667406	0.0710165	0.0755875	0.0794641	0.00175676	0.00650318	0.00647938	0.00758418	0.0108933	0.0197297	0.0155462	0.0241704	0.0432021
fdhF	0.00541566	0.00837697	0.0119164	0.0127616	0.0126147	0.0116762	0.00862894	0.0100626	0.00785443	0.00383347	0.00236453	0.002799	-0.000478894	-0.00232125	-0.00551649	-0.00771522	-0.00804767	-0.0117919	-0.0127381	-0.0141569	-0.0117787	-0.0227595	-0.0361968	-0.0451058	-0.0535477	-0.0594507	-0.0610685	-0.0614796	-0.0624127	-0.0567861	-0.0506851	-0.0489455	-0.0432807	-0.035602	-0.0288334	-0.0280076	-0.0280995	-0.0282095	-0.0298406	-0.0291006	0.00785656	0.0143485	0.0190878	0.0237459	0.0281078	0.0342203	0.0370857	0.0371267	0.040172
ompG	0.00109274	-0.00132904	0.00360829	0.00530149	0.0115838	0.0169138	0.0168957	0.0194104	0.0224768	0.0224866	0.0279713	0.0280177	0.0303416	0.0258922	0.022091	0.0221393	0.0175671	0.010392	0.00979212	0.0107722	0.00482516	0.0115856	0.00835519	0.0123831	0.0104256	0.00275638	0.00598049	0.0114511	0.0124753	0.0225144	0.0292545	0.0362754	0.0446374	0.0491892	0.0511437	0.0460752	0.0486717	0.0517196	0.0543329	0.0629481	0.00899952	0.0155155	0.0217589	0.0234819	0.0268844	0.0329047	0.0358006	0.033467	0.0316604
yeaU	-0.00935609	-0.0133629	-0.0149883	-0.00973984	-0.00542831	-0.00551928	-0.00251211	0.00277952	-0.00082945	-0.00465375	-0.00296602	0.00262618	0.00590446	0.00515046	0.00797506	0.016085	0.0228299	0.0282168	0.0254406	0.0270924	-0.00206258	0.00807991	0.00842261	0.00743697	0.0101231	0.0124508	0.0205594	0.0238817	0.0222994	0.0264599	0.0388693	0.0393833	0.0443885	0.0468472	0.0557098	0.0531943	0.0587386	0.0624698	0.0713012	0.0730464	0.0083176	0.00855402	0.0201582	0.0137129	0.0194767	0.00887013	-0.000308238	-0.0047877	-0.00104445
mntR	0.00249837	0.00530451	0.0109744	0.0172699	0.0219227	0.0230922	0.0187627	0.0178	0.0146007	0.0121988	0.00970943	0.00550357	0.000534606	-0.0041073	-0.00834447	-0.0110234	-0.013142	-0.0159657	-0.0162227	-0.0148871	-0.00424049	-0.00077275	0.00167848	0.00366698	0.00190889	0.00140786	-0.00203335	-0.00158284	-0.00685745	-0.00657632	-0.00434319	-0.00825132	-0.00932073	-0.00636905	-0.0064818	-0.015213	-0.0164143	-0.0116115	-0.00550276	9.89e-06	-0.000386916	0.000820984	0.00219589	0.00140229	0.00297805	0.00522656	0.00858713	0.00787225	0.00907377
nudE	0.0112256	0.0164348	0.0234406	0.0271766	0.0280413	0.027725	0.0240805	0.023843	0.0188557	0.0145368	0.0119539	0.00959016	0.00316051	-0.00474807	-0.00896657	-0.0120632	-0.0142282	-0.0207672	-0.0260084	-0.0298001	0.000655958	0.00789356	0.00925341	0.0165833	0.0231523	0.0293167	0.0400301	0.0490233	0.0539754	0.0677932	0.0784669	0.0855467	0.0967997	0.110084	0.122959	0.131462	0.145013	0.158885	0.170904	0.18528	0.00694969	0.015665	0.0212345	0.024577	0.0276038	0.0336296	0.0407418	0.0443223	0.0507915
lpp	0.000846876	-0.00045662	0.00376463	0.0115026	0.0163118	0.0188163	0.0156485	0.0144745	0.0101204	0.00837842	0.00705237	0.000821056	-0.00707708	-0.0172254	-0.022605	-0.0271093	-0.032706	-0.0392894	-0.0416545	-0.0393619	-0.00265634	0.00431943	0.00334424	0.0129879	0.0253772	0.0327211	0.0502772	0.0673101	0.0810381	0.101914	0.112293	0.117748	0.127201	0.13296	0.13825	0.140217	0.148991	0.157801	0.157878	0.163064	0.00277035	0.00437394	0.00413683	0.00479278	0.00715528	0.00859876	0.00944655	0.00665555	0.0056829
yedX	-0.000286628	0.000722237	0.00433768	0.00519236	0.00806188	0.0115138	0.00883973	0.00844666	0.00943541	0.00955726	0.0100747	0.00592374	0.000609265	-0.0073772	-0.0144527	-0.0180308	-0.0201816	-0.0226768	-0.0221249	-0.0231863	-0.00532719	0.000154954	0.00477695	0.0170969	0.0263103	0.0346492	0.0432562	0.0506456	0.0558066	0.0656926	0.0757638	0.0824447	0.0896059	0.104126	0.113389	0.116111	0.120977	0.126421	0.132113	0.13875	0.00640982	0.0103178	0.01526	0.0182143	0.0214578	0.0255964	0.0298038	0.0322021	0.036558
yliI	0.022421	0.0397062	0.0561775	0.0663607	0.0716319	0.0740221	0.0677833	0.0644015	0.0631139	0.0616502	0.0574965	0.0513695	0.0452726	0.0369008	0.0278145	0.0164772	0.00618934	-0.00701655	-0.0204491	-0.0312527	-0.0191749	-0.0218415	-0.0207285	-0.0077966	0.00962598	0.024354	0.0396892	0.0514915	0.0615358	0.0716048	0.0827192	0.0856503	0.0938709	0.104113	0.109251	0.106336	0.109112	0.114663	0.117338	0.122244	0.00628302	0.0133307	0.0179042	0.0211074	0.0258194	0.0289887	0.03149	0.0340699	0.0400463
yhhM	0.00360882	0.00811291	0.0166301	0.031073	0.0406129	0.048004	0.0490163	0.0480534	0.0458063	0.0415532	0.0365073	0.0311123	0.0268018	0.0211284	0.0157847	0.0131244	0.0100399	0.00665915	0.00245051	0.00390189	-0.00365682	-0.00259507	-0.00527062	-0.00326502	-0.0026292	-0.00291864	0.00118253	0.0064742	0.00872166	0.0179489	0.0272413	0.0302277	0.0373461	0.0432231	0.0458609	0.0428626	0.0452402	0.0512791	0.0580995	0.0659889	0.00258163	0.00831281	0.008505	0.0047826	0.000858879	-0.00129816	-0.00110444	-0.00611415	-0.00745241
rcsA	-0.00945853	-0.0175732	-0.0242691	-0.0308474	-0.0328224	-0.0321902	-0.0323109	-0.0344447	-0.0372291	-0.0414884	-0.0468612	-0.0487989	-0.0463748	-0.0400316	-0.0323302	-0.0216007	-0.00725958	0.0072716	0.0275769	0.0523238	-0.0718157	-0.127215	-0.161992	-0.16859	-0.162683	-0.144714	-0.11865	-0.0900806	-0.0632623	-0.0300218	0.00250737	0.0327471	0.0638212	0.0925795	0.120283	0.142639	0.164557	0.18748	0.209513	0.231838	0.000149276	0.00276055	0.00867885	0.021827	0.0387795	0.0577535	0.0802104	0.099676	0.122325
ypdA	0.00723307	0.00994567	0.012696	0.0146945	0.0133458	0.0146109	0.01133	0.0133817	0.0149616	0.0150505	0.0152608	0.0131057	0.00935904	0.00209055	-0.00166119	-0.00683604	-0.01092	-0.0120052	-0.0121357	-0.0116375	-0.00307566	0.00294808	0.00274882	0.0105185	0.01532	0.0208588	0.0251292	0.0333257	0.0346376	0.0405309	0.0486626	0.0518023	0.0602005	0.0693014	0.0776258	0.08136	0.0842368	0.0868905	0.0877726	0.0922912	0.00252183	0.00594013	0.00590871	0.00287727	0.000899597	0.0010049	0.000899922	0.00274462	0.00602595
ybjN	0.00636515	0.0121182	0.0199263	0.028005	0.0378535	0.0438262	0.0443668	0.0450257	0.04393	0.0439658	0.0458103	0.0452721	0.0417245	0.0368318	0.0312773	0.026655	0.021936	0.0153137	0.00953872	0.00348362	-0.00250657	0.00285428	0.00521878	0.00753876	0.00941004	0.0122895	0.0168659	0.0185648	0.0211031	0.0291238	0.0371502	0.0392119	0.045021	0.0508768	0.0551464	0.0514777	0.0528208	0.0540504	0.0534517	0.0526466	0.00284092	0.00721156	0.00918489	0.0108804	0.0131187	0.0141623	0.0167851	0.0166429	0.0195137
sirA	-0.00276224	-0.00257624	3.2e-07	0.0043951	0.00693854	0.00751459	0.00514239	0.00379647	0.00143653	-0.00087872	-0.00514198	-0.00942059	-0.0132174	-0.0172869	-0.0200813	-0.0224448	-0.0239728	-0.0264217	-0.0285777	-0.0326374	0.0132961	0.0202826	0.0122373	0.00798021	-0.00303514	-0.0156403	-0.0281997	-0.039437	-0.0491536	-0.0538593	-0.058029	-0.0686296	-0.0740072	-0.0760335	-0.0756555	-0.0847093	-0.0894175	-0.0933067	-0.0909845	-0.0908182	0.00137655	0.000501025	-0.00309577	-0.00679495	-0.0102848	-0.0136526	-0.0146164	-0.0187753	-0.0202264
agn43	-0.00194641	-0.0110274	-0.0106543	-0.00613036	-0.00395043	-0.0015761	0.00104089	-0.00138449	-0.00586704	-0.000838701	0.00318457	0.00118782	0.00340554	0.00194364	-0.00112863	-0.00970488	-0.0107806	-0.0133877	-0.00858868	-0.0178891	0.0065049	0.0160141	0.0255693	0.0309308	0.0316041	0.0278261	0.0303388	0.0327576	0.0322887	0.0325098	0.0440285	0.0541792	0.0613253	0.0764925	0.0791359	0.0799823	0.08578	0.090549	0.106439	0.11147	0.00108489	0.0101489	0.0144685	0.0139714	0.01691	0.0193238	0.0220045	0.0172297	0.0153321
yjiT	-0.00696704	-0.0132596	-0.0189881	-0.0257972	-0.0331798	-0.0355	-0.039297	-0.0437591	-0.0441278	-0.0454797	-0.0475502	-0.0464145	-0.0503638	-0.0541966	-0.0584291	-0.0651266	-0.0729486	-0.0785651	-0.0827024	-0.0878757	-0.00412163	0.000119845	0.00291651	0.0121657	0.0230567	0.0336754	0.0479208	0.0607486	0.0719729	0.0900786	0.109003	0.122909	0.139459	0.15594	0.166822	0.172143	0.181403	0.191704	0.201246	0.209597	0.00579862	0.0132839	0.0184491	0.0222702	0.0279545	0.0353074	0.0441661	0.0509176	0.0625238
folA	0.0103459	0.0228731	0.0363427	0.0487643	0.0597257	0.0689188	0.071909	0.0811168	0.0873958	0.0933662	0.0992185	0.103732	0.107593	0.111662	0.114467	0.115379	0.118165	0.115681	0.116769	0.119486	-0.00646885	-0.013011	-0.0212199	-0.021766	-0.0210462	-0.0211954	-0.0172828	-0.0141975	-0.0141613	-0.00857014	-0.0012569	0.00259432	0.00969126	0.0149568	0.0207028	0.0213639	0.0258553	0.031446	0.0368773	0.0414635	0.00133593	0.00250494	0.00417698	0.00363933	0.00260315	0.00272278	0.00475799	0.0038378	0.00455417
norR	0.00309001	0.00182044	0.00506493	0.00641516	0.00790534	0.0108629	0.00934439	0.0138229	0.0192044	0.0216554	0.0254788	0.0329045	0.0400873	0.043141	0.0445142	0.0393426	0.0319311	0.0213701	0.018066	0.0142694	0.00205365	0.0029979	-0.00355397	-0.0104035	-0.0147102	-0.0202291	-0.0230209	-0.0269927	-0.0302202	-0.0288344	-0.0189957	-0.0172202	-0.0108345	-0.00521626	0.00515681	0.00712673	0.0103796	0.0178726	0.0228642	0.0283348	0.00882114	0.0102198	0.00753268	0.00244845	-0.00437277	-0.00826134	-0.0132965	-0.0181515	-0.0198122
mltC	-0.0101944	-0.0140767	-0.00894781	0.000378537	-0.000244029	-0.000452638	-0.00113786	-0.0112063	-0.0218694	-0.0204571	-0.01279	-0.0122084	-0.010765	-0.0187543	-0.0223566	-0.0224966	-0.0216078	-0.0212316	-0.0227909	-0.0250523	0.00819336	0.0282069	0.0341684	0.0387491	0.0403153	0.040815	0.0474661	0.0446779	0.0437619	0.0450525	0.051802	0.0494998	0.0536562	0.0528492	0.0497	0.0529379	0.0556011	0.058082	0.0585878	0.0505432	0.00225143	0.00559223	0.00564053	0.00562397	0.00596149	0.0114094	0.0111861	0.0114579	0.0176251
citT	-0.00227182	-0.00379397	-0.00448091	-0.00637293	0.000965094	-0.00272632	-0.00124877	-0.00255487	-0.00579625	-0.00535982	-0.0065844	-0.00485057	-0.00584641	-0.00897457	-0.0142622	-0.012639	-0.0117842	-0.0118488	-0.0200295	-0.0265578	0.00289559	0.0128046	0.0174978	0.0234398	0.0319971	0.0363969	0.0453231	0.0493139	0.0479037	0.0517457	0.0600173	0.0673939	0.0727308	0.0807579	0.0874285	0.085467	0.0866652	0.0930921	0.100123	0.103699	-0.00103157	0.000476952	0.00403219	0.00160212	0.00410223	0.00522413	0.0084129	0.00938618	0.0111724
hemH	0.00730912	0.0121854	0.0138592	0.0170274	0.0181126	0.0182896	0.0123883	0.00903339	0.00422055	0.00373108	0.00681427	0.00794328	0.0036325	-5.96e-05	-0.00539883	-0.00536391	-0.0024654	2.39e-06	0.000697113	0.00650906	0.00471246	0.0226189	0.03716	0.0548587	0.0659242	0.0728909	0.0749605	0.0779887	0.0787285	0.0847087	0.0981832	0.103579	0.10522	0.110112	0.11461	0.106041	0.104186	0.105841	0.102359	0.096294	0.00192774	0.00530527	0.00511372	0.0037771	0.00283326	0.00234474	0.00181437	-0.0027638	-0.0030737
ygbI	-0.00240641	0.00285595	0.0203828	0.0310845	0.0408858	0.0473342	0.0508654	0.0534038	0.0494583	0.045368	0.042361	0.0460805	0.0459009	0.0416357	0.0364872	0.0402754	0.0420341	0.0398613	0.0406798	0.0422796	-0.00385787	-0.00742075	-0.0162942	-0.0200358	-0.0246583	-0.0319827	-0.0361708	-0.0398572	-0.0429679	-0.0359158	-0.0275358	-0.0232177	-0.0159951	-0.00697545	0.0033936	0.00653597	0.010054	0.0150311	0.0182621	0.0226608	0.00339217	0.00710356	0.00801022	0.007773	0.00850855	0.0097012	0.0106017	0.0120941	0.0185798
yidC	-0.00265476	-0.00238483	0.00144825	0.00525714	0.00527782	0.00116315	-0.010283	-0.010645	-0.0127443	-0.0206132	-0.0291261	-0.0400259	-0.0493799	-0.0572842	-0.0637848	-0.0682717	-0.0734046	-0.079815	-0.085958	-0.0900136	0.00888192	0.0145913	0.00959435	0.00278724	-0.00679518	-0.0143288	-0.0176265	-0.0209376	-0.0227476	-0.0208487	-0.0200576	-0.0221301	-0.0145063	-0.0125474	-0.00788978	-0.0127797	-0.0151445	-0.0186299	-0.0219763	-0.0208159	0.000322119	0.000653305	0.00218803	0.0036565	0.00448862	0.00735154	0.0142268	0.0151028	0.0181847
galE	0.00250389	0.00288593	-0.00115794	-0.00496687	-0.010601	-0.0154396	-0.0247651	-0.0301838	-0.0367515	-0.0432308	-0.0473041	-0.050096	-0.0544349	-0.0605258	-0.0676703	-0.0767478	-0.087919	-0.102284	-0.110826	-0.119612	0.00238671	0.00263621	-0.00605293	-0.0102915	-0.0172338	-0.0232508	-0.0254741	-0.0279139	-0.0308051	-0.0246645	-0.0172867	-0.0151417	-0.0101822	-0.00500334	-0.000458501	-0.00330528	-0.00501237	-0.00646362	-0.0063101	-0.00603174	-0.00370722	-0.00683278	-0.010785	-0.0156179	-0.0167485	-0.0140972	-0.0128634	-0.0138641	-0.0093627
dusC	0.000602105	0.00348947	0.00962321	0.0135764	0.0151476	0.0162369	0.0127574	0.00960667	0.00698596	0.00184568	-0.0095575	-0.0230881	-0.0338229	-0.0460861	-0.054619	-0.0615068	-0.0692652	-0.0724405	-0.0765453	-0.0808227	0.00288151	-0.000254008	-0.0141505	-0.0296482	-0.0320091	-0.0398891	-0.0395433	-0.0512505	-0.0526121	-0.0516633	-0.0462352	-0.0462145	-0.0442087	-0.0417341	-0.0426347	-0.0416619	-0.0366863	-0.0364408	-0.0318449	-0.0352032	0.00464024	0.00845847	0.0104631	0.00909745	0.00870268	0.0108037	0.0114137	0.00945724	0.0121494
ssuE	-0.00144311	-0.00499084	-0.0135575	-0.00914802	-0.0107552	-0.0131246	-0.010713	-0.01089	-0.00906569	0.000256403	0.00457759	0.0112484	0.00983857	0.00946836	0.00767285	-0.000220269	0.00333776	0.000391777	0.000731796	0.00192516	0.00223815	0.00214433	0.00236238	0.0160769	0.0222619	0.0303865	0.0402367	0.051988	0.0502912	0.0500322	0.0579243	0.062827	0.0653351	0.0679246	0.0718762	0.0656435	0.0726183	0.0829236	0.0839578	0.0892013	0.00523907	0.00796737	0.0131768	0.00971171	0.00970481	0.00646036	0.00784145	0.00709788	0.00247764
purM	0.0159815	0.0486799	0.091741	0.129111	0.162132	0.184348	0.189883	0.190774	0.183442	0.170185	0.152071	0.135346	0.122609	0.108051	0.0981729	0.0914858	0.0845508	0.0739616	0.0676232	0.064512	0.02502	0.0398625	0.0325464	0.022083	0.00721388	-0.0093103	-0.0246083	-0.0390834	-0.0570614	-0.064027	-0.0695436	-0.0787648	-0.0815532	-0.0844545	-0.0888167	-0.0958981	-0.0987578	-0.0981499	-0.0969139	-0.0972064	0.00947248	0.015915	0.01823	0.0200858	0.0218213	0.0236001	0.0230626	0.0148392	0.0100873
hisL	0.0195172	0.0330415	0.0401586	0.0461877	0.0662061	0.0900994	0.0926568	0.104211	0.108271	0.118119	0.13191	0.133597	0.133119	0.129852	0.124774	0.124176	0.126863	0.128374	0.131743	0.138569	0.000384696	-0.00170703	-0.00925319	-0.0130079	-0.0177895	-0.0245464	-0.0285289	-0.0313901	-0.0357175	-0.0363526	-0.035129	-0.0366614	-0.0322959	-0.0268444	-0.0225371	-0.023807	-0.0204111	-0.0137278	-0.00952798	-0.00279735	0.0013482	0.00265547	0.00495446	0.00349383	0.00279289	0.000278913	0.00136329	-0.000659087	0.000228623
yeiE	0.00668223	0.0109304	0.0119362	0.00986373	0.00760846	0.00521377	-0.00033029	-0.00394108	-0.00469507	-0.00434043	-0.00266462	-0.0012607	-0.00217022	-0.00301546	-0.00963338	-0.0176866	-0.0261261	-0.0389664	-0.0480278	-0.0550149	0.00390815	0.0215848	0.0331163	0.0471376	0.0531586	0.0517652	0.0551521	0.0591537	0.0600032	0.0660471	0.0721057	0.0719234	0.0698384	0.0706502	0.0717863	0.0685013	0.0716972	0.0753642	0.0802236	0.0815551	0.00575335	0.00976339	0.0117219	0.0120456	0.0131626	0.014294	0.0154025	0.0122478	0.0136061
leuS	0.000344635	6.51e-05	0.00115262	0.00280713	0.00282984	0.00254236	-0.00281313	-0.00158778	0.00119064	0.00376699	0.00552092	0.00675488	0.006505	0.00786004	0.00566939	0.00736309	0.0075826	0.00521061	0.00368074	0.00268749	0.0119887	0.0166257	0.0143462	0.0108356	-0.00100729	-0.00830247	-0.0121041	-0.0164071	-0.0255434	-0.0308615	-0.0339781	-0.0427586	-0.0455025	-0.046729	-0.0511425	-0.0601528	-0.0636593	-0.0636542	-0.0653958	-0.0686556	0.00203018	-0.000875467	-0.00546953	-0.00817349	-0.00967848	-0.0110487	-0.0128939	-0.0185103	-0.0205452
ygiH	0.00394641	0.00514783	0.00781399	0.010753	0.0116918	0.0137965	0.0138071	0.015781	0.0148113	0.0146051	0.0133139	0.0118048	0.00759279	0.00174605	-0.005042	-0.012125	-0.0186989	-0.0262022	-0.0301586	-0.0311076	-0.00278626	-0.00305591	-0.00742664	-0.00675782	-0.00585327	-0.0075665	-0.00380696	-0.00213052	-0.00226413	0.00256403	0.00748639	0.00851881	0.0135191	0.0163686	0.0184143	0.0152066	0.0143503	0.0164418	0.0178371	0.0190947	0.00219472	0.00227776	0.00306839	0.00324571	0.00447537	0.00487997	0.0046444	0.00126538	0.00326562
cysK	0.00701542	0.0102525	0.010276	0.00644911	0.00144132	-0.00827123	-0.0249602	-0.03344	-0.0390223	-0.0437858	-0.0484454	-0.0508306	-0.0513013	-0.0538401	-0.0582818	-0.0635097	-0.064901	-0.066132	-0.0641277	-0.0622034	0.00165121	-0.00375324	-0.0179078	-0.0300481	-0.0441116	-0.0569813	-0.0661101	-0.0738876	-0.080892	-0.0825767	-0.0828703	-0.0866903	-0.086878	-0.0856033	-0.0873106	-0.0933022	-0.0981521	-0.101516	-0.104345	-0.10651	0.00398019	0.0056618	0.00634686	0.00736947	0.0099349	0.0124071	0.0123496	0.0114028	0.0146674
yejO	0.00171894	0.00566167	0.00894978	0.0172319	0.0242665	0.0307697	0.0344952	0.040206	0.04385	0.0503717	0.056727	0.0634738	0.0641377	0.0676505	0.0707352	0.0732558	0.0801238	0.0845973	0.0915721	0.095102	-0.00987086	-0.00411728	0.00529975	0.0196092	0.0350468	0.0491845	0.066867	0.08194	0.0961081	0.114621	0.128339	0.136273	0.147958	0.160662	0.171861	0.179115	0.19078	0.202049	0.20977	0.217438	0.00325694	0.00709522	0.00969368	0.0115375	0.0140133	0.0196897	0.0266436	0.0290726	0.0338711
rluE	0.0176971	0.0349363	0.0490476	0.0621052	0.071053	0.0804996	0.086489	0.0934243	0.099488	0.104323	0.109254	0.110591	0.109307	0.102925	0.0989947	0.0880489	0.0824072	0.076852	0.0710697	0.0661179	0.00318668	0.00506786	0.00270739	0.0035459	0.0021572	-0.00316906	-0.00763076	-0.0117218	-0.0180442	-0.0117972	-0.00226478	0.00121959	0.0056144	0.0104482	0.015824	0.0142479	0.0166141	0.0185279	0.0191161	0.0225047	0.00478446	0.00729989	0.00768717	0.00673413	0.00460062	0.00562933	0.00846414	0.0085865	0.0119916
udp	-0.0021174	-0.00510056	-0.00709624	-0.013833	-0.0204191	-0.0286314	-0.0412055	-0.0471403	-0.0526753	-0.0565174	-0.0576316	-0.0612911	-0.0669134	-0.0705322	-0.0726785	-0.073108	-0.0741625	-0.0766575	-0.0748587	-0.0734468	0.00405031	0.0107315	0.00916793	0.00338453	0.00195293	0.0014529	0.00129784	0.00236067	0.00469115	0.00803329	0.0152432	0.0165613	0.0198804	0.0259391	0.0293195	0.0271473	0.026056	0.0256196	0.0245789	0.0227488	0.00515996	0.00991659	0.011273	0.012101	0.0119063	0.00728762	0.0026826	-0.00368037	-0.00564123
pheL	0.0036957	0.00930498	0.0141431	0.0151544	0.0136474	0.0129455	0.00806545	0.00740243	0.00551158	0.00391543	0.000399062	0.0016213	0.00476841	0.00918805	0.0127012	0.0152533	0.016431	0.0156141	0.0154786	0.0151373	0.00353188	0.00655105	-0.0045693	-0.0170877	-0.0327693	-0.0466574	-0.0592534	-0.0717981	-0.0840075	-0.0838596	-0.0829413	-0.0874291	-0.0887421	-0.090497	-0.0906781	-0.0935995	-0.0914343	-0.0878125	-0.0873163	-0.0884865	0.00293652	0.00472172	0.0076281	0.0105207	0.014538	0.0180682	0.0278273	0.0357187	0.0438962
elaA	0.00507197	0.00698095	0.00966453	0.0140177	0.0180305	0.0206159	0.0181352	0.0229189	0.0260301	0.0281185	0.0306988	0.0332015	0.0337003	0.0340012	0.0333441	0.032231	0.0305522	0.0271822	0.0264807	0.0257842	-0.0129665	-0.0133147	-0.0107636	-0.000313267	0.00867233	0.0151368	0.029751	0.042552	0.0550854	0.0698165	0.0825129	0.09204	0.107731	0.120111	0.131276	0.142296	0.155424	0.166249	0.176109	0.185522	-0.00068334	-0.000765358	0.00186112	0.00384985	0.00466307	0.00531563	0.00533068	0.00479023	0.00711513
alsR	0.00251899	0.00868295	0.0170054	0.0251636	0.0316189	0.0352704	0.0304396	0.0310464	0.0289603	0.0274496	0.0229877	0.0164743	0.0116838	0.00630086	0.00148973	-0.000966513	-0.000962183	-0.00333233	-0.00209688	-0.000679321	-0.00463278	-0.00363464	-0.00731715	-0.00690329	-0.00864648	-0.0102226	-0.00670403	-0.00305376	-0.00291705	0.00279295	0.0106807	0.0127165	0.02026	0.0280521	0.035113	0.0401558	0.0462279	0.0535034	0.061279	0.0680854	0.00108848	0.00158723	0.000452213	-0.00351798	-0.00634879	-0.00694164	-0.00718376	-0.0097899	-0.00626681
fxsA	0.0202369	0.047366	0.0803551	0.11151	0.142878	0.164503	0.17455	0.182586	0.183437	0.183113	0.181325	0.174928	0.168091	0.159119	0.150137	0.146241	0.14159	0.13616	0.131791	0.128329	0.0215029	0.0418391	0.0490477	0.0559284	0.0599506	0.0590308	0.0587747	0.0561856	0.0514207	0.0533455	0.0576401	0.0530752	0.0557117	0.0604616	0.0625789	0.0568492	0.0526004	0.050893	0.0485754	0.047549	0.0123423	0.0223162	0.0303634	0.0364384	0.0380849	0.0391422	0.0366156	0.0330895	0.0383692
dapF	0.000945113	0.00262034	0.00350553	0.00258016	0.000793749	0.00121171	0.000527669	0.00332264	0.00320726	0.00451431	0.00673494	0.00884133	0.0109521	0.0158164	0.0187147	0.0221718	0.0244102	0.0256344	0.0287349	0.0319936	0.00616259	0.0163512	0.0180146	0.0227204	0.0249126	0.0260081	0.0305193	0.0373261	0.0401983	0.0459749	0.0535088	0.0548766	0.0591953	0.061846	0.0661033	0.0674845	0.0710934	0.0769407	0.0823492	0.0871815	0.00458429	0.00948668	0.0136464	0.0159427	0.019106	0.0202819	0.0225588	0.0216863	0.0218251
ppiB	-0.00200502	-0.000144844	0.00797548	0.0140415	0.0155814	0.0143854	0.0105052	0.0121218	0.0134927	0.0139911	0.0135764	0.0120936	0.0106156	0.00669862	0.00863675	0.012278	0.0172442	0.0177499	0.0207419	0.024274	0.00308897	0.00644077	0.00440973	0.00538808	0.00778889	0.00814258	0.0109866	0.0147701	0.0163517	0.0234749	0.0270269	0.0259228	0.0325272	0.0391978	0.0435621	0.0448667	0.0454365	0.049718	0.0536782	0.057316	0.00557286	0.0107808	0.0137426	0.0175868	0.0201043	0.0221031	0.0241086	0.0229119	0.0289283
maeB	-0.00286466	-0.00853835	-0.013604	-0.0196257	-0.0237634	-0.0262894	-0.0339635	-0.0367411	-0.0374808	-0.0385141	-0.0367848	-0.035865	-0.0362147	-0.034974	-0.0327725	-0.0312301	-0.029534	-0.028284	-0.0285174	-0.0269286	-0.00385815	-0.00216407	-0.00354004	0.000332949	0.00435206	0.00937991	0.0173307	0.0221123	0.0238401	0.0292855	0.0439232	0.0468238	0.0581136	0.065022	0.0733152	0.0778716	0.0811344	0.0847015	0.0928649	0.0976489	0.00274853	0.00493839	0.00661851	0.00844613	0.010833	0.0114045	0.0128793	0.0119654	0.0159893
cysQ	0.00791625	0.0141602	0.0227403	0.0312525	0.0377808	0.0421635	0.04131	0.0467362	0.0507178	0.0553628	0.0610918	0.0673842	0.0703342	0.0720708	0.074983	0.0774408	0.0797204	0.0814914	0.0840792	0.0859608	-0.0190855	-0.0275895	-0.0324063	-0.0264564	-0.0202412	-0.0164682	-0.0113403	-0.00714485	-0.00346252	0.00748773	0.0172307	0.0250575	0.0347431	0.0421035	0.0480892	0.047825	0.0512122	0.0545244	0.0589136	0.062587	0.00589113	0.0117018	0.0167798	0.0207599	0.02279	0.0227631	0.0211031	0.0172161	0.0172659
tyrB	-0.00782388	-0.0145679	-0.0217306	-0.0252054	-0.0279463	-0.0328536	-0.0441792	-0.0485987	-0.0535824	-0.059068	-0.0694088	-0.0756125	-0.0803412	-0.0811891	-0.07923	-0.0766224	-0.0728946	-0.07048	-0.067401	-0.066017	0.00196481	0.00968528	0.0134637	0.0240042	0.0242031	0.0240252	0.0283768	0.0348438	0.0372692	0.0473893	0.0530351	0.0592259	0.0629102	0.0669677	0.0713202	0.0723509	0.0809285	0.0887442	0.0946562	0.0982437	0.00351649	0.00802537	0.00642594	0.00433858	0.00474911	0.0032131	-0.00155623	-0.0106094	-0.0151424
ligT	-0.00123356	0.00464383	0.0135402	0.0212795	0.0255202	0.0311167	0.0307462	0.0377135	0.04257	0.0439912	0.0464744	0.049105	0.0507715	0.0526959	0.0518385	0.050858	0.0505628	0.0480142	0.0470808	0.0448314	-0.00677644	-0.00793852	-0.0145481	-0.0145254	-0.0163665	-0.0169081	-0.0118501	-0.00955233	-0.005646	0.00364042	0.0111908	0.015123	0.0208781	0.02691	0.0332169	0.0339536	0.0386421	0.0447286	0.048184	0.0514752	0.0123068	0.0207627	0.0257262	0.0274025	0.0284262	0.0281057	0.0292902	0.0289459	0.030098
frdA	0.0213027	0.0383613	0.0578112	0.0751746	0.0876604	0.0951566	0.0925061	0.0956352	0.0970721	0.0960552	0.0935049	0.0847996	0.0749663	0.0665936	0.0566429	0.0489445	0.0412994	0.028765	0.0221163	0.0144843	-0.0391883	-0.0667253	-0.0802319	-0.0756799	-0.0658743	-0.0564547	-0.0457269	-0.0351147	-0.0297438	-0.0191966	-0.00610579	0.000804957	0.00996477	0.0212737	0.0318175	0.0352034	0.042514	0.0478005	0.0552254	0.0607212	-0.0124676	-0.0217898	-0.0291031	-0.0302645	-0.0291998	-0.0296051	-0.0364515	-0.0476978	-0.0526598
deoC	0.00292957	0.00813403	0.0159256	0.0214747	0.0266604	0.0312145	0.0342049	0.0397154	0.0463823	0.0503592	0.0541649	0.0572759	0.0612772	0.063629	0.0652819	0.0644185	0.0614399	0.0573391	0.0556186	0.0529793	0.00665461	0.00301391	-0.0107539	-0.0250556	-0.0379699	-0.0510585	-0.06063	-0.068558	-0.0764702	-0.0799828	-0.0801656	-0.0842502	-0.0869038	-0.0859321	-0.0822617	-0.0819366	-0.0826227	-0.0836605	-0.0836531	-0.0841624	0.00187476	0.00103115	-0.00278661	-0.00720379	-0.00509757	-0.00270714	-0.00169951	-0.0036707	-0.00453671
yajB	0.0104918	0.0185917	0.0238799	0.0267653	0.0281405	0.0291547	0.0245071	0.0294442	0.0336675	0.0348659	0.0358835	0.0371958	0.0375889	0.0381267	0.0400609	0.0395247	0.0430976	0.0389311	0.0376663	0.0370371	-0.0032915	0.00415245	0.00629081	0.0118406	0.0216458	0.0274347	0.0359794	0.0432749	0.0456362	0.0544956	0.0651862	0.0700948	0.0786018	0.0902235	0.101716	0.10756	0.11543	0.126535	0.136651	0.142146	0.00647805	0.0124614	0.0158317	0.0175612	0.0169958	0.0162987	0.0183137	0.0155142	0.0180086
ydiY	-0.00133438	-2.22e-05	0.00367023	0.00628143	0.0111127	0.0163303	0.017662	0.0285668	0.03172	0.0317403	0.0295055	0.0245572	0.0202206	0.0155428	0.00878778	0.00406405	0.00273695	-0.000774488	-0.00344496	-0.00766291	0.00668493	0.017312	0.0201284	0.0274223	0.0290716	0.0275995	0.0290312	0.03216	0.0367066	0.0446268	0.058465	0.0665444	0.0751815	0.0869495	0.0976941	0.100773	0.104303	0.109922	0.114549	0.116834	-0.00596116	-0.00913228	-0.0106937	-0.0131643	-0.0114068	-0.00771227	-0.00364869	-0.00399836	-0.00324504
metK	0.000407491	0.00570387	0.0200989	0.0347546	0.0486767	0.0597779	0.0640888	0.073314	0.0843705	0.0911822	0.0913425	0.0896613	0.0884326	0.0872398	0.0853534	0.0827395	0.0803598	0.0755034	0.0711447	0.0664445	-0.00312857	-0.00836953	-0.0207959	-0.0269701	-0.0317606	-0.0367617	-0.0371134	-0.0371346	-0.0392844	-0.0360064	-0.0284287	-0.0247583	-0.017197	-0.0128345	-0.0105598	-0.0133646	-0.0109878	-0.0073762	-0.0037296	-0.00292682	0.00965968	0.018481	0.028176	0.0356854	0.043756	0.0493364	0.0560067	0.0592117	0.0672492
argA	-0.00278524	-0.0144172	-0.0247779	-0.0311239	-0.0324968	-0.0259194	-0.0222497	-0.0129571	-0.00837439	0.00146909	0.0175654	0.0364078	0.0495811	0.0588745	0.0668635	0.0695612	0.0748301	0.0811165	0.0900996	0.0964696	0.0332076	0.0483538	0.0468933	0.0420279	0.035899	0.0266123	0.0175693	0.00544367	-0.00780837	-0.0194388	-0.0333118	-0.0517356	-0.0662954	-0.0777543	-0.0910565	-0.102495	-0.113881	-0.119031	-0.122528	-0.125763	0.00589091	0.0101289	0.0105816	0.0113258	0.0112965	0.00847992	0.00544421	-0.00058624	-0.000263897
ybfF	0.00708548	0.0231301	0.0419313	0.0555223	0.0645875	0.0635384	0.0579674	0.0519032	0.0465616	0.0382697	0.0336354	0.0298836	0.029473	0.0355766	0.0465646	0.0547631	0.0539764	0.0537416	0.0586912	0.0683939	0.00664027	0.0148072	0.0155675	0.0231822	0.0297763	0.0377661	0.0502651	0.0643258	0.0759152	0.0924345	0.10849	0.120698	0.134688	0.145337	0.157636	0.167513	0.179237	0.193778	0.208717	0.220201	0.00610578	0.00823479	0.0100804	0.0116037	0.00872699	0.00123029	-0.0055089	-0.0113391	-0.0109634
uvrA	0.00190153	0.00830243	0.0210182	0.0347514	0.0470792	0.0540641	0.0535868	0.062487	0.0706304	0.0784661	0.0834412	0.0856951	0.0853114	0.086276	0.088785	0.0925906	0.0969248	0.101146	0.105915	0.109226	0.00643649	0.00844014	0.00112004	-0.005504	-0.01482	-0.0276619	-0.0375291	-0.0489449	-0.0595316	-0.0631986	-0.0636455	-0.0698279	-0.0716446	-0.073546	-0.0745636	-0.0752844	-0.0762654	-0.0777786	-0.0792369	-0.0794234	0.00601949	0.00976914	0.0125224	0.0134257	0.0136709	0.0140175	0.0131691	0.012183	0.0141481
ykgM	-0.00253693	-0.00550883	-0.006035	-0.00499081	-0.00358029	-0.00587465	0.0137532	0.109767	0.29659	0.527422	0.786282	1.06222	1.31116	1.52037	1.68002	1.79977	1.86945	1.88033	1.8377	1.76808	0.0224716	0.300319	0.857576	1.26564	1.49674	1.62456	1.70662	1.77314	1.83309	1.90131	1.98707	2.04173	2.07483	2.07238	2.04345	2.01212	1.98108	1.93568	1.8773	1.80269	-0.0149937	-0.029024	0.000291976	0.111338	0.25688	0.406871	0.523399	0.637404	0.754935
lysR	0.00877679	0.0167863	0.0245014	0.032872	0.0420445	0.0479092	0.0528042	0.0615865	0.0677786	0.0713772	0.07423	0.071291	0.06322	0.0566316	0.0527775	0.0527412	0.0544048	0.0547652	0.055937	0.0582644	0.0136363	0.023695	0.0225002	0.0236962	0.0212839	0.0157267	0.00986088	0.00444808	-0.000844802	0.000786109	0.0037296	0.00624751	0.00508294	0.00212017	-0.000105212	-0.010132	-0.0170366	-0.0223683	-0.0270422	-0.0292212	0.00430022	0.00573107	0.00575397	0.00363569	0.00143707	-0.00438576	-0.0131631	-0.021447	-0.0251165
yccF	0.0144414	0.0332397	0.0459964	0.0508548	0.0546435	0.0543875	0.0489159	0.05241	0.059233	0.0639873	0.0609641	0.0565157	0.0532634	0.0503581	0.0502721	0.0510994	0.0513807	0.0437276	0.0372547	0.0322926	0.00829139	0.0122631	0.00826013	0.00824109	0.00705625	0.00790448	0.0103728	0.0110179	0.00850582	0.00930723	0.006584	-0.000900296	-0.00160538	-0.00377933	-0.00757998	-0.00858742	-0.0108325	-0.00916329	-0.00697891	-0.00744634	0.000629637	-0.00425972	-0.0150255	-0.0403343	-0.0633766	-0.0767688	-0.0901588	-0.0985411	-0.103242
fruB	0.0354073	0.094836	0.169694	0.227204	0.275152	0.320896	0.352933	0.363936	0.385261	0.39905	0.393173	0.379312	0.368735	0.368607	0.382257	0.402983	0.415075	0.428258	0.444638	0.454596	0.0193039	0.0392952	0.0462346	0.0461489	0.042175	0.0310029	0.0281635	0.0261055	0.0198685	0.0219291	0.0231285	0.0238969	0.0246807	0.0273554	0.0317543	0.0326595	0.0348521	0.0378413	0.0409792	0.0454772	0.00174309	0.00796956	0.0197759	0.0286084	0.0314241	0.0354627	0.038391	0.0325988	0.0376703
ykgC	0.00689759	0.0125891	0.0113172	0.0127081	0.00596743	0.00401198	-0.00164836	0.000514579	-0.00346879	-0.00318355	0.00256994	0.010132	0.0154447	0.0162595	0.0164941	0.0160834	0.016103	0.0164264	0.0207414	0.0266222	0.00760311	0.0173905	0.0208675	0.0160576	0.0128337	0.00863019	0.00741253	0.00320648	-0.00268935	-0.00163455	0.00672361	0.0104054	0.0159174	0.0223499	0.0265568	0.0313361	0.0321642	0.039166	0.0428725	0.0495679	0.00627017	0.0117969	0.0184932	0.0181083	0.0180084	0.0216754	0.0215214	0.0196069	0.0186355
metC	0.00259472	0.00177056	0.00332245	0.00519868	0.0082886	0.0114273	0.0110431	0.0167428	0.0205453	0.0225289	0.0284774	0.0344674	0.0376228	0.040239	0.0423901	0.0427166	0.0448133	0.0459561	0.0502467	0.0521001	0.00140113	0.00793251	0.0133429	0.0175537	0.020643	0.0258581	0.0358968	0.0433191	0.0503908	0.0614924	0.0712685	0.0751323	0.0814706	0.086806	0.0916597	0.0957684	0.0967242	0.0999219	0.100026	0.097477	-0.00601867	-0.0134296	-0.0129567	-0.00955123	0.000310582	0.0127036	0.0243471	0.022895	0.0235562
yecM	0.00331858	0.0104512	0.0187597	0.0272223	0.0334769	0.0245613	0.0036019	-0.00969267	-0.0154599	-0.0231762	-0.0277971	-0.0335289	-0.0369425	-0.0363149	-0.0323366	-0.0260123	-0.0229458	-0.0221136	-0.0197971	-0.018052	-0.00377479	-0.0071564	-0.0149923	-0.0141753	-0.00941819	-0.0113186	-0.0122229	-0.00702256	-0.00443576	0.00257931	0.00922564	0.0135076	0.0204276	0.0204302	0.0247985	0.0278887	0.024538	0.0242207	0.0256581	0.0302876	0.0108982	0.0212303	0.028873	0.0313308	0.0361316	0.0380589	0.0415365	0.0468458	0.0550622
nfo	-0.00364936	-0.00465672	-0.010945	-0.011973	-0.0110975	-0.0114125	-0.0138828	-0.0148995	-0.0238197	-0.0292275	-0.0379934	-0.0434745	-0.0566642	-0.062537	-0.0666208	-0.0626248	-0.0613515	-0.0775649	-0.0859853	-0.0884112	-0.00771221	-0.0102787	-0.016862	-0.0186217	-0.0218641	-0.0223478	-0.024078	-0.026652	-0.0309502	-0.0294437	-0.0256967	-0.0300487	-0.0281789	-0.0277055	-0.0270009	-0.0316154	-0.0329357	-0.0369892	-0.0413546	-0.0425774	0.00691651	0.0149441	0.0217028	0.0305791	0.0369773	0.0435543	0.0496212	0.0534951	0.0578883
ydiU	-0.00508143	-0.00201994	0.00603483	0.0132535	0.0213439	0.0272573	0.0342507	0.038157	0.0370962	0.0329113	0.0320432	0.0325773	0.0283631	0.02816	0.0276527	0.0294292	0.0322252	0.0327884	0.0376121	0.0439248	-0.0280094	-0.0459656	-0.0583465	-0.0658762	-0.0609777	-0.0606116	-0.054927	-0.0477983	-0.0466448	-0.039626	-0.032106	-0.0325113	-0.0139198	-0.00596032	-0.00209556	-0.00231325	0.00666219	0.016026	0.0179762	0.0216668	0.00714773	0.0171241	0.0230489	0.0247223	0.0267943	0.0279325	0.0305117	0.0305964	0.0299837
gloA	0.0019655	0.00554515	0.0087663	0.0142481	0.0223642	0.0265568	0.0275754	0.0272606	0.023584	0.0220554	0.0226586	0.0193261	0.0149694	0.0132979	0.00453965	0.00151612	-0.00127244	-0.00711996	-0.00774275	-0.00512583	0.0106313	0.0269833	0.0358188	0.0451054	0.0556628	0.0575613	0.065001	0.0724017	0.0803459	0.0930012	0.100637	0.101078	0.109939	0.117633	0.121332	0.118871	0.121753	0.126657	0.129647	0.135684	0.00688993	0.011263	0.015642	0.0150487	0.0172539	0.0216178	0.0213092	0.0184144	0.0151841
ybiV	0.0118933	0.0285256	0.0459716	0.0632348	0.0812493	0.0944464	0.101604	0.106585	0.106238	0.104468	0.103148	0.0975091	0.0880013	0.0797123	0.0718287	0.0637891	0.0585504	0.0540978	0.0524062	0.0524492	-0.00192991	-0.00353632	-0.0122614	-0.0169545	-0.0229286	-0.0308358	-0.0363404	-0.0392071	-0.0424199	-0.0415899	-0.0422522	-0.0433904	-0.0414655	-0.0401694	-0.0359806	-0.0369384	-0.0337536	-0.0316289	-0.0347526	-0.0352111	0.0030908	0.00701994	0.0109542	0.0130239	0.0154899	0.0162883	0.017602	0.0153637	0.0146978
yfiF	-0.00246226	0.00483271	0.015543	0.0176414	0.0146904	0.0156199	0.0119515	0.0132697	0.0101752	0.0019997	-0.00581558	-0.0135379	-0.0257362	-0.0298408	-0.0306602	-0.0351758	-0.043242	-0.0489357	-0.0485231	-0.0603776	0.00367554	0.0128764	0.0109435	0.00709485	0.00226804	-0.00940444	-0.0154207	-0.0237923	-0.0339073	-0.0463925	-0.0547519	-0.0695838	-0.0803929	-0.0876285	-0.0925476	-0.102755	-0.106835	-0.1057	-0.104983	-0.106249	0.00645905	0.0138554	0.0202841	0.0236498	0.0287501	0.0344995	0.0403914	0.0440078	0.0483731
ddlA	0.00120605	0.00822686	0.0181293	0.0272833	0.0343089	0.0425328	0.0412369	0.0442196	0.0430205	0.0395357	0.0346897	0.0252679	0.0146611	0.00640007	0.00193525	-0.00467622	-0.00257097	-0.00552289	-0.00502378	-0.006747	-0.00342443	-0.00476102	-0.0083208	0.00394738	0.0101138	0.0144905	0.0295756	0.0445594	0.0526858	0.0639938	0.0725603	0.084944	0.100459	0.113575	0.123961	0.129451	0.139144	0.149802	0.158993	0.168264	0.00122829	0.00227645	0.00180994	4.65e-05	-0.00177228	-0.0034046	-0.00326827	-0.00390834	-0.00372592
ybdL	0.00286638	0.00269116	0.00600896	0.00601909	0.00535386	0.00198755	-0.00267982	-0.00723889	-0.0117929	-0.0148442	-0.0174062	-0.0248032	-0.0335767	-0.0362459	-0.0410883	-0.0414685	-0.0450533	-0.0493242	-0.0479139	-0.0470491	-0.00630337	-0.00424681	-0.00556401	0.00208111	0.0102964	0.014821	0.0208823	0.0324213	0.0451582	0.0639304	0.0811359	0.0924345	0.112121	0.130871	0.146569	0.156914	0.170826	0.186145	0.200364	0.21483	0.00627192	0.0103941	0.0135081	0.0178158	0.0219418	0.0252266	0.0263694	0.0244717	0.0263107
ybhQ	0.00349242	0.00583291	0.00739471	0.0143602	0.020605	0.0289827	0.0276589	0.0266454	0.022013	0.0198202	0.0186027	0.00646599	-0.00311613	-0.0147634	-0.0225999	-0.0327844	-0.0403602	-0.0459437	-0.0503189	-0.0500703	0.00251172	0.0100348	0.0131222	0.0214299	0.0319536	0.0381925	0.0481855	0.0573631	0.064866	0.0757148	0.0854321	0.0899201	0.10207	0.112659	0.121764	0.121173	0.118951	0.11843	0.115284	0.110829	0.00181723	0.00271067	0.00260114	0.00237119	0.0019997	0.000763797	0.000961293	-0.00165035	-0.00440667
rof	0.00605102	0.0103648	0.0124091	0.0110857	0.0101031	0.0117303	0.00845566	0.00988761	0.0101496	0.00987707	0.00914803	0.0087025	0.00703179	0.0045937	0.0030344	0.000297836	-0.000895952	-0.0034895	-0.00389378	-0.00399289	-0.00731727	-0.00620788	-0.00388603	0.00856259	0.0191926	0.0262035	0.0369792	0.0447688	0.0457641	0.0524448	0.0596481	0.0612171	0.0672001	0.0713764	0.0747697	0.0725829	0.074804	0.0815014	0.0849934	0.0895916	0.00287931	0.00612646	0.00864333	0.0123488	0.0150093	0.018385	0.021401	0.0178573	0.0200864
ybiF	-0.00108051	0.00328668	0.00937637	0.0114385	0.0114458	0.0119116	0.0103142	0.0149974	0.00892124	-0.000829651	0.00490553	0.00112914	-0.00214579	-0.00704773	-0.0125211	-0.0198278	-0.0223456	-0.0291619	-0.0271135	-0.0263213	0.0133321	0.0321675	0.042166	0.0566775	0.0738308	0.0924812	0.115665	0.14178	0.165248	0.194903	0.228781	0.253606	0.286257	0.321637	0.355394	0.381936	0.409973	0.433751	0.451787	0.467344	0.00234934	0.0067924	0.0122858	0.0160226	0.0199902	0.0255069	0.0304714	0.0323125	0.0337191
rhlE	0.00474495	0.0078391	0.0143343	0.0170134	0.0213756	0.0248501	0.0287638	0.0336192	0.0359162	0.0386925	0.0411893	0.0401377	0.0386246	0.0354466	0.0286798	0.0217951	0.0185241	0.0143968	0.00965251	0.00773471	0.0176061	0.0292935	0.0298041	0.0325137	0.0317316	0.0271546	0.0251514	0.0232788	0.0217302	0.0256799	0.0304267	0.0312942	0.0345598	0.0399949	0.0451801	0.0439623	0.0439284	0.0474431	0.0495749	0.0529418	0.00692679	0.0125319	0.0163362	0.0183629	0.0214386	0.0220995	0.0237171	0.0215002	0.0210083
ybiN	0.0113892	0.024358	0.0434208	0.0600642	0.0755814	0.0879119	0.0977179	0.106357	0.111924	0.115757	0.116605	0.113316	0.109142	0.105054	0.105457	0.106982	0.106946	0.107519	0.10944	0.109001	0.0198317	0.0275583	0.0220854	0.0187344	0.0139629	0.00644483	-0.00137462	-0.0110289	-0.0229735	-0.0275797	-0.0305177	-0.0410139	-0.0451715	-0.0475901	-0.0493217	-0.0593649	-0.0652156	-0.0709512	-0.0768923	-0.082751	0.000407066	-0.000474429	-0.0043401	-0.00589626	-0.00412721	-0.00227273	0.00288889	0.0047664	0.0118789
qseB	0.00327546	0.00439051	0.0112786	0.0174217	0.0178437	0.0187524	0.0203389	0.021127	0.0217076	0.0225166	0.0252878	0.0254343	0.0185941	0.0215857	0.0158271	0.0100011	0.00746255	0.00436441	0.00361104	-0.00300722	0.0126897	0.0342655	0.0451959	0.0555158	0.0684909	0.0748356	0.0804066	0.0825296	0.0801556	0.0810626	0.0848154	0.0801361	0.0816169	0.081995	0.0824339	0.0771573	0.080769	0.0813653	0.0840709	0.0854162	0.00420887	0.00757213	0.0091663	0.00567074	0.00337653	0.0029761	0.00668481	0.00669742	0.00865797
mipA	0.0145599	0.0310006	0.0587819	0.0837149	0.0984333	0.0990119	0.0992383	0.0982017	0.0952835	0.105943	0.122633	0.132351	0.135966	0.136964	0.133661	0.129061	0.123027	0.119589	0.120188	0.121549	0.099692	0.146852	0.133829	0.0884838	0.0267556	-0.0361023	-0.0948818	-0.152729	-0.213039	-0.265751	-0.308764	-0.340931	-0.359984	-0.374791	-0.381672	-0.390008	-0.392735	-0.390419	-0.389677	-0.3907	0.0122249	0.0245976	0.0312099	0.0432362	0.0589361	0.0803628	0.102138	0.119613	0.132755
ybjK	0.00393277	0.00848023	0.0157928	0.0254223	0.0316661	0.0343553	0.0368492	0.0346986	0.0343025	0.0336062	0.0287106	0.0261688	0.0253838	0.0162303	0.0106022	0.00551645	-0.0035259	-0.0141338	-0.018639	-0.0237779	0.00690037	0.0206641	0.0205741	0.0219712	0.028273	0.029175	0.0313286	0.0275517	0.0230088	0.0255022	0.023447	0.0228604	0.0310313	0.0350397	0.0391694	0.032366	0.0296833	0.0321411	0.0309133	0.0340963	0.0057009	0.00825707	0.00798189	0.00679753	0.00820314	0.011352	0.013813	0.0131387	0.0188232
sbmA	0.00964465	0.012103	0.0146025	0.0212986	0.0256932	0.027715	0.0277721	0.0301206	0.0345611	0.0361742	0.0388977	0.0397457	0.0410922	0.0399167	0.0383141	0.0414654	0.0397329	0.0364022	0.0368423	0.0340151	-0.000356173	0.00059165	-0.000766622	0.00188228	0.00597305	0.00454431	0.00788996	0.00602735	0.00440693	0.00503124	0.00766979	0.00277628	0.00563204	0.0115375	0.0190297	0.0196115	0.0211446	0.0232115	0.0292118	0.0321586	0.00708035	0.0178873	0.0182241	0.0214972	0.0234226	0.0255587	0.0230051	0.0209121	0.0224711
zupT	-0.00296606	-0.00358554	0.000125867	0.00735047	0.00751197	0.00798299	0.0105501	0.00772556	0.00622819	0.00929561	0.0112394	0.00870155	0.00681452	0.00623132	0.00415313	0.00289336	0.000488309	-0.00148409	-0.000567802	-0.00586089	0.00635955	0.0161729	0.0209933	0.031311	0.0397476	0.0488702	0.0630483	0.0768108	0.0896113	0.108491	0.130116	0.143849	0.161898	0.178355	0.192868	0.198074	0.204446	0.211524	0.220361	0.227507	0.00672025	0.010803	0.0139704	0.0167001	0.0191167	0.0228417	0.0277743	0.0293342	0.0336175
dsrA	0.00190081	0.00628698	0.0104831	0.0132206	0.0122813	0.0122179	0.011687	0.010534	0.00906969	0.00752727	0.00521276	0.00333665	0.00235771	0.00176361	2.42e-05	-0.00351807	-0.00771641	-0.0107228	-0.0129504	-0.0144162	0.00154694	0.00264282	-0.000908739	-0.00247722	-0.00322584	-0.00402945	-0.00246662	-0.00151899	0.00150638	0.00963497	0.014453	0.0162004	0.0229295	0.0295377	0.0317273	0.0295999	0.0279143	0.0293636	0.0324021	0.031574	0.00162202	0.00312515	0.00372198	0.00363638	0.00343007	0.00429206	0.00587047	0.00791896	0.0101557
yafS	0.00319509	0.00816262	0.0119542	0.0141216	0.0151436	0.0150923	0.0115654	0.0148215	0.0176691	0.0194992	0.0215619	0.0197407	0.0186285	0.0180406	0.0160668	0.0139743	0.016924	0.0149731	0.0171652	0.0197741	0.000581095	0.00327596	0.000216087	0.000453545	-0.00142087	-0.00383767	-0.00653866	-0.0105842	-0.0178505	-0.0179221	-0.0166947	-0.0207917	-0.0243563	-0.0244929	-0.0229447	-0.0272947	-0.0314038	-0.0335784	-0.0352576	-0.0347422	0.00790988	0.0143741	0.0199447	0.0238472	0.0266091	0.0313505	0.0330076	0.0314295	0.0315251
ybbL	-0.00219652	-0.0021898	0.00384878	0.00820295	0.0153019	0.0199984	0.0215303	0.0249521	0.0238823	0.0222096	0.0227326	0.0222964	0.0184743	0.0146203	0.0109003	0.00732019	0.00449946	0.000494741	0.000662565	0.00114034	0.0106179	0.0187188	0.022589	0.027281	0.032496	0.02863	0.0223207	0.0223999	0.0194251	0.016817	0.0153846	0.0123046	0.0120344	0.0159315	0.0194793	0.0125445	0.0151534	0.0160836	0.0231179	0.023356	-0.00275229	-0.00626474	-0.00970026	-0.0121352	-0.0145257	-0.0168669	-0.0167073	-0.0181944	-0.0152644
ecfG	0.00236007	0.00722961	0.0126088	0.0191076	0.023032	0.0286973	0.0312706	0.033179	0.0338159	0.0354457	0.0389672	0.0367522	0.0319989	0.0236408	0.0183006	0.0149871	0.0117748	0.00773993	0.00610116	0.00520206	-0.00416369	-0.0116079	-0.0258121	-0.0296333	-0.0362449	-0.0522211	-0.0550606	-0.0610354	-0.0708386	-0.0655376	-0.0622141	-0.0624424	-0.0613697	-0.0556747	-0.0473714	-0.0499421	-0.0494172	-0.0426852	-0.036832	-0.0339556	-0.00119806	-0.00132816	-0.00437046	-0.00632818	-0.00591501	-0.00638505	-0.00741738	-0.0102286	-0.010168
rcsC	0.00764325	0.0212856	0.0329864	0.0377845	0.0382111	0.0389161	0.0369683	0.0373283	0.0362845	0.035335	0.032517	0.034508	0.0334406	0.0327689	0.0345496	0.0354844	0.0343932	0.0336939	0.0347497	0.0350779	0.00686876	0.00873538	-0.00143293	-0.00760498	-0.0176604	-0.0267015	-0.0318877	-0.0335185	-0.0369455	-0.0320368	-0.0256145	-0.0235614	-0.021915	-0.0195373	-0.0166112	-0.0213022	-0.0211332	-0.020142	-0.0197348	-0.0193644	0.00671712	0.0106881	0.0088132	0.00468456	0.00085275	0.00037988	0.000817896	-0.0019	-0.000668239
dpiB	-0.00646631	-0.0107027	-0.011799	-0.0138046	-0.0138149	-0.0171892	-0.0257477	-0.029922	-0.0371082	-0.0374246	-0.0364647	-0.0360629	-0.0339804	-0.0383061	-0.0477022	-0.0558849	-0.0571169	-0.0618817	-0.0648434	-0.0668107	0.0119049	0.0209219	0.0298145	0.0357163	0.0416372	0.0410601	0.0350907	0.0289914	0.0262699	0.0195275	0.0218222	0.0214024	0.0274453	0.034545	0.0447831	0.0390265	0.040877	0.0405305	0.0419938	0.0485417	-3.71e-06	0.00265859	0.00261027	0.0107879	0.0145678	0.018156	0.0216249	0.0217841	0.0215932
kdsB	-0.0109945	-0.0229305	-0.0360775	-0.0500198	-0.0639475	-0.0752203	-0.0836741	-0.0887185	-0.0911925	-0.0950481	-0.0929188	-0.0992435	-0.098688	-0.10242	-0.105288	-0.108316	-0.112605	-0.115928	-0.118001	-0.117205	0.0100513	0.0252654	0.0327559	0.0426871	0.0470046	0.0460152	0.0460955	0.0477655	0.0433311	0.0458342	0.0508494	0.0492285	0.0520503	0.0567407	0.0610947	0.0569334	0.0606355	0.0636193	0.0643606	0.0651377	-0.00264524	-0.00301198	-0.00469163	-0.0077056	-0.0135282	-0.0183202	-0.0181764	-0.0271771	-0.0337067
yqjI	0.0408489	0.0794594	0.106115	0.117831	0.116099	0.108834	0.0922331	0.0736446	0.0520677	0.0336586	0.0223851	0.00989267	-0.00404113	-0.0156694	-0.0252738	-0.0337325	-0.044615	-0.0557115	-0.0590793	-0.0606775	0.0116898	0.0276515	0.0333154	0.0373907	0.0370711	0.0337456	0.0326632	0.0322911	0.0341932	0.0420219	0.0506279	0.0519803	0.051451	0.0485675	0.0494421	0.0451962	0.046605	0.050802	0.0543352	0.0589482	0.0041797	0.00682858	0.00517785	0.00337312	0.00196844	0.00260369	0.00647861	0.00330616	0.00515079
ypeA	0.000736844	0.00411095	0.00639513	0.0106934	0.0139572	0.0117605	0.00812814	0.00772243	0.00437429	0.000660919	0.00189363	0.00109813	-0.00467805	-0.0110754	-0.0184582	-0.0265222	-0.0357119	-0.0434697	-0.0496716	-0.0575927	-0.00417396	-0.00433851	-0.00272724	0.00536208	0.0118879	0.0165745	0.0258449	0.0353553	0.0426406	0.0585712	0.0729054	0.082987	0.0934993	0.103982	0.114564	0.116819	0.11852	0.118551	0.120957	0.120267	0.00365697	0.0080825	0.0100204	0.00914468	0.00818878	0.00994854	0.0133714	0.0135858	0.016605
ydgH	0.00230168	0.00274192	0.000239523	-0.00178626	-0.00571273	-0.00844434	-0.0117964	-0.0111443	-0.00697936	-0.00340761	0.0014901	0.00757342	0.0127051	0.0190782	0.0220615	0.0256323	0.0295542	0.0327002	0.0377423	0.0406836	-0.00707781	-0.00466903	-0.00417725	0.000573485	0.00464384	0.00689235	0.0117186	0.0119083	0.00719922	0.0062839	0.00537668	0.00170999	-0.00330558	-0.00778599	-0.00912687	-0.0155491	-0.017421	-0.0186336	-0.0176927	-0.0146514	-0.000281284	0.000232593	-0.000803344	-0.00244026	-0.0023316	-0.00183789	-0.00128484	-0.00439917	-0.00216206
entS	0.00224466	0.00476009	0.00872834	0.0133996	0.0187021	0.0204096	0.0176356	0.0179624	0.0181736	0.0181085	0.0179118	0.0187435	0.0191358	0.0210448	0.0246271	0.0274406	0.0298295	0.0289403	0.0293054	0.0284431	-0.00803337	-0.00567017	-0.00199187	0.00349901	0.00931906	0.012248	0.0162594	0.0280709	0.0371131	0.0529819	0.0697739	0.0813887	0.0923408	0.102321	0.111615	0.118761	0.125516	0.132209	0.140493	0.146644	0.00355665	0.0062097	0.00788266	0.0066812	0.00541964	0.00542607	0.00691067	0.00538567	0.00564644
ybaY	0.00142022	0.000422334	-0.00466662	-0.0111207	-0.0217057	-0.0349783	-0.0489383	-0.0592331	-0.0716455	-0.0823565	-0.0869275	-0.0982104	-0.108899	-0.118637	-0.123742	-0.132455	-0.137821	-0.144177	-0.149518	-0.152848	-0.0360006	-0.0471695	-0.0474925	-0.0351534	-0.021439	-0.0119901	0.00375797	0.0167683	0.0290765	0.0451473	0.0660403	0.0832102	0.105157	0.122784	0.139032	0.150261	0.164493	0.180194	0.192129	0.20153	0.00029032	0.00392582	0.00909221	0.0125032	0.0194106	0.0276607	0.0322173	0.0319898	0.0382889
hofM	-0.00570293	-0.00748079	-0.00458543	0.000234392	0.00554688	0.00973888	0.00678116	0.00686371	0.00884756	0.0102758	0.0143851	0.016038	0.0178606	0.0178983	0.0171948	0.0167094	0.0186932	0.0168327	0.0171663	0.018742	0.00205831	0.0079945	0.00813521	0.0107789	0.0151576	0.0160983	0.0191477	0.0217764	0.0213416	0.0308917	0.0419836	0.0492368	0.0541581	0.0603484	0.0683599	0.0707326	0.07624	0.0845945	0.091082	0.0976942	-0.000924552	-0.00101091	-0.00282542	-0.00527315	-0.00644003	-0.00754289	-0.00869153	-0.0143542	-0.0164453
yegE	0.011829	0.0194847	0.0299138	0.0381401	0.0449609	0.0450812	0.0394924	0.0378921	0.0376655	0.0363295	0.0327955	0.0277739	0.0211089	0.0129302	0.00475209	-0.000861047	-0.00601972	-0.0147202	-0.0186195	-0.0226732	0.00360641	0.00987509	0.00809672	0.0121373	0.0163814	0.0164633	0.0196608	0.0243217	0.0280419	0.0363936	0.0463262	0.0492726	0.0563236	0.0604425	0.0657413	0.0647811	0.0677599	0.0715196	0.0721823	0.075265	0.00310092	0.00480974	0.00642164	0.00645996	0.00340571	0.00130902	-5.75e-05	-0.00321239	-0.00447546
lolC	-0.00686965	-0.00800896	-0.00805452	-0.00607332	-0.00612323	-0.0058277	-0.0088759	-0.0122112	-0.0180037	-0.0185916	-0.01992	-0.0222405	-0.0262229	-0.03146	-0.0338322	-0.0350641	-0.0356614	-0.0370907	-0.0383173	-0.0391811	-0.0035897	-0.00523206	-0.0116198	-0.0109211	-0.00824401	-0.00722451	-0.00178809	0.00397048	0.00691982	0.015518	0.0249573	0.0291707	0.0381876	0.0447564	0.0535518	0.0583905	0.0666103	0.0766395	0.084345	0.0922473	0.00379368	0.00729627	0.00781604	0.00886614	0.0124496	0.0134798	0.0140517	0.00816861	0.00873212
pgpB	0.00977719	0.0245384	0.0373595	0.0472579	0.0541423	0.0563536	0.0563985	0.0629176	0.0678102	0.072008	0.072075	0.0677379	0.0665353	0.0654827	0.0688889	0.069876	0.070312	0.0683591	0.0670577	0.0672924	0.0107081	0.0153568	0.0113443	0.00886942	0.00419162	-0.00121912	-0.00534988	-0.0118477	-0.0173741	-0.0179192	-0.0173567	-0.0222328	-0.0201769	-0.0204074	-0.023635	-0.0301881	-0.0377864	-0.0417182	-0.0474299	-0.0514477	0.0039554	0.00729616	0.00768169	0.00417223	0.000913742	-0.00433782	-0.00939324	-0.0142599	-0.013805
b3505	-0.00448475	-0.00911027	-0.0142221	-0.0159912	-0.0206515	-0.0238564	-0.0303156	-0.0325387	-0.0327635	-0.0321198	-0.0311191	-0.0283483	-0.029532	-0.0309533	-0.0336507	-0.0360904	-0.0359114	-0.0396917	-0.0436467	-0.0449202	0.00676828	0.0138551	0.00212754	-0.00202996	-0.0127947	-0.02605	-0.0324615	-0.0396744	-0.0478395	-0.046307	-0.042782	-0.0455807	-0.043461	-0.0469857	-0.0481103	-0.0574231	-0.059116	-0.0580568	-0.0574466	-0.0572016	0.00249005	0.000157107	-0.00323609	-0.00525753	-0.00711751	-0.00738789	-0.00758411	-0.0142466	-0.0169342
yfeN	0.00478386	0.0100471	0.0168015	0.0227919	0.0298044	0.035466	0.0354067	0.0432209	0.0468685	0.0514359	0.054247	0.0604993	0.0615758	0.0620548	0.0635099	0.0620934	0.0630478	0.0603931	0.0592649	0.0592624	-0.00195048	0.00647603	0.00956587	0.0159886	0.0168174	0.0105181	0.00618033	0.00923332	0.0159308	0.0277349	0.039068	0.0439218	0.050118	0.0531114	0.0611856	0.0586429	0.0613781	0.0667238	0.0694521	0.0720361	0.00514381	0.00610918	0.00563917	0.00577819	0.00719134	0.00889291	0.0109725	0.0101684	0.0124239
pepT	-0.00710009	-0.0110912	-0.014499	-0.0258668	-0.0361134	-0.0429367	-0.0551596	-0.0608124	-0.0681231	-0.0706971	-0.0682649	-0.0680075	-0.0698483	-0.0712643	-0.0732882	-0.0764329	-0.0732217	-0.073897	-0.0743908	-0.0725382	0.000320269	0.00709903	0.0138174	0.023388	0.0331644	0.0416115	0.0536044	0.0662975	0.0719652	0.0852463	0.0970864	0.102769	0.112183	0.119021	0.12602	0.131269	0.136474	0.143738	0.14424	0.148837	0.00185998	0.00166816	0.000314667	-0.00258242	-0.00409681	-0.00578805	-0.00615955	-0.00994329	-0.0102884
yfdC	-0.000583652	0.00443191	0.0154812	0.0238996	0.0349776	0.0481719	0.0571756	0.063667	0.0758794	0.076684	0.0827286	0.0864634	0.0866996	0.0814191	0.0759173	0.0674948	0.0591943	0.0487043	0.0455237	0.043742	-0.00406945	0.0113043	0.0367774	0.065758	0.0867845	0.102314	0.111832	0.124575	0.12686	0.143074	0.157698	0.168248	0.178497	0.189042	0.199348	0.207079	0.209293	0.20786	0.206506	0.206244	-0.00485701	0.00167613	0.00928798	0.0151427	0.021251	0.0253521	0.0264202	0.0187424	0.0154636
htrL	-0.000901722	0.00320127	0.0080213	0.0101249	0.0102664	0.0144721	0.0115309	0.0142636	0.0155846	0.0174457	0.0178374	0.018669	0.0147738	0.0130384	0.00937696	0.00541908	0.00273771	0.000107834	0.00055296	-0.000129106	0.00406782	0.0072761	0.00553335	0.00735187	0.00811287	0.00846634	0.0139237	0.018353	0.025172	0.0373618	0.0474323	0.0506047	0.0574788	0.0626929	0.0709614	0.0745617	0.0753653	0.0791931	0.0821061	0.0858389	0.0117207	0.0210625	0.0250688	0.0262115	0.0269338	0.0260031	0.0261024	0.0259373	0.0274079
yqgA	0.000751179	0.000130236	0.00140482	0.00392692	0.00758382	0.00946013	0.00382622	0.00907972	0.0141736	0.018306	0.0248071	0.0336112	0.040758	0.0435136	0.0377488	0.0291651	0.0259492	0.0247151	0.0217082	0.017448	-0.00261016	0.00210842	0.0112787	0.020616	0.0315793	0.0404348	0.0486845	0.0599027	0.0648496	0.0720355	0.0804658	0.0803924	0.0837681	0.0887631	0.093763	0.0927902	0.0944246	0.09684	0.0998029	0.103326	0.00186011	0.00669984	0.0108363	0.0121182	0.00697259	0.000673069	-0.0069867	-0.0138153	-0.0111722
znuC	0.00855473	0.0200773	0.0303017	0.0386698	0.0423775	0.045626	0.0454825	0.0454907	0.0468502	0.0490616	0.0538988	0.0561634	0.0568699	0.0570483	0.0582149	0.061374	0.0663717	0.0716608	0.077468	0.0826818	0.0129563	0.0348155	0.0502039	0.0686214	0.0796992	0.0876278	0.0972372	0.109913	0.120418	0.13379	0.143142	0.145368	0.153517	0.161514	0.16754	0.171425	0.180395	0.19285	0.203551	0.21553	-0.0238613	-0.0345247	-0.0158303	0.0280078	0.0841211	0.146661	0.211488	0.273718	0.341812
ecfD	0.00236252	0.00636945	0.0118902	0.0199022	0.0299863	0.0365598	0.0338185	0.0337442	0.0283625	0.0218821	0.0161748	0.0104857	0.00263181	-0.00534778	-0.0146972	-0.0204415	-0.0247294	-0.0307873	-0.0347167	-0.0407867	0.00725122	0.0129445	0.0112505	0.0111339	0.00998545	0.00552122	0.00363503	0.00124212	-0.00313369	-0.00230797	0.000257773	-0.000661425	0.00170538	0.00321776	0.0042121	0.00400872	0.00659405	0.00956474	0.011561	0.0130569	0.00457676	0.00969406	0.0116217	0.00780405	0.00443791	0.0025599	0.00218791	-0.000409293	-0.000311212
rplT	-0.00646842	-0.00461558	-0.00583323	-0.00353903	-0.00521015	-0.00562329	-0.00658242	-0.00077399	0.00111636	0.00713436	0.0124202	0.0195243	0.0222023	0.0275971	0.0327648	0.0328165	0.0355118	0.0328899	0.0374574	0.0398572	0.0061768	0.0136362	0.013048	0.0162846	0.0154813	0.0136816	0.0189259	0.0195566	0.0189583	0.0222816	0.0236617	0.0248065	0.0289956	0.0314808	0.0335831	0.0312628	0.0367917	0.0411462	0.0441745	0.0467511	0.0090296	0.02236	0.0317212	0.0278407	0.0247972	0.0202906	0.0149472	0.0177472	0.0230208
yghU	0.00604765	0.0110616	0.0181866	0.0238545	0.0253157	0.0196517	0.0100355	0.00641592	0.00561716	-0.00141294	-0.00631289	-0.00971825	-0.0108858	-0.0122517	-0.0114248	-0.0146347	-0.0140947	-0.0135423	-0.0143683	-0.0124755	0.00359765	0.0147155	0.0244659	0.0351301	0.0461725	0.0574429	0.0694741	0.0810712	0.0892435	0.102538	0.119508	0.126902	0.13273	0.140092	0.145677	0.147294	0.148543	0.149228	0.150303	0.149897	0.00126544	0.00680419	0.0157258	0.0236544	0.0306867	0.0391017	0.0431121	0.0474113	0.0582444
yfhH	-0.007131	-0.0112822	-0.0151218	-0.00445526	0.00475797	0.0104967	0.011609	0.0172173	0.0183861	0.0237762	0.0288299	0.0383363	0.0421305	0.0470758	0.0495573	0.0501466	0.0488147	0.0492039	0.0509058	0.0548662	0.0170909	0.0312016	0.0284745	0.0265471	0.0225189	0.0195689	0.0173841	0.0196774	0.0175773	0.0219582	0.028166	0.027015	0.0334627	0.0377937	0.0441006	0.0402661	0.0403204	0.0386019	0.0384263	0.0356907	-0.000530252	-4.83e-05	-0.0020306	-0.00939866	-0.0117015	-0.0112589	-0.00958947	-0.0124794	-0.0105266
yqiJ	0.00889711	0.016279	0.0342438	0.052118	0.0701205	0.0802443	0.0815682	0.0891425	0.0938111	0.0972634	0.101703	0.103055	0.104361	0.110035	0.110773	0.112331	0.109149	0.110381	0.112706	0.118214	0.00878149	0.0204802	0.0233257	0.0271076	0.0235449	0.0174534	0.0106941	0.00271888	-0.00970141	-0.0123551	-0.0125227	-0.019133	-0.0180277	-0.0175897	-0.0150712	-0.0181569	-0.0200995	-0.0232611	-0.0258481	-0.0266098	-0.00335786	-0.00313954	-0.00498622	-0.0090457	-0.0089502	-0.00610275	0.000831326	0.00605646	0.00982403
rpmI	0.00302984	0.0133998	0.0250418	0.0322079	0.047448	0.0734085	0.0864337	0.092291	0.104412	0.116191	0.122637	0.14195	0.15424	0.16847	0.184849	0.200534	0.21601	0.233281	0.243165	0.255899	0.00926104	0.0214736	0.0249066	0.0314691	0.0375102	0.0407704	0.0436657	0.0451697	0.0458847	0.0503903	0.0557593	0.0560437	0.0587826	0.0622397	0.0648146	0.064832	0.0672324	0.0739195	0.0783641	0.0806658	0.0102482	0.0171696	0.0196598	0.0198851	0.0193032	0.0185346	0.0186011	0.0132833	0.0156911
pldA	0.00170234	0.0038846	0.00739164	0.0132162	0.0144333	0.0132964	0.0102686	0.013674	0.018702	0.0189169	0.0208804	0.0219557	0.0191179	0.0169778	0.0169633	0.0164042	0.0179099	0.0202101	0.0246306	0.0302362	0.00436505	0.0118232	0.0156771	0.0213884	0.0268629	0.0261895	0.0284429	0.0312382	0.0305946	0.0369535	0.0452306	0.0472063	0.0541896	0.0596542	0.0632688	0.0592505	0.0600873	0.0633933	0.0658371	0.0697237	0.00191084	0.00224998	0.00511344	0.00509451	0.0049043	0.00480677	0.005114	6.59e-05	-0.00157017
yrbG	0.0247749	0.0548562	0.0823338	0.116747	0.154878	0.185003	0.196369	0.205418	0.190679	0.171693	0.15593	0.154077	0.153855	0.157069	0.166362	0.171442	0.172235	0.168545	0.165385	0.159302	-0.0078989	-0.0152386	-0.0309763	-0.0374349	-0.0426794	-0.050643	-0.057286	-0.0593641	-0.0670134	-0.0635992	-0.0584986	-0.0581368	-0.0572197	-0.0541182	-0.0523554	-0.0547699	-0.0516883	-0.0498224	-0.0459562	-0.0417327	0.0068682	0.0146377	0.0203822	0.0248899	0.0272937	0.0290804	0.028558	0.0245871	0.02409
dacB	0.00478224	0.0116484	0.0211727	0.0308134	0.0374218	0.0418174	0.0379391	0.0406502	0.0423011	0.0447001	0.0442125	0.03781	0.0299572	0.0245734	0.0194672	0.0140044	0.0137195	0.0117488	0.0120457	0.0130202	-0.00131222	0.000650038	0.000820479	0.00530328	0.00705556	0.0071703	0.0122832	0.0168563	0.0226249	0.0324447	0.0445268	0.0508334	0.0628095	0.0709547	0.0806094	0.0857309	0.0894095	0.0936	0.0957706	0.098911	0.00509543	0.0085625	0.00731411	0.00332634	0.000833742	-0.000524525	-0.00462843	-0.0122237	-0.0151407
rrfG	-0.0058177	-0.011409	-0.014357	-0.0162297	-0.0157901	-0.018885	-0.0222551	-0.0201432	-0.0213222	-0.0233197	-0.0191459	-0.0160999	-0.0148467	-0.0128708	-0.0142883	-0.019095	-0.0228678	-0.0320917	-0.0325739	-0.0336162	0.00604446	0.017245	0.024404	0.0312004	0.0353272	0.0379274	0.0409003	0.0403791	0.0422751	0.0440418	0.0481036	0.0468693	0.0450957	0.0470371	0.0527196	0.0572389	0.0579835	0.0602296	0.0654828	0.0708444	0.00334663	0.00532435	0.00431637	0.00180049	-0.00248329	-0.00322002	-0.00994322	-0.0150144	-0.01531
lacZ	0.0134304	0.026795	0.0396044	0.0474124	0.0482919	0.0432974	0.0444396	0.0507541	0.0548299	0.0550896	0.0575588	0.0575983	0.0566457	0.0536512	0.0510883	0.0506771	0.0528035	0.0545885	0.0538321	0.0527221	-0.0306904	-0.0500808	-0.0774545	-0.105613	-0.127982	-0.145546	-0.153708	-0.159391	-0.166061	-0.167189	-0.160756	-0.156642	-0.146254	-0.131684	-0.118557	-0.117426	-0.104519	-0.0888019	-0.0705372	-0.0628626	-0.000440257	-0.00480089	-0.0141516	-0.0222466	-0.0293834	-0.0304329	-0.0292229	-0.0300595	-0.0265793
yheS	0.00114832	0.00540456	0.0121795	0.0169301	0.0165442	0.0157888	0.00893855	0.00669854	0.00577092	0.00739537	0.0114491	0.013509	0.0138949	0.0153045	0.0153746	0.0146824	0.0101741	0.00419262	0.00162994	-0.001817	-0.00563397	-0.0105542	-0.0207441	-0.0301851	-0.0393951	-0.0450662	-0.0504993	-0.0544041	-0.0535497	-0.046422	-0.0387848	-0.0369576	-0.029761	-0.0235236	-0.0188978	-0.0159239	-0.0125711	-0.0107334	-0.0070544	-0.00193078	0.00269726	0.00597718	0.00547419	0.00298437	0.00267833	0.00212562	0.00107865	-0.00256896	-0.00116553
ydiV	-0.0109143	-0.0161649	-0.0164653	-0.0146739	-0.0155067	-0.0249799	-0.0339023	-0.0383481	-0.0410596	-0.042334	-0.0503975	-0.0655018	-0.074284	-0.0773404	-0.0882968	-0.0981147	-0.104777	-0.123401	-0.139074	-0.156728	0.000151033	-0.00409346	-0.0189051	-0.0310173	-0.0440478	-0.0571208	-0.0662448	-0.0758484	-0.0858033	-0.0906509	-0.0936819	-0.100124	-0.100221	-0.103938	-0.109731	-0.121919	-0.134375	-0.149127	-0.163603	-0.186572	0.00633002	0.0136109	0.0216287	0.0252117	0.0270027	0.0259886	0.0239868	0.0219214	0.0215678
ygfU	0.00404978	0.0147604	0.031466	0.0456123	0.0578209	0.0691035	0.0721267	0.079481	0.0839643	0.0871211	0.0870821	0.0782878	0.0668612	0.0603578	0.0596062	0.0607761	0.0622158	0.0605605	0.0585449	0.0564582	-0.00765331	-0.0117344	-0.0173675	-0.0154409	-0.0155332	-0.0185405	-0.0164603	-0.0136177	-0.0213528	-0.0160405	-0.0115304	-0.00874263	-0.00160473	0.00750349	0.0139809	0.0167654	0.0261926	0.0335212	0.0409284	0.0462623	0.00459987	0.0100713	0.0129782	0.0136953	0.0157527	0.0158509	0.0139754	0.0082036	0.00624945
ybjH	0.00691961	0.0209411	0.0207948	0.0218284	0.0344517	0.0488342	0.0588961	0.0798167	0.102035	0.115474	0.123772	0.132341	0.14007	0.151903	0.170248	0.190692	0.208637	0.212494	0.219644	0.22323	-0.00533537	-0.00273336	-0.00404109	0.000619565	0.00841272	0.0108624	0.0214706	0.0268658	0.0292228	0.0414304	0.0512082	0.0562434	0.0637536	0.0704821	0.0775742	0.0834024	0.0850445	0.0893512	0.0915374	0.0961084	0.00838368	0.0150116	0.021573	0.0247338	0.0286531	0.0295907	0.0279385	0.0270877	0.0305752
recN	0.0482062	0.0963845	0.135904	0.165673	0.175246	0.185719	0.197994	0.211048	0.219938	0.238188	0.248182	0.244149	0.237516	0.237507	0.236551	0.233769	0.229866	0.230027	0.230487	0.221664	-0.000192838	0.00392537	-0.000662741	0.00458495	0.0135297	0.0131451	0.0168245	0.0161994	0.0132621	0.0175807	0.0189846	0.0217051	0.0262078	0.026504	0.0278455	0.0271439	0.0239164	0.0211008	0.0179142	0.0163378	0.00227026	0.00212124	0.00619767	0.0052579	0.00945861	0.0109272	0.00746558	-0.0117511	-0.0232553
yeaE	-0.00275796	-0.00296759	-0.00122406	-0.00343933	-0.00730535	-0.0123202	-0.0198711	-0.0244122	-0.0293191	-0.0330216	-0.0331133	-0.0358555	-0.0483027	-0.0579109	-0.0644779	-0.064878	-0.062235	-0.0601397	-0.0571131	-0.0528506	-0.0199444	-0.0276703	-0.0353606	-0.0374006	-0.0390633	-0.0431056	-0.0429008	-0.0430767	-0.044665	-0.0434251	-0.0394877	-0.0405677	-0.0313863	-0.0251209	-0.0213462	-0.0173272	-0.0170426	-0.0150078	-0.00972931	-0.00745553	0.00810794	0.0171741	0.020746	0.0262653	0.0303427	0.0335075	0.0354749	0.0340662	0.0330208
pitA	0.0102205	0.0218088	0.035444	0.0486186	0.0626049	0.0693261	0.0692495	0.0725042	0.0723737	0.0713711	0.0716817	0.0677637	0.0624965	0.0568786	0.052265	0.0465669	0.0424756	0.0377037	0.0340818	0.0287843	0.00228939	0.00496645	0.00168137	-0.000809939	-0.00324314	-0.00723469	-0.00964975	-0.0100189	-0.0115654	-0.0072952	-0.0024375	-0.00467614	-0.00460258	-0.00114878	0.00834277	0.0153204	0.019258	0.0214326	0.0236795	0.0258406	-0.00197422	-0.00201202	-0.00399584	-0.00651064	-0.00583071	-0.00626772	-0.00828341	-0.0150197	-0.0170879
ymcC	0.00522387	0.00911417	0.012972	0.0148274	0.01602	0.0154871	0.0118438	0.0139944	0.0141368	0.0140024	0.0140327	0.0117165	0.00850016	0.00530051	0.00202116	-0.000653172	-0.00367327	-0.00540167	-0.00366885	-0.00245881	0.000526652	-0.000516464	-0.00658613	-0.0111656	-0.00892299	-0.00947102	-0.00862305	-0.00191988	0.00123956	0.00884043	0.0168029	0.019722	0.0255649	0.0280394	0.0312635	0.0332744	0.0328065	0.0371729	0.0419129	0.0471337	0.00253999	0.00421811	0.00453219	0.0030954	0.000935938	-0.00280759	-0.00650341	-0.0130373	-0.0150347
ilvD	0.000421141	0.00515113	0.00997578	0.00882591	0.0135329	0.0199442	0.0194051	0.0216609	0.0275588	0.0388775	0.0473462	0.0501864	0.057246	0.0619784	0.0594712	0.0583341	0.0603849	0.0596942	0.0626267	0.066341	0.00345457	0.0122728	0.0213988	0.0312936	0.0374548	0.0358914	0.0392593	0.0405378	0.0429677	0.0495775	0.055009	0.0563502	0.060961	0.0664156	0.069782	0.0748422	0.0792065	0.0801004	0.0827165	0.088947	0.0087911	0.0176271	0.0239012	0.0295853	0.0359064	0.0425924	0.0488976	0.0508999	0.0550308
manY	-0.0164523	-0.0306294	-0.0344409	-0.0366525	-0.0292686	-0.012084	-0.00771942	0.00597107	0.0153875	0.0197112	0.0227101	0.0259589	0.0239139	0.0241121	0.0206045	0.016162	0.0172289	0.0127765	0.0145876	0.0124985	0.0048798	0.0100126	0.0101846	0.0170734	0.0126631	0.0110066	0.00717631	0.0109551	0.0115292	0.0164627	0.0198389	0.0195446	0.0242466	0.0293208	0.0277877	0.0203417	0.020147	0.0237027	0.0323249	0.0379093	0.0019289	-0.0020318	-0.00406205	-0.0160253	-0.022902	-0.022602	-0.0247539	-0.0284319	-0.0259357
yhfA	-0.00339553	-0.00447788	-0.00193496	0.0009147	0.00264934	0.00584156	0.00433479	0.00217098	-0.00631465	-0.0105319	-0.0113192	-0.00922634	-0.00740138	-0.00707916	-0.00503945	-0.00261244	-0.00083015	-0.000975047	0.00363869	0.00916297	-0.0038832	-0.000665068	-0.00466796	-0.0065901	-0.0104871	-0.016187	-0.0175561	-0.0201805	-0.0266684	-0.030832	-0.0359259	-0.0410718	-0.0420621	-0.0399883	-0.0413326	-0.045586	-0.0442261	-0.0406572	-0.0368515	-0.0323951	-0.00856012	0.00695079	0.00574372	0.0260597	0.026604	0.0108382	0.0202478	0.0261494	0.0100533
aes	-0.00264945	-0.00392676	-0.00279689	-0.00448761	-0.000299572	7.35e-05	-0.00266515	0.00150462	0.00114425	-0.00164176	-0.00480732	-0.0126868	-0.015544	-0.0210302	-0.0251253	-0.0267817	-0.0286857	-0.0349764	-0.0367426	-0.0328638	-0.0018256	0.00084415	-0.00170958	0.00487074	0.0108227	0.0153134	0.0189284	0.0151432	0.0203007	0.0233985	0.0243963	0.0260539	0.0290096	0.0317659	0.0314985	0.0259495	0.0290109	0.0332669	0.0345743	0.0378986	0.00713143	0.0134607	0.0234783	0.0129896	0.0172066	0.0237644	0.0515054	0.0472433	0.0436721
ygjG	0.00167982	0.00212334	0.000706697	-0.00479678	-0.0138054	-0.0250233	-0.0370224	-0.0438304	-0.0489556	-0.0498413	-0.0457032	-0.0400583	-0.0358956	-0.0348394	-0.0337078	-0.0326652	-0.0306715	-0.0278588	-0.0237866	-0.0188559	-0.0539123	-0.0842353	-0.0860945	-0.0617152	-0.0253548	0.0166203	0.0608291	0.103106	0.139217	0.176469	0.208495	0.231037	0.25479	0.273845	0.292426	0.303775	0.314703	0.325363	0.330756	0.334431	0.00480198	0.0195943	0.0314644	0.0384192	0.0434142	0.0467397	0.0594705	0.0657601	0.0798186
mrp	0.00131405	0.00383909	0.00859197	0.0122335	0.0138663	0.0159647	0.0139133	0.0135392	0.0123994	0.0100396	0.00635545	0.00153722	-0.00513612	-0.0110309	-0.0125289	-0.0142687	-0.0169758	-0.0198885	-0.0197431	-0.0206878	0.00186219	0.0601794	0.118077	0.188884	0.187564	0.282026	0.488886	0.569108	0.699163	0.4623	0.724137	0.544681	0.286506	0.222113	0.271406	0.256837	0.251704	0.221233	0.30239	0.359732	0.00398729	0.00720483	0.00786702	0.00939876	0.0121275	0.0148669	0.0170473	0.0172475	0.0188895
msrB	0.0045743	0.00660424	0.0117761	0.0153939	0.018202	0.0230099	0.0241574	0.0301683	0.0338279	0.0377225	0.0407401	0.0464022	0.0519699	0.0558781	0.0580758	0.0614197	0.0627155	0.060906	0.0625996	0.0639168	0.026975	0.03992	0.0330936	0.0277616	0.0216651	0.00144181	-0.00863887	-0.0222449	-0.0303404	-0.0350618	-0.0412597	-0.0438088	-0.0526277	-0.0584801	-0.0601341	-0.0699378	-0.074811	-0.0759475	-0.0735563	-0.0734474	0.00760817	0.0120739	0.021121	0.0272905	0.0330687	0.0360349	0.0333481	0.0428508	0.0426077
ycbC	0.00166388	0.0112497	0.0227886	0.0309802	0.0391877	0.0425537	0.045596	0.0467248	0.0448556	0.040955	0.0422176	0.0389629	0.0353415	0.0357402	0.0319076	0.0317088	0.0313202	0.0311038	0.0329043	0.0354823	0.0151259	0.0337501	0.0515562	0.0665457	0.0789226	0.0850557	0.103104	0.112901	0.118797	0.131493	0.137211	0.138852	0.134926	0.143338	0.147777	0.139312	0.137265	0.13491	0.129211	0.123601	0.0108819	0.0233036	0.0335845	0.0416303	0.0466391	0.0581127	0.0676571	0.0732788	0.0801011
argG	0.00258642	0.00484654	0.0051451	0.00649446	0.00944435	0.0140178	0.023248	0.0369396	0.0484656	0.0564066	0.0665785	0.0744907	0.0783189	0.0848912	0.09445	0.095545	0.102384	0.102406	0.110682	0.114847	0.0211589	0.0405932	0.0486257	0.0607828	0.0727139	0.0814791	0.0940703	0.0964632	0.097214	0.101221	0.106996	0.105622	0.108559	0.112584	0.114288	0.110768	0.111447	0.113204	0.11831	0.117898	0.00121589	0.00390228	0.00698197	0.00835419	0.0126248	0.0168632	0.022368	0.0259534	0.0299788
yejK	-0.00291967	-0.000718118	0.00117035	0.00525994	0.0120759	0.0181642	0.0188178	0.0231644	0.023997	0.0255761	0.0236722	0.020278	0.0156906	0.0126259	0.0124982	0.00799691	0.0039292	0.000519843	-0.000867073	-0.00550258	-0.000209528	-0.00549966	-0.0150116	-0.0229607	-0.0288084	-0.0346146	-0.0301896	-0.0314762	-0.0309529	-0.0338692	-0.0336011	-0.0365033	-0.0340213	-0.0340583	-0.0273678	-0.0350799	-0.0351432	-0.0292054	-0.0280348	-0.0279487	0.0166521	0.0260763	0.0343064	0.0377233	0.0400674	0.0439024	0.0504651	0.0553693	0.0675143
yacH	-0.000864295	0.00232487	0.00804666	0.0075005	0.00692502	0.00632263	0.000895361	-4.72e-05	-0.0055201	-0.0085301	-0.00962157	-0.0111397	-0.0109477	-0.0102996	-0.0127454	-0.00772199	-0.00707752	-0.00766705	-0.00755053	-0.0065142	0.0086083	0.0192911	0.0145928	0.0110787	0.0156668	0.0148407	0.0151501	0.0193512	0.0183121	0.018771	0.0295615	0.0349639	0.0395663	0.0432147	0.050037	0.0462721	0.047401	0.0489785	0.0501802	0.051182	0.00601159	0.0106777	0.0130049	0.0143629	0.018832	0.0212143	0.0220148	0.0226335	0.0267217
upp	0.00924991	0.0382377	0.0734476	0.0953349	0.104849	0.112846	0.116244	0.116133	0.112937	0.108667	0.100488	0.0871328	0.0788068	0.0703357	0.0702419	0.0719621	0.0760335	0.0761075	0.0783482	0.0763257	0.0270168	0.0362432	0.027693	0.0162269	-0.00398071	-0.0297716	-0.0511111	-0.072293	-0.092866	-0.11212	-0.127545	-0.145765	-0.158969	-0.170638	-0.183954	-0.200804	-0.212217	-0.221237	-0.230915	-0.23939	0.00673389	0.00854804	0.00591273	0.00494507	0.00877481	0.0126371	0.0164953	0.0221965	0.0311608
asnA	-0.0059383	-0.00198038	-0.00143867	-6.15e-05	0.00322065	0.0140998	0.021774	0.0299495	0.0386544	0.0515024	0.067331	0.0715485	0.0794056	0.0799908	0.0849509	0.090456	0.0935679	0.091194	0.0947681	0.0977553	0.0102959	0.020607	0.0228628	0.0284589	0.0347193	0.0408378	0.047824	0.0563554	0.0605586	0.0664401	0.072133	0.0699422	0.0741824	0.0728269	0.0735001	0.0670217	0.065971	0.0648827	0.0644639	0.0638903	0.00786805	0.0167623	0.0198158	0.0185731	0.0217974	0.0216425	0.0245918	0.0260547	0.0295127
entF	-0.00191254	-0.00944495	-0.00668868	-0.000647149	0.00153431	0.00942233	0.00429935	0.00536899	0.0052006	0.00469025	0.00729298	0.00519447	0.0012661	-0.00032851	-0.00560091	-0.0096609	-0.0103861	-0.0181467	-0.0206398	-0.0288643	0.00304702	0.00812416	0.00982922	0.0120986	0.016724	0.0169261	0.0222334	0.0272898	0.0317461	0.0441057	0.0503164	0.0524303	0.056848	0.0634669	0.0680811	0.0618132	0.0633595	0.0678128	0.072665	0.0754649	0.00140961	0.00176022	0.00723529	0.012237	0.0200999	0.0247014	0.0307147	0.0346861	0.036546
dps	0.00329154	0.00610889	0.0136381	0.0247598	0.0365571	0.0447576	0.0433992	0.0471622	0.0489805	0.0518865	0.0532832	0.0516998	0.0507375	0.0495862	0.0492932	0.0500098	0.0507745	0.0502353	0.0534102	0.0574613	0.0170197	0.0292624	0.0299919	0.0286926	0.0245019	0.017518	0.0084142	0.00443661	-0.00460568	-0.00901516	-0.00467197	-0.00389918	-0.00227444	-0.000205509	-0.000338545	-0.00586274	-0.00723474	-0.00832803	-0.00847381	-0.00753015	0.00455819	0.00721023	0.00778757	0.00591051	0.00482338	0.00402491	0.00646122	0.00533273	0.00449389
murB	0.000631373	0.00214306	0.00741021	0.00992712	0.00655123	0.000243604	-0.00559508	-0.00613017	-0.0062366	-0.00538519	-0.0054557	-0.00776113	-0.0157411	-0.0185541	-0.0213203	-0.0268377	-0.033983	-0.0415699	-0.0475237	-0.0535161	0.0068829	0.0161039	0.0188835	0.0194948	0.0227	0.0177556	0.0183405	0.015433	0.0142083	0.0149518	0.0182377	0.015486	0.0195846	0.0236808	0.0276274	0.0240264	0.0224602	0.0213567	0.0200515	0.0160956	0.00301397	0.0047782	0.00492363	0.00192766	-2.5e-05	-0.00238914	-0.00196468	-0.00370541	-0.00182323
poxB	0.010654	0.0132122	0.0170953	0.0206511	0.024938	0.0335357	0.0390938	0.0443608	0.0471374	0.0515574	0.0570279	0.0612461	0.0610793	0.0623177	0.0633043	0.0600287	0.0580408	0.0566506	0.0567621	0.0587786	-0.00813235	-0.00286624	0.00449322	0.0196611	0.0322581	0.0463705	0.05898	0.0729844	0.0843929	0.100708	0.11957	0.131577	0.139928	0.150398	0.160035	0.164175	0.169934	0.173347	0.176554	0.181492	0.000322248	-0.000255579	-0.000968942	-0.0030493	-0.00477126	-0.00284282	0.00141268	0.00234402	0.00572535
acpP	0.00225415	0.00709185	0.0137455	0.0201061	0.0248379	0.0298191	0.0297773	0.0285463	0.0275593	0.0252077	0.0230319	0.0197358	0.0129363	0.00660829	0.000994063	-0.00598798	-0.0142262	-0.0239457	-0.0324578	-0.041431	-0.0134725	-0.0200057	-0.0272533	-0.0251219	-0.0178555	-0.0104577	-0.00113494	0.00603502	0.0120309	0.0195492	0.0258708	0.0270605	0.0309572	0.0339619	0.0340516	0.0262143	0.0237835	0.0212338	0.0192295	0.0176484	0.00678967	0.0113116	0.0144444	0.016704	0.0174912	0.0173145	0.0157894	0.0101228	0.00808771
torS	-0.000548455	0.000885698	0.0123463	0.021349	0.0239231	0.0258049	0.0248476	0.0228311	0.0201879	0.0167722	0.0133365	0.00921175	0.00162338	-0.00840575	-0.0114542	-0.0163035	-0.0199765	-0.0224622	-0.0264037	-0.0284275	0.00662967	0.00773321	-0.00289192	-0.00980472	-0.0195126	-0.0269957	-0.0294027	-0.0330411	-0.0350141	-0.0304987	-0.0207102	-0.0176704	-0.00892671	-0.0051161	-0.000323009	-0.0012962	0.00181947	0.00735049	0.00853649	0.0102936	0.00438641	0.00861364	0.00932951	0.00529994	0.00207179	0.000712874	0.000740456	-0.000521053	0.002327
uidA	-0.00105584	-0.00146697	-0.00116609	0.00217789	-0.000467865	-0.000933954	0.00181111	0.00334198	0.00442069	0.00738256	0.01308	0.0170158	0.0167957	0.0143712	0.011715	0.00686381	0.00498268	-0.00273313	-0.00755509	-0.00810591	0.0120976	0.0188731	0.027087	0.0390796	0.0459163	0.0486892	0.0467793	0.0459397	0.0478276	0.0502691	0.0489004	0.0481172	0.0516262	0.0491721	0.0492287	0.0472661	0.0504894	0.0455655	0.0443724	0.0437475	-0.00047179	0.00186723	0.00453045	0.00199664	0.000977232	0.00162579	0.00134553	0.0011342	0.00456358
U66	-0.000899683	-0.00818948	-0.0103975	-0.0182899	-0.0187253	-0.016351	-0.0212171	-0.0200652	-0.0218761	-0.0235897	-0.0212906	-0.0205121	-0.0227936	-0.0232629	-0.0248562	-0.0244315	-0.0231035	-0.0333541	-0.0333927	-0.0229732	0.0110618	0.0546084	0.0350147	0.0511766	0.0598347	0.0292702	0.0279274	0.02555	0.0319759	0.034635	0.0357407	0.0347935	0.0233702	0.0200974	0.0150708	0.012518	0.0064803	0.00673393	0.00817255	0.00752504	0.000434041	0.00219787	0.00283823	0.00107942	0.00041184	0.00175037	0.00122186	-0.00112118	0.00111166
torR	-0.000751615	-0.000761546	0.00387602	0.00930865	0.0156555	0.0218079	0.0238382	0.0312727	0.0385062	0.0441383	0.0478746	0.0495219	0.0492308	0.049653	0.0476125	0.0456757	0.0447836	0.0429767	0.0381339	0.0391148	0.00842559	0.012158	0.00860527	0.00507175	0.003686	0.00028677	-0.00452085	-0.0144143	-0.0196758	-0.0186745	-0.0174696	-0.0170716	-0.0161677	-0.0160158	-0.014659	-0.021217	-0.027951	-0.0287919	-0.0346378	-0.0356207	-0.00185015	-0.00326666	-0.00543959	-0.00838441	-0.0125249	-0.0163852	-0.0211832	-0.0272974	-0.0292953
gatY	0.00415697	0.00647408	0.00709672	0.00572032	0.00305696	0.00156036	-0.00468736	-0.00389574	-0.00621188	-0.00797749	-0.00841414	-0.00927655	-0.00923684	-0.00894412	-0.00903109	-0.0106079	-0.0149787	-0.0216398	-0.0295332	-0.0342771	-0.00261016	-0.00364383	-0.00779595	-0.00766227	-0.00655371	-0.00706903	-0.00473647	-0.0016073	-0.00287816	0.00107275	0.0065447	0.00769212	0.0127278	0.0170193	0.0211453	0.0169369	0.0208001	0.0262228	0.0300767	0.034656	0.00160458	0.0049515	0.00784266	0.00592066	0.00473349	0.00585766	0.00792867	0.00675043	0.00924868
pabC	0.00567017	0.00881003	0.0175412	0.0282761	0.0382085	0.050584	0.0546308	0.0568998	0.0593999	0.062266	0.066592	0.0631965	0.056224	0.0492455	0.0485563	0.0493652	0.0464367	0.0435312	0.0426839	0.0407653	0.0033005	0.00938614	0.00698074	0.00885233	0.00830232	0.00514205	0.00486224	0.00446861	0.004262	0.012019	0.0196501	0.0193681	0.0234627	0.0282045	0.0296719	0.0269162	0.0229921	0.0253957	0.0330072	0.036154	0.00891474	0.0160669	0.0164067	0.017552	0.0226792	0.0259365	0.0249983	0.0249388	0.0244076
adhE	-0.00401366	-0.00943476	-0.0123686	-0.010188	-0.00483158	0.000864008	0.00356867	0.0068216	0.00384366	0.000468294	-0.0043255	-0.00604136	-0.00899366	-0.0150509	-0.021405	-0.0259056	-0.0330904	-0.0400407	-0.041353	-0.0406863	-0.00543358	-0.00383488	-0.00350286	0.000744473	0.00351429	0.00376757	0.0071646	0.00842167	0.00962643	0.016457	0.023984	0.0282533	0.0332285	0.0391218	0.0462825	0.0483188	0.0508569	0.0549966	0.0608981	0.0667409	-0.00863501	-0.0149347	-0.0192506	-0.0245801	-0.0278832	-0.0307623	-0.0302827	-0.0328484	-0.0351882
yjbB	-0.00184154	-0.00773784	-0.0141827	-0.0151379	-0.0160504	-0.0128355	-0.0169354	-0.0143754	-0.0135079	-0.00629522	0.00109806	0.00476714	0.00185411	-0.000626878	-0.000975683	0.00175054	0.00137102	-0.00126777	-0.000572981	-0.000730446	-0.0143668	-0.0128118	-0.00368098	0.010428	0.0225919	0.0341257	0.0452512	0.0559669	0.0628103	0.0722641	0.0831248	0.0844922	0.0919823	0.0951353	0.0993308	0.0974797	0.0966033	0.100124	0.101194	0.103769	0.00628716	0.0103302	0.0115655	0.0115759	0.0103553	0.00973325	0.00791522	0.00694902	0.00796945
galS	-0.00179117	-0.00529679	-0.00860102	-0.0134251	-0.0160791	-0.0153446	-0.0185668	-0.0200436	-0.023141	-0.0251847	-0.0251542	-0.0228262	-0.0203022	-0.018099	-0.0199715	-0.0210197	-0.0207884	-0.0244879	-0.0224995	-0.0201432	0.0121101	0.0169467	0.0131296	0.00859652	-0.0029279	-0.0168391	-0.0259474	-0.0302421	-0.0386923	-0.0386463	-0.0375637	-0.0402113	-0.040155	-0.0376877	-0.0308989	-0.0355724	-0.0346169	-0.0326118	-0.0306074	-0.0291277	0.00265574	0.00745051	0.00904551	0.00577976	0.0038764	0.00271516	0.00258463	0.000178775	-0.00247685
molR_2	-0.00322202	-0.0126922	-0.0166418	-0.0133116	-0.00632808	-0.00638489	-0.00638899	-0.00106402	0.00577312	0.00364081	0.00865359	0.0129787	0.0085689	0.00415251	0.00703273	0.00628121	0.00518113	0.00743183	0.0108274	0.00795544	0.0119476	0.0259329	0.0284149	0.0317825	0.0359747	0.0401294	0.0486235	0.050836	0.0507338	0.0473134	0.0490188	0.0483138	0.0446133	0.0467628	0.0480554	0.0403102	0.0402045	0.0403132	0.039668	0.0429771	0.00216124	-0.000621813	-0.00130251	0.000563767	-0.00070036	-0.00318289	-0.00169542	-0.00824853	-0.00657404
b2192	-0.00442844	-0.0123491	-0.0199873	-0.0276198	-0.0351817	-0.0411797	-0.0524407	-0.0574685	-0.0597194	-0.0616092	-0.0633632	-0.0626849	-0.0689776	-0.0710027	-0.0726031	-0.0707799	-0.0713492	-0.0715077	-0.0755672	-0.0751308	0.0101585	0.0200544	0.0192454	0.020072	0.0167851	0.00797089	0.00383754	-0.00311726	-0.0108635	-0.0105812	-0.011743	-0.0138303	-0.0114057	-0.0117215	-0.0135541	-0.0177658	-0.018601	-0.0220196	-0.0232685	-0.0242757	0.00303208	0.00919957	0.0147007	0.0144066	0.0146233	0.0130313	0.011212	0.00833876	0.00804653
yjbE	-0.00588209	-0.0200549	-0.0258314	-0.0369798	-0.0432453	-0.051135	-0.06051	-0.0634858	-0.0677381	-0.0659392	-0.0630013	-0.057886	-0.0553502	-0.0497027	-0.0457446	-0.0437346	-0.0399216	-0.0443191	-0.0474454	-0.0472499	0.000240349	0.00133665	0.00335949	0.00533334	0.00680696	0.00527414	0.00895636	0.0134736	0.0171261	0.0226034	0.0290243	0.0285319	0.0382544	0.0370882	0.0354005	0.0366495	0.038191	0.0429674	0.051192	0.0543847	-7.32e-05	-1.75e-05	-0.00288367	-0.0052939	-0.00781619	-0.00466163	-0.00368983	-0.000324875	0.00512646
yjcH	0.00231981	0.00846641	0.0142069	0.0206619	0.0269387	0.0342433	0.0347971	0.0388863	0.041803	0.0389591	0.0446919	0.043412	0.0411771	0.0334903	0.0297978	0.0248033	0.0234444	0.0173327	0.0148106	0.0137813	0.00563265	0.0154672	0.0272257	0.039915	0.0487875	0.0489777	0.0482889	0.0450953	0.0475298	0.0502878	0.0526149	0.0484086	0.049572	0.0495874	0.0462791	0.0452122	0.043226	0.0437324	0.0437078	0.0446182	0.00319849	0.00660892	0.00977479	0.013205	0.0105213	0.0143935	0.0138888	0.0161582	0.0145161
ubiE	0.00577159	0.0119205	0.0180115	0.0242062	0.024796	0.0248568	0.0214063	0.0208073	0.0171231	0.0130101	0.0103754	0.00867103	0.00502369	6.6e-06	-0.00698622	-0.0148436	-0.0234298	-0.0324996	-0.0379495	-0.044124	-0.00561969	-0.00696515	-0.0121222	-0.0133421	-0.0149901	-0.0172781	-0.0157502	-0.0139302	-0.0130396	-0.00557792	0.00353064	0.00695911	0.0119227	0.0159358	0.0205579	0.0193281	0.0217869	0.0250331	0.024877	0.0269282	0.00196735	0.00310892	0.00278063	0.00337875	0.0027828	0.000683869	-0.000618324	-0.00500912	-0.00705054
yfbV	0.00668538	0.0121187	0.0187783	0.0203868	0.0221389	0.0217616	0.0219029	0.0249273	0.0267448	0.0306877	0.0340212	0.0325206	0.0294155	0.0249347	0.02025	0.0154556	0.00767829	0.000664656	-0.00416565	-0.00623561	-0.00651972	-0.0111907	-0.019229	-0.0210604	-0.020349	-0.0228579	-0.0183001	-0.0183367	-0.0170297	-0.00663675	0.0100792	0.0270688	0.0277016	0.0391522	0.051792	0.0515995	0.0583755	0.0589677	0.0640921	0.0597322	0.0043252	0.0111163	0.0171851	0.0212107	0.0253775	0.029132	0.0349326	0.0370102	0.0451885
yjbF	-0.0016535	-0.00581448	-0.00785156	-0.00734587	-0.0056681	-0.0128833	-0.0184132	-0.0237942	-0.0246802	-0.0214229	-0.0115154	-0.00496139	-0.00917941	-0.00640813	-0.00483313	-0.00220982	-0.00289172	-0.00201631	-0.00452185	-0.00751072	0.00366682	0.0109654	0.0146707	0.0232898	0.02781	0.0295059	0.0340356	0.032124	0.0305369	0.0352207	0.0351171	0.0279104	0.0242411	0.0153751	0.0248516	0.0239815	0.0227617	0.026019	0.0314068	0.0271975	0.00637622	0.0149965	0.0136634	0.0130012	0.0108066	0.0104427	0.0103854	0.00598043	0.00577475
yjcO	0.00777857	0.0172941	0.0270258	0.0367616	0.0470267	0.0564287	0.0592339	0.0652838	0.0693406	0.0754097	0.0807049	0.0823455	0.0834319	0.084359	0.0842462	0.0827276	0.0785729	0.0739512	0.072086	0.0670939	9.1e-06	0.000289892	-0.00854207	-0.0131836	-0.0170349	-0.0208187	-0.0247266	-0.0255425	-0.0319963	-0.0294968	-0.0252711	-0.02785	-0.0239351	-0.0191849	-0.0173752	-0.0164706	-0.0154963	-0.0108651	-0.00391682	0.00238313	0.00570448	0.0114979	0.0170828	0.0192171	0.0205552	0.0237984	0.0250866	0.0232812	0.0257481
hemN	0.00222624	0.00361922	0.00129324	-0.00429464	-0.00671686	-0.00863557	-0.0152166	-0.0220192	-0.0315992	-0.0373998	-0.0457311	-0.050133	-0.056393	-0.0636584	-0.0684294	-0.0733502	-0.078024	-0.0845153	-0.0892992	-0.0948429	0.0252747	0.034857	0.0279284	0.0188707	0.00597788	-0.00983767	-0.0219745	-0.0368306	-0.0546202	-0.0668917	-0.0763894	-0.0913332	-0.0996729	-0.111049	-0.118766	-0.127519	-0.133631	-0.13964	-0.145809	-0.151573	8.85e-05	0.00262095	0.0033859	0.00395228	0.00359867	0.0017804	0.000559582	-0.00218224	-0.00602827
aegA	-0.000441555	0.00189964	0.00349798	0.00648117	0.00888458	0.00916932	0.00936055	0.00852747	0.00379402	0.00930543	0.0123338	0.0153139	0.0142783	0.0109581	0.0101239	0.0145731	0.0215949	0.0218208	0.0238741	0.0263395	0.00285322	0.00895764	0.0118902	0.0144892	0.0156489	0.0121957	0.0100847	0.0106314	0.00546595	0.00505153	0.00723669	0.00142917	0.00423578	0.00609178	0.00873954	0.00590158	0.00124865	0.000707067	-0.00084586	-0.00115759	0.00252809	0.00414481	0.00566565	0.00377637	0.00225	0.00120448	-0.000807962	-0.00352085	-0.00396823
psiE	0.000923334	0.000643476	-0.00234241	-0.00443953	-0.00754892	-0.00786437	-0.00918299	-0.00884903	-0.00721483	-0.00559865	-0.00256902	0.00398592	0.00957461	0.0141635	0.0185477	0.0223757	0.023936	0.0240758	0.0251892	0.0266368	-0.012376	-0.0169549	-0.0279859	-0.0287467	-0.0343764	-0.0360252	-0.042121	-0.0478803	-0.0580544	-0.0595347	-0.0564359	-0.0594569	-0.0594097	-0.055199	-0.0529234	-0.0545034	-0.0508914	-0.0468602	-0.0407691	-0.0363076	0.00418965	0.00730805	0.00949371	0.00986644	0.0106041	0.0112795	0.0132357	0.0103776	0.0126435
mdtO	-0.00206092	-0.0128397	-0.0126253	-0.0197036	-0.0205391	-0.015671	-0.0187554	-0.0213012	-0.0193739	-0.0232002	-0.0166732	-0.0112878	-0.00818695	-0.00847378	-0.00570501	-0.00331347	-0.00581188	-0.00781741	-0.0104408	-0.0143213	0.00522968	0.00965887	0.0100499	0.0129902	0.0150867	0.0121355	0.0115017	0.0145846	0.0159385	0.0166697	0.0290888	0.0333589	0.0394973	0.0456088	0.0450818	0.045642	0.0448057	0.0478322	0.052833	0.0603613	0.00212458	0.00647318	0.00448287	0.00727548	0.00901479	0.0105673	0.0140675	0.0119989	0.0148742
mog	0.00145011	0.00830274	0.0208583	0.0268747	0.0299565	0.0311801	0.0304482	0.034854	0.0375082	0.0425413	0.0494879	0.0511891	0.0472552	0.0453831	0.0460345	0.0465018	0.0446135	0.0402117	0.039685	0.0441974	0.00218702	0.0121344	0.00875959	0.0100311	0.0119398	0.011712	0.0168608	0.0208638	0.0244533	0.0346303	0.0486356	0.0526111	0.0596888	0.0677026	0.0743116	0.0745672	0.0750403	0.0782778	0.0790717	0.0838458	0.00233043	0.00376444	0.00269532	0.00206493	0.00259452	0.00320306	0.00251318	-0.00125741	-0.00305387
ygiP	-0.00389051	-0.00544004	-0.00210982	0.00350893	0.00242897	0.00684222	0.00222312	0.00530772	0.0102816	0.0176595	0.0254896	0.0303055	0.0231024	0.0305748	0.0321684	0.0366884	0.0396547	0.0384038	0.0412886	0.0416909	0.00929177	0.0242451	0.0358361	0.0468631	0.061131	0.0705609	0.0767342	0.0789962	0.0817492	0.0894259	0.0929255	0.103124	0.104041	0.102466	0.104332	0.108857	0.110697	0.114744	0.115793	0.1139	0.000908087	0.00549761	0.00863991	0.0108891	0.0152838	0.0150506	0.0173601	0.0180769	0.0227483
yjbJ	0.0160814	0.034929	0.053201	0.063078	0.0677476	0.0700243	0.0646115	0.0629908	0.0586204	0.0525191	0.0503119	0.0541235	0.0587934	0.06118	0.0643824	0.0683487	0.0680313	0.067753	0.0686968	0.0660548	-0.0246264	-0.029878	-0.0212248	0.00310725	0.0290394	0.056092	0.0885737	0.115894	0.134771	0.15719	0.17488	0.182907	0.194231	0.199341	0.20379	0.203917	0.207478	0.213811	0.219088	0.223639	0.00295606	0.00615538	0.0104058	0.0132621	0.0160407	0.0178665	0.0170743	0.0105361	0.00860308
mdtN	0.00191585	0.00714386	0.00133009	0.00201632	-0.00305506	-0.00377336	-0.00189114	0.00201389	0.00355008	0.00044434	0.00858139	0.015239	0.0231528	0.0215707	0.0219968	0.0271458	0.0281316	0.0243271	0.0202016	0.0230634	0.0145676	0.0224827	0.0317977	0.0389391	0.046883	0.0484712	0.0519814	0.0504955	0.0515075	0.0540339	0.0611881	0.061856	0.0655237	0.0704845	0.0715199	0.0676539	0.065209	0.0597291	0.0561328	0.0496793	0.00262603	0.00851748	0.0105482	0.0101205	0.0101657	0.0104247	0.00808164	0.00478205	0.00271697
pspE	0.00465452	0.00707814	0.00633652	0.00193037	-0.00118376	-0.00281685	-0.00947874	-0.0104501	-0.0135066	-0.0167348	-0.0174725	-0.0162989	-0.0135047	-0.0108088	-0.00875052	-0.00638285	-0.00344184	-0.0017391	-0.00181616	-0.00126348	-0.0217987	-0.0286536	-0.0269677	-0.0144122	0.000407588	0.0154788	0.0331118	0.0511778	0.0659541	0.0862782	0.106594	0.119498	0.134715	0.148231	0.161857	0.172355	0.182455	0.193758	0.203691	0.212742	0.00546079	0.0101612	0.0153507	0.0191012	0.0198682	0.0215395	0.0242795	0.0251548	0.0300339
glpE	0.00203839	0.00404678	0.00294102	0.00323359	0.00404055	0.00441197	0.00213884	0.00402041	0.00517425	0.00529571	0.0091565	0.0137641	0.0180179	0.0223963	0.0245832	0.0253514	0.0235672	0.0200752	0.01906	0.0173848	-0.00417617	-0.00262759	-0.00595498	-0.0094322	-0.0152411	-0.0242259	-0.0301835	-0.0373048	-0.0477066	-0.0468272	-0.044718	-0.0461033	-0.0441467	-0.0412674	-0.0372119	-0.0397899	-0.0403712	-0.038269	-0.0353524	-0.0330889	7.11e-05	0.00127945	0.0026306	0.0025763	0.00250424	0.00179069	0.000125912	-0.00470762	-0.00262952
yjbI	-0.000484527	-0.0109293	-0.0162873	-0.0204754	-0.014832	-0.0151281	-0.0183031	-0.0199357	-0.00827105	0.00763577	0.0199601	0.0236958	0.0200317	0.0266247	0.0296673	0.0294825	0.0382818	0.03678	0.0390778	0.0375374	0.00630897	0.02463	0.0413999	0.0606398	0.0706762	0.0805076	0.0858833	0.0942772	0.097351	0.108588	0.111529	0.114081	0.120794	0.129166	0.137097	0.145347	0.153237	0.156855	0.166994	0.176992	0.00378186	0.00732717	0.00960792	0.00922108	0.0157864	0.0148872	0.0152972	0.0139208	0.019514
phnQ	-0.00315988	-0.0081464	-0.0163007	-0.0165791	-0.0206359	-0.0252725	-0.0267077	-0.0247953	-0.0225354	-0.0133173	-0.00612824	-0.00179436	0.00596257	0.0127967	0.0179631	0.0126979	0.0111408	0.014612	0.0110972	0.0165598	0.00874172	0.0237593	0.0353008	0.0471006	0.0564004	0.0648817	0.0758073	0.0815805	0.077669	0.0832038	0.0949574	0.0942361	0.0973449	0.09824	0.0997189	0.0990646	0.104286	0.110196	0.111879	0.111391	0.00866881	0.0177074	0.021331	0.0248266	0.0264315	0.0281067	0.0312186	0.0329761	0.0365413
fdoG	0.00312623	0.00403921	0.00176739	-0.000673903	0.000949954	0.00136957	0.000807409	0.00664959	0.0132702	0.0185163	0.0256785	0.0340351	0.0440593	0.0539409	0.0614693	0.0669356	0.0715642	0.0737947	0.0752209	0.0761518	0.0185483	0.0332959	0.0392965	0.0447632	0.0470426	0.0447705	0.0418314	0.037724	0.0312344	0.0306145	0.0303794	0.0205158	0.0161615	0.0145083	0.0130454	0.00905285	0.00575555	0.00545477	0.00531285	0.00490484	0.00351488	0.00499273	0.00374927	0.00204816	0.00162127	0.000920043	-0.00013627	-0.0040658	-0.00334979
yjdB	0.0563467	0.107003	0.149703	0.176089	0.195504	0.202484	0.196516	0.190347	0.178601	0.167124	0.155021	0.138444	0.119752	0.0997352	0.081372	0.0623627	0.0547862	0.0484636	0.0283271	0.0151719	0.00461422	0.0105867	0.0238075	0.0358768	0.0405345	0.0390485	0.0361454	0.0315539	0.0281818	0.0244209	0.0230895	0.013613	0.0142062	0.00671343	0.00272507	-0.00475444	-0.0124238	-0.0109509	-0.0142037	-0.0130332	0.000540971	0.0033876	0.0080175	0.0083349	0.0108607	0.00546693	0.00833995	0.00854389	0.0120197
sfmA	0.00356035	0.00431879	-0.00130284	-0.00343398	-0.0033975	-0.00781614	-0.00756467	-0.00280697	0.0038377	0.0115011	0.0227761	0.0374101	0.0469193	0.059244	0.0690478	0.0793775	0.0883055	0.0968917	0.10152	0.109121	-0.00742201	0.00307011	0.0246232	0.0500032	0.0820399	0.108051	0.138803	0.167884	0.189412	0.213378	0.238817	0.257795	0.275071	0.29321	0.307561	0.31852	0.321333	0.328477	0.335953	0.341379	0.00912075	0.0132681	0.0196946	0.0292494	0.041146	0.0533229	0.0633842	0.0688001	0.0729775
zraP	0.00492344	0.0244704	0.062879	0.0850046	0.112488	0.11991	0.124185	0.130081	0.13745	0.148453	0.157562	0.165527	0.175202	0.185032	0.185875	0.198015	0.201949	0.203762	0.208385	0.212422	0.00131729	0.0144737	0.0231039	0.0352039	0.0447231	0.0504304	0.055721	0.0605309	0.0670146	0.0733493	0.0814757	0.0849242	0.0958926	0.0975968	0.105892	0.110087	0.114448	0.117106	0.121788	0.126609	0.00401132	0.00990057	0.0160496	0.0322651	0.0432474	0.0648374	0.0813894	0.0921524	0.100541
dusA	0.00638283	0.0204391	0.0362026	0.0510219	0.0594153	0.0699963	0.0765946	0.0845801	0.0898343	0.0954033	0.098914	0.103064	0.10514	0.108679	0.112738	0.116069	0.120586	0.127476	0.132065	0.134389	0.0158927	0.019636	0.0163137	0.00638195	-0.00432873	-0.0139404	-0.02217	-0.0319263	-0.039215	-0.0418585	-0.049449	-0.0565989	-0.0603673	-0.0598925	-0.0653874	-0.0713824	-0.0717582	-0.0803031	-0.0826914	-0.0786539	0.00639537	0.014624	0.0180889	0.0173363	0.0170853	0.0116048	0.0073564	0.00163279	0.00198189
aniC	0.0117291	0.0213776	0.0338019	0.0452046	0.0491196	0.0548759	0.0556139	0.0602313	0.0637256	0.0695768	0.0766562	0.079508	0.0792064	0.0822201	0.0854453	0.087184	0.0896744	0.0911799	0.0950147	0.098594	-0.00891096	-0.00551737	-0.00405665	0.00633753	0.0149166	0.019326	0.0204362	0.0230098	0.0251678	0.0283218	0.0375455	0.0381571	0.0410556	0.0446381	0.0505839	0.0542546	0.0497029	0.0514143	0.0558293	0.0572565	-0.00274288	-0.00812579	-0.00989177	-0.0120608	-0.0119863	-0.0125173	-0.0141434	-0.0193498	-0.0247729
bioB	0.012534	0.0292904	0.0459712	0.0604857	0.0720667	0.0822195	0.090407	0.101537	0.109288	0.114471	0.117268	0.115207	0.110474	0.107058	0.103511	0.100106	0.0986008	0.0972711	0.0938221	0.0892367	-0.0477543	-0.0869011	-0.11721	-0.13172	-0.133817	-0.12903	-0.117137	-0.10328	-0.0888302	-0.0697235	-0.0508599	-0.0374622	-0.0220921	-0.00481325	0.0120453	0.0242569	0.0336708	0.0427806	0.0513915	0.0585314	0.00343665	0.00764833	0.00611724	0.00138684	-5.56e-05	0.000675005	0.00113577	-0.00258143	-0.00283869
dcuS	0.00787223	0.0188848	0.0317236	0.0386445	0.0438674	0.0482458	0.0461179	0.0492265	0.0541529	0.0578553	0.0565783	0.0483934	0.044115	0.0415122	0.0420999	0.0429656	0.0446826	0.0435882	0.0416234	0.0377606	0.010872	0.0163543	0.0117653	0.00572155	-0.00438706	-0.0186082	-0.0320519	-0.0430466	-0.0535001	-0.0567126	-0.0553049	-0.0556268	-0.0527459	-0.0504386	-0.0462881	-0.0429513	-0.0403763	-0.0366904	-0.0321959	-0.0271296	-0.00145833	0.00091916	0.000386353	-0.00329614	-0.0061898	-0.0117456	-0.0217744	-0.0290611	-0.0297404
yjbQ	-0.000361667	-0.00414996	-0.00999491	-0.0190926	-0.0278484	-0.03568	-0.0489969	-0.0556847	-0.0649512	-0.0749403	-0.0838072	-0.0891165	-0.0929618	-0.0977707	-0.100279	-0.102685	-0.105635	-0.109573	-0.111999	-0.112969	-0.0156224	-0.0264961	-0.0368631	-0.040548	-0.0444323	-0.0495842	-0.051773	-0.0536733	-0.0567831	-0.0528165	-0.0481511	-0.0470826	-0.0437055	-0.0399304	-0.0328215	-0.0274782	-0.0246518	-0.0200032	-0.0161834	-0.0122922	0.00445066	0.00872621	0.0113084	0.0111648	0.0113308	0.0127572	0.0147569	0.0131239	0.0159048
yjdF	-0.00166698	-0.00979184	-0.0137665	-0.0190821	-0.0213165	-0.0221123	-0.0245534	-0.0202646	-0.0215513	-0.0235808	-0.0254475	-0.0211501	-0.0156402	-0.0172922	-0.0169244	-0.0175245	-0.0153392	-0.0139784	-0.0149648	-0.0148964	-0.00104186	0.00570322	0.0124251	0.0242877	0.0323001	0.038981	0.0420206	0.0445994	0.0487071	0.0531328	0.0584304	0.063782	0.0642249	0.0653576	0.0670649	0.0665162	0.0647501	0.0663236	0.0678037	0.0711359	0.0052403	0.0098532	0.0129665	0.0144775	0.0150475	0.0107999	0.0104974	0.00388556	0.00253722
gltX	-0.000946894	-0.000630709	-0.00144681	-0.0073965	-0.0161716	-0.0274826	-0.0449521	-0.0547929	-0.0658125	-0.073117	-0.0793649	-0.0803617	-0.0817752	-0.0838491	-0.0824638	-0.0822205	-0.0817666	-0.0823654	-0.0815318	-0.0798009	-0.0154555	-0.022833	-0.0305711	-0.0316872	-0.0288144	-0.0259055	-0.0189511	-0.0124763	-0.00979367	-0.00166435	0.00654803	0.0105476	0.0195696	0.0290289	0.0364294	0.042411	0.0453587	0.0550658	0.0638086	0.073597	0.00466452	0.00736412	0.00663571	0.00899983	0.00999984	0.0102961	0.0106736	0.00931041	0.0105122
xylF	-0.00939414	-0.0136578	-0.00767782	-0.00986819	-0.00816904	-0.00423267	-0.00545234	-0.00112283	0.00403796	0.013143	0.0144969	0.0119105	0.0157413	0.011587	0.00918876	0.00811127	0.0051269	0.0104479	0.0134864	0.0104745	0.00932061	0.0225222	0.0254519	0.0302159	0.026936	0.0256975	0.0247786	0.0259912	0.0174686	0.0188517	0.0287192	0.025218	0.0363376	0.0374387	0.042419	0.0407521	0.0444876	0.0478642	0.0551414	0.0587787	0.00591297	0.00797885	0.0102628	0.0125668	0.0148497	0.0145328	0.0171745	0.0188548	0.0206134
yccM	0.000545687	-0.00389266	-0.00273677	-0.00210079	-0.00203747	-0.000796839	0.00285454	0.00682342	0.00901774	0.012352	0.0150717	0.0179551	0.0238867	0.0260032	0.0299169	0.0235368	0.0221042	0.0194158	0.0202702	0.0230641	-0.00681591	-0.000282168	0.00131128	0.00470488	0.00735293	0.00586352	0.0130148	0.0220083	0.0220084	0.0348772	0.046683	0.0533621	0.0633438	0.0755654	0.083606	0.0885652	0.0953671	0.102286	0.104977	0.10437	0.0035018	0.00640056	0.00570292	0.00713686	0.00724171	0.00870661	0.012139	0.0128937	0.0173397
rmuC	0.00624101	0.0147945	0.0241808	0.0337496	0.0377764	0.0408563	0.0340355	0.0291333	0.0219698	0.0182745	0.0190837	0.0135728	0.00549575	-0.00341265	-0.011168	-0.0186028	-0.020709	-0.024331	-0.0256818	-0.0306185	-0.00362933	-0.00133793	-0.00156915	0.0056324	0.00852328	0.012089	0.0148594	0.0170005	0.0188402	0.0229632	0.0281048	0.0332916	0.0389408	0.0406885	0.044559	0.0468611	0.0510528	0.0555522	0.0553797	0.0568942	0.00488449	0.0113493	0.0132364	0.0134103	0.0123036	0.0101157	0.0107028	0.00849441	0.00987103
ygjI	0.000673816	0.00659102	0.0122786	0.0178259	0.0286133	0.0378347	0.0386702	0.0386742	0.034227	0.0368764	0.0366107	0.027083	0.0216498	0.0154836	0.0117378	0.0145505	0.0109825	0.0138776	0.0194161	0.0230306	0.0175652	0.0315761	0.0364675	0.0418622	0.042781	0.0440368	0.0550454	0.0680394	0.0827941	0.0998941	0.119505	0.13651	0.156959	0.173134	0.190567	0.203221	0.214569	0.225563	0.231628	0.240357	0.00611406	0.0105317	0.0147844	0.022846	0.0285695	0.0324758	0.0341402	0.0329096	0.0324023
corA	0.0121923	0.0270179	0.0376934	0.0464497	0.051177	0.0561515	0.0546698	0.0595641	0.0568163	0.0607079	0.0665071	0.0547574	0.0444849	0.0394382	0.033209	0.0295009	0.0179002	0.0121696	0.0116385	0.00991687	0.0443793	0.074363	0.0573731	0.0370337	0.00866959	-0.0096651	-0.000590102	-0.0282294	-0.0778474	-0.0993273	-0.12949	-0.16475	-0.175828	-0.201322	-0.185915	-0.167509	-0.165577	-0.153733	-0.159888	-0.122383	0.00714164	0.0119687	0.0103251	0.00519428	-0.00387532	-0.0102615	-0.0154868	-0.0198348	-0.0236526
ybcV	0.00137903	-0.0088956	-0.0198071	-0.00782378	-0.0168445	-0.0121692	-0.0170048	-0.0188343	-0.014768	-0.0101617	0.00129052	0.00334065	0.0131216	0.0107177	0.0163632	0.0281584	0.027725	0.0265646	0.0363505	0.0433401	0.012046	0.0215221	0.02407	0.0360875	0.0735035	0.112903	0.131507	0.1407	0.147918	0.145707	0.152428	0.143955	0.145788	0.142616	0.134527	0.132756	0.128682	0.130211	0.132842	0.133014	0.00405766	0.00639471	0.00785594	0.00775211	7.77e-07	-0.00433291	0.00627318	0.00182743	0.000786471
yaiA	0.00880002	0.0123255	0.0186902	0.025816	0.0307877	0.0334344	0.036053	0.038071	0.0365891	0.0326203	0.0278288	0.021596	0.0130572	0.00138963	-0.0121215	-0.0218589	-0.0291156	-0.0368062	-0.0372161	-0.03722	-0.0189314	-0.0099948	0.0112687	0.0408872	0.0712287	0.0928199	0.113302	0.13197	0.142392	0.156462	0.17462	0.18658	0.194415	0.202827	0.215503	0.21543	0.221795	0.224508	0.227751	0.233434	0.00709822	0.0155183	0.0213741	0.0258364	0.029043	0.0371979	0.0487657	0.0549668	0.0637036
frlA	-0.00717709	-0.0105851	-0.0122958	-0.0123336	-0.0166992	-0.021848	-0.0309543	-0.0388983	-0.0464344	-0.052792	-0.0586991	-0.0605501	-0.0602004	-0.0625717	-0.0574713	-0.0531329	-0.0528824	-0.0534907	-0.053248	-0.0470316	-0.0110444	-0.0222073	-0.0452655	-0.0528967	-0.0673578	-0.0791328	-0.0884705	-0.102636	-0.107777	-0.113075	-0.120709	-0.133074	-0.126924	-0.131829	-0.142268	-0.140319	-0.141355	-0.146047	-0.160756	-0.160424	-0.00119254	-1.67e-05	-0.00115164	-0.00399497	-0.00293394	-0.00192022	0.000529942	-0.000511396	-0.0125683
cysZ	-0.00152586	-0.00235958	-0.00254504	-0.00696683	-0.0120631	-0.016379	-0.0210297	-0.0251114	-0.0287787	-0.0292177	-0.0324261	-0.0420525	-0.0507309	-0.0545499	-0.0564637	-0.058011	-0.0612629	-0.0643367	-0.0628764	-0.0596472	-0.00143212	-0.00018464	0.000908138	0.00848689	0.020868	0.0311783	0.0411125	0.0470963	0.0517033	0.0596001	0.0689219	0.0733561	0.0850346	0.0958996	0.106828	0.115869	0.127082	0.139547	0.150724	0.158969	-0.00127578	-0.000841197	-0.000831761	0.00327026	0.010473	0.0169594	0.0198635	0.0166171	0.0216659
ybhI	-0.00167577	-0.00385756	-0.00591097	-0.00762226	-0.0091617	-0.00821008	-0.00708069	-0.0018884	-0.00493821	-0.00635173	-0.0044354	-0.00657306	-0.00746165	-0.00510982	-0.00647007	-0.00588773	-0.00290829	-0.00372095	-0.00101478	0.00171648	0.00741677	0.0211524	0.0323841	0.0427021	0.052006	0.0572465	0.0643786	0.0760634	0.0802453	0.0850714	0.0924887	0.0876488	0.0917461	0.0941053	0.100846	0.099735	0.097942	0.0974448	0.0982422	0.108292	0.00792425	0.0125056	0.0142042	0.0186808	0.0202019	0.0232073	0.0248634	0.0265391	0.0294237
aidB	-0.00499863	-0.0111014	-0.0138659	-0.00919294	-0.00420146	-0.000263096	0.010037	0.016793	0.0169737	0.0211917	0.026655	0.0294654	0.0275468	0.0261321	0.0205298	0.0190057	0.0179749	0.0105642	0.00580424	0.00217926	0.0141259	0.0416896	0.0571364	0.0762075	0.0872622	0.0975382	0.101596	0.105463	0.103787	0.10505	0.10704	0.106772	0.0989033	0.0910694	0.0940814	0.0898151	0.0892485	0.087622	0.0809996	0.0788569	0.00493484	0.0120819	0.0142646	0.0123666	0.0134818	0.0134512	0.0123243	0.0139047	0.0162401
yeeR	0.00298284	0.00363409	0.0027379	0.00511477	0.0111026	0.0200959	0.0324333	0.0437072	0.055663	0.0658517	0.0750132	0.0823599	0.0853542	0.0877753	0.0909132	0.0924977	0.0915157	0.088691	0.0911043	0.0950249	0.00329589	0.0130002	0.0177952	0.027275	0.0353081	0.0431322	0.050276	0.0587071	0.0634905	0.0736541	0.0831235	0.0872707	0.0943228	0.103486	0.110258	0.10917	0.111816	0.116483	0.119651	0.123892	0.00292097	0.00901085	0.0134215	0.0126486	0.0179749	0.0227654	0.0288162	0.032275	0.0375067
codB	0.0243438	0.0704394	0.128591	0.167739	0.195066	0.206031	0.20843	0.212522	0.218145	0.216662	0.206726	0.192268	0.179853	0.168761	0.159587	0.149779	0.144233	0.139365	0.137353	0.138397	0.0472536	0.0646805	0.050778	0.0288691	-0.00366408	-0.0439631	-0.0811933	-0.116168	-0.153257	-0.180693	-0.207026	-0.236666	-0.259775	-0.278209	-0.292597	-0.309836	-0.322827	-0.331139	-0.33511	-0.341879	0.00293564	-0.00083045	-0.012391	-0.0251366	-0.0324101	-0.0334864	-0.0301089	-0.0282371	-0.0196109
potF	0.0103304	0.0182667	0.0274247	0.0374994	0.0434706	0.0453219	0.0440023	0.0432281	0.038365	0.0332487	0.0263895	0.0200041	0.0123107	0.000952978	-0.0110902	-0.0233423	-0.0338597	-0.0445233	-0.0510311	-0.0551283	-0.00678761	-0.00566861	-0.00474599	0.0113785	0.0320659	0.0523655	0.0734499	0.0919096	0.106194	0.123769	0.138875	0.147031	0.158089	0.16918	0.174172	0.17317	0.174174	0.176712	0.17918	0.183811	0.0060467	0.0132541	0.0175428	0.0202527	0.0239931	0.0304546	0.0363378	0.0405503	0.0484002
ybfD	-0.00146164	-0.00843493	-0.00878224	-0.0114209	-0.00919073	-0.00994109	-0.0145662	-0.0144816	-0.00646166	-0.00642447	-0.00375525	0.00142798	0.0046923	0.004092	0.00287646	0.00393199	-0.000620584	0.00353725	0.00473717	0.0100304	-0.00282315	0.0109141	0.0195584	0.0408739	0.0473257	0.0509169	0.0626073	0.074016	0.0758243	0.0814247	0.0889123	0.0888837	0.0958936	0.10407	0.109785	0.10544	0.106436	0.105681	0.104561	0.0957578	0.00147213	0.00560762	0.00460989	0.00663369	0.00759384	0.0101452	0.0152792	0.0139937	0.0152596
yeeV	-0.00344466	-0.0162424	-0.0219545	-0.0283094	-0.0258498	-0.0320651	-0.0329334	-0.0224905	-0.0193865	-0.0226739	-0.0225378	-0.0199671	-0.0185617	-0.0177021	-0.0254396	-0.0233274	-0.0182261	-0.0151148	-0.0208745	-0.0227171	0.00853586	0.0144755	0.0220528	0.0300177	0.0349986	0.0354856	0.0337538	0.0319536	0.026691	0.0271917	0.0268443	0.0231843	0.0194159	0.0155424	0.0118931	0.00582071	0.00751587	0.00719499	0.00468832	0.00427878	0.00210308	0.00243762	-0.000102453	-0.00158339	4.22e-05	-0.0031016	-0.00351494	-0.00927773	-0.0129629
mscL	0.00407383	0.00417017	0.00289478	0.00193008	0.000767185	0.000176954	-0.00588725	-0.00772302	-0.0116545	-0.0156408	-0.0165862	-0.0167584	-0.0164191	-0.017001	-0.0191084	-0.0206436	-0.0212949	-0.0191747	-0.0194047	-0.0175888	-0.0249711	-0.0313502	-0.0254696	-0.00761203	0.0121643	0.0318913	0.0528659	0.0730896	0.0887663	0.113944	0.139015	0.155829	0.17271	0.185407	0.197712	0.20197	0.209837	0.217372	0.224646	0.229851	0.00607649	0.0128333	0.0196335	0.0268319	0.0350889	0.0436624	0.0515652	0.0554444	0.0625789
oppA	-0.00389743	0.00979645	0.0313223	0.0481702	0.0609694	0.0723312	0.0765549	0.0822646	0.0891746	0.0886036	0.0834865	0.0696252	0.0612977	0.0532328	0.0474946	0.0436647	0.0413476	0.0422227	0.0459753	0.0535673	0.0125041	0.0162756	0.0149581	0.0106528	0.0058016	-0.00251515	-0.00581382	-0.0148806	-0.0241649	-0.0293049	-0.0287231	-0.0288087	-0.0313567	-0.0322479	-0.031344	-0.034334	-0.0349428	-0.0328338	-0.0371528	-0.0374967	-0.00567009	-0.0110219	-0.0172461	-0.0250313	-0.0322312	-0.0378283	-0.043672	-0.0518747	-0.0599271
ybgA	0.0144845	0.0253633	0.031819	0.0345822	0.0352523	0.0331759	0.0262532	0.0187888	0.0124371	0.00801195	0.00820275	0.00772016	0.00394434	-0.00173891	-0.00840557	-0.0118226	-0.0140776	-0.0165197	-0.0156601	-0.0148018	-0.0131729	-0.00558202	0.00353143	0.0197574	0.0371678	0.0517438	0.0689535	0.0857917	0.100247	0.118694	0.140536	0.152065	0.166393	0.181044	0.198913	0.206022	0.213414	0.222644	0.232713	0.245628	0.0045123	0.0115694	0.0167271	0.0232263	0.0285713	0.0340189	0.0398229	0.0420453	0.0469891
yegP	0.0018767	0.00171806	-9.51e-05	-0.0017718	-0.00377561	-0.00645478	-0.0141532	-0.019854	-0.0232168	-0.0245813	-0.0246044	-0.0240749	-0.0249125	-0.0255348	-0.0241853	-0.0236466	-0.022165	-0.0225918	-0.0219958	-0.0215116	-0.031921	-0.0444058	-0.0464658	-0.0363106	-0.0224864	-0.00582032	0.0109062	0.0256211	0.037698	0.054445	0.0715335	0.0813086	0.0926753	0.10533	0.116006	0.117884	0.124713	0.133029	0.140602	0.147714	0.00110232	0.00569812	0.0108784	0.0142443	0.0180789	0.0198081	0.0202096	0.0157342	0.010928
gntT	-8.25e-06	0.000568035	0.00287863	0.00441356	0.00654639	0.00915732	0.0058326	0.00946579	0.0105171	0.0089836	0.00743131	0.0105919	0.016075	0.0229047	0.023197	0.0228365	0.0231454	0.0232054	0.0268108	0.0250066	-0.00484007	-0.000724526	0.00385068	0.0154942	0.0276382	0.0364974	0.0493036	0.0616183	0.070668	0.088383	0.103323	0.110755	0.117737	0.126428	0.134514	0.135665	0.139657	0.143306	0.146807	0.150972	0.000352431	0.00119837	0.0022158	0.0022462	0.0028817	0.00566481	0.00840965	0.0069795	0.0082186
ydcS	0.00456645	0.00873685	0.0108171	0.013635	0.0148808	0.0112979	0.0061222	0.00524075	0.00274472	0.00462548	0.00488985	0.00372003	0.00348772	0.000571102	-0.000798181	-0.000347308	-0.00261303	-0.00764078	-0.0105025	-0.0111396	-0.00609056	-0.00435384	-0.00520676	0.00128926	0.009987	0.0185783	0.0272758	0.0399103	0.0488928	0.0640393	0.0796316	0.0876832	0.0978321	0.108757	0.122793	0.125631	0.132726	0.139024	0.144038	0.149703	4.33e-05	0.00315253	0.00669485	0.00854425	0.0110249	0.0150809	0.0198943	0.0239543	0.0305582
b0725	-0.000133243	-0.00327564	-0.00452933	-0.00277242	-0.00278127	0.00036862	-0.00270471	-0.0022573	0.000229592	0.00442981	0.00695123	0.0157746	0.018692	0.0190174	0.0139198	0.0146346	0.0131879	0.00974438	0.0121473	0.00911434	0.000297155	0.0119602	0.0186447	0.0278624	0.0324796	0.0342299	0.03351	0.0315573	0.0337756	0.0413537	0.0508275	0.0570268	0.0663424	0.0683376	0.0741101	0.0742164	0.0759653	0.0751332	0.0710475	0.0695368	-0.00252527	-0.00228279	-0.00637332	-0.0079712	-0.0102906	-0.0104788	-0.0153249	-0.0191363	-0.0160607
yfaD	-0.0106941	-0.0181053	-0.0156715	-0.0168109	-0.0136608	-0.0106444	-0.00260502	-0.0033756	0.0030687	0.0173232	0.0261301	0.0282333	0.0392919	0.0449846	0.0492113	0.0599696	0.0654792	0.0649973	0.0730597	0.075367	0.00868645	0.0208516	0.0282928	0.0423137	0.0449576	0.04959	0.0487952	0.0497775	0.0467189	0.0496627	0.0506188	0.0519544	0.0490285	0.0466418	0.0534203	0.0497403	0.0562262	0.0562452	0.0574271	0.051738	0.00959236	0.0181241	0.0275406	0.0377602	0.0423626	0.0484732	0.0542841	0.058653	0.0666942
yeaV	-0.00127973	-0.00389185	-0.000887559	0.00569763	0.00938977	0.0185126	0.0211869	0.0295045	0.0343937	0.0362934	0.0424779	0.048045	0.0565485	0.0659772	0.0680457	0.0705184	0.0711824	0.0730033	0.0750071	0.0773577	0.00467213	0.0118569	0.0162082	0.0250376	0.0288237	0.0338799	0.0441439	0.0517947	0.0590262	0.0721706	0.0823397	0.0914612	0.0953877	0.100189	0.104623	0.107208	0.110771	0.114439	0.119996	0.124469	-0.000442694	-0.000134177	-0.00401436	-0.00339426	-0.00731329	-0.00508386	-0.00282555	-0.006812	-0.00706456
ybgE	-0.00153054	-0.00849919	-0.0150963	-0.0162989	-0.012328	-0.00909368	-0.00745842	-0.00162957	-0.00191004	0.00105728	0.0110892	0.00812068	0.00737833	0.00841085	0.00317078	0.00319537	0.00199817	-0.00160144	-0.00208467	0.00251767	0.00190261	0.00626984	0.00891745	0.00889796	0.00987123	0.00788289	0.00766887	0.00518942	0.00182537	0.00204002	0.00127541	0.00210199	0.00661338	0.00692642	0.00853556	0.00736287	0.00245205	0.00236097	0.00263292	0.0032735	0.000302947	0.00219988	0.00224239	-0.00146188	-0.0010228	-0.00169749	-0.00238366	-0.00300305	0.000665656
yfdG	-0.00101067	0.00573262	0.01516	0.022118	0.0260841	0.0290731	0.0278256	0.0288457	0.0298712	0.0303016	0.0303935	0.0264995	0.0212143	0.0163459	0.0138407	0.014025	0.0137169	0.0124178	0.012282	0.0120249	0.0162222	0.0316382	0.0335961	0.035091	0.0319195	0.0268903	0.0216952	0.0139282	0.00643821	0.00223836	-0.00118072	-0.00546872	-0.00741313	-0.00569353	-0.00764152	-0.012707	-0.015952	-0.0183066	-0.0207041	-0.0231795	0.00193029	0.00393121	0.00250254	-0.000775664	-0.00339113	-0.00421352	-0.0057152	-0.00957103	-0.00935454
lctP	0.00115302	-0.000482694	-0.00202202	-0.00478196	-0.00607	-0.00789224	-0.0114954	-0.0108684	-0.00605132	-0.00286977	0.00297411	0.00677297	0.0100543	0.0101419	0.00983008	0.00935338	0.0122885	0.0126997	0.0148446	0.0172078	-0.0155233	-0.0258954	-0.0357517	-0.0398556	-0.0405636	-0.0374971	-0.0320794	-0.022804	-0.0164522	-0.00297221	0.0118453	0.0195244	0.0275375	0.039169	0.0521984	0.0536423	0.0576388	0.0637893	0.0707087	0.0756688	0.000683741	0.00422872	0.00687467	0.00852489	0.0127459	0.0138949	0.0170319	0.0193156	0.0255531
yejA	0.000545177	0.00152491	0.00789989	0.0189838	0.0284835	0.034842	0.0378241	0.0436755	0.0464881	0.0490587	0.0522828	0.0525753	0.0495575	0.0435254	0.0374916	0.0309601	0.0261716	0.0204763	0.0159921	0.0115573	0.00709005	0.017574	0.0207182	0.023844	0.0230928	0.0179679	0.0149191	0.0136813	0.0107863	0.0140941	0.0229149	0.0224548	0.0218933	0.0248044	0.0291048	0.0289286	0.0284318	0.0297715	0.0287858	0.0300921	0.004424	0.0100718	0.0134204	0.0130808	0.0123143	0.0113602	0.0112232	0.0073831	0.00596392
ybgC	0.00176619	0.00560504	0.00753119	0.00861146	0.00874783	0.00934675	0.00375111	0.00129283	-0.00509733	-0.00952677	-0.0126335	-0.0192303	-0.0258838	-0.0320157	-0.038445	-0.0457604	-0.0521006	-0.060404	-0.0638631	-0.0673211	0.00180733	0.00391966	-0.00115933	-0.00571418	-0.00997244	-0.017949	-0.0197267	-0.0221009	-0.0220028	-0.0144143	-0.00904029	-0.00535659	-0.00141816	0.00138654	0.00374243	0.00128838	0.00639372	0.00768528	0.0129401	0.0183218	0.00169397	9.35e-05	-0.00456418	-0.00997732	-0.0163749	-0.0194101	-0.0192596	-0.0191432	-0.0161626
yfdQ	-0.00524827	-0.0103001	-0.0091064	-0.00755241	0.00179953	0.00580792	0.00819965	0.0108675	0.0163562	0.0190767	0.0216321	0.0249211	0.0228994	0.0195144	0.0190657	0.0172512	0.0151521	0.0184358	0.019973	0.0214357	-0.00295207	0.000378988	0.00388111	0.012875	0.0222114	0.0249785	0.032488	0.0376616	0.03441	0.0395724	0.0474959	0.0519359	0.0589032	0.0554626	0.055679	0.0474613	0.044325	0.0400584	0.0364836	0.0308004	0.00317982	0.00725564	0.00794981	0.00439056	0.00422144	0.00238389	-0.00195047	-0.00522762	-0.00866656
rbsD	0.00491834	0.0064653	0.00307084	-0.000231769	-0.00552401	-0.013655	-0.0250419	-0.0331974	-0.0439347	-0.0539248	-0.0644431	-0.0744328	-0.0841576	-0.0920307	-0.100613	-0.108567	-0.110497	-0.114503	-0.115591	-0.115192	0.0190672	0.0261094	0.00685448	-0.0155854	-0.0414115	-0.0693699	-0.0910878	-0.116662	-0.139227	-0.151556	-0.16282	-0.171642	-0.176763	-0.181553	-0.188281	-0.195198	-0.20178	-0.201247	-0.197913	-0.203612	0.00386639	0.00346269	-0.00147498	-0.00713471	-0.0130538	-0.0184691	-0.020714	-0.0236334	-0.0237087
sstT	-0.000250752	-0.00308747	-0.00791955	-0.01209	-0.0151245	-0.0159611	-0.0204528	-0.0177038	-0.0130003	-0.00813538	-0.00144736	0.00792095	0.0176354	0.0248417	0.0295231	0.0342057	0.0400188	0.0447999	0.0527995	0.0614582	-0.00344016	0.000219302	-0.0012292	0.00220306	0.00519056	0.00715613	0.00933063	0.0114812	0.0124544	0.0147712	0.0195481	0.016134	0.0187103	0.0205849	0.0226809	0.0210282	0.0241311	0.0252344	0.0299982	0.0344498	-0.00113184	-0.0032671	-0.00449968	-0.00805444	-0.0118744	-0.0167473	-0.0217021	-0.0299383	-0.0331121
ybhL	-0.00321651	-0.00569809	-0.00802091	-0.00958831	-0.0162281	-0.0222487	-0.0328431	-0.0397701	-0.0445731	-0.0479959	-0.0512666	-0.0570999	-0.06224	-0.0679601	-0.0739483	-0.0798526	-0.0852815	-0.0921379	-0.0956798	-0.0978481	-0.0116711	-0.0148558	-0.0207192	-0.0192329	-0.0180498	-0.019216	-0.0308298	-0.0208344	-0.0225826	-0.0213894	-0.0204753	-0.0308933	-0.0315415	-0.0293964	-0.0323399	-0.0430971	-0.0489767	-0.0483471	-0.0542709	-0.0550593	0.0033624	0.00636188	0.00703524	0.00580479	0.00306241	-0.00120557	-0.00437516	-0.0103673	-0.0128165
yffS	-0.00421662	-0.00713141	-0.00448017	-0.0036962	-0.00211638	-0.00265777	-0.00982877	-0.0134844	-0.0179703	-0.0263018	-0.0301713	-0.037538	-0.043032	-0.0511274	-0.0605593	-0.067649	-0.0727267	-0.0762733	-0.0765568	-0.0798711	0.0121562	0.0142031	0.0110564	0.00284207	0.0081871	0.0268486	0.0372661	0.0540435	0.0687228	0.081509	0.104579	0.127994	0.201123	0.301367	0.420311	0.740745	1.43934	-0.0524148	-0.0323119	-0.00154807	0.00712229	0.00920974	0.00417425	-0.00710503	-0.0125537	-0.0180904	-0.0233619	-0.0340012	-0.0386208
ybcY	-0.00419128	-0.0093392	-0.0114819	-0.011844	-0.00995925	-0.00707844	-0.00859862	-0.00753326	-0.00598726	-0.0054749	-0.00426553	-0.00296241	-0.00243587	-0.00181942	-0.00235373	-0.00176525	-0.00173693	-0.00309225	-0.00176044	-0.00194665	0.00083255	0.00762454	0.00562454	0.00445579	0.000705534	-0.00432952	-0.00486073	-0.00520709	-0.00590136	-0.00470379	-0.0054567	-0.0215102	-0.0588923	-0.0998931	-0.097187	-0.0490304	-0.0290904	-0.01399	-0.00847662	0.00769679	0.00516082	0.010292	0.0124858	0.0109691	0.00846136	0.00731177	0.00647499	0.00157727	0.000823977
rpsL	-0.0015971	-0.00148118	-0.0028474	-0.00172562	0.00231308	0.00785282	0.0153165	0.0228343	0.0319849	0.0417968	0.047131	0.0513275	0.0539127	0.0568576	0.0600374	0.0626505	0.0642172	0.0657836	0.0660364	0.0660713	-0.00387448	-0.00698407	-0.0259379	-0.0251353	-0.0251734	-0.0253899	-0.0262741	-0.0293215	-0.0351989	-0.0328995	-0.0318068	-0.0365646	-0.036409	-0.0402038	-0.040346	-0.0407521	-0.0382416	-0.0444081	-0.0425454	-0.037953	-0.00281848	-0.00726901	-0.014344	-0.0193836	-0.0213387	-0.0229733	-0.0253258	-0.0303998	-0.0288591
pldB	0.00523646	0.0130276	0.0233214	0.031359	0.0358722	0.0380158	0.0360617	0.041184	0.0439854	0.0457547	0.0462149	0.0431971	0.0407621	0.0415682	0.0421866	0.0445889	0.0458959	0.0461943	0.0435529	0.0408276	0.00534267	0.0111313	0.0116973	0.0123677	0.0123454	0.0106372	0.0100424	0.00977744	0.00683788	0.0109983	0.014789	0.0150384	0.0191533	0.0234726	0.0297315	0.0332163	0.0372545	0.0387556	0.039025	0.0376777	0.00691907	0.0124628	0.0163047	0.0160755	0.0152703	0.014095	0.0124597	0.00711191	0.00590869
slt	0.0107153	0.0169904	0.0226427	0.0330983	0.0422829	0.0472716	0.0505666	0.056996	0.0610196	0.0654256	0.0708764	0.074148	0.0752004	0.0718333	0.0687495	0.068173	0.0675018	0.0659637	0.0646253	0.0619719	-0.0113836	-0.0141071	-0.0185909	-0.0137406	-0.0122908	-0.0136549	-0.00943128	-0.00304976	-0.000849282	0.00991927	0.0212545	0.0274689	0.0372465	0.0454025	0.0540042	0.0588946	0.0678875	0.0762646	0.0794108	0.0835864	0.00169995	0.0038904	0.00548452	0.00254422	-0.001979	-0.00356654	-0.0035865	-0.00548393	-0.00125142
def	0.00628191	0.0143688	0.0227982	0.0340574	0.0445551	0.0528527	0.0560192	0.0630713	0.0689784	0.0744828	0.0802244	0.0799154	0.0801034	0.0822911	0.0854989	0.0869299	0.0894611	0.0939093	0.0975295	0.102069	-0.000220095	0.00268807	0.00641336	0.0161068	0.0251536	0.0295434	0.0372969	0.0422866	0.0469461	0.0545256	0.0635765	0.0692254	0.0762864	0.0845288	0.0919118	0.0956247	0.0964217	0.0966016	0.0987126	0.102358	0.00415829	0.00791663	0.0119535	0.014636	0.0166096	0.0179369	0.0182605	0.0128309	0.0126983
rrnG	-0.0083167	-0.0124589	-0.00637363	-0.0111493	-0.00830621	-0.00580333	-0.00702987	-0.00523625	0.00158203	0.00371118	0.0118292	0.0153851	0.012923	0.0132977	0.00699834	0.00879411	0.00865614	0.00776967	0.00448809	0.00730374	0.0114865	0.0277727	0.0366778	0.0432149	0.0425027	0.0400215	0.036782	0.0292973	0.020139	0.0218429	0.0210687	0.0147841	0.0155166	0.015139	0.0167769	0.0185326	0.0191372	0.0192543	0.0192859	0.0219974	0.0526364	0.0873852	0.105445	0.119365	0.13243	0.150074	0.165041	0.178023	0.194424
ybdH	0.00248534	0.00192941	-0.00103444	0.000650848	0.0034785	0.00782654	0.0126038	0.022655	0.0337162	0.0464049	0.0609297	0.0746409	0.0876831	0.102592	0.116768	0.129753	0.14467	0.15529	0.167592	0.178952	0.00540931	0.017442	0.0284692	0.0469482	0.0638333	0.0750862	0.0832456	0.089921	0.0912216	0.0993268	0.111593	0.116068	0.121783	0.128249	0.134787	0.129812	0.121078	0.11356	0.1088	0.108227	0.00584314	0.00864692	0.0119292	0.0148711	0.0182663	0.0204055	0.0227464	0.0217217	0.0274852
yadG	0.0100264	0.0135026	0.0248786	0.0411393	0.0560559	0.0678205	0.0603136	0.0718088	0.0790912	0.0835621	0.0976127	0.10659	0.112249	0.119231	0.122466	0.129454	0.135247	0.138937	0.14336	0.151693	0.01271	0.0206685	0.0289181	0.0340883	0.0384728	0.0442336	0.054372	0.0575047	0.0598951	0.0643554	0.0732359	0.0758186	0.0834499	0.0905014	0.0963697	0.0985648	0.101932	0.105427	0.110198	0.116071	0.0158935	0.0252541	0.032379	0.0355486	0.0403882	0.0446999	0.0468225	0.0493286	0.057856
slyX	-0.0120572	-0.0133206	-0.0085411	-0.0053769	-0.00241488	0.00259483	0.00211902	0.00872112	0.0135777	0.0180363	0.0269711	0.0273885	0.0178272	0.00984597	0.0132585	0.0224884	0.032031	0.0387557	0.0455679	0.047941	0.0174953	0.026189	0.016712	0.00736367	-0.00912646	-0.0257422	-0.0400081	-0.0480213	-0.0593839	-0.0578443	-0.056591	-0.0584654	-0.0544891	-0.0521027	-0.0483378	-0.0509847	-0.0504872	-0.0492461	-0.0465715	-0.0452144	0.00329716	0.00605244	0.00690411	0.00548487	0.0037466	0.000738578	-0.00162437	-0.00394493	-0.0021034
serA	-0.0049982	-0.00926912	-0.013097	-0.0176271	-0.0234961	-0.0303634	-0.0408761	-0.0481105	-0.0546383	-0.0609599	-0.0658982	-0.0694307	-0.0733607	-0.0760763	-0.0788415	-0.0825803	-0.0855366	-0.0886423	-0.0926003	-0.0964466	-0.00775735	-0.00372533	-0.00264778	0.00419212	0.0101258	0.0134171	0.0179628	0.0221774	0.0224014	0.0275831	0.0337655	0.0349869	0.0407366	0.0468827	0.0518089	0.0530283	0.056984	0.0612428	0.0652761	0.0687618	-0.00166118	0.000616402	0.00352238	0.00719993	0.0113283	0.016654	0.0221242	0.025483	0.0319592
ybiH	0.0170648	0.0325653	0.0455939	0.0540575	0.0593319	0.0630095	0.0634362	0.0679179	0.0695943	0.0726271	0.0765167	0.0786865	0.0775345	0.0747108	0.0718218	0.070953	0.0710195	0.069974	0.0700506	0.0684181	-0.0197232	-0.0250446	-0.019609	-0.000460628	0.0203955	0.0433268	0.0652392	0.0925712	0.115634	0.150508	0.179114	0.199468	0.219905	0.235904	0.248085	0.2534	0.25802	0.262172	0.263737	0.26375	0.00190343	0.00262087	0.00352304	0.00512695	0.00933447	0.0134076	0.0192686	0.0227311	0.0305239
kdtA	0.0117169	0.0266327	0.0440567	0.0537045	0.0579733	0.0590339	0.0514151	0.0501352	0.0481108	0.0380087	0.0222681	0.00273134	-0.0133186	-0.0253065	-0.0402688	-0.0520454	-0.0585887	-0.0639793	-0.0691184	-0.0711435	0.0315137	0.0416791	0.0290757	0.0140902	0.00100626	-0.013598	-0.028976	-0.040624	-0.0518	-0.0574718	-0.0606564	-0.0682318	-0.0738235	-0.0777246	-0.0795913	-0.0837315	-0.0839316	-0.0836875	-0.0826252	-0.0792469	0.0115849	0.0147167	0.0131306	0.00636854	0.000635822	-0.000823299	-0.00237878	-0.00896944	-0.00944667
rpsP	0.00557644	0.0103718	0.0142004	0.0193605	0.0240378	0.0302173	0.0313852	0.036767	0.0455332	0.0481968	0.051174	0.0597407	0.0670252	0.0737404	0.0793943	0.0854251	0.0905	0.0941804	0.0963251	0.0976547	-0.00103595	0.000590345	-0.000866303	0.0019913	0.00780673	0.0123608	0.016368	0.0224797	0.02528	0.0302794	0.0378998	0.0398683	0.0458518	0.0519629	0.0561092	0.0584423	0.0610565	0.0651324	0.0720519	0.0757644	0.0030927	0.005029	0.00744873	0.00854201	0.00788339	0.00639912	0.00363959	-0.00217745	-0.00310591
ybjJ	0.00671978	0.0183243	0.0307673	0.0401554	0.0430179	0.0442207	0.0384686	0.0371625	0.0361204	0.0357606	0.0360573	0.036556	0.0308911	0.0299252	0.0295885	0.0259169	0.0178729	0.0115638	0.0042702	-0.00280187	-0.0012166	0.00342627	0.00643807	0.0119365	0.0154039	0.0169354	0.0219464	0.0273186	0.0313081	0.0391559	0.0476797	0.0533527	0.0611313	0.065498	0.0693052	0.072304	0.0743039	0.0768836	0.0772738	0.0779694	0.00552777	0.0103101	0.0117884	0.00778933	0.000365054	-0.00958655	-0.0173496	-0.0247331	-0.0245746
gltJ	-0.0143724	-0.0258098	-0.0341338	-0.0455952	-0.0464149	-0.0486863	-0.0510007	-0.0477876	-0.0488353	-0.0519994	-0.0490501	-0.0411475	-0.0353382	-0.0328236	-0.030027	-0.0287274	-0.0315515	-0.0378431	-0.0396464	-0.0432822	-0.00394019	0.00100393	0.00560405	0.0157634	0.0241243	0.0270975	0.0298285	0.0318949	0.036985	0.0484708	0.0628993	0.0687848	0.0763068	0.0874007	0.100738	0.105905	0.108361	0.113037	0.117097	0.123986	-0.00257106	-0.00540005	-0.0098782	-0.0193028	-0.026441	-0.0334483	-0.0377972	-0.0404654	-0.0388795
yifE	-0.000401826	0.00270482	0.00662012	0.00660481	0.00736079	0.00778999	0.00191952	0.00356067	0.00581352	0.00926536	0.00940982	0.00859221	0.00563855	0.00650295	0.00576293	0.00800997	0.00942391	0.0083368	0.00660063	0.0044987	0.0229355	0.0368509	0.0375584	0.0380887	0.031896	0.0231426	0.0167506	0.00848934	-0.000534228	-0.00321995	-0.00339465	-0.00653158	-0.00757605	-0.00974033	-0.0105252	-0.0123219	-0.0147072	-0.0163924	-0.0163844	-0.0162618	0.00419252	0.00540025	0.00344048	-0.000254499	-0.00287827	-0.00531849	-0.00946983	-0.0170017	-0.0171655
rpsO	0.0263565	0.0623719	0.113191	0.172686	0.237204	0.298669	0.339501	0.365959	0.374591	0.373129	0.365404	0.351298	0.327488	0.302246	0.271573	0.245734	0.232664	0.234338	0.243551	0.247464	0.0152523	0.0268642	0.0278301	0.0303042	0.0282773	0.0224771	0.0189362	0.0127944	-0.000337951	-0.00850874	-0.0170478	-0.0265288	-0.0332968	-0.0411094	-0.0486088	-0.0567824	-0.0615699	-0.0660466	-0.0718492	-0.0781513	-0.00614091	-0.0133611	-0.0224373	-0.0308656	-0.0344724	-0.0388639	-0.0443702	-0.0533602	-0.0604942
insA_7	-0.00336935	0.000191257	0.00813525	0.0183646	0.0248522	0.0263258	0.0196582	0.0201774	0.023272	0.0265745	0.0253863	0.0246755	0.0240978	0.0247531	0.0268689	0.0272493	0.0285129	0.0289952	0.0298284	0.0318868	0.0369682	0.0620147	0.0666529	0.0635137	0.055742	0.0406763	0.0265273	0.0137893	-0.00183076	-0.0100978	-0.0147871	-0.0233771	-0.0261737	-0.0288444	-0.0275466	-0.0304906	-0.0308874	-0.0305811	-0.0293076	-0.0280126	-0.00118078	-0.00339409	-0.00806577	-0.0156243	-0.0245198	-0.0340213	-0.0415709	-0.0510768	-0.0558746
ybeZ	0.004997	0.0168351	0.0354564	0.0550062	0.0638699	0.0690655	0.076029	0.0891349	0.101303	0.11251	0.125864	0.138607	0.153225	0.168533	0.18209	0.195271	0.20647	0.218171	0.225192	0.226637	-0.00289882	0.00345661	0.0110357	0.0229285	0.0344701	0.0451488	0.0579518	0.0706599	0.0816805	0.0987755	0.116238	0.128521	0.139871	0.152545	0.164404	0.173173	0.179233	0.187775	0.194791	0.200543	0.0118209	0.0133168	0.00494134	-0.0113887	-0.0277913	-0.0397237	-0.0457797	-0.0490271	-0.0477902
iap	0.00261318	0.00537735	0.0076098	0.00588049	0.00299924	-0.000661826	-0.00780019	-0.00877651	-0.0112339	-0.0143239	-0.0177938	-0.0200836	-0.0215091	-0.026176	-0.0337006	-0.0403003	-0.0445144	-0.0502939	-0.0530854	-0.0556952	-0.0101501	-0.011455	-0.0135736	-0.00937981	-0.0011935	0.00517527	0.0154423	0.0256226	0.0348262	0.0500369	0.0650248	0.07869	0.0946033	0.108201	0.120869	0.133236	0.146552	0.160021	0.171581	0.184083	0.00181962	0.00270114	0.00228636	0.00379222	0.00575579	0.0085328	0.00925138	0.00790232	0.00852226
rrfD	0.0090511	0.00770666	0.00595168	0.00326593	0.0106636	0.0119323	0.0185031	0.0272961	0.0311022	0.040822	0.0486544	0.0587488	0.0618268	0.0793053	0.0775715	0.0794259	0.0819521	0.0858785	0.0948318	0.0934806	-0.00636398	0.000138654	0.00521999	0.00409004	0.00749883	0.00885028	0.00900406	0.0116602	0.011039	0.0145198	0.0158346	0.011797	0.0122096	0.0144326	0.0192465	0.0164286	0.0120088	0.0129835	0.0115429	0.0120703	0.000677686	-0.00510281	-0.00899205	-0.0100595	-0.00586642	-0.00350552	-0.00172892	-0.0037515	0.00242828
citC	-0.00411599	-0.0129507	-0.0207714	-0.0197165	-0.0227291	-0.0178203	-0.0189621	-0.00926179	-0.0098705	0.000724283	0.0175751	0.0218309	0.0233055	0.0375537	0.0412916	0.0533099	0.063771	0.0793625	0.0876792	0.102662	0.00964538	0.0246424	0.0325628	0.0429551	0.0553795	0.0547441	0.0579794	0.0498384	0.0507693	0.0556673	0.0547953	0.0560477	0.0562853	0.0619157	0.0643851	0.0603588	0.0566788	0.0633637	0.0705494	0.0685053	-0.00127888	-0.00650657	-0.0128837	-0.0160805	-0.0193962	-0.0181207	-0.00649269	0.00193065	0.0123038
modF	-0.00476286	-0.00731171	-0.00529127	0.00971751	0.032185	0.0514767	0.067623	0.0907899	0.103471	0.116751	0.128476	0.131578	0.131057	0.129525	0.130405	0.124832	0.114739	0.102019	0.098133	0.0948237	-0.0164033	-0.019095	-0.0192758	-0.0163125	-0.0130495	-0.0111695	-0.00481356	0.000159492	0.00278352	0.0115045	0.0223693	0.0277073	0.0305888	0.0338951	0.0359934	0.0406742	0.0432185	0.0476951	0.0512777	0.055794	0.00630566	0.00867405	0.00804135	0.00379473	-0.013768	-0.0302252	-0.0440013	-0.0569621	-0.0613513
deoR	0.0068749	0.014007	0.0260292	0.0328221	0.0388102	0.0404399	0.0392618	0.0433939	0.0420125	0.0426792	0.0400969	0.0350831	0.0313496	0.0302873	0.028178	0.0267063	0.0278687	0.0298998	0.0324991	0.0316329	0.01073	0.0130398	0.000794944	-0.0148109	-0.0355349	-0.0570029	-0.069993	-0.0875069	-0.106025	-0.112075	-0.118162	-0.132845	-0.140808	-0.143421	-0.148149	-0.153093	-0.15268	-0.151945	-0.151877	-0.146244	0.010796	0.0433604	0.0446508	0.0536618	0.0611878	0.0893125	0.108349	0.111406	0.150348
folB	-0.0111236	-0.0128606	-0.00756555	-0.000301394	0.00939592	0.0181345	0.0146904	0.0161621	0.00991746	0.000988202	0.000404913	-0.00657672	-0.00986509	-0.0163692	-0.0274633	-0.0346234	-0.0399805	-0.042623	-0.0477491	-0.0502159	0.00743797	0.0143981	0.0167916	0.019701	0.0189921	0.0115024	0.00532096	0.00261916	0.000729897	0.00542954	0.00792643	0.00382072	0.00735259	0.00545614	0.00296855	-0.00461351	-0.00805428	-0.00690657	-0.00909033	-0.011341	0.00347529	0.00455018	0.00420615	-0.00112402	-0.00286696	0.00164427	0.0035763	0.00214939	0.0023623
ilvL	0.00198775	0.00468279	0.00584857	0.00945833	0.0120267	0.0152581	0.0147449	0.0192918	0.0242584	0.0272582	0.026786	0.0258617	0.0251279	0.0234424	0.0234568	0.0235613	0.023642	0.0235191	0.0231814	0.0257433	5.92e-05	-0.000186705	-0.00533248	-0.00423985	-0.00343122	-0.00711029	-0.00662033	-0.00952698	-0.0102992	-0.0105098	-0.0108478	-0.0142441	-0.0133877	-0.0127245	-0.0162704	-0.0220091	-0.0261815	-0.0266882	-0.0301814	-0.0322281	0.00438589	0.00747698	0.00386499	0.00121749	0.0149152	0.0317545	0.0330187	0.0515105	0.0433236
stpA	-0.00113194	0.00531357	0.017148	0.032358	0.0449063	0.050247	0.0502847	0.0498419	0.0508954	0.0519083	0.0505729	0.0442657	0.0350545	0.0215546	0.0125922	0.00352279	-0.00373458	-0.0112053	-0.0192676	-0.0236911	0.0138906	0.0304955	0.0400197	0.0514944	0.0621568	0.0671209	0.0726194	0.078788	0.0762125	0.0751829	0.073236	0.0680284	0.0683716	0.0713747	0.0702475	0.0585476	0.0516221	0.0499383	0.0485588	0.0488939	0.00580742	0.00774863	0.00744735	0.00646454	0.00495423	0.00585057	0.00784668	0.00983003	0.0140007
aroP	-0.00411178	-0.0150209	-0.0278771	-0.0404976	-0.0488726	-0.0543661	-0.0666586	-0.0792124	-0.0944031	-0.106356	-0.11441	-0.122098	-0.124924	-0.131188	-0.134022	-0.136967	-0.140246	-0.148012	-0.156088	-0.159229	-0.0151979	-0.0206841	-0.0222253	-0.0125121	-0.00699474	-0.00463161	-0.00928805	-0.000933643	-0.00134838	0.0063859	0.0135156	0.0141706	0.0244415	0.0314391	0.0391011	0.0319382	0.0294016	0.0365442	0.036889	0.0513954	0.0148113	0.0278149	0.0393633	0.0486326	0.0481239	0.0471427	0.046758	0.0428277	0.0413853
ysgA	0.000606531	-0.00256184	-0.00589484	-0.00733357	-0.00945176	-0.0114035	-0.0148434	-0.0178113	-0.0222588	-0.0249564	-0.0258831	-0.0265535	-0.0269968	-0.0303593	-0.036356	-0.0443183	-0.0487236	-0.0545921	-0.0549283	-0.0532227	0.0587808	0.102764	0.186449	0.386135	0.434313	2.29707	0.038122	0.145963	0.217741	0.272663	0.316004	0.356697	0.407215	0.417366	0.42353	0.435417	0.412606	0.41772	0.421088	0.42441	0.00560253	0.0125999	0.0205026	0.0277097	0.0349994	0.0435663	0.0542128	0.0610271	0.0705312
ilvC	-0.0116793	-0.0312569	-0.0534503	-0.075768	-0.0962269	-0.118886	-0.139849	-0.146818	-0.154472	-0.155024	-0.152562	-0.147519	-0.141441	-0.137946	-0.132334	-0.123235	-0.116416	-0.113016	-0.107422	-0.102556	0.0290241	0.0516413	0.0605563	0.0672097	0.0659714	0.0618234	0.0620461	0.0583612	0.0474937	0.0412606	0.0395551	0.0309847	0.0274285	0.0225156	0.0192816	0.0111377	0.00966711	0.0102302	0.00891759	0.0110189	0.0039303	0.00995514	-0.00285865	-0.00708766	-0.00878641	-0.0247627	-0.0445333	-0.0512515	-0.0545074
ydhZ	-0.00259323	-0.0070568	-0.0149917	-0.0255127	-0.0307111	-0.039554	-0.0483369	-0.0560982	-0.0576216	-0.0616605	-0.0623471	-0.063195	-0.061036	-0.0620717	-0.0622072	-0.0613921	-0.06208	-0.0733625	-0.0867173	-0.0948668	0.000594447	0.00912574	0.010937	0.0154926	0.0173701	0.0119963	0.0267415	0.0705586	0.0742761	0.0766291	0.0788851	0.0717045	0.0684245	0.0660873	0.0641454	0.0558018	0.0545726	0.0511312	0.0500498	0.04619	0.00267186	0.00446315	0.00482667	0.00385979	0.0035749	0.00492322	0.00515934	0.003203	0.00557969
glyQ	-0.000500428	0.00763031	0.0242121	0.0436069	0.0559819	0.0627718	0.0669241	0.0648812	0.060719	0.055049	0.0484952	0.0356508	0.0241957	0.0110155	0.000981075	-0.00664503	-0.0119143	-0.0146658	-0.0179355	-0.0192741	0.00514378	0.0182543	0.0224993	0.0302809	0.0389861	0.0427516	0.0510318	0.0572334	0.0601892	0.0721347	0.0824032	0.0901425	0.102347	0.113419	0.120861	0.120584	0.127946	0.135922	0.140192	0.146315	0.00723771	0.0162964	0.0189599	0.0216129	0.0224206	0.0245733	0.0299712	0.0306078	0.0316167
aspA	0.00194497	0.00240865	0.00955067	0.0189227	0.0243166	0.0284385	0.0302515	0.0289597	0.024545	0.0200324	0.0167784	0.0114337	-0.00110619	-0.0117224	-0.0216498	-0.0288215	-0.0383126	-0.0422862	-0.0442803	-0.0470277	-0.00271153	-0.0067759	-0.0158256	-0.0157221	-0.0192829	-0.0179697	-0.010508	-0.00580898	-0.00330324	0.00462534	0.0160857	0.0232897	0.0347603	0.0457552	0.0537868	0.055751	0.0621326	0.0664445	0.0695267	0.0713749	0.00244038	0.00534265	0.008805	0.0124646	0.0143828	0.0172393	0.0206274	0.0190075	0.0225302
metE	-0.00702021	-0.017877	-0.026399	-0.0290557	-0.0277466	-0.0235358	-0.0181722	-0.00921416	-0.000474273	0.00775085	0.0168476	0.0302914	0.0442039	0.0545063	0.0633506	0.0720502	0.0777149	0.0812027	0.0898006	0.0996329	-0.000515409	0.00568627	0.0108186	0.0280411	0.0450865	0.0599831	0.0781088	0.0945948	0.110208	0.126936	0.14946	0.162976	0.174651	0.185187	0.196116	0.19343	0.199434	0.204931	0.212915	0.216957	-0.004614	-0.0140649	-0.0187808	-0.0135653	-0.0057419	0.00774117	0.0204466	0.0317196	0.0456477
trmA	0.00257276	0.0226604	0.0470851	0.0592595	0.0637924	0.066054	0.063772	0.0593656	0.0508852	0.0436227	0.0306108	0.0161276	0.00486694	-0.00171213	-0.00620071	-0.00865522	-0.0108477	-0.0121967	-0.0126668	-0.0103483	0.0144188	0.0173542	0.00491064	-0.0121954	-0.0322034	-0.0540448	-0.0656906	-0.0791579	-0.0909846	-0.0936335	-0.0972256	-0.0992825	-0.0988309	-0.0960661	-0.0917966	-0.098457	-0.0975512	-0.0941184	-0.0917136	-0.0835098	0.00435869	0.00861589	0.00703947	0.00204325	-0.000821025	-0.00145327	-0.00168609	-0.00375373	-0.00370209
b0360	-0.00197917	0.00345951	0.0144131	0.0275903	0.0436235	0.0563691	0.0648695	0.0759118	0.0802328	0.0789682	0.071584	0.0636059	0.056191	0.0480854	0.043151	0.0375047	0.0366121	0.033747	0.0289737	0.0261028	0.00285671	0.00771538	0.0121904	0.0198025	0.028119	0.0348405	0.045305	0.0509778	0.0536135	0.0609723	0.0693671	0.0742105	0.0830185	0.0927265	0.102577	0.101687	0.111595	0.117815	0.121704	0.126461	0.00321735	0.00876048	0.014341	0.015508	0.0174491	0.019977	0.0229205	0.0246926	0.0293895
cpdB	-0.000630008	-0.00118963	0.000164642	0.00369839	0.00758807	0.0142782	0.0176986	0.0220253	0.0198874	0.0201337	0.0231199	0.0257542	0.026852	0.022297	0.0159739	0.00862445	0.00663417	0.00445343	-0.000955032	-0.00551001	0.0068046	0.0164626	0.0193739	0.0241674	0.0285375	0.0272761	0.0287513	0.0283371	0.0267435	0.0334731	0.0388317	0.0408527	0.0440884	0.05078	0.0597918	0.0608985	0.0624077	0.067123	0.07394	0.0786856	0.00161966	0.00182525	0.000280345	0.00166343	0.00126044	0.00221263	0.00180591	-0.000280929	0.00137387
metB	0.0140957	0.0195989	0.0195796	0.0182113	0.0187817	0.024258	0.0335092	0.049818	0.0685698	0.0893412	0.115293	0.143949	0.17387	0.200371	0.222744	0.239074	0.25146	0.259943	0.269612	0.278436	0.0149708	0.0444385	0.0750587	0.107172	0.12683	0.141029	0.154303	0.159667	0.160693	0.165281	0.174854	0.175056	0.17586	0.181058	0.18582	0.178576	0.174338	0.171143	0.167185	0.165971	0.00135856	0.00372513	0.00810385	0.0129262	0.0209769	0.0282954	0.03363	0.039329	0.0528763
ycgF	-0.00174378	0.00172104	0.0113345	0.0203855	0.0313557	0.0388203	0.043158	0.0446702	0.0474431	0.0488981	0.0468927	0.0430526	0.0399772	0.0364025	0.0298166	0.0222252	0.0143711	0.00625686	0.00145935	-0.00239447	0.0186369	0.0383582	0.0437115	0.0493929	0.0497337	0.0454793	0.0462124	0.0415911	0.0390079	0.043274	0.0477193	0.0515592	0.0570862	0.0622868	0.0643996	0.0626041	0.0645796	0.0666894	0.0680282	0.0704302	0.0032223	0.00748389	0.00984413	0.00987536	0.00823263	0.00689685	0.00696512	0.00438495	0.00448554
gltA	0.00185825	-0.00223037	-0.00420091	-0.00951034	-0.0119244	-0.0113647	-0.0186986	-0.0196193	-0.0216495	-0.0163873	-0.00823437	-0.0071494	-0.00500091	-0.0120116	-0.0153421	-0.0228311	-0.0327907	-0.0412173	-0.0521726	-0.0548077	0.0165177	0.0355429	0.0388734	0.0527936	0.0594483	0.0580335	0.0607587	0.0572815	0.0548348	0.0591695	0.0583969	0.0557084	0.0521467	0.048628	0.0507339	0.0495899	0.044694	0.0499431	0.0483133	0.055451	0.00496529	0.0077856	0.0104369	0.0144945	0.014405	0.0155279	0.0176492	0.0210256	0.0268647
yjiH	-0.00857918	-0.0166742	-0.0180219	-0.021964	-0.023818	-0.0265716	-0.0286648	-0.0243279	-0.0131126	-0.0106642	-0.00197911	-0.00609762	-0.00851855	-0.00992009	-0.00255264	-0.00647645	-5.36e-06	0.0021966	0.00610739	0.00829348	0.0145091	0.0300054	0.0435928	0.0520459	0.0565766	0.0642412	0.0643093	0.0677471	0.067525	0.068483	0.0753809	0.0700391	0.0720727	0.0707056	0.0730547	0.0741881	0.0781828	0.0824314	0.0881045	0.0896635	0.00094603	0.00112072	0.00246251	0.000404332	0.000779573	-0.00215961	-0.00498976	-0.013312	-0.0148392
argC	-0.0172779	-0.0267795	-0.0373531	-0.0499052	-0.0622874	-0.0757402	-0.090656	-0.100312	-0.10825	-0.115358	-0.113284	-0.109035	-0.104486	-0.099798	-0.0953856	-0.0932168	-0.0933992	-0.0912895	-0.0869488	-0.0810566	0.0279248	0.0518952	0.0535383	0.0526388	0.0405607	0.0208694	-1.81e-05	-0.0238211	-0.0543758	-0.0728489	-0.0845635	-0.102914	-0.111289	-0.12237	-0.131029	-0.140823	-0.141026	-0.148012	-0.156745	-0.162679	0.00387823	0.00317156	0.00230926	0.00318777	0.000553479	0.00471683	0.0111569	0.0125519	0.0236867
yniC	0.00341244	0.00546027	0.014594	0.0236424	0.0301123	0.0379916	0.0446482	0.0497066	0.0492934	0.0431877	0.0402681	0.0334449	0.025814	0.0151667	0.00937637	0.00746375	0.00371982	-0.00097779	0.000828987	0.00344096	0.0165894	0.0301699	0.0319852	0.0350042	0.0318568	0.0251134	0.0195131	0.0133856	0.00269045	-0.00141882	-0.00584082	-0.0127924	-0.0189887	-0.0236698	-0.0254572	-0.0360307	-0.0382222	-0.0399157	-0.044155	-0.0479114	0.0110889	0.0186019	0.0259517	0.0300958	0.0310178	0.0244547	0.0124203	-0.00340896	-0.0152997
pgi	0.0101367	0.0157716	0.0173583	0.0164469	0.0119196	0.00752277	0.0053086	0.00887284	0.0115544	0.0140972	0.0146359	0.0127132	0.0106062	0.00947616	0.00619647	0.000541857	-0.00355291	-0.00766211	-0.0104561	-0.016378	-0.0159532	-0.0195482	-0.0195262	-0.00947904	0.00241695	0.0140706	0.0253276	0.0417057	0.0523947	0.0664141	0.0805305	0.0877097	0.0994818	0.111376	0.125672	0.127207	0.130919	0.137373	0.145752	0.153462	-0.00121252	0.000232115	0.00138235	0.00356115	0.00728137	0.0117625	0.0154175	0.0175106	0.0242344
yjjI	0.00117766	-0.00864048	-0.007411	-0.00738885	-0.0104878	-0.00910609	-0.0109338	-0.0101457	-0.00881495	-0.00851903	-0.00308303	-0.00484807	-0.00179266	-0.00366991	-0.00326358	0.00214952	-0.00206742	-0.008225	-0.00502723	-0.00790971	0.00853305	0.018921	0.0190967	0.0214527	0.0220977	0.011776	0.0141466	0.0136257	0.00854042	0.00785924	0.0114802	0.0124843	0.0191262	0.0219789	0.021267	0.021647	0.023012	0.0251061	0.0279878	0.0293962	0.00154116	0.00206565	0.0017701	0.00173938	0.00280094	0.00230371	0.00390362	0.00242902	0.00199256
metA	0.00851068	0.0123817	0.0145861	0.0211177	0.0296855	0.0402078	0.0491953	0.0652654	0.084737	0.102352	0.117262	0.129386	0.139993	0.152689	0.163107	0.172296	0.179976	0.186254	0.18963	0.192667	0.011528	0.0248958	0.0347319	0.0500127	0.0646169	0.0746962	0.085051	0.090236	0.0925241	0.0933055	0.0934621	0.0906348	0.0886583	0.0859797	0.0819852	0.0745325	0.0732797	0.0732435	0.0727882	0.0719851	0.00215512	0.00420335	0.00476724	0.00549314	0.00479328	0.00309615	0.00337408	-0.000655871	-0.00043821
nudG	-0.00359862	-0.00640929	-0.0135824	-0.0147607	-0.0154797	-0.0147899	-0.0134514	-0.00975217	-0.00528258	0.0018175	0.00536381	0.00914807	0.0115549	0.0250294	0.0295834	0.0361147	0.0406622	0.0463949	0.0490666	0.0463765	0.0128662	0.0225384	0.0211435	0.026453	0.0229659	0.0148883	0.0113	0.00831313	0.00903286	0.0125854	0.0162213	0.0158188	0.0234211	0.0258142	0.0301769	0.0296029	0.0362966	0.0402016	0.0430152	0.0452127	0.00519	0.00882169	0.0119214	0.0115686	0.0097374	0.00697912	0.00510663	-0.00154722	-0.00486039
caiC	0.0135353	0.0137447	-0.0227756	-0.0483541	-0.0588859	-0.0731059	-0.0977153	-0.115618	-0.127651	-0.153116	-0.163918	-0.152291	-0.148853	-0.147687	-0.157597	-0.159169	-0.163563	-0.165083	-0.181609	0.0227162	0.0106148	0.0245335	0.0349764	0.0448434	0.0465596	0.0524709	0.0598699	0.0603284	0.0598001	0.0680762	0.0760933	0.0701178	0.0697092	0.0651334	0.0672441	0.0644645	0.0597344	0.058595	0.0578904	0.054325	0.00440453	0.00571933	0.00607148	-0.00170386	0.00131354	0.000480788	0.000244183	0.000561963	0.001552
yqgD	-0.000559328	-0.000967829	-0.0016475	0.00157995	0.00781527	0.00938827	0.00999324	0.00913886	0.00960232	0.0117186	0.0116142	0.00672816	0.00103721	-0.0102988	-0.020837	-0.023881	-0.0245955	-0.0311346	-0.0345891	-0.0361807	-0.000126641	0.0142421	0.0121489	0.0260731	0.0305775	0.0260948	0.0237782	0.0256141	0.0193271	0.0166556	0.0136385	0.00680517	-0.00127469	-0.0112106	-0.0157689	-0.0243793	-0.0312833	-0.0334483	-0.036189	-0.0382359	0.00256199	0.00145827	0.000466464	-0.000853855	0.00113858	0.00227579	0.0019436	-0.000415602	-0.00286526
serB	0.00150797	0.00735977	0.0168594	0.0266673	0.039088	0.0466185	0.0496815	0.0489724	0.0450317	0.0420832	0.0419017	0.0379316	0.0360799	0.0333655	0.0287832	0.0258437	0.0220932	0.020248	0.0205785	0.0212397	0.00478185	0.0108581	0.0078105	0.00700429	0.00458905	0.000914596	0.00055889	-4.39e-05	-0.00740363	-0.00693024	-0.00575918	-0.0100887	-0.0110411	-0.01297	-0.0110219	-0.0126559	-0.0130792	-0.0121003	-0.0129271	-0.0143152	-9.57e-05	-0.00152251	-0.00162475	-0.00354705	-0.00484776	-0.00620158	-0.00990379	-0.015876	-0.0204921
yeaL	0.00124342	0.00219712	-0.00164701	-0.00186739	0.000439259	0.00478513	0.00938409	0.0186119	0.0279743	0.0348757	0.0436765	0.0511047	0.055086	0.0618947	0.0622009	0.0608657	0.0643779	0.0717085	0.0754858	0.0741513	0.00883218	0.0230058	0.0287321	0.0364884	0.0430087	0.0476382	0.049911	0.0524988	0.051457	0.0541437	0.0597013	0.0613417	0.0644509	0.0692811	0.0716953	0.0725092	0.0752219	0.0811687	0.0847023	0.0892873	0.0062529	0.011398	0.0145664	0.0121197	0.00791687	0.00298187	-0.00565895	-0.0153339	-0.0152027
phoP	0.00597977	0.00911379	0.0143842	0.0262135	0.0422046	0.0597815	0.0678177	0.0803218	0.089394	0.0961179	0.100883	0.10296	0.104855	0.10503	0.104252	0.103775	0.102266	0.0998558	0.0979289	0.0971563	0.00258099	0.00754036	0.0120751	0.0224822	0.0359754	0.0417101	0.0447164	0.0497662	0.0489724	0.0520087	0.056091	0.0506533	0.0496083	0.0492283	0.0500241	0.0466796	0.0445366	0.0469533	0.0489637	0.0526898	0.000924696	0.00179252	0.000193177	-0.000533655	0.00126528	0.00398926	0.00641142	0.00957984	0.018259
trpR	0.000657405	0.000480466	0.00380095	0.00855471	0.00937339	0.00907516	0.00436644	0.000414816	-0.00485237	-0.0048102	-0.0045912	-0.00753761	-0.0121205	-0.0181419	-0.0204219	-0.0221106	-0.0244721	-0.0277272	-0.0304938	-0.0319229	0.00784421	0.0129828	0.00899473	0.00698189	0.0051072	0.000972333	-0.0014395	-0.00611354	-0.0117312	-0.010837	-0.0092767	-0.012378	-0.00818563	-0.00455864	-0.0024617	-0.00403495	-0.00377947	-0.00259079	-0.00316768	-0.00386922	0.00599074	0.0102062	0.00953833	0.00762828	0.0052618	0.00274224	0.00147312	-0.00126569	0.000300199
cyoA	0.0123828	0.0301332	0.0403891	0.0513026	0.0666259	0.0864826	0.107064	0.134062	0.157054	0.173733	0.183187	0.191376	0.201937	0.213166	0.223094	0.229319	0.226607	0.218817	0.207685	0.197864	0.0190278	0.0326493	0.0306476	0.0285253	0.0219315	0.0100215	0.00221401	-0.00452631	-0.0122717	-0.0169373	-0.0191305	-0.0248027	-0.0236568	-0.0219113	-0.0172649	-0.018615	-0.0135052	-0.00660526	-0.000481897	0.00748493	-0.00341386	-0.00881012	-0.0150639	-0.0277032	-0.0461205	-0.0641489	-0.0802111	-0.0937316	-0.102773
U139	0.000552115	0.00119677	0.00487337	0.00190735	0.00164844	0.00125693	-0.00351162	-0.00623392	-0.00477827	-0.00193079	-0.00256924	-0.00371645	-0.00500614	-0.00600623	-0.00926545	-0.0144752	-0.0111941	-0.019411	-0.00406083	-0.00857595	0.0104027	0.0360978	0.0425811	0.054899	0.060972	0.0564255	0.0630059	0.0562693	0.0480495	0.0373448	0.0359397	0.0387193	0.0370442	0.0391075	0.040917	0.0398771	0.0406669	0.0464426	0.0385432	0.043682	0.00385994	0.00701327	0.0108986	0.0110341	0.0127448	0.0161956	0.0173057	0.0165928	0.0183205
yeaP	0.00662703	0.0182413	0.0302903	0.0391455	0.0446423	0.0474646	0.0442694	0.0458522	0.0468031	0.0455268	0.0409452	0.0393461	0.037016	0.0372337	0.0369385	0.035487	0.0338998	0.0326422	0.03257	0.0338314	0.019553	0.0351788	0.0322772	0.0278262	0.022131	0.0122608	0.00387723	-0.00450745	-0.0154475	-0.0152798	-0.0144704	-0.019281	-0.0164106	-0.0143338	-0.0103171	-0.0100958	-0.00946039	-0.00467957	-0.00348491	7.84e-05	0.00396277	0.00630728	0.00814377	0.00746809	0.00622111	0.00391409	0.00125845	-0.00442029	-0.00599516
guaA	-0.00165418	-0.00693812	-0.00582641	-0.0143503	-0.0124749	-0.013195	-0.0119843	-0.00449663	0.00114301	0.00245941	0.0092507	0.0170716	0.0225365	0.0241878	0.0262912	0.0284747	0.0306957	0.0273332	0.03159	0.0292055	0.0139149	0.0286742	0.0366807	0.0477146	0.050628	0.0527193	0.0560008	0.0592378	0.0565426	0.0579999	0.063628	0.0661786	0.0701567	0.0699907	0.07748	0.0795238	0.0831235	0.0847819	0.08862	0.088626	0.00394379	0.0108859	0.0132754	0.0161435	0.0186182	0.0212591	0.020281	0.0131567	0.0148134
pheS	0.00670523	0.013456	0.0251345	0.0363058	0.0438932	0.0504746	0.0485671	0.0509676	0.0508457	0.0484502	0.0470878	0.0501846	0.0528966	0.0520852	0.0535543	0.0603361	0.0615508	0.0600173	0.0635781	0.0642077	0.00761814	0.0207742	0.0259327	0.0296117	0.0314935	0.0292514	0.0263142	0.0214055	0.0159718	0.0151972	0.0144064	0.0110786	0.00981464	0.0100631	0.00772258	0.0109914	0.0133902	0.0195492	0.0275832	0.0328146	0.00452038	0.0102289	0.0150511	0.0117934	0.00958739	0.00786183	0.00458367	-0.000633476	0.00235903
yoaB	0.00863986	0.0182616	0.0298839	0.0393194	0.0470377	0.0487402	0.0428263	0.0354059	0.0261281	0.0186304	0.0118209	0.000866722	-0.00599148	-0.0107919	-0.0159345	-0.0214362	-0.0242175	-0.0340137	-0.037224	-0.0391986	0.00797787	0.0202601	0.0293061	0.0398468	0.0494688	0.056927	0.0636899	0.0699401	0.0722848	0.0772954	0.084541	0.0890213	0.0974204	0.108434	0.119642	0.128394	0.134979	0.142007	0.147577	0.152016	0.00560772	0.00746721	0.00620888	0.00690457	0.00889157	0.00949109	0.00651694	0.00115615	0.00220291
tdcG_2	0.00108724	0.00574324	0.00529789	0.0055358	-0.00018516	-0.00712888	-0.0133214	-0.011425	-0.0114608	-0.010016	-0.00858876	-0.00510697	0.0032303	0.00924725	0.00818633	0.011888	0.00847185	0.0100854	0.0109189	0.0118983	-0.00183095	0.00515935	0.00915571	0.0167859	0.0215641	0.0210447	0.0262229	0.0270979	0.0279154	0.0362974	0.0492448	0.0598063	0.0748993	0.0855713	0.0932213	0.0944656	0.103638	0.111626	0.116794	0.126443	0.00288412	0.00440876	0.00636416	0.00409816	0.00175657	-0.00165689	-0.00285312	-0.00521122	-0.00513459
pgk	0.001436	-0.000579192	-0.00458451	0.00122104	0.00873873	0.0152648	0.00828548	0.00743268	0.014695	0.0192644	0.0182785	0.0150141	0.0112983	0.00894349	0.0103872	0.010596	0.0120287	0.0189141	0.0204532	0.024331	0.0147066	0.0299622	0.0432018	0.0587891	0.0728792	0.0782718	0.0799724	0.0717285	0.0645372	0.0547342	0.0423242	0.0391902	0.0358447	0.0302974	0.0297305	0.0275341	0.0197186	0.017057	0.013336	0.0143804	0.0118356	0.0334965	0.0472603	0.0600544	0.0679038	0.0839523	0.099206	0.108761	0.11376
ybgS	0.00244948	0.0102892	0.022498	0.0284078	0.0267203	0.0297902	0.0256972	0.0281085	0.0283205	0.0276231	0.0262788	0.0257412	0.0215824	0.0200359	0.0177832	0.0157182	0.0149811	0.00792423	0.00660824	0.00385026	-0.0102568	-0.0136157	-0.0192812	-0.0208934	-0.0226415	-0.0225166	-0.015831	-0.0108068	-0.00991044	0.00109754	0.0133978	0.0172799	0.0279776	0.0365901	0.0469788	0.052491	0.059663	0.067321	0.0755884	0.0817674	0.000787287	0.00385971	0.0078325	0.0123212	0.0140742	0.0155242	0.014945	0.0132665	0.0164783
moaA	0.00826202	0.0146707	0.0266077	0.0372016	0.0443584	0.0483726	0.0461382	0.0459857	0.0458924	0.0453568	0.0425439	0.0362735	0.03057	0.0254317	0.0208616	0.0210043	0.0222792	0.024934	0.0291982	0.0328531	-0.0076079	-0.0220763	-0.0392783	-0.0548011	-0.0668729	-0.0800595	-0.0887305	-0.0961552	-0.0992594	-0.0954034	-0.0893995	-0.0876374	-0.0790863	-0.0707416	-0.0633341	-0.0582005	-0.0523015	-0.0480052	-0.04117	-0.0420228	0.0042875	0.00908048	0.0114178	0.0152127	0.0197149	0.0234163	0.0257022	0.0239588	0.0261449
cysH	-0.00134198	-0.00176974	1.97e-05	0.00131923	0.000314864	0.00166547	-0.00239012	-0.000427449	0.00350079	0.00893227	0.0101391	0.0148725	0.0177208	0.0171683	0.0140447	0.00962362	0.00868787	0.00695273	0.00675059	0.00505135	0.0034267	0.0144129	0.0194424	0.0287566	0.0342969	0.0399266	0.0434296	0.0442931	0.0437662	0.0481274	0.0547026	0.0514981	0.0538354	0.0565738	0.0589834	0.0597011	0.060313	0.0619568	0.0632442	0.0660313	0.00259721	0.00932843	0.00992537	0.00450255	0.001293	-0.0024435	-0.00581013	-0.00892134	-0.011634
yjcD	0.0078236	0.0237247	0.048311	0.0713029	0.0855414	0.0987225	0.109165	0.131231	0.154937	0.169866	0.175812	0.177267	0.175734	0.169845	0.166309	0.169241	0.173125	0.174629	0.178371	0.179213	0.0371476	0.058801	0.0619742	0.0639355	0.061829	0.0560571	0.0490962	0.0418557	0.0334161	0.0293513	0.0241534	0.0187359	0.016292	0.0149065	0.00938059	0.00287703	0.00165159	0.000694352	-0.00198087	-0.00376421	0.00655774	0.0119051	0.00879294	0.0011477	-0.00671178	-0.0175376	-0.027467	-0.0339589	-0.0337241
yhbW	0.0135345	0.0197223	0.0246457	0.0286549	0.0315877	0.0371692	0.0393768	0.0510972	0.0565827	0.0644798	0.0722465	0.0762721	0.0800432	0.0849661	0.0889037	0.0880762	0.0919274	0.0915494	0.0908359	0.0909184	-0.000484839	0.00839644	0.020306	0.0367884	0.0526742	0.0637291	0.0801733	0.091638	0.0975653	0.104799	0.110958	0.113426	0.116293	0.118129	0.120591	0.126874	0.129576	0.131323	0.133594	0.13623	-0.00516188	-0.00715977	-0.00797605	-0.00991577	-0.0125056	-0.0155041	-0.0188239	-0.0229498	-0.0254877
iaaA	0.00201257	0.000964894	0.00310483	0.00545835	0.00826601	0.0104436	0.00741793	0.0104763	0.0125709	0.0132351	0.0119058	0.0073023	0.00172545	-0.00344979	-0.00677072	-0.00876775	-0.00979016	-0.0109376	-0.0126282	-0.0147682	0.00250793	0.00921783	0.0142725	0.0233392	0.0318663	0.0388304	0.0478092	0.0544685	0.0585735	0.0657529	0.0703796	0.0692203	0.071363	0.0716868	0.0733029	0.0741402	0.0737472	0.0753183	0.078489	0.0822937	0.00725147	0.0129897	0.0179622	0.0199586	0.0219102	0.0249518	0.0270596	0.0258865	0.0275195
ugd	0.025852	0.0495066	0.0658659	0.0684502	0.059339	0.0584741	0.0525795	0.0473217	0.0423111	0.0330621	0.0244443	0.017014	0.0199581	0.0263709	0.030146	0.0315408	0.040552	0.0511058	0.0596859	0.0639916	-0.0124647	-0.0193161	-0.0283824	-0.0296051	-0.00823716	0.0115456	0.0249325	0.0475946	0.0685391	0.0936963	0.124009	0.138946	0.154078	0.165461	0.167413	0.18026	0.190492	0.207511	0.222119	0.235086	-0.00833762	-0.0138676	-0.0131423	-0.00456487	0.011622	0.0325083	0.054598	0.0723556	0.09257
yjdK	0.00438015	0.0145556	0.0346975	0.0350416	0.0469794	0.0427281	0.0430291	0.0492459	0.0499933	0.0600862	0.0677486	0.077454	0.0834145	0.0858451	0.0923051	0.0948286	0.10306	0.10601	0.105439	0.114282	0.00849569	0.0247202	0.0377963	0.0485493	0.0566515	0.0640445	0.0759756	0.0864007	0.0850347	0.0899736	0.0979684	0.099781	0.103417	0.105188	0.106191	0.112119	0.114282	0.126132	0.134154	0.140812	0.00543518	0.0244793	0.0264862	0.037733	0.0413757	0.0498043	0.0697653	0.0674928	0.0736947
yjjU	0.00265986	0.00686341	0.011988	0.0177284	0.0196439	0.0193236	0.0196141	0.0240592	0.0287501	0.030714	0.0363181	0.0296761	0.0252925	0.0197736	0.0150791	0.0169955	0.0180547	0.0186822	0.0222801	0.0161974	-0.00854287	-0.0126129	-0.0177359	-0.0194185	-0.0211638	-0.019337	-0.00974763	0.00473963	0.0176038	0.0320096	0.044825	0.0533357	0.0636654	0.0696264	0.0807433	0.0857263	0.0918419	0.0991568	0.110065	0.12101	-0.00485712	-0.00562885	-0.00735678	-0.0129761	-0.0137215	-0.0133511	-0.00454627	0.00327042	0.000597221
hemA	0.00483291	0.0102798	0.00949143	0.0104139	0.00845172	0.00990951	0.00446195	0.00736166	0.00903967	0.00418901	0.000265356	-0.00266777	-0.00775976	-0.013887	-0.0192536	-0.021481	-0.0288802	-0.0363817	-0.0407628	-0.040975	0.021249	0.0370255	0.0403998	0.0441066	0.0361999	0.0269917	0.0245936	0.0189683	0.0118244	0.00896643	0.00114735	-0.00336547	-0.00931212	-0.0104522	-0.01338	-0.0170435	-0.0240706	-0.0305513	-0.0347716	-0.0348984	-0.0207325	-0.0370538	-0.0507882	-0.0626702	-0.0718022	-0.0798841	-0.0845743	-0.0844394	-0.0752316
rfbA	0.00323418	0.00753839	0.0125929	0.0162284	0.0162395	0.0169013	0.0133528	0.0171873	0.0209036	0.0205464	0.018249	0.0145356	0.0115664	0.00898664	0.00634631	0.00316084	0.00300868	0.00100906	0.00210764	0.00237015	0.00716687	0.0116186	0.0104242	0.0162005	0.0174804	0.0184337	0.0199565	0.0215311	0.0145406	0.0197788	0.0303579	0.0308936	0.0330647	0.0384083	0.0428356	0.04922	0.0522915	0.0534648	0.0604299	0.063617	0.00299442	0.00594299	0.00902182	0.00904429	0.00851642	0.00753138	0.00709107	0.00411096	0.00516564
yjeI	-0.00686124	-0.00183761	0.00126308	0.00169147	-0.00413408	-0.0109167	-0.026679	-0.0303688	-0.0347769	-0.0397921	-0.0410342	-0.0389998	-0.035266	-0.0294216	-0.0246621	-0.0234265	-0.016689	-0.0134574	-0.0033125	0.00332646	-0.00230801	0.0075865	0.014424	0.0205272	0.0218614	0.0198464	0.0189522	0.0127431	-0.000822585	-0.0042671	-0.00443128	-0.00636022	-0.00872219	-0.00610527	-0.00579431	-0.00353751	-0.00210473	-0.000685411	0.00105992	0.00692067	0.0309545	0.049457	0.0686724	0.0813811	0.0851933	0.0924022	0.103002	0.114217	0.128083
yeiG	-0.003198	-0.0037618	-0.0100391	-0.0175455	-0.0254958	-0.0315137	-0.0389759	-0.0400647	-0.0444533	-0.0490571	-0.0526694	-0.0552765	-0.0560148	-0.0574683	-0.0596023	-0.0619309	-0.063494	-0.0666193	-0.0711943	-0.0707144	-0.0122299	-0.0252725	-0.0407132	-0.0498938	-0.0573708	-0.0633614	-0.0598678	-0.0520594	-0.0471466	-0.0374054	-0.0281161	-0.0245264	-0.0194137	-0.0168921	-0.0163098	-0.0188074	-0.0208202	-0.0188441	-0.0192603	-0.0185214	0.00608612	0.00862378	0.00689372	0.00492242	0.000376076	-0.00526643	-0.00970963	-0.013588	-0.0153846
dgkA	0.00941263	0.0141669	0.0159478	0.0165453	0.0193072	0.0201924	0.0200961	0.0223873	0.0273906	0.0292301	0.0321773	0.0322259	0.0290885	0.0296153	0.0285184	0.0297724	0.0310626	0.0326734	0.0335919	0.0347582	-0.00632856	0.00166652	0.00795222	0.0214796	0.0312306	0.0358712	0.0480392	0.0584816	0.0660309	0.0719608	0.0823159	0.0870766	0.0985678	0.105532	0.116939	0.120874	0.122722	0.126464	0.130095	0.13711	0.00457045	0.00787398	0.0112344	0.0125955	0.0131109	0.0147813	0.0161358	0.0143601	0.0144353
rrlD	-0.000892597	0.00126411	0.0030683	0.0092339	0.0156969	0.0190438	0.0244993	0.0293956	0.0271578	0.028804	0.0298093	0.031012	0.031377	0.0281502	0.0275068	0.0278667	0.0261159	0.0212445	0.0207722	0.0222551	-0.00892808	-0.0122974	-0.0191714	-0.0215224	-0.0198056	-0.0227787	-0.0248323	-0.0251531	-0.0306586	-0.0321054	-0.031149	-0.0375132	-0.0409255	-0.0441793	-0.0440179	-0.0539397	-0.0595168	-0.0662346	-0.0671145	-0.0669915	0.00930693	0.0180831	0.0253663	0.0348283	0.0410914	0.0448831	0.0499005	0.0512568	0.0522132
pntA	0.00264637	0.0024695	-0.000259722	-0.00286579	-0.00578145	-0.00841553	-0.0120284	-0.0121727	-0.0148295	-0.0174529	-0.0191789	-0.0251541	-0.0290378	-0.0335447	-0.0385969	-0.0460244	-0.0510624	-0.0587984	-0.0622017	-0.067783	0.00130392	0.0133644	0.0238457	0.0443235	0.0632029	0.0764411	0.0924611	0.105092	0.114829	0.131501	0.150966	0.165868	0.182165	0.197564	0.206518	0.209025	0.212794	0.218805	0.224497	0.232309	0.000167782	-1.69e-05	0.0042811	0.010403	0.0166735	0.0235917	0.0323359	0.0405308	0.0493733
artP	0.00822549	0.0151678	0.021134	0.0250034	0.0299629	0.0324944	0.0339624	0.0306385	0.0225953	0.0144583	0.00456257	-0.00902305	-0.0229543	-0.0376374	-0.0495993	-0.0614831	-0.0702895	-0.0833217	-0.0925472	-0.10471	-0.00237811	-0.00484653	-0.0172358	-0.025532	-0.0325312	-0.0374116	-0.041398	-0.0432279	-0.0464177	-0.0409629	-0.0342708	-0.0327858	-0.0282168	-0.0217379	-0.0137098	-0.0126753	-0.00734441	-0.00148663	0.00264578	0.00888826	0.00243751	0.00559764	0.00933703	0.0107768	0.0141931	0.0175561	0.0210378	0.0228769	0.0269938
efp	0.000467597	0.00641232	0.0107369	0.0118533	0.0138613	0.0151583	0.0100604	0.0129374	0.0131959	0.0122648	0.0112641	0.00373792	-0.00188331	-0.00657589	-0.0142256	-0.0192251	-0.0187002	-0.0179203	-0.0154809	-0.00794445	0.0129653	0.0195532	0.0127055	0.000163086	-0.0123046	-0.0312175	-0.0414953	-0.0182469	-0.00905439	0.000960998	0.0131748	0.0183432	0.0265114	0.0312602	0.0238226	0.0250807	0.00830432	-0.00537401	-0.010443	-0.0125496	0.0026468	0.00282949	0.0013444	0.000166425	-0.00166785	-0.00530482	-0.00483161	-0.00985771	-0.00929488
rpsM	-0.000606514	-0.00210145	-0.00290258	-0.00139352	0.00036628	0.00207138	0.00249677	0.0032893	0.00456897	0.00446642	0.00252074	-0.000162933	-0.00161348	-0.00448837	-0.00470722	-0.00504879	-0.00446678	-0.00480853	-0.00494771	-0.00474256	0.00134573	-0.00130688	-0.00657518	-0.00644892	-0.00602359	-0.0109466	-0.013904	-0.0167617	-0.021917	-0.0245721	-0.0270339	-0.0302197	-0.0317773	-0.0355379	-0.04055	-0.0452799	-0.0498057	-0.0541744	-0.0640452	-0.071417	0.00220235	0.00283321	0.00412128	0.00339332	0.00298298	0.00400421	0.00584977	0.00676381	0.00820061
udk	0.0166383	0.0343121	0.0552997	0.0747018	0.0902362	0.0999485	0.0977719	0.0994378	0.0980059	0.0999948	0.0940591	0.0910659	0.0917615	0.0915864	0.0945163	0.0954668	0.103785	0.106365	0.110889	0.118028	0.0220464	0.0292456	0.0177253	0.0014491	-0.0167776	-0.0364529	-0.0518678	-0.0664044	-0.084112	-0.0931085	-0.0957766	-0.104083	-0.103117	-0.102839	-0.100079	-0.103524	-0.101581	-0.0998406	-0.0981757	-0.0915972	0.000545969	0.00357542	0.00373149	0.00540208	0.0104435	0.0171986	0.0276157	0.0361814	0.0433076
cydD	0.004656	0.015031	0.0227758	0.0305161	0.0354303	0.0392086	0.0433705	0.048908	0.0531346	0.0601558	0.0641259	0.0616111	0.0563091	0.0555737	0.0574697	0.0529948	0.0506352	0.0472695	0.0453399	0.0466857	-0.00336466	-0.00465544	-0.0151345	-0.0259138	-0.0398136	-0.0501355	-0.0571727	-0.0652892	-0.0745799	-0.0783227	-0.0864485	-0.096485	-0.10127	-0.105508	-0.109979	-0.118583	-0.125132	-0.132543	-0.137805	-0.137754	0.00139671	0.00410133	0.00513441	0.00607541	0.00673061	0.00628803	0.00508296	0.0011122	-0.00268054
fklB	-0.000746951	0.00270873	0.00891445	0.0151512	0.0213003	0.0208126	0.024703	0.0322918	0.0385424	0.0370345	0.0368278	0.0342781	0.0312141	0.0225612	0.0158573	0.0118411	0.00744536	0.00569068	0.00367117	0.000981137	0.00553149	0.0155887	0.0206913	0.0318585	0.0417329	0.0463122	0.0497111	0.0408823	0.033295	0.0434517	0.0521556	0.0564917	0.0637193	0.0679258	0.0743793	0.0731991	0.0760174	0.0783348	0.079056	0.082472	-0.00373046	0.003951	0.0190458	0.0286373	0.041152	0.0525893	0.0599544	0.0626168	0.0620613
rplN	-0.00122166	-0.0013216	-0.000300203	0.000257947	-0.000236558	0.00121132	-0.001242	-0.00146061	-0.00135239	-0.00170198	-0.0033098	-0.00426315	-0.00298949	-0.00248068	-0.002361	-0.00269478	-0.00261026	-0.00220434	-0.00252035	-0.00274151	-0.00228319	0.000627226	0.00646017	0.0154286	0.0251128	0.0344426	0.0438525	0.0514492	0.0581111	0.0669536	0.0731961	0.072779	0.079271	0.0837313	0.0858929	0.084726	0.0832032	0.0858544	0.0906094	0.0957168	-0.000202316	0.000241651	0.00037267	5.48e-05	0.00068282	7.37e-05	-9.46e-05	-0.00099127	-0.00129052
xapA	0.00420865	0.00384383	0.00889337	0.0180476	0.0292972	0.0426414	0.0496761	0.0475397	0.0502895	0.0571673	0.0623389	0.0623194	0.062081	0.0617971	0.0612927	0.0520631	0.0528794	0.0478931	0.0443774	0.0404662	0.00622909	0.0177549	0.0253332	0.0381101	0.0469162	0.0503204	0.0607311	0.061198	0.0637723	0.0737077	0.0875541	0.0936984	0.104553	0.1166	0.125861	0.127889	0.133088	0.135125	0.140346	0.149097	0.00382583	0.0123266	0.0181016	0.0206996	0.0225223	0.0280923	0.0350131	0.0382161	0.0458943
yddA	0.00884519	0.0155737	0.0213743	0.026854	0.0377216	0.048834	0.0562191	0.0638062	0.0676131	0.0727476	0.0821028	0.088955	0.0920476	0.0935803	0.0977673	0.101446	0.107396	0.113161	0.122287	0.130988	-0.0459535	-0.0480019	-0.0279304	0.00585141	0.0419743	0.0746083	0.109954	0.144154	0.170768	0.198538	0.223518	0.23694	0.248925	0.260815	0.272796	0.275546	0.281045	0.28684	0.292292	0.295975	0.0134449	0.0246354	0.0350522	0.0440203	0.0488285	0.0521214	0.0514233	0.0466471	0.0463574
ytfM	0.00407241	0.00896301	0.0198439	0.0321894	0.0434133	0.0517703	0.0587813	0.0647762	0.065558	0.0666273	0.0677183	0.0628196	0.0547548	0.0468114	0.0365796	0.0332856	0.0286683	0.02143	0.019593	0.0180704	0.00345862	0.0154917	0.0242237	0.0317431	0.0350734	0.038922	0.0397703	0.0461185	0.0444646	0.0496637	0.055702	0.0585104	0.0632192	0.0718652	0.0784551	0.0748211	0.0740561	0.0741018	0.0747107	0.0774432	0.00458194	0.0104064	0.0165774	0.0189792	0.0215449	0.0265275	0.0320313	0.0342839	0.0389378
speC	0.00511228	0.0137053	0.0198368	0.0201317	0.0201165	0.024536	0.0254847	0.0293439	0.0327412	0.0363666	0.0384945	0.0344886	0.0270403	0.0250233	0.0227698	0.0229254	0.0214884	0.0186663	0.0193582	0.0178286	0.0126113	0.0208937	0.016895	0.0139218	0.0079951	-0.00219806	-0.00917522	-0.0149152	-0.0204457	-0.0203667	-0.0183712	-0.0190881	-0.0145723	-0.012119	-0.0100488	-0.0132541	-0.0157223	-0.0252325	-0.0310892	-0.0320473	0.00250145	0.00299414	0.00143919	-0.000982468	-0.00229073	0.00106092	0.00724405	0.00922546	0.0140752
pmbA	0.00309736	0.00260459	0.00463074	0.00892024	0.0158012	0.0177334	0.0141185	0.0114452	0.00892496	0.00555458	0.00290653	-0.00185157	-0.0108552	-0.0190459	-0.0268079	-0.035419	-0.0428604	-0.0493357	-0.051749	-0.0550106	0.00229218	0.0107119	0.0133287	0.0190673	0.0229316	0.0234168	0.0283493	0.0288953	0.0259938	0.0306267	0.0353352	0.0367957	0.038174	0.0405172	0.0438499	0.0388874	0.0362032	0.0342782	0.0322538	0.0288809	0.00604175	0.0136773	0.0201889	0.0255483	0.0285939	0.0313934	0.0341026	0.0346205	0.0381877
yfhM	0.00697391	0.00682198	0.00526498	0.00273481	0.00481178	0.00768243	0.00742874	0.010602	0.0126453	0.0175428	0.0235078	0.0286531	0.0312926	0.0342561	0.0341263	0.0345126	0.0333314	0.029092	0.0273438	0.0268349	-0.0106512	-0.0137725	-0.0143092	-0.00331535	0.0101651	0.0221799	0.03602	0.0473371	0.0556658	0.0693074	0.0844372	0.0931824	0.102312	0.113692	0.122799	0.125857	0.128541	0.130595	0.132276	0.135348	0.00202076	0.00740516	0.0110723	0.0142025	0.0202215	0.0254411	0.0320565	0.0362921	0.0420061
gssA	0.00378455	0.00206187	0.00446953	0.00598576	0.00418172	0.00389827	-0.00442654	-0.010569	-0.0170979	-0.0205322	-0.0254699	-0.0336409	-0.0398415	-0.0430955	-0.0519091	-0.0587218	-0.0650884	-0.0751378	-0.084111	-0.0908002	-0.00417777	0.00188265	0.00569365	0.013084	0.0198097	0.021217	0.0221893	0.0229107	0.0215541	0.0248007	0.0271288	0.0254451	0.0277258	0.0317418	0.0353688	0.0305393	0.0285303	0.0281673	0.0255073	0.0248061	0.00710361	0.0124598	0.0166633	0.0197893	0.0230166	0.0263799	0.0287814	0.0289821	0.0315342
btuC	-0.0039458	-0.00702012	-0.00753382	-0.00524418	-0.00616135	-0.00281422	-0.00303516	-0.000227125	0.00112038	0.00311317	0.00386682	0.00693435	0.00572195	0.00276627	0.00244119	0.00562609	0.00252281	-0.000331076	-0.00127081	-0.00135101	0.00872676	0.0110926	-0.000867848	-0.00651149	-0.0153816	-0.0228611	-0.0297543	-0.0367226	-0.0426842	-0.047493	-0.0485079	-0.0585356	-0.0625494	-0.067516	-0.0735726	-0.086398	-0.0941742	-0.0991608	-0.102222	-0.104056	0.00676164	0.00837587	0.00920703	0.00786373	0.00624553	0.00400559	0.00263439	0.000129905	0.00124528
infA	0.00177481	0.00600253	0.010267	0.0129556	0.0151158	0.0157725	0.0133244	0.0146379	0.0146591	0.0139667	0.0113468	0.0081107	0.00539817	0.00230572	-0.00124253	-0.00416273	-0.00842296	-0.0108208	-0.0114698	-0.0130555	0.00871171	0.0144417	0.0144815	0.0158312	0.0165033	0.0158822	0.0159946	0.0131896	0.00889169	0.0112404	0.0110559	0.00489597	0.00262774	0.00300109	0.00203428	-0.00298435	-0.00278308	-0.00370466	-0.00331526	-0.00433004	0.00114546	0.00141749	0.0001206	-0.00267873	-0.00567519	-0.00827059	-0.0104939	-0.0150771	-0.0159515
yphG	-0.0069912	-0.0197355	-0.0255042	-0.0202555	-0.0216107	-0.0146185	-0.0150453	-0.0188813	-0.023115	-0.0202747	-0.0127347	-0.00649321	-0.00226971	0.00234178	0.00183993	0.00480764	0.0149592	0.0126344	0.0213346	0.0283517	0.0131927	0.0262322	0.0314916	0.0410695	0.0368437	0.0377161	0.0341191	0.0406529	0.0346278	0.0385952	0.0419543	0.0395641	0.03485	0.0384784	0.0446371	0.0385549	0.0437013	0.0418751	0.0396287	0.039313	-0.0039886	-0.00248998	-0.00280294	0.00106439	-0.00248932	-0.00238718	0.00382989	0.000511558	0.0048014
mglA	-0.00534977	-0.00798317	-0.00930354	-0.00940849	-0.011044	-0.0143042	-0.0136856	-0.0104905	-0.0069958	-0.00173709	0.0036855	0.00764025	0.00857449	0.0115549	0.0133768	0.0123928	0.0127669	0.00997	0.00924861	0.0086847	-0.00792332	-0.00314785	0.00314696	0.0117026	0.017573	0.0225839	0.030761	0.0413576	0.0455858	0.0558587	0.0677958	0.0708318	0.0767362	0.0834739	0.0851068	0.0805714	0.0821806	0.0835581	0.0865263	0.0910594	0.00325425	0.00990347	0.0167192	0.0190321	0.0226593	0.0261933	0.0289834	0.0266773	0.029782
mdtH	-0.00121866	-0.00431845	-0.00484077	-0.00686547	-0.00677784	-0.00708548	-0.00809399	-0.00756948	-0.00495356	-0.00276507	-8.81e-05	0.00392066	0.0054154	0.0058834	0.00879345	0.0103203	0.0120247	0.00964132	0.0108146	0.0102421	0.012252	0.0269599	0.0362783	0.0434006	0.0476267	0.0475923	0.0458863	0.0430571	0.0404447	0.041224	0.0447635	0.042302	0.044862	0.0488896	0.0555898	0.0548224	0.0579541	0.060219	0.063997	0.0653483	0.00212481	0.00505075	0.00493834	0.00557204	0.00676807	0.00910165	0.0127646	0.0141282	0.0163554
yfgH	0.000783517	0.00236452	-0.00153977	-0.00404616	-0.00207022	0.000593242	0.000937644	0.00278385	0.00266785	0.00301399	0.00216036	0.00196021	0.00161677	0.000537359	-0.000830575	-0.00203879	-0.00289724	-0.00224629	-0.0015864	-0.00107843	-0.00905086	-0.0147162	-0.0191386	-0.0187142	-0.0157653	-0.012498	-0.0113985	-0.0106374	-0.00978224	-0.0037661	0.00194443	0.00158022	0.00595665	0.0109398	0.0137606	0.0108498	0.0118996	0.0133715	0.017617	0.0196129	7.36e-05	-0.0034692	-0.00711862	-0.00814021	-0.00768054	-0.00506672	-0.00720269	-0.0104179	-0.0104132
cls	-0.00128549	-0.00138225	0.00387762	0.0100795	0.0155419	0.0186483	0.0227564	0.0286851	0.0347185	0.0429855	0.0540562	0.0619334	0.0673376	0.0717097	0.0773277	0.0826819	0.0861162	0.0873557	0.0903595	0.0953383	0.000463003	0.00389588	0.00193559	0.00630212	0.00756803	0.00815474	0.0130231	0.0166121	0.0174814	0.0206241	0.0215682	0.0178563	0.0144844	0.0109991	0.00830783	0.00142575	-0.000979313	-0.00353388	-0.00744544	-0.0123043	0.00351794	0.00809553	0.0109129	0.0105326	0.00960875	0.00758184	0.00585628	0.00152981	0.000990566
yiiP	0.00100004	-0.00146226	-0.00585321	-0.0101337	-0.0114169	-0.0152755	-0.0248384	-0.0277424	-0.0313281	-0.0337882	-0.0336325	-0.0415571	-0.0493567	-0.0583046	-0.0658962	-0.0734025	-0.0812704	-0.0886126	-0.0922887	-0.0946026	-0.00521641	-0.00646677	-0.0105546	-0.0098856	-0.0074802	-0.00569495	-0.00298045	0.00176727	-4.43e-05	0.00420167	0.0102419	0.0125187	0.0172517	0.0254365	0.034913	0.0390183	0.0468418	0.0527385	0.0569306	0.0629974	0.00505734	0.00991034	0.0141123	0.0164845	0.0204467	0.0203279	0.0210414	0.0185286	0.0200615
ygjD	0.00157176	0.00696599	0.0128594	0.0190587	0.0177531	0.0169568	0.0148068	0.0165112	0.0190694	0.0190187	0.0193787	0.0226829	0.0249784	0.0262224	0.0250823	0.0222298	0.0172263	0.00872602	0.00176064	-0.00463279	-0.00710401	-0.0123379	-0.0174025	-0.0166588	-0.010361	-0.00820244	-0.00362581	-0.00186776	8.51e-05	0.00364988	0.00963104	0.0151141	0.0203135	0.0213214	0.0264856	0.0241312	0.0274956	0.0307229	0.0352958	0.0393765	0.00341964	0.00838052	0.0117254	0.0136851	0.0153546	0.018637	0.022403	0.0235136	0.0255549
yfhR	0.002679	0.00906133	0.0152186	0.0199424	0.0225237	0.0243539	0.0209973	0.0229789	0.0215695	0.0208174	0.0205888	0.0189798	0.0186725	0.0154811	0.0135394	0.00775612	0.00457745	0.000797194	8.85e-05	-0.000617562	-0.00575062	-0.00358727	-0.00716399	-0.000251603	0.0098089	0.0173986	0.0222995	0.0338636	0.0411134	0.0544881	0.0660321	0.0783518	0.0845613	0.0935485	0.105193	0.109	0.115803	0.120148	0.122913	0.130285	0.00313642	0.00519649	0.00911454	0.0157839	0.0232875	0.0312448	0.0403101	0.0448105	0.051858
nlpC	0.00505593	0.00929631	0.0223195	0.038805	0.0541676	0.064221	0.0668237	0.0681563	0.0665651	0.0647193	0.0603439	0.0484632	0.0357729	0.0237619	0.0104358	-0.00152732	-0.0120804	-0.0205812	-0.0288922	-0.0350288	0.00300332	0.0112278	0.0125772	0.0171843	0.0210508	0.0235249	0.0275664	0.0326161	0.0325842	0.0389038	0.0478582	0.0506449	0.0531164	0.0519291	0.0525162	0.0475578	0.0467012	0.0466686	0.0466067	0.0457215	0.00688139	0.0137318	0.0194888	0.0223819	0.0254377	0.0267965	0.0254241	0.0229383	0.024478
ybdK	-0.000556093	-0.00913442	-0.0020167	0.00473211	0.0151708	0.0118443	0.0133866	0.0152764	0.0216323	0.0187336	0.0316282	0.0399717	0.0379444	0.0421551	0.0369218	0.0401622	0.0467645	0.0400221	0.0425395	0.0471364	0.0176365	0.0497681	0.0645689	0.0758683	0.0793831	0.0757686	0.0737003	0.0696959	0.0664456	0.0704222	0.0736024	0.0702623	0.0694826	0.0699409	0.0743336	0.073856	0.0789429	0.0816813	0.0893527	0.0930214	-0.00310463	-0.001875	1.3e-05	-0.00373658	-0.00553791	0.000713233	0.00948011	0.0109553	0.0136176
yjfY	0.00180468	0.00156154	0.00232551	0.00168169	0.00209654	0.00225724	-0.00334575	-0.00587917	-0.00683723	-0.00699013	0.00023193	0.00798932	0.0135225	0.0123859	0.0156798	0.0159827	0.0154531	0.0118953	0.0114279	0.01183	-0.0104636	0.000817357	0.0135313	0.0290769	0.0468733	0.065475	0.0781945	0.0911616	0.100748	0.112285	0.124468	0.127486	0.133515	0.144167	0.15807	0.165822	0.171494	0.178514	0.185693	0.188983	0.00123757	0.00809195	0.0122899	0.0174115	0.0209687	0.0224962	0.025875	0.0257972	0.0299122
msbB	-0.000476807	0.00537029	0.00630657	0.0073231	0.00603688	0.00111489	-0.00656644	-0.0115369	-0.0160092	-0.0202415	-0.023597	-0.0284455	-0.0331685	-0.0387056	-0.0426139	-0.0468212	-0.0518754	-0.0561279	-0.0589065	-0.0611564	-0.0177737	-0.0328076	-0.0511531	-0.0606354	-0.070388	-0.0783233	-0.0659443	-0.039806	-0.035829	-0.0245989	-0.0152806	-0.00884052	-0.00439604	-0.00389577	-0.00340349	-0.0202239	-0.00332736	0.0391618	0.0628535	0.0793701	0.00495018	0.010276	0.0142292	0.0162395	0.015374	0.0146758	0.015345	0.0142528	0.0180934
rrnD	0.00621142	0.0121127	0.0167841	0.0190623	0.0209248	0.0217507	0.0245706	0.0248854	0.0230871	0.0235213	0.0259119	0.0297922	0.0316418	0.0328812	0.0338585	0.0355039	0.0361268	0.0371776	0.038638	0.0372501	0.00181784	0.0101606	0.0138149	0.0167226	0.0160074	0.0139462	0.0177743	0.0164112	0.0117136	0.010701	0.00942034	0.00279265	0.00443302	0.000243646	0.00176162	-0.00245973	-0.011077	-0.0107263	-0.0114983	-0.0116326	0.00197649	0.000750008	0.0013104	0.000869927	-0.000687082	-0.00117128	-0.00164063	-0.00378217	-0.00256644
yfhL	-0.00124762	0.00175716	0.00935811	0.0162131	0.0202402	0.0221015	0.0192609	0.022174	0.0240182	0.0246903	0.0235589	0.021914	0.0206771	0.0198798	0.0194729	0.0194936	0.0191098	0.0178815	0.0169273	0.0163622	0.0166752	0.0243627	0.0194419	0.0124775	0.00397187	-0.00728107	-0.0179935	-0.0288628	-0.0400336	-0.0466902	-0.051239	-0.0605705	-0.0632299	-0.0647392	-0.0676487	-0.0704729	-0.0729947	-0.0710015	-0.0706308	-0.0681575	-0.00233208	-0.00435057	-0.0109384	-0.0197377	-0.0257777	-0.0325716	-0.0394594	-0.0466727	-0.0502951
pgsA	-0.00565242	-0.00987633	-0.0103884	-0.0150272	-0.0154506	-0.0161907	-0.0192994	-0.0199473	-0.0207296	-0.0193132	-0.0190231	-0.017003	-0.0170075	-0.0157157	-0.0129484	-0.0139535	-0.0141983	-0.0140231	-0.0138268	-0.0143977	0.000592659	0.00748093	0.00846144	0.0187244	0.029325	0.0386436	0.0518305	0.0642398	0.0752475	0.0907256	0.102261	0.108544	0.119389	0.124821	0.130686	0.133138	0.137666	0.141766	0.143918	0.146293	0.00571292	0.00886768	0.0114658	0.0123363	0.0143622	0.0200804	0.0230766	0.0233887	0.0291784
yjcE	0.00413178	0.00691967	0.00931243	0.0143826	0.0185557	0.0224706	0.0245581	0.0302456	0.0347061	0.0413843	0.0463539	0.0527006	0.0565343	0.0581349	0.0561367	0.0527633	0.0499252	0.0441897	0.0400001	0.036226	-0.000856336	0.00971506	0.0189375	0.0378398	0.0574388	0.077224	0.100007	0.123865	0.137663	0.157029	0.176598	0.183468	0.194213	0.20441	0.214486	0.214395	0.218609	0.229015	0.226082	0.215671	-0.00112043	0.0019011	0.0046937	0.00486483	0.00655303	0.00479351	0.00261508	-0.000823152	0.00330522
ftsZ	-0.00456223	-0.00644622	-0.00561185	-0.00843927	-0.0091395	-0.0164993	-0.0237138	-0.025887	-0.0254594	-0.0229943	-0.0207656	-0.0196312	-0.0195216	-0.019123	-0.023914	-0.0283019	-0.031421	-0.037622	-0.0421384	-0.0447778	-0.0131968	-0.0143205	-0.0139078	-0.0130821	-0.0130951	-0.0175669	-0.0157024	-0.0154934	-0.016098	-0.0101482	-0.00474597	-0.00595688	-0.00401713	-0.00719697	-0.00429655	-0.00739124	-0.0105855	-0.0131551	-0.0178358	-0.0161968	0.00212363	0.00766295	0.00953181	0.00968932	0.00941861	0.0123366	0.0123083	0.00740111	0.0117988
smpA	0.00017834	0.00259646	0.00700153	0.0093142	0.0107474	0.0111995	0.0067982	0.00761569	0.00851436	0.0101892	0.0131699	0.0182295	0.0252667	0.0308305	0.0378237	0.0463836	0.0570443	0.0660787	0.0759981	0.0843851	0.00377754	0.0119826	0.01508	0.0223988	0.0304132	0.0363979	0.0442925	0.0516796	0.0558223	0.0649673	0.0761994	0.0830985	0.0928538	0.0988486	0.103375	0.101351	0.100414	0.103138	0.105766	0.109908	0.00258069	0.00338769	0.00274651	0.00128671	-0.00142377	-0.00524252	-0.00814332	-0.0121733	-0.0135303
lepA	-8.63e-05	0.0030659	0.0088682	0.0148721	0.0211249	0.0266818	0.0264449	0.0314146	0.0328336	0.034915	0.0345965	0.0336564	0.0307004	0.0290516	0.0285536	0.0267486	0.0246407	0.0196479	0.017413	0.0182282	0.00018408	0.00493179	0.00411722	0.00284751	0.00198803	-0.00194158	-0.000956176	-0.00158007	-0.00411711	0.000906701	0.00695011	0.00824201	0.0126674	0.015977	0.0215678	0.022639	0.0234151	0.0240966	0.0270049	0.0289125	0.0068875	0.0138636	0.0178205	0.0207748	0.0224109	0.0229574	0.0192727	0.0123586	0.0114211
b1367	0.000676823	0.000673211	0.000430843	0.00491934	0.00912065	0.0161562	0.0168603	0.0183116	0.0209412	0.0237336	0.026869	0.035231	0.0394342	0.0432819	0.0463677	0.0493208	0.0486416	0.0510333	0.0501161	0.0539238	-0.00650778	-0.00491656	-0.00420609	-0.000327589	0.00266043	0.00777098	0.0115221	0.0124311	0.0154504	0.0220335	0.0289227	0.0360469	0.0422536	0.0480145	0.0552111	0.0619236	0.0671734	0.0707427	0.0727958	0.0759956	-0.00451748	-0.00291009	-0.00126451	0.00213633	0.00427414	0.00381785	0.00106662	-4.72e-05	-0.00410623
fliF	-0.00404671	0.00165395	0.0294062	0.0544392	0.0681617	0.0844661	0.0928062	0.104449	0.114355	0.125472	0.131961	0.118567	0.10642	0.105681	0.0977942	0.0879375	0.0946251	0.101727	0.0967958	0.0967205	-0.00211954	-0.00203695	-0.00368138	-0.00455886	-0.00230794	-0.00925246	-0.00908464	-0.010255	-0.00849679	-0.00575667	-0.00288251	-0.0105567	-0.0074	-0.006665	-0.00182798	-0.00372094	-0.00721053	-0.0178572	-0.0195633	-0.0271686	0.000166934	0.00122045	-0.00369056	-0.00689462	-0.0106496	-0.020581	-0.0233015	-0.0307939	-0.0330376
yfjI	0.00186167	2.17e-05	0.00134825	0.00313531	0.0037941	0.00507208	0.00489974	0.0126218	0.0195991	0.028354	0.0383734	0.047986	0.0566018	0.0587153	0.0618805	0.0598777	0.0614527	0.066249	0.0690566	0.0734746	-0.00229644	0.00710569	0.0118293	0.0166291	0.022183	0.0287941	0.033273	0.0360822	0.0367127	0.04316	0.0494082	0.0487938	0.0540833	0.0565565	0.0596877	0.0600459	0.0629025	0.0646911	0.0696609	0.0748295	-0.00189506	-0.000318849	0.00235374	0.00355268	0.00553095	0.00861892	0.0106136	0.00744338	0.0115736
nlpD	-0.00929935	-0.0129841	-0.0252787	-0.0336209	-0.0423974	-0.0513133	-0.0609938	-0.0589631	-0.0610336	-0.0583749	-0.0547573	-0.048573	-0.0502006	-0.046957	-0.0440711	-0.0412625	-0.0390783	-0.0411583	-0.0443546	-0.0395631	-0.0136322	-0.014068	-0.0112583	-0.00618066	0.00187497	0.00928232	0.0208496	0.0341752	0.0410963	0.0542376	0.0706153	0.0826246	0.0998735	0.112126	0.123883	0.129517	0.138671	0.147495	0.152728	0.155081	-0.00324845	-0.00511401	-0.00677541	-0.00666838	-0.000955018	0.00342211	0.00555196	0.00541004	0.0150112
ydbC	-0.000734262	0.0011145	0.00491474	0.011162	0.0143796	0.0139272	0.00777847	0.0144615	0.0153708	0.0184333	0.0184056	0.0148278	0.00592316	-0.000235852	-0.0046074	-0.00770783	-0.010902	-0.0110738	-0.0133277	-0.0150766	-0.0051124	0.000157168	0.00901794	0.0180766	0.0257784	0.0367648	0.0466254	0.0526004	0.0582312	0.0678101	0.0766294	0.0899825	0.103371	0.113837	0.124816	0.131675	0.135481	0.139501	0.144354	0.14496	0.00386566	0.00592346	0.00992412	0.0158392	0.0199963	0.0289132	0.0317154	0.031943	0.0304054
phoR	-0.00526213	-0.00770231	0.00205394	-0.000451971	0.00891536	0.0167226	0.0175729	0.010643	0.0141786	0.0122988	0.0165422	0.0176615	0.019461	0.0209477	0.021332	0.0199042	0.0255847	0.0210918	0.0219862	0.0252998	0.0135839	0.0349142	0.0422357	0.052011	0.056814	0.0636921	0.0690874	0.0752634	0.0817631	0.0915591	0.100296	0.10636	0.117353	0.132125	0.146548	0.166469	0.195181	0.228035	0.25105	0.2679	0.00881793	0.0188335	0.027187	0.0346833	0.0379033	0.0478519	0.0558499	0.0571493	0.0626277
yqaD	0.00573459	0.0104306	0.0129704	0.0107863	0.00618415	0.00266123	-0.00323973	-0.00115865	0.00280405	0.00575283	0.00879774	0.0117386	0.0148179	0.0181034	0.0209233	0.0216017	0.0245955	0.0246232	0.0258763	0.0263817	-0.0124028	-0.0183305	-0.0234145	-0.0224382	-0.0169011	-0.0122954	-0.00721486	-0.000837757	0.00218111	0.0113725	0.0224188	0.0275319	0.0357599	0.0476294	0.0577341	0.0608536	0.0622292	0.0619843	0.0623435	0.0612907	0.00120823	0.00483025	0.00889363	0.0140645	0.0183147	0.0237496	0.0270365	0.026305	0.0278399
lgt	0.00488386	0.00948742	0.013181	0.0137407	0.0135028	0.00933903	0.000238493	-0.00243038	-0.00662636	-0.0131496	-0.0188476	-0.0268762	-0.0350181	-0.0401302	-0.0465798	-0.0505729	-0.0529366	-0.0562079	-0.0568766	-0.0555141	0.00137852	0.00547367	0.00585984	0.00460157	0.00570859	0.00717218	0.0085115	0.00814617	0.00744225	0.00916051	0.014912	0.0167381	0.0207136	0.0275788	0.0332965	0.0366003	0.0382675	0.0400004	0.041449	0.0455254	-0.0246166	-0.0411863	-0.0514459	-0.0585917	-0.0598025	-0.0561157	-0.0420403	-0.0227367	0.0227087
ydbD	0.000256893	0.00336452	0.0102842	0.0135089	0.0179659	0.023275	0.0221211	0.0298896	0.0354891	0.0402497	0.0448627	0.0491577	0.0491774	0.0515744	0.0548262	0.0575947	0.0583561	0.0584889	0.0595944	0.0609657	-0.015741	-0.0234875	-0.0305621	-0.0306935	-0.0269707	-0.0233027	-0.0128032	-0.00473834	0.00233124	0.0172243	0.032156	0.0381878	0.0466334	0.0565797	0.0678095	0.0726306	0.0779698	0.0824256	0.0878792	0.0946198	0.000514932	0.00171852	0.002161	0.00215856	0.00242265	0.000926406	-0.00123985	-0.00606306	-0.00363573
clpX	0.00512189	0.00860174	0.0103334	0.0111888	0.0142498	0.0178606	0.0156511	0.019212	0.0199652	0.021573	0.0244017	0.0255677	0.0236874	0.019288	0.0161035	0.013377	0.0108796	0.00626343	0.00398585	0.000932852	-0.0123088	-0.0143605	-0.0121179	-0.00359156	0.00792719	0.0157217	0.0254165	0.0340721	0.0354621	0.0465398	0.0587838	0.0698748	0.0798708	0.0866872	0.0916781	0.0983154	0.10269	0.112267	0.11592	0.121435	0.00505915	0.00939228	0.0131773	0.0157543	0.0190627	0.0225496	0.0262946	0.0261839	0.0294656
csiD	0.00270426	0.00315389	0.00101338	-0.00321493	-0.00790895	-0.0103364	-0.0179222	-0.018161	-0.0217448	-0.0259399	-0.0292924	-0.0320159	-0.0327128	-0.0340821	-0.0379671	-0.0402829	-0.0433347	-0.0423392	-0.0418371	-0.041338	-0.0133525	-0.0189477	-0.0178053	-0.0166156	-0.0126455	-0.00928238	-0.00624497	-0.00135869	0.00185823	0.0115407	0.0244565	0.0334015	0.0452422	0.0535986	0.0710003	0.0793886	0.0864058	0.0887368	0.100279	0.10823	0.00440459	0.0110366	0.0192515	0.0240302	0.027226	0.0305563	0.0332119	0.0323859	0.0347191
prfB	-0.000635203	-0.00230569	-0.00183756	-0.00374733	-0.00493473	-0.00517048	-0.0120248	-0.0105898	-0.00821866	-0.00503496	-0.00285927	-0.000597234	0.000768929	0.00338214	0.00529348	0.00703876	0.00845971	0.00897442	0.0109353	0.013403	0.00202119	0.00662609	0.00669451	0.0101279	0.00983321	0.00596459	0.00448576	0.00357379	0.00174541	0.00746683	0.0141569	0.0153631	0.0206761	0.0259422	0.032948	0.0364019	0.0385113	0.0412636	0.0442928	0.0468541	0.0109552	0.0206801	0.0248781	0.0216005	0.0166392	0.00830648	-0.000662611	-0.00898061	-0.00689514
ydcF	0.00391667	0.00954814	0.0107485	0.00866475	0.0103308	0.0109339	0.00800133	0.0103647	0.0134812	0.0146715	0.0175648	0.0227006	0.0248533	0.027307	0.0274044	0.0298023	0.0313512	0.0331614	0.0335882	0.0309096	0.00224417	0.00688568	0.00866471	0.0142603	0.0201698	0.022278	0.0300935	0.0342719	0.0398367	0.0464701	0.053081	0.0564175	0.0589929	0.0620216	0.0673015	0.0735499	0.0739634	0.076489	0.0785469	0.0807827	0.00616287	0.0113963	0.0157626	0.0169727	0.0210401	0.0238129	0.028751	0.0274834	0.0307447
yebB	-0.00168832	-0.00306302	-0.00166016	-0.00203837	-0.00258787	0.000235165	0.0024233	0.0100896	0.0144506	0.0175957	0.0237873	0.0292588	0.0372102	0.0441188	0.0484666	0.0551583	0.0606832	0.0663487	0.071308	0.0739718	-0.00584138	0.000689831	0.0105652	0.0256643	0.0359504	0.0411623	0.0527959	0.0590671	0.0594189	0.0634129	0.0725925	0.0777094	0.0815834	0.0872212	0.0912842	0.0921639	0.0932259	0.0929555	0.0971253	0.0991703	0.00568971	0.00973434	0.00995381	0.0124146	0.0167621	0.0225455	0.0280404	0.0196427	0.0189495
yncB	0.0046388	0.00919197	0.0130712	0.0137802	0.0109152	0.00598772	-0.00307105	-0.00355594	-0.0068387	-0.0112158	-0.0142448	-0.0204768	-0.0252889	-0.0306529	-0.033221	-0.0374948	-0.039885	-0.0422044	-0.0454535	-0.0440242	-0.0126285	-0.00935014	-0.00138987	0.0139139	0.0280762	0.0358865	0.0439646	0.0494987	0.05142	0.0594006	0.0714296	0.0801209	0.0910366	0.101898	0.110948	0.115074	0.118124	0.122152	0.124479	0.12768	0.00158219	0.00507882	0.00409227	0.00505043	0.0067644	0.00778144	0.00913566	0.00394659	0.00471879
plsC	0.00331256	0.00293125	0.00487925	0.0064865	0.0118346	0.0164475	0.0167834	0.020905	0.0224382	0.0221571	0.02062	0.0188235	0.0136023	0.00621261	0.000186078	-0.00377153	-0.0079612	-0.0142964	-0.016553	-0.0179726	-0.00836802	-0.011104	-0.0177558	-0.0205465	-0.0205647	-0.022745	-0.024487	-0.0241589	-0.0257527	-0.0205057	-0.0160761	-0.0162211	-0.0149647	-0.0107518	-0.00658991	-0.00785041	-0.0100875	-0.0100396	-0.00695315	-0.00443639	0.00638787	0.0118308	0.015988	0.0187795	0.0193798	0.0188874	0.0191696	0.0167937	0.0178304
yliE	0.0187073	0.0178671	0.00841369	-0.0103271	-0.0228696	-0.0390917	-0.0291177	-0.0336686	-0.0553767	-0.0288547	-0.03449	-0.0535107	-0.0702396	-0.0961604	-0.114933	-0.101798	-0.109006	-0.131362	-0.117943	-0.116241	-0.00998002	-0.0193861	-0.0376674	-0.0494935	-0.0620998	-0.0772735	-0.0887803	-0.0889946	-0.0958088	-0.097662	-0.0997205	-0.0998731	-0.0968434	-0.0980586	-0.0952048	-0.0888909	-0.0863995	-0.0839143	-0.0847191	-0.0873108	0.0343111	0.0702545	0.106862	0.13935	0.166783	0.184522	0.194393	0.197267	0.202046
fliE	-0.000904741	0.00705404	0.0275907	0.0420732	0.0525594	0.0561349	0.0522421	0.0575327	0.0599121	0.0598277	0.0585361	0.0584708	0.0601024	0.0577146	0.0634921	0.0667413	0.0664414	0.0671847	0.0733234	0.0789095	-0.0181726	-0.0574654	-0.110138	-0.16041	-0.0213562	-0.0470276	-0.0690608	-0.0849553	-0.0944151	-0.0950231	-0.0970969	-0.098962	-0.100816	-0.102375	-0.102307	-0.101439	-0.101999	-0.108129	-0.110914	-0.111692	-0.00775383	-0.0251905	-0.0402642	-0.0482279	-0.0540206	-0.0635488	-0.0681553	-0.0738037	-0.0739177
yjeN	-0.00401352	-0.00863335	0.00215338	0.00551215	0.00717537	0.0145556	0.0194214	0.0220724	0.0162361	0.015613	0.0085735	0.000197392	-0.00869863	-0.00944605	-0.0215711	-0.0293521	-0.0253014	-0.0370684	-0.0375759	-0.0417271	-0.0045573	-0.00191314	-0.00806057	-0.00636599	-0.000465921	0.00781383	0.00986222	0.0219558	0.0253371	0.0316214	0.0385046	0.044737	0.0573163	0.0720682	0.0899819	0.0939537	0.105968	0.119533	0.126762	0.133651	0.00668161	0.0102052	0.0108441	0.0121487	0.015205	0.0196355	0.022857	0.0280782	0.0283081
yhfK	0.00216732	0.00197563	-0.00183304	-0.00857849	-0.0119127	-0.0141269	-0.0168309	-0.0133936	-0.0124178	-0.0140635	-0.0107316	-0.00660459	-0.00875194	-0.0106988	-0.0115738	-0.0144055	-0.011331	-0.0106475	-0.00831074	-0.00322868	-0.00118494	0.00642397	0.00961552	0.0168475	0.026383	0.0347491	0.0431939	0.0538854	0.0623244	0.0718944	0.0798006	0.0835773	0.0901921	0.099788	0.109019	0.111623	0.115878	0.120557	0.124776	0.127769	0.0137186	0.0109843	-0.00510196	-0.0141517	-0.0195671	-0.0276171	-0.031576	-0.0303794	-0.0149661
ispB	-0.00853912	-0.0139194	-0.0128311	-0.0108401	-0.00723489	-0.00406413	-0.00667192	-0.00914887	-0.0108189	-0.012801	-0.0185624	-0.0252297	-0.0343963	-0.044049	-0.0495385	-0.0553213	-0.0594764	-0.0657239	-0.067195	-0.0688237	-0.000387631	0.00287755	-0.00348348	-0.00410803	-0.0060895	-0.00739564	-0.00229202	0.000729764	0.00274526	0.010468	0.0173487	0.0177872	0.0220602	0.026606	0.0320391	0.0311623	0.034028	0.0391234	0.0422781	0.0497888	0.00588763	0.0112298	0.0119349	0.0120118	0.0140427	0.015803	0.0199435	0.0210582	0.0236114
rfbB	0.000614235	-0.00112949	0.00203532	0.00647702	0.0118467	0.0165201	0.0169462	0.0211141	0.0277085	0.033542	0.0374986	0.0432817	0.0448016	0.0456889	0.0488374	0.0522506	0.058113	0.0621092	0.0675823	0.0769614	-0.00415977	0.00572702	0.0206424	0.0407564	0.0619742	0.0891295	0.134589	0.131462	0.171675	0.289101	0.401064	0.721253	0.954233	1.03727	1.6049	2.4779	0.000608616	0.00681176	0.00444513	0.0121494	0.0114188	0.0202367	0.0306925	0.0359737	0.0405962	0.0435566	0.0464962	0.0464043	0.0507702
b2861	0.0051401	-0.0113568	-0.0443208	-0.0533356	-0.0613321	-0.0600718	-0.0569089	-0.0502761	-0.0465986	-0.0508733	-0.0570049	-0.0636528	-0.0730495	-0.0577189	-0.079867	-0.117563	-0.156163	-0.158913	-0.155392	-0.163156	0.00328776	0.00382537	0.0194659	0.0197369	0.00454371	-0.00140582	-0.00665565	-0.0117668	-0.0235978	-0.0351564	-0.0650848	-0.0733112	-0.0612419	-0.0430921	-0.0400957	-0.0390158	-0.0271207	-0.023268	-0.013406	-0.000622743	0.0121741	0.0406447	0.0619273	0.0832144	0.0924246	0.102546	0.100643	0.101242	0.102631
yhfL	-0.135393	-0.157277	-0.254592	-0.245386	-0.270337	-0.253093	-0.0545074	0.113219	0.100231	0.101336	0.0894498	-0.00139894	-0.201689	-0.204544	-0.385198	-0.192428	-0.249705	-0.210946	-0.0965937	-0.0641268	0.0527722	0.0918333	0.154262	0.0666285	0.0987037	0.103945	0.0359399	-0.00287567	-0.0463507	-0.0777513	-0.0785602	-0.0652306	-0.0720318	-0.0747251	-0.0618	-0.0537563	-0.0802948	-0.0783909	-0.0778481	-0.0634555	0.00129422	0.00910557	0.0953208	0.262766	0.60353	0.671631	0.892266	0.0096669	0.0153407
yiaD	0.00816783	0.011479	0.0179329	0.0229591	0.0320682	0.0405035	0.0397354	0.0424068	0.0479313	0.0546976	0.0591679	0.0631231	0.0624565	0.0626835	0.0613253	0.0609625	0.0572943	0.0527896	0.0556363	0.051232	-0.000269244	0.000606032	-0.00276256	-0.00600974	-0.00847257	-0.0135927	-0.0136548	-0.0197441	-0.0226447	-0.0244308	-0.0259302	-0.0319516	-0.0322549	-0.0347076	-0.0372705	-0.0400213	-0.0391694	-0.0395923	-0.0427134	-0.0392734	0.00120512	0.00692651	0.00895991	0.0117213	0.0177544	0.0212892	0.0249756	0.0337082	0.0390616
gcvT	0.00153322	0.0104959	0.0158062	0.0162242	0.0128628	0.00584244	0.00179077	-0.00707094	-0.0176568	-0.0149781	-0.0187699	-0.0343875	-0.0427941	-0.0543737	-0.063652	-0.0679971	-0.0735026	-0.0740556	-0.0759281	-0.0756755	0.0105287	0.0184949	0.0205274	0.0287132	0.0416212	0.0506195	0.056405	0.061249	0.0640096	0.0722673	0.0821426	0.0882257	0.0999618	0.113832	0.12321	0.132742	0.147371	0.162577	0.178721	0.194721	0.00412979	0.00639738	-0.000550369	-0.00588918	-0.00130573	0.00134626	0.00608675	0.00998779	0.0191098
yjeB	0.00214843	0.00817592	0.0168367	0.0287712	0.0326959	0.0318989	0.0245293	0.0238186	0.0205389	0.0187761	0.015021	0.0134384	0.0113783	0.00894694	0.00471361	-0.00415985	-0.00682711	-0.0175214	-0.0255695	-0.0264261	-0.0064634	-0.0105084	-0.0186827	-0.0247313	-0.0279117	-0.0332389	-0.0273166	-0.0203164	-0.0190725	-0.0141773	-0.00667991	-0.00225441	-0.00135861	0.00183027	0.00806314	0.00895256	0.0133413	0.0187605	0.0241284	0.0264463	0.00266454	0.00752476	0.0125439	0.0187608	0.0222078	0.0279115	0.0341775	0.0359747	0.0371551
yhfP	0.0245097	0.0557166	0.0312764	-0.00984525	-0.0427853	-0.0436286	-0.0594383	-0.0483807	-0.0210592	-0.00654509	3.34e-06	0.0116561	0.00409112	0.00784994	0.0122136	-0.0065679	-0.0147447	-0.0275717	-0.0462377	-0.027933	0.0137352	0.026038	0.0297342	0.0148359	-0.00674884	-0.0371221	-0.0560731	-0.0749069	-0.0936039	-0.110576	-0.10958	-0.105098	-0.113725	-0.110176	-0.107665	-0.10727	-0.109413	-0.112474	-0.109903	-0.120347	0.0279367	0.0384345	0.0699275	0.114004	0.126447	0.126473	0.132131	0.121884	0.115239
yihD	-0.000498918	-0.00435192	-0.00824572	-0.0119013	-0.0185745	-0.0212965	-0.0278718	-0.0314359	-0.0336956	-0.0359097	-0.0392792	-0.0431137	-0.0478682	-0.0513404	-0.0525394	-0.0523869	-0.0544975	-0.0632234	-0.0676657	-0.0688634	0.00476086	0.0121313	0.0135501	0.0224786	0.0337606	0.0438652	0.0546955	0.0622722	0.0647092	0.067436	0.0719387	0.069426	0.071548	0.0724088	0.0759928	0.077311	0.0839484	0.088877	0.0948871	0.101915	0.00456578	0.00747451	0.00962089	0.00889188	0.00871007	0.00987628	0.0124299	0.0108946	0.0111174
kbl	0.00120506	0.00920702	0.0228755	0.0361323	0.0456932	0.0507119	0.0493337	0.0525972	0.0511804	0.0518897	0.04861	0.0400292	0.0288425	0.014606	0.00387772	-0.00310737	-0.00598253	-0.00887174	-0.0116216	-0.0128744	0.000271492	0.00624142	0.0128097	0.0239771	0.0347751	0.0462335	0.0611912	0.0732377	0.0833557	0.0976407	0.115807	0.129695	0.146669	0.165806	0.183558	0.194427	0.210419	0.22451	0.239578	0.25257	-0.00164879	-0.000686254	-0.00238771	-0.00278962	0.000381441	0.00145544	0.00317529	0.00186434	0.00340998
yjfI	0.00210192	0.01266	0.0303269	0.0468534	0.0573801	0.0616188	0.0653797	0.0642777	0.060437	0.054616	0.0444878	0.0281681	0.0123209	-0.00134532	-0.0119101	-0.0218551	-0.0291217	-0.0355811	-0.0391482	-0.041347	0.0106455	0.0115674	-0.00766394	-0.021183	-0.0385523	-0.0589108	-0.0747604	-0.0871239	-0.100765	-0.104499	-0.106825	-0.111901	-0.115829	-0.116637	-0.114477	-0.116792	-0.117681	-0.115129	-0.115178	-0.110197	-0.000802386	0.000160592	-0.000171014	2.17e-05	0.000294984	0.00295947	0.00523264	0.00681139	0.0104691
yhgA	-0.00748757	-0.0188927	-0.0271383	-0.0285123	-0.0285306	-0.0354006	-0.033583	-0.0308024	-0.0265582	-0.0216958	-0.0132938	-0.00087545	0.000783662	0.00151263	0.00220081	0.00105728	0.00012479	-0.00193003	-0.00744618	-0.0102169	0.00809892	0.0178667	0.0181208	0.0185981	0.0169976	0.021056	0.0258218	0.025401	0.02164	0.0321166	0.0284101	0.033235	0.0332441	0.0372384	0.0414287	0.039653	0.0365554	0.0349211	0.0312598	0.0335543	0.00289651	0.00578441	0.0099094	0.00742177	0.0056361	0.00550003	0.00759226	0.00295854	0.00471126
hemL	-0.00202296	-0.00456194	-0.00173782	8.59e-05	0.00316308	0.00363188	0.00475266	-0.00305887	-0.0115213	-0.0148505	-0.0158752	-0.0188978	-0.0257347	-0.0307088	-0.0348174	-0.0419175	-0.0434622	-0.0465369	-0.0439097	-0.0448795	0.0111322	0.023211	0.0250656	0.026749	0.0303954	0.0302182	0.0274804	0.0230332	0.0186168	0.0174084	0.0204855	0.0186708	0.0210065	0.0242033	0.0276592	0.0219714	0.0203656	0.019178	0.024199	0.026387	0.00461901	0.00638011	0.00666721	0.00759416	0.00640837	0.00765285	0.0104929	0.0106177	0.0142919
glmU	0.00298572	0.0110402	0.0222563	0.0360195	0.0436228	0.0471996	0.0460801	0.0486117	0.0507108	0.0531703	0.0530368	0.0476554	0.0443293	0.0417224	0.0424981	0.0437467	0.0419884	0.0397424	0.0368496	0.0314678	0.0237521	0.0355994	0.0296993	0.0280974	0.0240887	0.0143215	0.00590606	-0.00359133	-0.00914804	-0.0155552	-0.0203205	-0.0324749	-0.040951	-0.0476472	-0.0565202	-0.068847	-0.0727125	-0.0804637	-0.082422	-0.081268	0.00685267	0.0140692	0.0208137	0.0244475	0.0264851	0.0279624	0.0274034	0.0225048	0.0194181
yjfK	-0.00450727	-0.00804619	-0.00827007	-0.00480626	-0.000625442	0.00342233	0.00415374	0.0088768	0.0144928	0.020897	0.0271041	0.0297365	0.03174	0.0319369	0.032091	0.0290429	0.0278011	0.027853	0.0309042	0.0336109	-0.00674026	-0.00407843	-0.00695679	-0.00523024	-0.00257935	-0.00378449	-0.0041392	-0.00184965	0.00135945	0.0100246	0.0203224	0.0245195	0.0336996	0.0400649	0.0472287	0.0478664	0.0485677	0.0486528	0.0493924	0.0530686	0.00586523	0.0127216	0.0164015	0.0173042	0.018504	0.0189894	0.0194292	0.0197087	0.0222888
yrbL	-0.00989695	-0.0194343	-0.028141	-0.0327339	-0.0353224	-0.0341439	-0.0310332	-0.0273601	-0.0233519	-0.0155903	-0.00741402	-0.000176876	0.00206962	0.00513047	0.00977182	0.0151554	0.0187421	0.0202792	0.019949	0.0212706	-0.00499921	-0.000652689	0.0040808	0.017384	0.0278578	0.0349976	0.0444041	0.0504692	0.0535971	0.0630813	0.0700616	0.0739252	0.0837809	0.0895473	0.0956739	0.094663	0.0990196	0.103521	0.105857	0.110023	0.00253653	0.00535288	0.00933156	0.0118711	0.0158	0.0208603	0.0260727	0.0290099	0.0327409
folD	-0.000168921	0.00299292	0.00889683	0.013158	0.0160073	0.0153122	0.0140947	0.0112687	0.00647749	0.00468963	-0.00103189	-0.00993826	-0.0138039	-0.0155327	-0.020473	-0.0224342	-0.0267934	-0.0350254	-0.0386666	-0.0420645	0.0064729	0.0121597	0.0121019	0.0101642	0.00649944	0.00683115	0.00742844	0.00462516	0.00371652	0.000545892	-0.00160882	-0.0065463	-0.0063576	-0.0070865	-0.00381489	-0.00744801	-0.00647054	-0.00140223	-0.00292541	-0.00499213	0.00345627	0.00789876	0.0110551	0.0100352	0.0107698	0.0136997	0.0158609	0.0185191	0.0178849
fpr	-0.00595258	-0.00709671	-0.00075444	0.00653154	0.0163955	0.0242376	0.0258776	0.0321812	0.0374393	0.0390635	0.0390947	0.0380255	0.0349321	0.0294555	0.0252067	0.0197623	0.0182353	0.0159574	0.014044	0.0158487	-0.00356907	-0.00415432	-0.00698156	-0.00223505	0.00135373	0.00337377	0.00735424	0.0103483	0.012324	0.0163865	0.0212493	0.0207012	0.0206194	0.0221068	0.0262433	0.0238301	0.0221225	0.0215669	0.0219012	0.02348	0.00297544	0.00671208	0.00896913	0.0127568	0.0148155	0.0182548	0.0201972	0.0211649	0.0262772
ytfI	-0.00773716	-0.015122	-0.0262854	-0.0244885	-0.0306692	-0.0291857	-0.0312199	-0.0351621	-0.0383593	-0.0323305	-0.0261971	-0.032341	-0.0272805	-0.0349694	-0.0339482	-0.0425785	-0.0391675	-0.0314574	-0.0266125	-0.025441	0.0117624	0.0269116	0.0311752	0.0344884	0.0435051	0.0486725	0.0579977	0.0630537	0.0651067	0.0700352	0.0827768	0.0880373	0.0992417	0.104016	0.107457	0.10912	0.112406	0.116429	0.121934	0.136583	-0.00310551	-0.00348762	-0.00405368	-0.00602099	-0.00829341	-0.0104727	-0.00932223	-0.0159062	-0.0177201
yhcA	-0.0098524	-0.00892944	0.00726549	0.0121082	0.00897834	0.0101761	0.017913	0.0215058	0.0330055	0.0386618	0.0471335	0.0580074	0.0567644	0.0640065	0.0673639	0.0782851	0.0781029	0.0739685	0.070309	0.0777892	0.0015716	0.0255958	0.0446279	0.0550251	0.0669248	0.0703728	0.0742142	0.0840986	0.0968844	0.100409	0.115762	0.126996	0.129442	0.132238	0.137086	0.131913	0.138402	0.142667	0.145653	0.152971	0.0030267	0.0139238	0.0249873	0.0260817	0.0246335	0.0287765	0.0286012	0.0286789	0.0344616
ybhK	0.00319806	0.0107497	0.0205802	0.0308903	0.0429196	0.0506128	0.058859	0.0647141	0.0693334	0.0739578	0.0773101	0.080341	0.0766647	0.0668357	0.0585014	0.0545207	0.0476155	0.0432145	0.0456032	0.0464821	0.0058687	0.00978158	0.0024397	-0.00336956	-0.0124912	-0.0231032	-0.0288868	-0.0318657	-0.0349821	-0.0295538	-0.0250078	-0.024799	-0.0210207	-0.0184918	-0.0156683	-0.0175296	-0.0153624	-0.0131723	-0.00923622	-0.00403423	0.00645146	0.00838679	0.00816032	0.00719757	0.0045235	0.00130678	-0.000328143	-0.00339606	-0.0021772
yhiD	0.00967069	0.01954	0.029459	0.0424166	0.0587258	0.0735196	0.0824521	0.0919527	0.0962613	0.0992736	0.103346	0.102728	0.100391	0.0969125	0.0932715	0.0885086	0.08502	0.0820951	0.0787145	0.0765415	-0.00525694	-0.00341621	0.00191833	0.0127193	0.0269181	0.0355566	0.0460112	0.0552612	0.0624457	0.0723197	0.085397	0.0921725	0.0995555	0.109215	0.115785	0.116176	0.121479	0.127285	0.132454	0.137678	0.00099184	0.00320749	0.00349006	-0.000279477	-0.00445564	-0.00368986	-0.000797694	-0.00206757	-0.00152991
yjgJ	-4.36e-05	-0.00973104	-0.00945441	-0.00908962	-0.0158534	-0.0112981	-0.000660836	0.00297839	0.00951311	0.0131807	0.0200851	0.0196051	0.0225445	0.0281788	0.0264261	0.0299874	0.0315966	0.0304441	0.0267062	0.0171437	-0.0112772	-0.0166761	-0.0201459	-0.0267913	-0.0259788	-0.0327502	-0.0345717	-0.0400969	-0.037051	-0.0369236	-0.0323795	-0.0283139	-0.0262309	-0.0217275	-0.0169951	-0.0177663	-0.0179075	-0.0155704	-0.0172312	-0.0170407	0.00215169	0.00945163	0.00546945	0.0102986	0.0109553	0.0140324	0.0178009	0.0155898	0.0220305
moeA	-0.00224049	-0.0046171	-0.00933682	-0.0130039	-0.0140103	-0.0146802	-0.0194952	-0.0192906	-0.0162623	-0.0154347	-0.0147839	-0.0172941	-0.0182527	-0.0190255	-0.0177909	-0.0160773	-0.0173258	-0.0197134	-0.0182122	-0.0173319	0.0150339	0.0233005	0.0154689	0.0107098	0.00659747	0.000932965	-0.00357287	-0.0055401	-0.0114318	-0.00809956	-0.000118731	0.000280583	0.00225989	0.00695359	0.00944931	0.00756059	0.00535062	0.0065616	0.0116389	0.0159262	0.000772046	0.00113008	-0.00192185	-0.00776023	-0.0136835	-0.0185874	-0.0238713	-0.0333203	-0.0388598
rcsF	-0.0110686	-0.0175223	-0.020263	-0.0238742	-0.0269149	-0.0312317	-0.0408379	-0.0456683	-0.0498822	-0.0520737	-0.0513322	-0.0503882	-0.0489055	-0.0499731	-0.0486673	-0.0478949	-0.0443876	-0.041834	-0.035827	-0.0317739	-0.00411986	-0.000269234	0.00121087	0.00478484	0.00841521	0.00601014	0.00761786	0.0107192	0.0136363	0.0251778	0.0355414	0.0387028	0.0433432	0.0510628	0.0641392	0.0674309	0.0740839	0.082343	0.0931639	0.102457	0.00268313	0.00525481	0.00816178	0.0102903	0.0121295	0.0149813	0.0182988	0.0199065	0.0244659
yhcG	0.00129053	-0.00240383	-0.000627883	0.00589178	0.0164879	0.0265288	0.0334307	0.0406685	0.0448866	0.0531501	0.0655926	0.0719547	0.0787199	0.0796887	0.0843071	0.0978924	0.100296	0.105411	0.105026	0.114897	-0.0056606	-0.0203153	-0.0561867	-0.0861231	-0.0937415	-0.0982031	-0.106855	-0.101514	-0.107452	-0.0988912	-0.078463	-0.0660973	-0.0573036	-0.0367335	-0.0200924	-0.0230188	-0.01384	-0.011146	0.00955685	0.0254254	0.00320114	0.00462039	0.00473486	0.00702417	0.0100791	0.0102848	0.00694006	-0.00418516	-0.00959479
lolB	-0.00369102	-0.00516763	-0.00828765	-0.0123095	-0.0188146	-0.0255973	-0.0321395	-0.0360537	-0.0409026	-0.0446736	-0.0486308	-0.0519258	-0.0542973	-0.0528914	-0.0535592	-0.0558712	-0.0577543	-0.0637577	-0.066469	-0.069761	-0.00399558	0.00745959	0.0187759	0.0326741	0.0373144	0.0515548	0.0619579	0.0760907	0.0805573	0.0903506	0.095495	0.111826	0.132474	0.154197	0.161768	0.156264	0.160499	0.16873	0.180051	0.186296	0.000916124	0.00164094	0.0042287	0.00454054	0.00523441	0.00643025	0.00722851	0.00621833	0.00816712
fhuF	0.0104754	0.0128256	0.0194124	0.025126	0.0317217	0.0378255	0.0391379	0.0424474	0.0470182	0.0500187	0.0521057	0.0576071	0.065328	0.0716831	0.0799058	0.0813118	0.0858936	0.0886937	0.0940639	0.101883	-0.0284977	-0.0336891	-0.0370946	-0.0433298	-0.040573	-0.0343012	-0.0237191	-0.0157786	-0.00221726	0.0135784	0.0303066	0.0354158	0.0525711	0.0591832	0.0655731	0.0703549	0.0696929	0.0752566	0.0850818	0.0902209	0.00257068	0.00456972	0.00288132	-0.00282486	-0.00824019	-0.0116819	-0.0148265	-0.0209354	-0.0216545
ybbB	-0.00531373	-0.00530804	0.00544928	0.0117502	0.0211528	0.0200762	0.0175273	0.0235524	0.0274904	0.0351999	0.0393455	0.0493582	0.0556874	0.0501796	0.0576047	0.0632585	0.0587867	0.0579409	0.0636848	0.0619752	0.0175441	0.0313491	0.0349894	0.0383677	0.0307971	0.0367444	0.0401764	0.0411797	0.0134998	0.000706082	-0.0028215	-0.0106722	-0.00331871	-0.0049529	-0.00175647	0.00588664	0.00247808	0.0111732	0.0158415	0.0256961	-0.00582165	-0.0247656	-0.0323548	-0.0398384	-0.0556478	-0.0584387	-0.0635047	-0.0698818	-0.0822019
sohA	-0.00689007	-0.014525	-0.0242024	-0.0355985	-0.0512106	-0.0664163	-0.0822487	-0.0927457	-0.104006	-0.115645	-0.122691	-0.125606	-0.12608	-0.122756	-0.121354	-0.11731	-0.111943	-0.108508	-0.106415	-0.101983	-0.0163327	-0.0191452	-0.0140591	-0.00217927	0.00962888	0.0191857	0.0374637	0.05079	0.0640087	0.0851846	0.104774	0.1183	0.136636	0.151656	0.158632	0.159769	0.166682	0.175175	0.182082	0.191646	-0.00100429	0.0010444	0.00486385	0.00301917	0.00113819	-0.000653404	-0.00616879	-0.0149187	-0.0200045
yebS	-0.00341642	-0.0044965	0.00397932	0.0114047	0.0127868	0.0078954	-0.00640522	-0.0129863	-0.0163066	-0.0176878	-0.0151274	-0.0141118	-0.0162286	-0.0215543	-0.0187624	-0.0205793	-0.021449	-0.0236053	-0.0232649	-0.0272775	-0.00436744	-0.000961911	-0.00136189	0.0055421	0.0128565	0.0151209	0.0156031	0.0175169	0.0195159	0.0239826	0.0321456	0.0368989	0.0451594	0.0494642	0.063631	0.0673036	0.0731552	0.0785718	0.0825247	0.0800806	0.00136885	0.00244438	0.00248206	0.00417524	0.0028722	0.00136683	0.0047928	0.00561932	0.00515447
pppA	0.0235434	0.034619	0.00623411	-0.0884122	-0.189039	-0.267429	-0.332087	-0.150107	-0.134438	-0.120114	-0.290639	-0.29328	-0.124161	-0.105332	-0.307851	-0.203552	-0.163841	-0.188515	-0.271169	-0.391366	0.274702	0.153869	0.469786	0.638078	0.775616	0.774733	0.886162	0.964011	1.10195	1.09931	1.19091	1.16878	1.20906	1.24906	1.3554	1.42677	1.4687	1.47917	1.48491	1.50805	-0.00941086	0.0258418	0.0240384	0.034001	0.0318152	0.0173199	0.0209258	0.0210455	0.0364983
sspA	0.00411822	0.00816402	0.0137819	0.0184529	0.0222561	0.0242913	0.0253121	0.0282465	0.0318987	0.0373764	0.0427725	0.0444027	0.0429307	0.0421333	0.0419239	0.0398773	0.0373818	0.0312994	0.0247984	0.0164437	-0.000453515	0.00634505	0.0163668	0.0234539	0.027754	0.0335197	0.0407532	0.0464849	0.0511716	0.0679	0.0797878	0.0897421	0.0957555	0.100682	0.106772	0.110152	0.113729	0.116354	0.119181	0.123358	0.00452454	0.00855481	0.0100104	0.0116143	0.01069	0.00877186	0.00828101	0.00647104	0.00794931
amiC	-0.00230308	0.00257702	0.0184118	0.0326011	0.0439905	0.0513929	0.0496022	0.0497966	0.0466214	0.0418583	0.0352967	0.0257827	0.0122341	-0.00140392	-0.0100899	-0.0172347	-0.0273245	-0.0374178	-0.0434142	-0.0479326	0.0146318	0.0248664	0.0172382	0.0101743	-0.00732333	-0.0238913	-0.0261526	-0.0275603	-0.0333167	-0.0334274	-0.0328556	-0.0367765	-0.0333057	-0.0363464	-0.0303397	-0.0331469	-0.0236301	-0.0240951	-0.0225088	-0.0115204	0.00504448	0.0097544	0.0104396	0.00784338	0.0057879	-0.000718806	-0.00570497	-0.0109834	-0.0151269
tolB	-0.00143449	-0.00616116	-0.0124357	-0.0189656	-0.0254143	-0.0304004	-0.0366641	-0.0356146	-0.0326578	-0.0293998	-0.0246282	-0.0220844	-0.0187336	-0.0150977	-0.0116908	-0.0100186	-0.00688956	-0.00527444	-0.000820631	0.00383722	-0.00734689	-0.00443354	-0.00389311	0.00309176	0.0132351	0.0192371	0.0252114	0.0314537	0.0369698	0.0450603	0.0589842	0.0681134	0.0768668	0.0871375	0.10079	0.1074	0.115629	0.1314	0.14512	0.164612	0.000766845	0.000218941	0.000336838	-0.00201425	-0.00462096	-0.00746052	-0.010409	-0.0182993	-0.0209917
ansB	0.00298147	-0.0516034	-0.028823	0.0623757	0.180392	0.25546	0.326352	0.372796	0.423209	0.472824	0.496556	0.496042	0.525706	0.535726	0.542579	0.521241	0.509773	0.487357	0.492226	0.485039	0.0116343	0.0292569	0.0409042	0.0490806	0.0572537	0.0581486	0.0647879	0.0665707	0.0599098	0.0594866	0.0618688	0.0486918	0.0408588	0.0311972	0.0386293	0.0386903	0.0307542	0.0248376	0.0183921	0.00960377	0.0196277	0.0433229	0.0653572	0.0908843	0.111132	0.140834	0.169264	0.198476	0.215671
arpA	-0.00825787	-0.0175731	-0.0246659	-0.0296214	-0.0275756	-0.0282672	-0.0323086	-0.0315631	-0.0360142	-0.0313721	-0.0146503	-0.0085648	-0.00498301	-0.00508325	-0.00670927	0.00194269	0.003887	0.00298669	-0.0015716	0.00438912	0.00484299	0.0163717	0.0157236	0.0232909	0.0255824	0.0215842	0.028342	0.0282927	0.0311401	0.0348164	0.0437478	0.0427493	0.0410157	0.0416905	0.043362	0.041002	0.0267683	0.0255285	0.0338825	0.0333298	-0.00188541	0.0063669	0.00821448	0.0132561	0.0232748	0.0241359	0.0180672	0.0101075	0.016313
lysA	-0.00674377	-0.0210419	-0.0389705	-0.0592306	-0.0751976	-0.084337	-0.093342	-0.0927517	-0.0892669	-0.0855008	-0.0781392	-0.0668342	-0.0599077	-0.0539081	-0.0487202	-0.0458432	-0.0459466	-0.0505276	-0.0519669	-0.0505067	0.0163714	0.0278035	0.0262181	0.0433498	0.0516075	0.0645704	0.072161	0.0831728	0.083252	0.0726816	0.0682429	0.0588487	0.062206	0.0660888	0.0595118	0.0532014	0.0534903	0.0521023	0.0471788	0.0540094	0.00490558	0.00338025	-0.00280931	-0.00867978	-0.0137628	-0.0187596	-0.0213448	-0.02837	-0.0321948
yohM	-0.00458325	-0.0100784	-0.00917932	-0.0102144	-0.0112603	-0.0158332	-0.0235348	-0.0262458	-0.0222653	-0.0178662	-0.0171716	-0.0153319	-0.017049	-0.0180124	-0.0114923	-0.00953707	-0.00735023	-0.00631667	-0.00440985	-0.00123182	0.013463	0.0214346	0.015558	0.0117659	0.00444742	-0.00289171	-0.00920177	-0.0146088	-0.0204732	-0.0248527	-0.0216756	-0.019941	-0.0130583	-0.00531607	-0.000916744	-0.00350807	-0.00286754	-0.000563423	0.00270649	0.00916526	0.00392505	0.00551311	0.00779823	0.00697456	0.00308907	0.0016232	-0.00167088	-0.0113686	-0.0131783
yjhI	-0.00112052	-0.00440077	-0.00514606	-0.00364727	-0.00589873	-0.0102537	-0.0228657	-0.0286847	-0.0330528	-0.031047	-0.0249149	-0.0185608	-0.0140595	-0.00740293	-0.00226975	0.00419547	0.0130859	0.0170836	0.0245664	0.0286695	0.00512694	0.0158364	0.0289472	0.0388761	0.0496766	0.0584042	0.0716479	0.0833629	0.0844773	0.090063	0.102275	0.114804	0.126905	0.138769	0.148592	0.159855	0.17224	0.181281	0.192203	0.19979	0.00115497	0.00305037	0.000951662	-0.00579042	-0.0139199	-0.0205912	-0.0262835	-0.0322652	-0.0317414
b3007	0.00435156	0.0129875	0.0212262	0.0248518	0.0265201	0.022266	0.0112674	0.00866961	0.00488866	0.00189711	-0.0016956	-0.00746803	-0.0119514	-0.0135403	-0.0130575	-0.0104237	-0.0062588	-0.00237695	-0.000368121	0.00382549	-0.00817452	0.005766	0.00456771	0.0102728	0.0245831	0.0243375	0.0288377	0.0313018	0.0340205	0.0319986	0.0282368	0.0300126	0.0512782	0.0694098	0.0708472	0.0768609	0.0891797	0.0913673	0.0929306	0.0921263	0.0062144	0.0124046	0.0160094	0.0168369	0.0172957	0.0156642	0.01288	0.00767367	0.00823638
pepN	0.00604545	0.0092938	0.011378	0.0138554	0.0159462	0.0196244	0.020641	0.0278283	0.03627	0.0445185	0.0554739	0.0666962	0.0744578	0.0829703	0.0923195	0.102646	0.111869	0.11882	0.127112	0.135397	0.00666491	0.00871211	0.0146113	0.0144276	0.0146608	0.00444514	0.00206524	-0.00180169	-0.0107607	-0.00790497	-0.0131675	-0.0162831	-0.0147663	-0.0136713	-0.0133205	-0.0162616	-0.0244063	-0.0231745	-0.0245586	-0.0258371	0.00241135	0.0061264	0.00900718	0.01032	0.0124542	0.0119962	0.0122212	0.0103084	0.0131045
intA	0.0073767	0.00925319	0.0114707	0.0163774	0.0184952	0.0194047	0.0172006	0.0208124	0.0249236	0.0291812	0.0351518	0.0392545	0.04139	0.0446522	0.0493246	0.0545437	0.0566591	0.0579002	0.0606466	0.0626184	-0.0133257	-0.0208409	-0.0122079	-0.00999408	-0.00313164	-0.0041118	0.00515442	0.0255405	0.0382023	0.0668083	0.0888189	0.107376	0.124523	0.142526	0.14571	0.170782	0.161699	0.167503	0.182462	0.192826	0.00315131	0.00535104	0.00630406	0.00545142	0.00604264	0.00671972	0.00678128	0.00264756	0.00278657
sgcC	0.00177462	0.00158958	0.0035529	0.00301482	0.00405445	0.00618422	0.00317146	0.00744965	0.0116336	0.0136107	0.0192633	0.0244428	0.0288066	0.0350294	0.0396363	0.0468996	0.0506509	0.0507626	0.0577815	0.0624448	0.0150712	0.0292788	0.0267329	0.0291589	0.0300657	0.0353998	0.0368046	0.0434518	0.0426258	0.0472136	0.0537925	0.0483953	0.0535612	0.0610692	0.0724569	0.0770576	0.0762228	0.0821067	0.0922577	0.100713	0.00494067	0.0111084	0.0167279	0.020211	0.0245969	0.025662	0.0267413	0.0239644	0.025218
aer	0.0140823	0.0328339	0.0493798	0.0626498	0.0703032	0.0771572	0.0766733	0.0821139	0.0830054	0.0843946	0.0866163	0.089991	0.0864282	0.0858143	0.0881607	0.0896668	0.0871032	0.0827586	0.081621	0.0786268	0.00238285	0.0179758	0.0317048	0.0249295	0.0240887	0.0169641	0.00577164	0.0101299	0.00708093	0.0112658	0.0164553	0.0234181	0.0338586	0.0460269	0.0587689	0.051676	0.0453785	0.0420147	0.0542052	0.0569445	0.00384351	0.00768189	0.0149273	0.0177564	0.0193623	0.0162673	0.00988654	-0.000946387	-0.00611909
gpt	0.00614692	0.0160987	0.030128	0.0434502	0.0552442	0.0642945	0.0650476	0.0715703	0.07667	0.0782173	0.0724121	0.0645285	0.0571024	0.0506441	0.0456079	0.04077	0.0380754	0.0342225	0.0297642	0.0247185	0.0222481	0.0294602	0.0263915	0.0218753	0.0120188	-0.00170281	-0.00521378	-0.00671384	-0.0134567	-0.0131532	-0.0103001	-0.0127939	-0.0120176	-0.0120223	-0.015268	-0.0193465	-0.0256339	-0.0293904	-0.0332012	-0.0341302	0.00174889	0.00118925	-0.0028772	-0.0085502	-0.0139395	-0.0194788	-0.0244601	-0.031206	-0.033945
tdcB	0.00553872	0.00849029	0.0084347	0.0082127	0.00953415	0.0100158	0.00286798	0.00487371	0.00537454	0.00172724	0.00182093	0.00457963	0.00972519	0.0113058	0.0110278	0.0160902	0.0237801	0.0274485	0.035033	0.0440207	-0.00195477	0.00478569	0.00643402	0.0150952	0.0315473	0.0389525	0.0518924	0.0656272	0.0680487	0.0846616	0.0947016	0.0994356	0.118585	0.129404	0.129248	0.138028	0.153789	0.157746	0.167461	0.174207	0.00554937	0.0108584	0.0140477	0.0155625	0.0189313	0.0227979	0.025896	0.0258023	0.030537
yjhS	0.00679551	0.0138612	0.0203897	0.0286887	0.0364538	0.0465213	0.0468917	0.0486984	0.0472772	0.0427404	0.0413172	0.0440309	0.0441604	0.04693	0.0476566	0.0505398	0.0489672	0.0477025	0.0491376	0.0514305	0.0128486	0.0150281	0.000986816	-0.0163927	-0.0329779	-0.044426	-0.0532225	-0.0588132	-0.067388	-0.0688564	-0.0639255	-0.0678684	-0.0686461	-0.0665611	-0.0628554	-0.0636278	-0.065649	-0.0631583	-0.061585	-0.0637281	0.00365707	0.00494438	0.00707107	0.00924222	0.0130463	0.0151705	0.0190482	0.0225251	0.0287371
asnC	0.00594967	0.00873489	0.0132405	0.0102074	0.00348246	-0.00281807	-0.0106335	-0.0134628	-0.0173007	-0.018968	-0.018313	-0.0235117	-0.0300457	-0.0353716	-0.0400481	-0.0433346	-0.0444568	-0.0485012	-0.048022	-0.0441859	-0.0343736	-0.0517308	-0.0599372	-0.0587378	-0.0475359	-0.0398547	-0.0315236	-0.0182569	-0.00185143	0.0199301	0.0416087	0.0605443	0.0785091	0.0930678	0.110696	0.122107	0.125968	0.130129	0.136361	0.135879	-0.00466874	-0.00621208	-0.00460934	-0.00278148	0.00268416	0.00302805	0.003565	-0.00173465	-0.00182649
thiI	0.0123647	0.033032	0.0518946	0.0663201	0.0783843	0.0858285	0.0860392	0.0928784	0.100486	0.103649	0.10474	0.105564	0.104537	0.105919	0.106913	0.109658	0.111233	0.111289	0.113258	0.11713	0.00580983	0.00999178	0.0046328	0.0113379	0.00677378	-0.000870199	0.0016499	0.000902957	-0.00188339	-0.00564352	-0.00774539	-0.0241113	-0.0381516	-0.0368821	-0.0398013	-0.0515056	-0.0499625	-0.0432007	-0.0449246	-0.043262	0.00607722	0.00831429	0.00514532	-0.00601551	-0.0212944	-0.0331401	-0.0367577	-0.0383038	-0.0318274
atpI	0.0053344	0.0168061	0.0258201	0.0320742	0.0386076	0.045565	0.0462249	0.0544261	0.0602808	0.0678906	0.07166	0.0674111	0.061593	0.0574378	0.0571564	0.0556833	0.0539502	0.0545539	0.0555197	0.0558107	0.0214604	0.0332471	0.0303118	0.0163266	0.00170873	-0.0187801	-0.0283801	-0.0347063	-0.0442619	-0.0523229	-0.0553711	-0.0673277	-0.0708014	-0.0663897	-0.0592777	-0.0699669	-0.0649371	-0.0657495	-0.0681762	-0.0706883	0.00228323	0.00431876	0.00305114	0.000935107	-0.00398782	-0.00664745	-0.00992783	-0.0167742	-0.0176525
adk	0.00434666	0.0124982	0.0214438	0.0311563	0.0407388	0.0455605	0.043949	0.0471589	0.0483958	0.0493573	0.0471909	0.0420301	0.034695	0.0249054	0.014326	0.0053586	-0.000323735	-0.00621405	-0.0131288	-0.0134082	0.00113763	0.0144489	0.0148728	0.0219701	0.0320614	0.0307756	0.037473	0.0411093	0.0400148	0.0536221	0.0710295	0.0756374	0.0826956	0.0871064	0.0891899	0.0882187	0.0910949	0.0910303	0.0982211	0.103932	0.0032951	0.00781259	0.0103503	0.0121456	0.0141584	0.0159254	0.0154846	0.0114098	0.0131103
yifB	-0.000703947	0.00197132	0.000571547	-0.000942467	0.00176306	0.000123911	-0.00116463	0.000406984	0.00296364	0.00154781	0.00323846	-0.00665396	-0.0124325	-0.0153538	-0.0163606	-0.020586	-0.0165278	-0.014098	-0.00692346	-0.00449159	-0.00208328	0.00314738	0.0145384	0.0242865	0.0324172	0.0407057	0.0542398	0.0633975	0.0714739	0.0817947	0.0866426	0.0925488	0.0983596	0.105061	0.113194	0.118576	0.11946	0.12243	0.122283	0.125659	0.00251106	0.00268013	0.00346659	0.00372838	0.00770308	0.0131521	0.0167273	0.0173113	0.0193403
sbcB	0.00046422	0.00912125	0.0175818	0.0211136	0.0266356	0.0297524	0.0272372	0.032677	0.0348504	0.0337509	0.0357249	0.0377228	0.0397959	0.0401522	0.0435204	0.0434656	0.0458781	0.0506618	0.0561481	0.0577223	-0.00976887	-0.00610385	-0.00756886	-0.00472204	0.00432042	0.00737054	0.0133425	0.0138389	0.0116203	0.0146407	0.0188038	0.0194465	0.0228398	0.0274091	0.0335378	0.0316376	0.0324859	0.02901	0.0271237	0.0317612	0.00372234	0.00487676	0.00550707	0.00397374	0.00445636	0.00618397	0.00655951	0.00159857	-0.00193572
rbfA	-0.00237201	-0.00165351	0.000423017	0.00359835	0.00582181	0.00880349	0.0104885	0.0128595	0.00730068	0.00664495	0.00487766	0.000914631	-0.00202761	-0.00617979	-0.0126529	-0.0188526	-0.0275273	-0.0329145	-0.0346635	-0.0330259	0.00181887	0.00759979	0.0110053	0.0186036	0.03912	0.0494015	0.0530884	0.0682949	0.0741756	0.0734119	0.0862235	0.0907639	0.102187	0.116373	0.103252	0.1167	0.115001	0.127798	0.135654	0.123921	0.00265088	0.00704252	0.00658244	0.0099227	0.0150498	0.0181992	0.0232688	0.0248605	0.0255065
gyrB	-0.00343253	-0.00755374	-0.00932709	-0.0112136	-0.0119573	-0.0127211	-0.0183186	-0.0175895	-0.017308	-0.0167541	-0.0145484	-0.0111503	-0.00882707	-0.00869242	-0.0095775	-0.00968098	-0.0110273	-0.01367	-0.0129132	-0.0105782	-0.000525897	0.00560613	0.00697181	0.0139886	0.0196036	0.0281087	0.0397175	0.0478388	0.0517639	0.0584726	0.0631875	0.0662565	0.0738207	0.0729877	0.0814007	0.0816388	0.0918131	0.10089	0.0964163	0.0928516	0.00640613	0.0127489	0.0185087	0.0224842	0.0276638	0.0321205	0.0357012	0.0350468	0.0345229
ego	0.00391203	0.00421382	0.0037201	0.00591455	0.00844112	0.0149654	0.0195891	0.021913	0.0242094	0.0254572	0.0269944	0.0258612	0.0250081	0.0316479	0.0340334	0.0355514	0.0374705	0.0422415	0.0460082	0.0514752	0.00822719	0.0112036	0.00217303	-0.00880467	-0.0204588	-0.0267088	-0.030842	-0.0324502	-0.00959879	0.0183789	0.033915	0.0475433	0.0611581	0.0677687	0.0734256	0.0771579	0.0855476	0.0904558	0.0985973	0.105184	0.00364523	0.00755523	0.0140246	0.0166222	0.0222449	0.0269521	0.027338	0.0250509	0.025708
glgB	0.00313874	0.00755039	0.0209574	0.0354398	0.0456605	0.0521946	0.052534	0.0503591	0.0435552	0.0387148	0.0361721	0.0337256	0.0256132	0.0181153	0.0100869	0.00811221	0.00681542	0.00284343	0.00356801	0.00808616	-0.0157351	-0.0131628	0.00216189	0.0239822	0.0468562	0.071171	0.0927623	0.114931	0.119454	0.138032	0.161119	0.167082	0.180506	0.193377	0.205896	0.210541	0.213505	0.215603	0.220131	0.231695	0.00618594	0.0132102	0.0166743	0.0175464	0.0192149	0.0213999	0.0243547	0.0243911	0.0264524
ydcL	0.00538114	0.00278779	-0.000981995	-0.0082746	-0.0144801	-0.0186391	-0.0278316	-0.0350943	-0.0443163	-0.0507846	-0.0554788	-0.0597277	-0.0648516	-0.0701811	-0.0725587	-0.0746936	-0.0771628	-0.08027	-0.0800356	-0.0777414	-0.00384391	0.00308643	0.0215738	0.0830816	0.161073	0.254221	0.365134	0.482454	0.59049	0.750074	0.867959	1.05382	1.1749	1.88377	1.93509	2.55381	0.187743	0.193119	0.197466	0.206577	0.00651139	0.0156171	0.023726	0.029279	0.0346761	0.0420889	0.0487348	0.052493	0.0577561
yafC	0.000699784	-0.000708635	-0.0014501	0.00218175	0.00697712	0.0088473	0.0113046	0.0131525	0.0101757	0.00717724	0.0024351	-0.0035409	-0.00687047	-0.011021	-0.0118797	-0.0144735	-0.0144519	-0.0186017	-0.0183706	-0.0186827	-0.00248104	-0.000766609	-0.00215017	0.00590787	0.0113469	0.0165388	0.025909	0.0317666	0.0334766	0.0390818	0.0429333	0.0440271	0.0498529	0.0548237	0.062089	0.0621691	0.0659995	0.0716225	0.0763241	0.0806662	0.00781355	0.0136274	0.0171454	0.0225179	0.0232624	0.0262783	0.0314226	0.0349259	0.039267
nagE	-0.00268467	-0.00127526	-0.00398255	-0.0103073	-0.0148072	-0.015603	-0.0175697	-0.0212401	-0.0204654	-0.0184697	-0.0174954	-0.0170504	-0.0216476	-0.0264317	-0.0284806	-0.0272587	-0.0243726	-0.0254824	-0.0186916	-0.00950656	0.0054228	0.00531443	-0.00119012	-0.00995919	-0.00732177	-0.0196086	-0.0265495	-0.0277534	-0.0249341	-0.0245558	-0.0287967	-0.0319884	-0.0329121	-0.0347506	-0.03306	-0.0407854	-0.0337279	-0.00891459	-0.0143487	-0.0109203	0.00376607	0.00667591	0.00417704	-8.21e-06	-0.00266043	-0.00760188	-0.00693322	-0.0121362	-0.0103975
yfjN	-0.00240307	0.00880168	0.0204447	0.0248253	0.0220249	0.0197457	0.0115893	0.00558827	-0.00228626	-0.00314052	-0.00706913	-0.0124545	-0.0187696	-0.0247867	-0.0332136	-0.0347742	-0.0388271	-0.0432307	-0.0490834	-0.0543595	0.00267549	-0.00783902	-0.0402183	-0.0719818	-0.0988182	-0.126905	-0.152511	-0.181455	-0.203284	-0.21245	-0.219904	-0.235279	-0.244919	-0.251631	-0.26111	-0.270555	-0.271061	-0.269485	-0.270841	-0.266941	0.00245854	0.00286476	0.00508355	0.0057595	0.000977946	-0.000178106	-0.000926117	-0.00408124	-0.00354186
ydcA	-0.00524253	-0.00883532	-0.0118337	-0.0159644	-0.0159959	-0.0217549	-0.0272134	-0.0272936	-0.0230472	-0.0179722	-0.0137704	-0.00893514	-0.00539004	-0.00181207	0.000188993	0.00555321	0.00315788	0.00219618	0.00559858	0.00788369	-0.012057	-0.0147603	-0.0148851	-0.0153024	-0.00953096	-0.00720548	-0.0033769	0.00684427	0.00542868	0.00205626	-0.00258048	-0.0104632	-0.00963261	-0.00767036	-0.0114588	-0.016384	-0.0177416	-0.0153599	-0.0141223	-0.0150362	-0.000439789	0.000405311	-0.000182415	-0.00345077	-0.00490945	0.00253353	0.0112229	0.0175841	0.0184132
rnhA	-0.00470732	-0.00961152	-0.0107822	-0.0052206	-0.00271072	-0.00461648	-0.00613187	-0.00489068	-0.00744422	-0.00914278	-0.0114755	-0.018046	-0.026766	-0.036248	-0.0435285	-0.0497521	-0.0576245	-0.0661634	-0.0685399	-0.074831	-0.00365079	-0.00472467	-0.00888315	-0.00946407	-0.0135448	-0.0205826	-0.0253678	-0.0267881	-0.0292889	-0.024195	-0.0147836	-0.0140776	-0.0121686	-0.00876602	-0.00678846	-0.0128924	-0.0126334	-0.00710296	-0.00531365	-0.00337682	-0.00284896	-0.0031287	0.00161247	0.00572976	0.0168906	0.0199582	0.0231435	0.0196583	0.0181004
yfjG	0.00576955	0.0109283	0.017352	0.0226206	0.0300351	0.0358388	0.0394044	0.0427609	0.0419368	0.0421567	0.0419859	0.04155	0.0386594	0.0313149	0.0260111	0.0211043	0.0206701	0.018729	0.0183311	0.0178807	0.0056605	0.00320207	-0.0115208	-0.0242508	-0.0380786	-0.0522095	-0.058951	-0.0660103	-0.0724107	-0.0732843	-0.0759463	-0.0840074	-0.0862112	-0.0837097	-0.0830822	-0.0882284	-0.0851562	-0.0794518	-0.0775381	-0.0753803	0.00748258	0.0132485	0.0162467	0.0198307	0.0238084	0.0271329	0.0316548	0.0320387	0.0334825
tilS	0.00348732	0.00409233	0.00764221	0.00910102	0.0126666	0.0162798	0.018177	0.0199074	0.0199262	0.023478	0.0228383	0.0208862	0.0185672	0.018078	0.0158609	0.0178072	0.015385	0.0133183	0.0117265	0.0127476	0.0147264	0.0258115	0.0232477	0.0128406	0.00241887	-0.01281	-0.0201977	-0.0340113	-0.0474981	-0.0548198	-0.0586518	-0.0584547	-0.0602185	-0.0610239	-0.0595433	-0.0605491	-0.0621058	-0.0634238	-0.0545057	-0.0519591	0.00329821	0.00935279	0.0124152	0.00600045	0.0102892	0.0115819	0.0142462	0.0139651	0.0176455
yojI	-0.00290867	0.000204425	0.00973041	0.0214263	0.027997	0.0302752	0.0259701	0.0238921	0.0176683	0.0120527	0.00763422	0.00340187	-0.00263015	-0.0091065	-0.0151438	-0.0206002	-0.0245867	-0.0312866	-0.0342509	-0.0343375	-0.000549744	0.00260598	0.00237753	0.00707159	0.00825187	0.00962323	0.0132572	0.016199	0.0197348	0.0318563	0.0440586	0.0483698	0.0563288	0.0654401	0.0723573	0.0697551	0.0754688	0.08283	0.0883395	0.0994974	0.0101192	0.0196976	0.0269593	0.0345099	0.0422117	0.0496385	0.0586428	0.062395	0.0674668
dinJ	0.00354308	0.00941065	0.0174982	0.0257928	0.033407	0.0405045	0.0398142	0.0442454	0.0499849	0.0586167	0.0607052	0.0558658	0.0562463	0.0561108	0.0556441	0.0568823	0.0582271	0.0584201	0.0542308	0.049784	-0.00599829	-0.00644376	-0.0144385	-0.0195716	-0.0337636	-0.0387728	-0.0430507	-0.0359824	-0.0289486	-0.0142226	-0.00846248	-0.00157696	0.00218334	0.00602402	0.0149573	0.0176323	0.0182159	0.0212282	0.0255686	0.029993	0.00420297	0.00802793	0.00955549	0.00872655	0.00761834	0.00801361	0.00925002	0.00771824	0.00953154
b2641	-0.00697522	-0.0131518	-0.014127	-0.0118271	-0.00917951	-0.00776755	-0.00478135	-0.0083031	-0.0125593	-0.0158547	-0.0196569	-0.0234134	-0.0292425	-0.0361826	-0.0433056	-0.0484295	-0.0511825	-0.0555872	-0.0582591	-0.0599345	-0.0241672	-0.0435348	-0.0608217	-0.0657102	-0.0665397	-0.070016	-0.0667205	-0.0633681	-0.0624544	-0.0515843	-0.0409083	-0.0344336	-0.0274916	-0.0174091	-0.00750735	-0.00538048	0.000180184	0.00417543	0.00817699	0.0146842	0.00256311	0.00585349	0.00892909	0.0110471	0.0117087	0.0142207	0.0159695	0.0137704	0.0146553
tig	0.0040425	0.0235348	0.047014	0.0661265	0.0784982	0.0888104	0.0910016	0.0964731	0.0985805	0.0958292	0.0922362	0.0825175	0.0697646	0.0588973	0.0483467	0.0362402	0.0282643	0.0186691	0.0129437	0.00634986	0.0181157	0.0306305	0.0162837	0.00385314	-0.00812827	-0.0164868	-0.0224553	-0.0314668	-0.0465557	-0.0581097	-0.0652072	-0.0723545	-0.0772687	-0.0812722	-0.0870924	-0.0962737	-0.0972913	-0.0862451	-0.0836311	-0.0783496	0.00372022	0.0038414	0.000584749	-0.00203145	-0.00341324	-0.00314112	0.000130525	-0.000107443	0.00515556
hisQ	0.00128436	0.00136487	-0.0010273	-4.37e-05	0.000807844	0.00234094	-0.000463813	-0.00010803	-0.00169152	-0.00153253	-0.00241917	-0.00403893	-0.00907161	-0.012439	-0.0140759	-0.0184145	-0.0204333	-0.0240767	-0.0247903	-0.0231931	-0.00519012	-0.00215009	0.00306063	0.0121492	0.0336176	0.0465791	0.0513862	0.0597767	0.0687589	0.0780047	0.0967846	0.103623	0.11238	0.115282	0.132433	0.145741	0.152288	0.149327	0.153698	0.169983	-0.00116135	-0.00067407	-0.000433352	-0.00125525	-0.00217324	0.000273632	0.00262301	0.00187604	0.00286645
ybgH	0.00845123	0.0163959	0.0287582	0.0442393	0.0544769	0.0649991	0.0751796	0.0865518	0.0951711	0.101992	0.108206	0.112181	0.11099	0.110179	0.107581	0.103605	0.102549	0.102747	0.0991875	0.0963936	0.0109815	0.0214037	0.0219483	0.030753	0.0372894	0.0351468	0.042532	0.053407	0.053746	0.057217	0.0614654	0.0576703	0.0661057	0.0707137	0.080019	0.0814859	0.0913749	0.0969167	0.102485	0.108774	0.00369749	0.0092659	0.0119157	0.0126445	0.0134875	0.016402	0.0194701	0.0203004	0.0240981
yqaE	0.00741902	0.0146184	0.0247849	0.033383	0.046317	0.055964	0.057564	0.0638035	0.0668667	0.067133	0.0672991	0.0641887	0.0560619	0.044935	0.0271316	0.0125941	-0.00138555	-0.0131543	-0.0233117	-0.0316382	-0.007178	-0.00200994	0.0070263	0.0179385	0.0248088	0.0310606	0.0415545	0.0492878	0.0556543	0.0640297	0.070202	0.07497	0.0786286	0.0838522	0.0887785	0.0919891	0.0948974	0.0968999	0.10119	0.105737	0.00226142	0.00425525	0.00427076	0.0028721	0.00121647	0.000549044	0.000722216	-0.00126259	-0.0014376
dicB	-0.00472131	-0.0061048	-0.00957833	0.000718989	0.00378834	0.00440352	0.0122988	0.012194	0.0114404	0.0122829	0.0189872	0.0226235	0.0196528	0.0142622	0.00943211	0.00528676	-0.000184029	-0.00229958	-0.00358727	-0.00658327	0.00969657	0.0311578	0.0379499	0.0462485	0.0501038	0.0418722	0.0429852	0.0513583	0.0525319	0.0568091	0.0628368	0.065128	0.0705806	0.0740198	0.0787226	0.0821441	0.0843636	0.0895732	0.0940973	0.0984439	0.00111627	0.00478474	0.0083012	0.0119057	0.0131187	0.0170969	0.0208397	0.0248911	0.0255993
cysW	-0.00276899	-0.00560068	-0.00926533	-0.00449647	0.00623616	0.00670546	0.0115449	0.0160856	0.0164716	0.0189834	0.0216116	0.0235712	0.0249591	0.0250599	0.0177378	0.0129416	0.0226422	0.0237928	0.0239027	0.0225157	0.00367332	0.0184236	0.022138	0.0310281	0.0382257	0.0467557	0.0503685	0.0539184	0.0569868	0.0617301	0.074044	0.0800882	0.0880728	0.0914824	0.0998571	0.102419	0.110975	0.120039	0.126641	0.134962	0.00046853	0.00655646	0.00460154	0.00528902	0.00652055	0.00616418	0.00724755	0.00445995	0.00724133
ybiS	0.00340687	0.00985486	0.015095	0.0172441	0.0181496	0.0164759	0.00999195	0.00888401	0.00855986	0.011548	0.0136552	0.0170195	0.0199617	0.0258508	0.0319356	0.0348257	0.033941	0.0334187	0.0362757	0.0406518	-0.00185695	0.00962864	0.0187529	0.0341402	0.0502804	0.0560145	0.0640735	0.0643459	0.0731466	0.0835899	0.092506	0.0912006	0.087857	0.090259	0.0870625	0.0872885	0.0861301	0.0845667	0.0787855	0.0727228	0.00356625	0.0086076	0.0121681	0.0163715	0.0209702	0.0274261	0.0345611	0.0383706	0.0443067
ygcW	-0.00311121	-0.00553878	-0.00915391	-0.0183821	-0.0261877	-0.0347267	-0.0436722	-0.0479458	-0.0539639	-0.0618954	-0.0617996	-0.0629441	-0.0712751	-0.0693744	-0.0735169	-0.0758129	-0.0735466	-0.0744403	-0.0752416	-0.0687783	0.000767609	0.00812354	0.0108432	0.0140595	0.0157665	0.0144151	0.0209178	0.0225089	0.0190286	0.0260367	0.034349	0.0342146	0.0369083	0.0410024	0.0477518	0.0455593	0.0486871	0.0529122	0.0591598	0.0656629	-0.000432742	0.00207144	0.00103897	0.00157514	-0.0016901	-1.36e-05	0.00162769	0.000237326	-0.000822881
proX	-0.00416346	-0.00945747	-0.00969938	-0.00830531	-0.0078856	-0.0106191	-0.00968317	-0.00949747	-0.00895206	-0.00146095	0.00111192	0.00983441	0.0102726	0.0112561	0.00495806	0.00388042	0.00222324	0.00470895	0.00733503	0.00523176	0.0112217	0.0321376	0.0469864	0.0604791	0.0674751	0.0719268	0.0726189	0.0700706	0.0778805	0.0808884	0.0789094	0.0804944	0.0839185	0.0896755	0.095873	0.0959314	0.102897	0.104135	0.110173	0.112332	0.00140382	0.00626574	0.0119261	0.010423	0.0068803	0.00809279	0.0138426	0.0156675	0.0197181
ugpA	-0.0117089	-0.0148587	-0.0157637	-0.0174675	-0.0182968	-0.0145324	-0.0169852	-0.0153018	-0.0155684	-0.0115196	-0.00121387	0.000609656	0.00430706	0.000315905	-0.00411698	-0.00133716	-0.00273751	0.00169334	-0.00524863	0.000190876	0.00895012	0.0151628	0.0169777	0.0163088	0.0138669	0.0114619	0.00533126	0.000478712	-0.0150253	-0.0147002	-0.0106503	-0.00872298	-0.0071977	-0.00472962	-0.0109455	-0.00781185	-0.00350142	1.72e-05	-0.00128569	0.00376179	-0.00079936	-0.00199252	-0.00129328	0.00142025	0.00141114	0.00687737	0.0053935	0.00729365	0.00898576
ymfE	0.0018183	0.00562134	0.014545	0.0211752	0.0259365	0.0276972	0.0232073	0.0219747	0.0183735	0.0182884	0.0168147	0.0135007	0.00945515	0.000184962	-0.00670888	-0.0107835	-0.0136757	-0.0199463	-0.0236467	-0.0249573	0.00819756	0.024862	0.0300266	0.0273266	0.0288658	0.0295225	0.0319545	0.0335632	0.0281969	0.0223618	0.026059	0.0268108	0.0193158	0.0144258	0.009309	0.00440786	-0.00230078	-0.0128638	-0.01883	-0.0224161	0.00689713	0.0113998	0.0128066	0.0131606	0.0137827	0.0149198	0.014452	0.012695	0.0130898
ygcF	0.000966969	0.00128915	0.00275252	0.00459635	0.00575323	0.00632477	0.000409865	-0.00273418	-0.00565386	-0.00780726	-0.0101692	-0.0106344	-0.0148597	-0.0196911	-0.0250517	-0.0319779	-0.0396212	-0.0482138	-0.0525138	-0.0565166	0.00520988	0.0141541	0.0141433	0.0203028	0.0221171	0.0188184	0.0221288	0.0219337	0.0209646	0.0280372	0.0346872	0.0383554	0.0466675	0.0538153	0.0604581	0.0591074	0.0607182	0.0678454	0.0699595	0.0721259	0.00510894	0.0108973	0.017133	0.0203022	0.0232126	0.0260961	0.0270389	0.0269037	0.0285209
cspA	0.0114677	0.0254749	0.0376117	0.0503564	0.0600014	0.0662106	0.0691859	0.0713175	0.0756803	0.0810482	0.084736	0.0857985	0.0850294	0.0851283	0.0850833	0.0873222	0.0895087	0.0881009	0.0853528	0.083731	0.000567978	0.00231565	-0.00170763	0.00386002	0.00514285	-0.00485627	-0.00545427	-0.00792631	-0.00644981	0.00511219	0.014572	0.0192139	0.0192852	0.0230509	0.0283945	0.029317	0.0323647	0.0347085	0.0389389	0.0401561	0.00361663	0.00751238	0.0129038	0.0150274	0.0168014	0.0217462	0.0245885	0.0263872	0.0294446
dppB	-0.0065405	-0.00887732	-0.00980236	-0.00734949	-0.00596392	-0.00176119	0.000464786	0.00494159	0.00335314	0.00928117	0.0182419	0.0230212	0.0236942	0.0209915	0.0245002	0.0286099	0.0315095	0.0301506	0.0318669	0.0317065	0.011212	0.0292676	0.0402513	0.0436108	0.0462665	0.0562771	0.0598818	0.0604335	0.0590283	0.0669229	0.0765449	0.07994	0.0895974	0.0991651	0.111363	0.107276	0.114916	0.123953	0.121933	0.128834	0.00274541	0.00631992	0.00747064	0.00512391	0.010147	0.0141448	0.0122319	0.00780229	0.00782156
minC	-0.000944276	0.00263145	0.00837045	0.015679	0.0217983	0.0275157	0.0292644	0.0336865	0.036328	0.0386451	0.0404152	0.0408479	0.0394631	0.0351969	0.0289323	0.0221625	0.017353	0.0124289	0.0106303	0.00869315	0.00186462	0.00682918	0.00614278	0.00674255	0.0103314	0.0130233	0.0136951	0.0129978	0.0132399	0.0192988	0.0257364	0.0258229	0.0344323	0.0400047	0.0447297	0.0477483	0.0528315	0.0540647	0.0579341	0.0651755	0.00443671	0.00689244	0.00843812	0.0121653	0.0138112	0.0134008	0.0144194	0.0140117	0.0174474
ygdI	-0.00300899	-0.00589127	-0.00666227	-0.0143342	-0.017828	-0.0263172	-0.025242	-0.0334254	-0.0412002	-0.0421258	-0.0375735	-0.0363226	-0.0393319	-0.0459817	-0.049329	-0.0476815	-0.0478789	-0.0487222	-0.0454934	-0.0459545	-0.0183364	-0.0250793	-0.0207107	-0.0051384	0.0154077	0.0326423	0.0533144	0.0745592	0.0958522	0.116044	0.135722	0.150827	0.157192	0.170506	0.179642	0.183904	0.188402	0.192528	0.200515	0.209948	-0.00114809	-0.00273353	-0.00463385	-0.00610285	-0.0071378	-0.0035532	-0.00026625	0.000903419	0.00576726
b2680	0.00524243	0.0133328	0.0249873	0.0388158	0.0493884	0.0585113	0.0579749	0.062144	0.0660189	0.0668232	0.0652878	0.0616387	0.0552898	0.051779	0.0487033	0.0439595	0.0379244	0.0303386	0.025844	0.0238408	0.00731534	0.0256545	0.0310406	0.023439	0.0239449	0.0189051	0.00741942	0.000271545	0.00293305	0.0120097	0.0126269	0.0169045	0.0233269	0.0209512	0.0247913	0.0348653	0.041155	0.0394047	0.0468706	0.037019	0.00290285	0.00602807	0.0071303	0.00545999	0.00524681	0.00461336	0.00585689	0.00533726	0.00741935
pstC	-0.00433165	-0.00953919	-0.0148429	-0.0187669	-0.0232642	-0.0279469	-0.0348107	-0.0336811	-0.0338493	-0.0289508	-0.0208247	-0.0136104	-0.00837593	-0.00621205	-0.00544623	-0.00340173	-0.00251777	-0.00386816	-0.00328561	-0.00178258	-0.00914225	-0.0085116	-0.0141296	-0.00843918	-0.0100206	-0.00658756	0.00386205	0.0123938	0.0193367	0.0274332	0.0378001	0.0439671	0.0546125	0.0663847	0.0762617	0.0809773	0.0898017	0.102451	0.106834	0.114828	0.00073205	0.00168996	0.00081528	0.000727186	-0.00106215	-0.00164357	-0.00199114	-0.00294603	9.55e-06
ycgK	-0.00133376	-0.000796916	0.00171631	0.00383142	0.00202887	-0.000334805	-0.0039156	-0.00232474	0.00044682	0.00445329	0.00753134	0.00956028	0.0108744	0.0134056	0.0144078	0.0144796	0.0148394	0.0134138	0.0166479	0.0193135	0.0136843	0.0368057	0.0530898	0.0748515	0.0957999	0.112038	0.131346	0.152832	0.171148	0.188798	0.210191	0.227984	0.249749	0.272474	0.29425	0.312813	0.334957	0.356799	0.375964	0.387712	-0.00836902	-0.00779414	0.00804607	0.0293885	0.0492668	0.0713162	0.0942118	0.115509	0.14313
yqeK	0.00164541	0.00424247	0.0073549	0.0145333	0.0241361	0.0317959	0.031996	0.0360301	0.0359376	0.0340852	0.0354898	0.0380531	0.0372987	0.0345026	0.0286043	0.0219685	0.0136288	0.00361231	-0.00384186	-0.0114446	-0.0212108	-0.0197774	-0.00706133	0.0120965	0.029286	0.0573902	0.0896027	0.105434	0.109952	0.129188	0.152402	0.162399	0.176392	0.191034	0.203495	0.215781	0.224782	0.235713	0.243353	0.253741	-0.0070336	-0.00969045	-0.0104279	-0.00903033	-0.00458392	-0.000255267	0.00357318	0.00255674	0.00414237
ygaZ	-0.00354689	-0.00606148	-0.000261468	0.00662484	0.0127716	0.0166519	0.0119794	0.00779672	-0.000613758	-0.00711877	-0.0127408	-0.0210646	-0.030855	-0.0414072	-0.0516199	-0.0617083	-0.0685955	-0.0762564	-0.0817346	-0.086365	-0.000665643	0.00340384	-0.00424792	-0.00561443	-0.00290794	-0.00387505	-0.00310369	-0.00200468	-0.000853283	0.00658254	0.0103335	0.0113451	0.0131507	0.016345	0.0198602	0.0146335	0.017928	0.0168245	0.0207154	0.025875	0.00890009	0.0175218	0.0223272	0.0235504	0.0232252	0.0184035	0.0138231	0.00754553	0.00705017
alsA	-0.0024867	0.000187242	0.00235946	0.000636648	0.0015165	0.0062997	0.00846676	0.00676388	0.00897151	0.0137252	0.0180197	0.0243774	0.0283539	0.0386278	0.0409493	0.0510471	0.0558354	0.0583729	0.0590939	0.0630349	0.00335758	0.00010159	-0.0128018	-0.0215008	-0.0152878	-0.0132207	-0.00198722	-0.0040145	0.00194119	0.00433201	0.0143892	0.0078482	0.00169779	-0.0038266	-0.00192042	-0.0134936	-0.0179146	-0.0160164	-0.0164432	-0.02138	0.00269403	0.00560223	0.00814631	0.0105667	0.0132556	0.0119329	0.0138943	0.0134957	0.0138139
ldhA	0.000748772	0.00267524	0.00641491	0.00966474	0.0151755	0.0188183	0.0180507	0.0229733	0.0265748	0.0304489	0.0328019	0.031554	0.0307349	0.026779	0.0233833	0.0200304	0.0149309	0.008697	0.00554087	0.00374118	-0.0105241	-0.00817605	-0.00731121	-0.0028156	-0.000424539	0.00205393	0.00397054	0.00829221	0.0124246	0.0216662	0.0328399	0.0397151	0.0510836	0.0572117	0.0700984	0.0759562	0.0860224	0.0974527	0.106482	0.114281	0.00409581	0.00890157	0.0111647	0.0108267	0.011824	0.013933	0.0158478	0.0154751	0.0186799
sseA	-0.00249509	-0.00281619	-0.00360432	-0.00257393	-0.0030546	-0.00594984	-0.0116875	-0.0143141	-0.0157884	-0.0141887	-0.00965903	-0.0065344	-0.00365685	0.000449019	0.000419514	0.00566434	0.00830521	0.010442	0.0152357	0.0225615	-0.00137575	0.00619571	0.0150251	0.0253472	0.0365914	0.0470901	0.0526638	0.0520106	0.0593974	0.064039	0.068965	0.0711136	0.0807793	0.0892197	0.0931433	0.0948324	0.0993435	0.105536	0.107469	0.114561	0.0030262	0.00653157	0.0069539	0.00508293	0.00459865	0.00778878	0.00768903	0.00118195	-0.00308301
ygdR	0.00135849	0.000147624	-0.00324687	-0.00787883	-0.0107426	-0.015164	-0.0238052	-0.0268772	-0.0307778	-0.0349047	-0.0328278	-0.0292697	-0.030627	-0.0348875	-0.0380914	-0.0414303	-0.0430643	-0.0449623	-0.0455883	-0.0447617	0.00233825	0.0205336	0.0330345	0.0519415	0.0571793	0.0642717	0.067341	0.0751531	0.0602312	0.0604193	0.0718791	0.0719163	0.0848399	0.0832074	0.0841433	0.0901236	0.106762	0.12148	0.123976	0.125079	0.00191926	0.00281238	0.00457019	0.0041043	0.00356406	0.00390751	0.00318753	0.000386985	0.00315073
phnC	0.00407839	0.00406776	0.00579625	0.0111346	0.00761331	-0.00620343	-0.0266648	-0.0345744	-0.0294543	-0.0263052	-0.0242263	-0.0230771	-0.0235936	-0.0191333	-0.0144189	-0.00360395	0.0133979	0.0240526	0.0358728	0.0494836	0.124692	0.180236	0.165088	0.116022	0.0527365	-0.00349289	-0.0446953	-0.0739155	-0.102598	-0.138649	-0.17369	-0.205806	-0.223469	-0.240724	-0.249052	-0.260433	-0.266602	-0.268054	-0.263345	-0.258715	-0.00571112	-0.00963962	-0.0176512	-0.025452	-0.0349292	-0.0368303	-0.0252876	-0.00417892	0.0172844
yddH	0.00676449	0.00539887	0.00500524	0.00533266	0.00755528	0.00684077	0.00244376	0.00127029	0.00249527	0.00456833	0.0027455	0.00195723	-0.000171922	-0.00148984	-0.000985644	0.00240533	0.00281061	0.00229878	0.00180171	0.00280784	-0.00525375	0.00631062	0.0185503	0.0314581	0.0362475	0.0524715	0.0635924	0.0757306	0.0675828	0.0705865	0.0796492	0.0837552	0.0878545	0.0924245	0.0932167	0.0878377	0.0780827	0.0736188	0.0641105	0.0461923	0.0025456	0.00529484	0.00809913	0.0100815	0.0130482	0.0158852	0.0185164	0.0167349	0.0189069
yphH	0.00599041	0.0161286	0.0286637	0.0400992	0.0510084	0.0579637	0.0594872	0.066551	0.0700984	0.0732593	0.0723212	0.0698746	0.0669377	0.0637821	0.0618607	0.0603835	0.0592718	0.0578094	0.0608558	0.0647851	0.00815331	0.0143413	0.0115346	0.00544663	-0.000733661	-0.0111876	-0.0168969	-0.0224949	-0.028749	-0.0234495	-0.0155423	-0.0181695	-0.0176888	-0.0142592	-0.0133227	-0.0187294	-0.0160126	-0.0121691	-0.00987031	-0.0073946	0.00409893	0.00935317	0.0144537	0.0192797	0.0236612	0.0258236	0.0277489	0.0269041	0.0287796
yqeH	0.00349782	0.00618416	0.0113669	0.0207213	0.028712	0.0347234	0.0359721	0.0401404	0.041395	0.0428618	0.043792	0.0383514	0.0296854	0.0214423	0.0141778	0.0081396	0.003117	-0.000834832	-0.00197014	-0.0033845	0.0132801	0.0207646	0.0139016	0.0129753	0.00810695	0.00644277	0.0161971	0.0278463	0.0178911	0.0182624	0.0220079	0.0223268	0.0232398	0.0337379	0.0535897	0.0651544	0.0742355	0.0795995	0.0910978	0.102212	0.00414601	0.00601481	0.00644456	0.00670613	0.00758711	0.00807366	0.0073581	0.00367923	0.00492345
ybdF	0.00102231	0.00150631	-0.00148342	-0.000367782	-0.000449632	-0.0043104	-0.0106662	-0.00963543	-0.00755365	-0.00252254	0.000739018	0.0046474	0.00804822	0.0142601	0.0192519	0.0203823	0.0229278	0.0253402	0.0296599	0.0284481	-0.0093665	-0.0130748	-0.0263362	-0.0322718	-0.0377278	-0.0449633	-0.0481781	-0.0479623	-0.050879	-0.045623	-0.044846	-0.0420562	-0.0417676	-0.0398131	-0.0414935	-0.0492487	-0.049848	-0.0507643	-0.0534214	-0.0521752	0.00388792	0.00607909	0.00816497	0.00813453	0.0112249	0.011546	0.00978169	0.00559022	0.00810543
ydeI	0.00452287	0.0033127	-5.61e-05	-0.0042653	-0.0102222	-0.0175111	-0.0260407	-0.0263874	-0.027992	-0.0283194	-0.0272291	-0.0223069	-0.0184314	-0.0170594	-0.0168212	-0.0166256	-0.0171463	-0.0182333	-0.0178921	-0.0146668	-0.0330977	-0.0366436	-0.0183053	0.0146828	0.0469666	0.0839716	0.112518	0.135779	0.155808	0.176299	0.195179	0.204173	0.220601	0.233963	0.246142	0.247912	0.254005	0.26338	0.269265	0.27434	0.000298019	0.00287029	0.00664718	0.00935601	0.0138988	0.0174642	0.0195811	0.021678	0.0294405
smpB	0.00587689	0.011227	0.0141798	0.0169505	0.0178231	0.0166197	0.0120721	0.0115507	0.0102237	0.0119886	0.0151719	0.0184464	0.0194673	0.0213958	0.0233268	0.0245719	0.0273823	0.0292548	0.0310162	0.0338906	-0.000929355	0.00744617	0.00796924	0.0153846	0.0270584	0.0380976	0.0481586	0.0564905	0.0616673	0.0719826	0.0819881	0.0795058	0.0817901	0.083461	0.0851502	0.0802225	0.0775095	0.0805148	0.0828089	0.079654	0.00356722	0.00643573	0.00868265	0.010371	0.0127062	0.0145019	0.0147672	0.0117818	0.0132731
ygeG	-0.000614998	-0.00705721	0.00140765	-0.00875992	-0.00227076	-0.000217887	0.00276804	0.0112781	0.0151913	0.0185675	0.0188168	0.0250704	0.0289419	0.0318608	0.0326516	0.0307306	0.0308741	0.0369167	0.0464126	0.0540598	0.0130802	0.0337609	0.0493815	0.0553668	0.0587314	0.0659129	0.0648371	0.0650022	0.0569254	0.0571737	0.053135	0.0539286	0.0602749	0.0658498	0.0688415	0.0653495	0.0499437	0.0469839	0.0527328	0.0544974	0.00898543	0.00801731	0.0137238	0.0196689	0.0210371	0.0183674	0.0120914	0.00725811	0.0228285
ybdN	-0.000636511	0.00185434	0.00924335	0.0187569	0.0245193	0.0277826	0.0258535	0.0307571	0.03276	0.0374998	0.0392229	0.0367696	0.0311992	0.0240358	0.0176504	0.0123874	0.0131096	0.0152482	0.0185049	0.0215037	-0.00339946	-0.00451196	-0.00893102	-0.00984402	-0.0143588	-0.0208087	-0.0235352	-0.0234071	-0.0228295	-0.0218973	-0.0221664	-0.0259473	-0.0201649	-0.0147953	-0.00524571	-0.00365853	-0.002643	-0.000870968	0.00375127	0.00830401	0.00237675	0.0053899	0.00610478	0.00459647	0.00443185	0.00543445	0.00671761	0.00314315	0.00309562
malF	-0.00576147	-0.000126335	0.00627017	0.011979	0.0106194	0.00442395	-5.59e-05	-0.00172933	-0.000151762	-0.0005585	0.00418093	0.00700464	0.00487601	0.00738194	0.00702608	0.00754193	0.00569133	0.0105154	0.0117057	0.00859149	-0.00437573	0.00686206	0.0186681	0.0317514	0.0480337	0.0584765	0.0685964	0.0726618	0.0759797	0.0775591	0.0790517	0.0743673	0.077036	0.0813488	0.0850376	0.085688	0.0882811	0.0853555	0.0852284	0.0790243	0.0054242	0.00741519	0.0106573	0.011116	0.00986083	0.0115402	0.0060675	0.00262032	0.00452893
yfjW	0.00620474	0.0108766	0.0174334	0.0253997	0.0336814	0.0375737	0.0347751	0.0354512	0.0316775	0.0257244	0.0225762	0.020208	0.0172546	0.013297	0.00913646	0.00538062	0.000325228	-0.00383748	-0.00675595	-0.00716259	0.00481218	0.0109219	0.00869141	0.00462846	0.000853991	-0.0102713	-0.0123966	-0.0178968	-0.0262154	-0.0228151	-0.0133988	-0.0102015	-0.00345322	0.00496389	0.0141167	0.0187703	0.0218881	0.0225695	0.0247415	0.0229983	0.00510331	0.00886641	0.011173	0.0105944	0.00953701	0.00748586	0.0065265	0.00271183	0.00419328
tufA	0.00454897	0.00700906	0.00834181	0.0101548	0.011963	0.0132136	0.00795872	0.00450991	-0.000982415	-0.00832801	-0.0156906	-0.0220438	-0.0278347	-0.0327629	-0.0378692	-0.0421902	-0.0450521	-0.0479587	-0.0496042	-0.0502869	-0.00221865	0.00374716	0.00880823	0.0151961	0.0232306	0.0288538	0.0442785	0.0510634	0.0585386	0.0710885	0.0838577	0.0961815	0.107145	0.110901	0.116708	0.12557	0.129509	0.133928	0.138426	0.142969	0.00456919	0.00675727	0.00645071	0.00799516	0.00930289	0.0132064	0.0186254	0.0202674	0.0232009
rihA	-0.00234566	-0.00544194	-0.00818942	-0.0124653	-0.0207701	-0.0306577	-0.0444998	-0.0542331	-0.0590025	-0.0683276	-0.0642294	-0.0647388	-0.0665293	-0.0689035	-0.0705292	-0.072382	-0.0702374	-0.0688813	-0.0684605	-0.0700444	0.0189589	0.0175587	0.0109886	0.00796757	0.00346202	-0.00315648	-0.0066962	-0.0172717	-0.0145467	-0.0172867	-0.0151008	-0.0139507	-0.0144613	-0.0107447	-0.00835468	-0.00855171	-0.000985888	-0.00485104	-0.0144267	-0.00822948	0.00160796	0.00129655	-0.00166929	-0.00745033	-0.0123807	-0.0132978	-0.0149867	-0.0180896	-0.0202576
flgM	0.00503231	0.0102319	0.0167459	0.0185647	0.019156	0.0189773	0.0151727	0.0194183	0.0223937	0.0235146	0.0238403	0.0228077	0.0213535	0.0197204	0.0192305	0.0196821	0.0218816	0.0225874	0.0255114	0.0262949	-0.0022919	0.000359614	0.00681512	0.0159324	0.0211179	0.0186627	0.0168369	0.0107803	0.00662775	0.0103668	0.0155026	0.0122244	0.0148747	0.0123104	0.011735	0.0152507	0.0138041	0.0201756	0.0197415	0.0222931	0.00576644	0.0219015	0.0422266	0.0667852	0.0975552	0.133383	0.172473	0.203614	0.226393
b2651	0.00151529	0.00177568	0.000675562	0.000307017	0.00238568	0.00594294	0.00497934	0.00836169	0.00972165	0.0106222	0.0160292	0.0206395	0.0263106	0.029899	0.0339885	0.0353048	0.0339229	0.0357935	0.0395869	0.0389124	0.00252546	0.0164999	0.0250323	0.0355299	0.0526622	0.065037	0.0782594	0.0868079	0.0918778	0.0958642	0.101218	0.107932	0.118248	0.123589	0.131462	0.139429	0.148896	0.155644	0.161631	0.161907	0.000761328	0.0014279	0.00568112	0.00696053	0.00975615	0.00994335	0.00960964	0.00529183	0.000296939
slyD	0.000510279	0.00210738	0.00109064	-0.000124608	-0.00202679	-0.00268312	-0.00835227	-0.00815154	-0.0079338	-0.00565454	-0.0037257	-0.00206998	-0.000712556	0.000731785	0.00275325	0.00405163	0.00485965	0.00566819	0.00531231	0.00422122	0.0069869	0.00928102	0.00108863	-0.00143364	-0.00289065	-0.00549777	-0.000373975	0.000150894	0.00121517	0.00871184	0.0182902	0.0174243	0.0174962	0.0157468	0.0191056	0.0131877	0.012075	0.0144641	0.0165158	0.0157041	0.000928677	0.00126667	-0.00114755	-0.00440144	-0.00698279	-0.00647441	-0.00778866	-0.0128547	-0.0133313
ycdO	0.000951847	0.00210297	-0.00535191	-0.0116223	-0.0103017	-0.0128267	-0.00733989	-7.91e-05	0.000522066	0.0138373	0.0196852	0.0213476	0.0304389	0.0315493	0.0329227	0.0416475	0.0466965	0.059313	0.0599212	0.0567433	0.00512033	0.0158096	0.0275168	0.0387484	0.0541633	0.0651979	0.0729001	0.0777696	0.0955762	0.105968	0.114968	0.114375	0.117719	0.121317	0.131319	0.136333	0.13098	0.120176	0.1207	0.127578	0.00800673	0.0158543	0.0215604	0.0295992	0.032081	0.0465651	0.0580669	0.0662638	0.0766675
rhaT	-0.00271917	-0.00502982	-0.00645588	-0.00553201	-0.00497491	-0.00527995	-0.00797137	-0.00398763	-0.00593171	-0.00626191	-0.00625108	-0.00669811	-0.00316868	-0.00148598	0.000346191	0.000451341	0.000613306	0.000974451	0.00378562	0.00634704	0.00505344	0.0144151	0.0303869	0.0395566	0.0523275	0.069102	0.084099	0.0951454	0.108932	0.124176	0.130402	0.137901	0.138692	0.140328	0.145262	0.140923	0.147313	0.154812	0.170014	0.166958	0.00468313	0.0108029	0.0142143	0.0169284	0.0189349	0.0218194	0.0232734	0.020208	0.0252313
manX	-0.000657556	-0.00150267	-0.00341631	-0.00568549	-0.00594948	-0.0108305	-0.0159889	-0.014037	-0.0143666	-0.017317	-0.018816	-0.024257	-0.0285427	-0.035078	-0.0441285	-0.051695	-0.057795	-0.0638818	-0.06948	-0.0740364	0.0109637	0.00921471	-0.00151685	-0.00924581	-0.00252211	0.000634719	-0.00188207	0.00670899	0.00624136	0.0142108	0.0287253	0.0454875	0.0499717	0.0525073	0.0495376	0.0432745	0.0373129	0.0295712	0.0343493	0.0343606	0.00705283	0.0102911	0.00975644	0.00785829	0.00603776	0.00168257	-0.00152531	-0.00529317	-0.0041538
rfaZ	0.0129042	0.0215634	0.0270856	0.0326046	0.036246	0.0440229	0.0492612	0.0633712	0.0735811	0.0795377	0.08422	0.0816347	0.0791645	0.0773828	0.0797823	0.0813644	0.083832	0.0855101	0.0880904	0.0928952	0.00632443	0.00283458	0.00611517	0.00879715	0.0140947	0.0220118	0.0303137	0.0430699	0.0546047	0.0742123	0.0845748	0.0940226	0.0984978	0.108202	0.122889	0.133385	0.145761	0.157665	0.164631	0.174162	0.00568026	0.00711789	0.00592808	0.00683541	0.0113468	0.016194	0.0239598	0.0259216	0.0284705
ydcX	0.011996	0.0284207	0.0479656	0.0642581	0.0769771	0.0882115	0.0938211	0.104447	0.112621	0.118122	0.119044	0.118324	0.116098	0.113235	0.113949	0.114218	0.116128	0.117114	0.117261	0.116642	0.0413974	0.0662181	0.0634746	0.055495	0.0425169	0.0242962	0.00932952	-0.00664092	-0.0189669	-0.0278728	-0.0294244	-0.0474227	-0.0569663	-0.0655895	-0.0759082	-0.0863924	-0.0915413	-0.0934834	-0.0917733	-0.0879146	0.0297043	0.0527706	0.0617067	0.060248	0.0543601	0.0454856	0.0366985	0.0286677	0.0292765
adiA	0.00329293	0.00345892	0.00605509	0.0126574	0.0195117	0.0282765	0.0321599	0.0386162	0.0483194	0.054804	0.0588083	0.0660974	0.0713943	0.0726747	0.0723596	0.0720578	0.0743684	0.0690852	0.0721733	0.0732278	0.0253485	0.0502727	0.0585102	0.067553	0.0713938	0.0706185	0.0708914	0.0668969	0.0624888	0.0654983	0.0601148	0.0506494	0.0472547	0.0442397	0.0468801	0.0404948	0.0346384	0.0419955	0.0426969	0.0415477	0.00990529	0.0194264	0.0228668	0.033562	0.0391159	0.0387386	0.0505334	0.0586615	0.0714937
flgH	-0.00372438	-0.00476801	0.00226578	0.00376224	0.00964395	0.0177789	0.0192564	0.0212722	0.0214114	0.0172449	0.0171141	0.0119944	0.0057314	-0.00169802	-0.00735183	-0.011982	-0.0118351	-0.0186963	-0.0235474	-0.0260674	0.000202337	-0.00459097	-0.0153377	-0.0274802	-0.0226516	-0.0282432	-0.0351766	-0.0263358	-0.0240718	-0.0102515	0.00551203	0.00644324	0.0175568	0.0291707	0.0267885	0.0181483	0.0210505	0.0266873	0.0313705	0.0348368	0.00524778	0.0104966	0.0147791	0.0198944	0.0248173	0.0303833	0.0318961	0.030463	0.0318802
ilvY	0.0122618	0.0229887	0.0369327	0.0529627	0.0658484	0.0756832	0.0742531	0.0777918	0.0799206	0.0820539	0.0831584	0.0809748	0.0762426	0.072094	0.0671061	0.0620871	0.0604474	0.0560521	0.0562957	0.0549383	0.00192352	0.00253244	-0.00300379	0.00240827	0.0056037	0.00854694	0.0108762	0.0140529	0.0167081	0.0238347	0.0309547	0.0335755	0.0413404	0.0508208	0.0605098	0.0663662	0.0794118	0.0935191	0.0958971	0.0984418	0.0137912	0.0119265	0.0342809	0.0122772	0.0125768	0.0167794	0.0107039	0.00117512	-0.00323161
xseA	0.00787885	0.0165196	0.0262347	0.0353236	0.0452448	0.0520477	0.0528278	0.0545104	0.0553396	0.0553437	0.0542472	0.0502531	0.0427244	0.0348963	0.0277624	0.0209139	0.0156258	0.00705436	0.00233684	-0.000926328	0.0015918	0.000626884	-0.0116308	-0.0167413	-0.00722428	-0.000398836	0.00757855	0.0228395	0.0360689	0.0483707	0.0577763	0.060131	0.0708575	0.074741	0.0747615	0.0655785	0.0650305	0.066406	0.0662516	0.0671017	0.00451612	0.00774212	0.00989572	0.00953127	0.00815517	0.00882678	0.00987516	0.00930745	0.0106132
cadA	0.000386581	-0.00659833	-0.00368877	-0.00108727	0.00673292	0.0132652	0.0102774	0.0147708	0.0156404	0.0188605	0.0231597	0.0271828	0.0235382	0.023705	0.0200033	0.0205977	0.0227173	0.0233238	0.0227529	0.0236851	-0.00818005	-0.00737718	-0.0084358	-0.00595399	-0.00124606	0.0066068	0.0203829	0.0293336	0.0365601	0.0516538	0.0654517	0.0738115	0.0860394	0.101976	0.119731	0.126621	0.137147	0.145718	0.157617	0.169814	0.00837227	0.0244383	0.0307001	0.0396961	0.0452605	0.0543711	0.0658345	0.0652803	0.070282
fabF	-0.00337948	-0.0015337	-0.000460599	0.00447922	0.00884762	0.0114164	0.00827467	0.00751153	0.00685224	0.00583256	0.00683987	0.0055598	-0.000930092	-0.00243428	-0.00575557	-0.0108321	-0.0116085	-0.0145827	-0.0228222	-0.0164308	0.0176501	0.0348812	0.0388191	0.0405836	0.0440566	0.0587596	0.0667732	0.0682241	0.0698531	0.0768122	0.0734274	0.0766903	0.093759	0.121073	0.130269	0.128922	0.138588	0.140375	0.134721	0.131455	0.00194322	0.00327609	0.000525192	-0.00175782	-0.00171115	0.00295473	0.00376615	0.00317887	0.00651675
metR	0.00885285	0.0135971	0.0168178	0.0215196	0.0291555	0.0355694	0.043547	0.0517864	0.0596512	0.0691549	0.0788449	0.0886371	0.0960302	0.100827	0.103067	0.10497	0.109271	0.11514	0.122834	0.132712	-0.00072633	0.00820786	0.0138802	0.0274592	0.0468133	0.0686688	0.095354	0.120058	0.149452	0.180367	0.216218	0.237789	0.262859	0.296894	0.329155	0.350053	0.367228	0.384017	0.400826	0.420372	0.0021292	0.0103816	0.0126107	0.0118966	-0.00396621	0.0115379	0.00851085	0.00109294	0.0115959
yhiR	-0.00200561	0.00233907	0.00363444	0.0103213	0.0195071	0.0241785	0.0279467	0.0309519	0.0389518	0.0470907	0.0491008	0.0525485	0.0566574	0.0581233	0.0621066	0.0651497	0.0687195	0.0741513	0.0780885	0.0792888	-0.0100239	-0.000897554	0.00721954	0.0122167	0.0128618	0.00861974	0.0103933	0.00815473	0.0106589	0.0162683	0.0229924	0.0221924	0.0288351	0.0371768	0.0442532	0.0454868	0.0494022	0.0475131	0.0498296	0.0499094	0.000157919	0.00217739	0.00244897	-0.000262015	-0.0032508	-0.00727227	-0.00845468	-0.00962214	-0.00747963
emrR	-0.00896766	-0.0233855	-0.0297035	-0.04421	-0.0473614	-0.0454021	-0.0477427	-0.0439348	-0.0334063	-0.00935692	0.00474066	0.0119559	0.0386891	0.0601046	0.0701565	0.0756123	0.082304	0.0938557	0.109266	0.111665	0.00713609	0.0179236	0.00917506	0.005042	0.00551325	0.00467234	0.00725817	0.0112073	0.0105302	0.0125202	0.0237688	0.0226894	0.0278335	0.0286961	0.0387146	0.0388544	0.0399516	0.0452772	0.0470738	0.0494769	0.00719258	0.0105702	0.00972144	0.0140592	0.0148539	0.0219651	0.0251151	0.0233608	0.0206949
cfa	0.000932599	0.00196865	0.00311467	0.00547421	0.00807541	0.00971443	0.00527969	0.0025919	-0.000958734	-0.000294396	-0.00142278	-0.00822793	-0.0170224	-0.0279061	-0.0403587	-0.0497981	-0.0609792	-0.0728913	-0.0831795	-0.090615	0.00749897	0.0164945	0.0200395	0.0224522	0.0321957	0.0358939	0.0439497	0.0382816	0.0471457	0.0529983	0.0441893	0.0255715	0.0144512	0.018067	0.0340381	0.0463447	0.0622683	0.0807142	0.100955	0.113706	-0.00260989	-0.00425655	-0.000472439	0.00339384	0.00420155	0.00330518	0.00291623	0.00116671	0.000154933
metJ	0.00640243	0.0157315	0.0238067	0.0302892	0.0356631	0.0402046	0.0428154	0.0517463	0.0622026	0.0725777	0.0810078	0.0872566	0.0931487	0.098057	0.105641	0.117593	0.124556	0.131487	0.139604	0.152512	0.000380962	0.0144221	0.027805	0.0457299	0.0685383	0.0801392	0.0986176	0.116794	0.126627	0.146209	0.164932	0.173453	0.174305	0.182829	0.197068	0.202021	0.209475	0.216969	0.237897	0.251368	-0.00148217	-0.00354532	-0.00714784	-0.00846693	-0.0157332	-0.0205393	-0.0224303	-0.024119	-0.0252543
malS	-0.00786026	-0.0172056	-0.0231986	-0.0154806	-0.00891329	-0.00482606	-0.000505384	0.00149542	9.88e-05	-0.00278418	-0.014192	-0.0135499	-0.0193776	-0.0345336	-0.0438265	-0.0430583	-0.0379896	-0.0463791	-0.0499779	-0.057063	0.0159402	0.0394045	0.0503428	0.0725591	0.080426	0.0861123	0.0915343	0.0856238	0.0859662	0.0906627	0.0887218	0.0857953	0.091667	0.0873788	0.0879614	0.0878945	0.0876661	0.0850613	0.0819788	0.086095	0.00947225	0.0176696	0.0146461	0.0119145	0.00359347	0.000718678	0.00676153	0.00572572	0.00754316
idnR	-0.00209316	-0.00175328	0.00403556	0.0105005	0.014156	0.0187376	0.0161218	0.0179823	0.0229485	0.0241916	0.0266757	0.027006	0.0282533	0.0346752	0.032245	0.0267793	0.0237428	0.0203433	0.0227036	0.0238378	0.00313665	0.00689878	0.00198485	0.00219968	-0.0020664	-0.00824962	-0.00970556	-0.0126764	-0.0177583	-0.0135717	-0.0109393	-0.0124166	-0.00963243	-0.00768613	-0.00309565	-0.00687755	-0.00445617	0.000500095	0.00523962	0.006381	-0.000245591	-0.0039249	-0.00541695	-0.00837761	-0.00267307	-0.000539913	0.00255047	0.000764865	0.00116826
ydfO	-0.00150524	-0.000395688	0.00443607	0.0106437	0.0142339	0.0193852	0.0189027	0.0205469	0.0201305	0.0214826	0.0198071	0.0174763	0.014905	0.0135053	0.0123256	0.0107651	0.011265	0.0111536	0.0150385	0.0196765	0.0173927	0.0375078	0.0410338	0.0474811	0.0542542	0.0549919	0.0571303	0.0562505	0.0535547	0.0601699	0.0707864	0.0785753	0.0904464	0.100648	0.107887	0.107078	0.109591	0.116936	0.124123	0.135557	0.00344243	0.00654263	0.00792124	0.00630568	0.00572739	0.0050529	0.00361152	-7.1e-05	5.07e-05
argE	0.00302805	0.00614181	0.00592162	0.00809527	0.00895639	0.0130512	0.0128389	0.0165306	0.018186	0.0195606	0.0228654	0.0246044	0.0232189	0.0240849	0.0244291	0.0297614	0.0358034	0.0411449	0.0439561	0.0446726	0.0183712	0.0254796	0.0231352	0.0277185	0.0263221	0.0226418	0.0194747	0.0117392	0.0066775	0.0045105	0.0107018	0.0106012	0.0182246	0.0224682	0.0280631	0.0222596	0.0244469	0.0282969	0.0366082	0.0408225	0.00374317	0.00120222	-0.00390336	-0.00927086	-0.0122716	-0.0127566	-0.0105287	-0.0112446	-0.00767199
yicC	0.00622191	0.00576135	0.00794125	0.0160747	0.0349245	0.0450614	0.0352496	0.0233223	0.00723424	-0.00847751	-0.0186532	-0.0265058	-0.0399461	-0.0556219	-0.0674613	-0.0651116	-0.0732681	-0.0780153	-0.0786764	-0.093836	0.012703	0.0192947	0.0233423	0.0257612	0.0207041	0.0179649	0.0175205	0.0191176	0.0111242	0.00517194	0.0123076	0.00814456	0.0058951	0.0147076	0.0145898	0.00546845	-0.00438709	0.0118501	0.0175908	0.0154706	0.00141863	-0.000102835	0.00601356	0.00778497	0.0138889	0.0222658	0.0316786	0.0301443	0.0324173
hdeB	-0.00589194	-0.0137205	-0.023476	-0.0317934	-0.0380234	-0.0488447	-0.0603943	-0.0694996	-0.0785658	-0.0857345	-0.092258	-0.0965889	-0.103584	-0.110596	-0.114031	-0.119302	-0.122301	-0.128018	-0.126996	-0.129316	-0.0344249	-0.0477794	-0.0450351	-0.0272494	-0.0148174	0.0224726	0.0501431	0.0897471	0.110029	0.142962	0.178054	0.207028	0.235805	0.261156	0.274231	0.283216	0.298336	0.317662	0.339154	0.349336	0.00185091	0.00583237	0.00965815	0.0117495	0.0160279	0.019352	0.0258708	0.0286667	0.0337597
yebF	-0.0105345	-0.0273962	-0.0396146	-0.0524607	-0.0646733	-0.074954	-0.0916924	-0.103105	-0.112158	-0.116135	-0.121183	-0.129498	-0.145603	-0.148915	-0.159598	-0.168949	-0.1778	-0.184366	-0.190034	-0.201233	0.00214917	-0.000323642	-0.00695356	-0.00587602	-0.00712768	-0.010753	-0.0133512	-0.00992003	-0.0105011	-0.0181575	-0.0205082	-0.0232701	-0.0127467	0.00228682	0.0122684	0.0054154	0.00923145	0.00995893	0.0120491	0.0128755	0.0131564	0.0261851	0.0356218	0.0425578	0.0500135	0.054223	0.0588161	0.0593545	0.0634227
yjaB	0.0105107	0.0139877	0.0229607	0.0348246	0.0449205	0.0538422	0.0584052	0.0695671	0.0812898	0.0926821	0.103892	0.111345	0.114665	0.119953	0.123608	0.125725	0.126775	0.129384	0.132003	0.137126	0.00306899	0.010741	0.0208272	0.0372859	0.0543921	0.0679076	0.0792576	0.0881493	0.0913977	0.104696	0.119413	0.124364	0.13458	0.147605	0.154094	0.155197	0.156008	0.161578	0.163925	0.168382	-0.00127709	-0.000683765	-0.00104844	-0.00352636	-0.00154353	0.00105871	0.0081414	0.0128154	0.0190098
pepQ	0.00514286	0.0112737	0.0140337	0.016653	0.0179079	0.0173622	0.0104703	0.00878097	0.00485716	0.00223197	0.00223536	-0.0002921	-0.00440618	-0.00705696	-0.0102418	-0.0153252	-0.0189712	-0.0242646	-0.0268374	-0.0315518	0.00807782	0.0155688	0.0151398	0.0235363	0.0261027	0.0297162	0.0373819	0.047394	0.0508836	0.0544008	0.0517836	0.0534926	0.0591982	0.0604257	0.0581761	0.0568023	0.0559616	0.0602479	0.0615443	0.0585022	0.00365382	0.00675101	0.00753336	0.0060749	0.00493212	0.00373489	0.000781073	-0.0028523	-0.0035014
gadW	-0.00319239	-0.00772182	-0.00733292	-0.00249747	-0.00154426	0.00497497	0.00783133	0.00682798	0.00378794	0.00608126	0.00583305	-0.000853972	-0.0152089	-0.0290883	-0.0422935	-0.0603349	-0.0771288	-0.0926245	-0.105641	-0.111619	0.00136403	0.0162572	0.0306003	0.0475678	0.0623429	0.0712108	0.0812359	0.0853421	0.0923612	0.10502	0.112756	0.114688	0.124285	0.13145	0.138764	0.139168	0.144621	0.145459	0.149145	0.155765	0.00660895	0.0136515	0.0202555	0.0270333	0.0298939	0.0288928	0.0258785	0.0190638	0.0155953
b1998	-0.0090272	-0.0226613	-0.0246625	-0.0301673	-0.0321269	-0.0360087	-0.0312498	-0.0270083	-0.0253619	-0.0246949	-0.0303859	-0.0332552	-0.035142	-0.027103	-0.0299255	-0.0300027	-0.0221431	-0.019914	-0.0155489	-0.017778	0.0158072	0.02662	0.0365781	0.0363508	0.0374032	0.0337081	0.0337036	0.0310453	0.0351749	0.0459978	0.058339	0.0585206	0.0648597	0.0686765	0.0778337	0.0732317	0.0721119	0.0773735	0.079558	0.0830324	0.00268953	0.00781362	0.00971257	0.0101686	0.00818631	0.00773021	0.0104495	0.0109806	0.00925114
ytjB	-0.0196712	-0.0330043	-0.0382137	-0.0436011	-0.0461346	-0.0504458	-0.047664	-0.0338623	-0.016615	-0.0059736	-1.25e-05	0.00361059	0.0026831	0.00206241	0.000523263	0.00302243	0.00884794	0.0145185	0.0238019	0.0327687	0.0054892	0.0203581	0.0164018	0.0232688	0.0255496	0.0274327	0.032497	0.0388669	0.0424641	0.0518419	0.0574569	0.0594128	0.0544131	0.0613866	0.0636386	0.0575661	0.0513195	0.0561992	0.0654784	0.0690233	0.00396947	0.00652345	0.00746762	0.00494215	0.00293412	0.00226893	0.00163619	1.54e-05	0.000763672
yhjG	0.00793938	0.0176166	0.0271565	0.0353178	0.0389824	0.0362811	0.0331672	0.0326074	0.0322636	0.0348898	0.0375679	0.0409637	0.0401644	0.0416379	0.0453779	0.0470531	0.0464249	0.0479933	0.0455319	0.0432197	-0.0150883	-0.0156137	-0.00826611	0.0134234	0.0283741	0.0476326	0.0594107	0.0741133	0.0810513	0.0986141	0.11251	0.117519	0.127138	0.136507	0.146882	0.152261	0.157281	0.160917	0.165767	0.175225	-0.000407506	0.00434634	0.00847629	0.01143	0.0157973	0.0198267	0.0216878	0.0210548	0.0224907
ybcW	0.0123346	0.0248635	0.036124	0.042181	0.0498863	0.055413	0.057791	0.0645355	0.0715455	0.0767671	0.0815253	0.0847176	0.0863744	0.0877151	0.0891874	0.0887562	0.0870449	0.0878099	0.0901869	0.0933886	-0.0208607	-0.0198356	-0.0139764	-0.00171871	0.010528	0.0184988	0.0246156	0.0422994	0.0527117	0.0600353	0.059781	0.0586446	0.0539959	0.0543184	0.0551559	0.046411	0.0453213	0.0464563	0.0487804	0.0477789	0.00649133	0.0143814	0.0205979	0.0234195	0.0246027	0.0259003	0.0279267	0.0277356	0.0304545
folE	-0.00856643	-0.0132665	-0.0159728	-0.0180402	-0.0224175	-0.0290274	-0.0381708	-0.0411616	-0.0422605	-0.0377592	-0.0306703	-0.0252774	-0.0214211	-0.0187714	-0.0163912	-0.013697	-0.0110902	-0.0086682	-0.00456165	-0.000495527	-0.00733794	0.00406644	0.0194976	0.0440001	0.0617362	0.0750647	0.0888075	0.106528	0.122232	0.140703	0.159253	0.169977	0.182112	0.191769	0.197275	0.201205	0.20346	0.208413	0.213425	0.222282	0.00155257	0.00475615	0.010873	0.0197898	0.0303969	0.044216	0.0603082	0.0746942	0.0899519
b2974	-0.0607901	-0.0910271	-0.110955	-0.130631	-0.136383	-0.135468	-0.140576	-0.133488	-0.110892	-0.0932333	-0.0736188	-0.0513612	-0.0477438	-0.0252232	-0.0198211	-0.0321103	-0.0397309	-0.0205407	-0.0100464	-0.022546	0.012927	0.0364161	0.0449808	0.0585927	0.0684643	0.0700232	0.0824177	0.0908587	0.0910703	0.0977694	0.104129	0.10552	0.10379	0.101294	0.109082	0.110294	0.107465	0.112671	0.109106	0.100383	0.0083394	0.0190411	0.0267298	0.033787	0.0429928	0.0519877	0.0576114	0.0641636	0.0716417
ompT	-0.0115658	-0.0216632	-0.0306095	-0.0384373	-0.0441189	-0.0496181	-0.0585733	-0.0625315	-0.0672072	-0.0724377	-0.0777106	-0.0853622	-0.0945458	-0.10644	-0.115723	-0.123742	-0.131038	-0.138046	-0.141913	-0.146238	0.0225705	0.039178	0.0393356	0.0358662	0.031985	0.0262238	0.0228721	0.0231264	0.023632	0.0277036	0.0311011	0.0299564	0.0273602	0.0312151	0.032199	0.0287807	0.0276504	0.0239334	0.0214106	0.0195686	0.00148184	0.00319986	0.00605033	0.0077309	0.00848718	0.00825664	0.00775517	0.00594952	0.00773647
galU	-0.00125486	0.000161016	0.000289277	-0.00105601	-0.00136681	0.000145923	-0.000393533	0.00262644	0.00214384	0.0040461	0.00421409	0.00597206	0.00821642	0.0136316	0.0189526	0.0247429	0.0310488	0.0353064	0.0388346	0.0401334	-0.00883874	-0.00587811	-0.00202459	0.0125568	0.0251131	0.0297349	0.0377517	0.0424715	0.0470238	0.0522122	0.056805	0.0575064	0.0618404	0.0620987	0.0670226	0.0681614	0.0710714	0.0754021	0.0781905	0.0832951	0.00230694	0.00328778	0.00348884	0.000999161	-0.000932308	-0.00211331	-0.00380578	-0.00739567	-0.00884348
bisC	0.0014842	0.000274617	3.51e-06	-0.00133223	-0.00361014	-0.00654022	-0.0106866	-0.00812903	-0.00666357	-0.00487649	-3.22e-06	4.4e-05	0.00209382	0.00671175	0.0113955	0.014025	0.0175889	0.0157478	0.0153701	0.0177817	0.00221079	0.0102268	0.00519885	0.00787633	0.0146956	0.0164513	0.0291257	0.0255351	0.0300278	0.0454304	0.047529	0.0560773	0.0654785	0.0772102	0.0825243	0.0914266	0.0952946	0.0960907	0.104973	0.119324	0.00278947	0.00542389	0.00736508	0.00763109	0.00949087	0.011307	0.0153483	0.0154681	0.017729
hybO	-0.000787991	0.00462338	0.00960233	0.0139735	0.0153104	0.0144348	0.0112514	0.0111562	0.0130025	0.0160824	0.0190893	0.0190336	0.0159524	0.0109212	0.00532344	-0.003822	-0.00662274	-0.0107914	-0.0122032	-0.0124461	-0.0044799	-0.00162394	-0.00529715	-0.00327264	-0.00420206	-0.00679602	0.000500144	0.00397575	0.00473463	0.0127639	0.0179326	0.0274834	0.0385896	0.0437491	0.0523664	0.0538267	0.06294	0.0703955	0.0729496	0.0787362	0.00576661	0.0101925	0.0143335	0.0146952	0.0180917	0.0181351	0.0178341	0.0152644	0.0168797
ompA	-0.000682424	-0.000789961	0.00153742	0.00476164	0.0062535	0.00665323	0.00589414	0.00598269	0.00894553	0.0107264	0.0120034	0.0146465	0.0165013	0.0177298	0.0189045	0.0199011	0.0197484	0.0201116	0.019722	0.0193131	0.00141136	0.0120999	0.0127532	0.0172222	0.0159109	-0.00235582	-0.00125053	0.00465307	0.00774176	-0.00378611	-0.000603172	-0.00874498	-0.00188334	-0.011641	-0.0142315	-0.00792022	-0.0100234	-0.00488848	-0.00651548	-0.000264139	0.000219437	0.000808746	0.00147233	0.0018161	0.0016802	0.00232297	0.00300161	0.00247918	0.00341562
gutM	-0.00709267	-0.00715227	-0.0146135	-0.0155182	-0.00968699	-0.00793141	-0.014953	-0.00587993	0.00169219	0.0072594	0.0176589	0.0153457	0.0191696	0.0185149	0.0205124	0.0268121	0.036529	0.043034	0.0475924	0.0457564	0.0205315	0.0419562	0.0432304	0.0477843	0.0257027	0.0302166	0.0356986	0.03201	0.0218329	0.0266437	0.041692	0.0583333	0.0643106	0.0731152	0.0692985	0.0609563	0.0709241	0.0674759	0.0575898	0.0636887	0.00831876	0.0219334	0.028208	0.0371252	0.0400685	0.0446932	0.0503524	0.0466255	0.045462
mobA	0.00172783	0.00247603	0.00630236	0.0085622	0.00833231	0.0100014	0.0063895	0.00960838	0.00946847	0.0106638	0.0120094	0.0100978	0.00804216	0.00726683	0.00807841	0.00762831	0.00809468	0.00641873	0.00724283	0.00875116	0.0772981	0.232352	0.341312	0.421465	0.48129	0.522623	0.556809	0.582728	0.603671	0.621488	0.640068	0.649589	0.654532	0.661026	0.665411	0.656362	0.656186	0.655604	0.656913	0.657724	0.000495203	0.000467166	0.000394018	-0.000770363	-0.00119708	-0.00179834	-0.00394227	-0.00784352	-0.0111094
chiA	-0.00966067	-0.0218149	-0.0255217	-0.024513	-0.0186902	-0.0179363	-0.0146124	-0.0137163	-0.00157345	0.00231706	0.00261596	-0.000235574	0.00283901	0.00540334	0.0110969	0.0137864	0.0204736	0.0256731	0.0344763	0.0503993	-0.000548575	0.0106117	0.0136066	0.0232814	0.0277079	0.0363578	0.0432304	0.0550747	0.058428	0.0735188	0.0826462	0.093426	0.109411	0.118379	0.126317	0.127959	0.133722	0.136535	0.136451	0.138179	0.00767196	0.0127403	0.0161953	0.0202645	0.0253346	0.0276286	0.0295282	0.0287492	0.0344518
hipB	-4.21e-05	0.00200259	0.00544923	0.00942565	0.0143648	0.0198704	0.0209401	0.0248253	0.026531	0.0282043	0.0311626	0.0339055	0.0322615	0.0299023	0.0267706	0.02359	0.0207969	0.0171376	0.0136781	0.00770411	0.0736925	0.177875	0.297417	0.4134	0.50669	0.573818	0.62669	0.681965	0.731263	0.77559	0.817726	0.846419	0.8721	0.898318	0.924421	0.945449	0.96644	0.983722	0.995981	1.0078	0.00238954	0.00715418	0.0115996	0.0147987	0.0195633	0.0234414	0.0265943	0.0267467	0.0309794
srlR	0.00864742	0.017751	0.0342268	0.0480895	0.0622066	0.0768911	0.0814172	0.0924554	0.100268	0.109415	0.118937	0.122356	0.124549	0.125857	0.123162	0.120513	0.116403	0.107611	0.0994767	0.0907975	-0.00164056	0.00219209	2.68e-05	-0.00177572	-0.00207033	-0.0012832	0.00370714	0.0119504	0.0173327	0.0226847	0.0293605	0.0330601	0.0426284	0.0492555	0.056916	0.0657903	0.073961	0.0810846	0.0870385	0.0910117	-0.00939067	-0.011959	-0.0101645	-0.00502458	-4.06e-05	0.00627342	0.0102107	0.00936411	0.00787521
yoaH	0.000391654	0.00390725	0.00801933	0.0126874	0.0128301	0.013748	0.012226	0.0141577	0.0138237	0.0160744	0.0168249	0.0166617	0.015006	0.0125797	0.01055	0.0112553	0.00904691	0.00755689	0.00846715	0.00702385	0.00630483	0.0152459	0.0129484	0.0210023	0.0185377	0.0192536	0.0270282	0.0260118	0.0293898	0.0301263	0.0319082	0.0360381	0.0412779	0.0425933	0.0440122	0.0452586	0.0469828	0.0520997	0.0536772	0.0684659	0.00509631	0.00732815	0.00990386	0.0113175	0.0140719	0.0152183	0.0158422	0.0148922	0.0153974
yhfX	-0.0156256	-0.0281136	-0.0429849	-0.0694666	-0.0916713	-0.114539	-0.123498	-0.148175	-0.162573	-0.16158	-0.162883	-0.169608	-0.161589	-0.174228	-0.182958	-0.181581	-0.181185	-0.173989	-0.175447	-0.165255	0.0147389	0.0325658	0.0610071	0.0778498	0.0665864	0.062349	0.0700978	0.0763188	0.0811313	0.084795	0.0928255	0.0980041	0.113252	0.129341	0.134985	0.14081	0.152966	0.19454	0.212186	0.216734	0.00853001	0.00481205	0.0048479	0.0026509	0.00324335	0.00368511	0.00808915	2.16e-05	0.00330207
uidC	-0.0495132	-0.0718518	-0.0803196	-0.190051	-0.19056	-0.17618	-0.157446	-0.100963	-0.0928693	-0.115995	-0.117887	-0.0452866	-0.0240207	-0.0429396	-0.0338577	0.0250164	0.00955955	0.0498166	0.0727195	0.0604084	-0.0451789	-0.0284763	-0.0407161	-0.0193284	0.0329971	0.154787	0.570822	0.132291	0.146097	0.231962	0.284977	0.355891	0.387	0.426201	0.470611	0.479486	0.507576	0.510906	0.547593	0.573686	0.109818	0.0213095	0.0424842	0.0593825	0.115745	0.122708	0.16615	0.161838	0.135784
fucR	-0.00138242	-0.00315017	-0.00287537	-0.00321708	-0.00465259	-0.0074468	-0.0171468	-0.0193715	-0.0215265	-0.0238263	-0.0306529	-0.0380167	-0.0441899	-0.0499837	-0.0558822	-0.0618749	-0.0676336	-0.0679708	-0.068976	-0.0713488	0.0076115	0.0429083	0.0826969	0.102713	0.117913	0.151141	0.200836	0.255998	0.344136	0.442236	0.580831	0.708809	0.795213	0.877555	0.987838	1.09856	1.17347	1.25069	1.28789	1.32344	0.00579302	0.0120808	0.0162843	0.0174744	0.0160907	0.0163646	0.0169958	0.0124451	0.0121602
aaeR	0.00219	0.00138259	0.00656853	0.0130531	0.0186279	0.0217532	0.0225253	0.0268599	0.0296611	0.0326738	0.0342219	0.0315713	0.0299616	0.027378	0.0244987	0.0225311	0.0212736	0.018063	0.0156905	0.0147246	-0.00206691	0.0103141	0.0190618	0.0267613	0.0412095	0.0507592	0.05972	0.0737238	0.0811776	0.0877424	0.103451	0.107917	0.120817	0.131237	0.138108	0.142066	0.144658	0.150894	0.151808	0.155145	0.00720881	0.0160536	0.0231382	0.0292143	0.0357805	0.0419987	0.0460782	0.0470214	0.0519977
yhfZ	0.0142209	0.0237537	0.0370627	0.0482787	0.0511566	0.0480735	0.0380497	0.0368267	0.0368124	0.0320251	0.0308988	0.0264122	0.0266854	0.0208703	0.0184063	0.0160086	0.0127052	0.00972937	0.0105646	0.00967436	0.00677186	0.00558549	-4.66e-05	-0.00560119	-0.0086617	-0.0130846	-0.00358928	0.0108595	0.00991991	0.0106623	0.0213683	0.0166782	0.0241393	0.030591	0.0373278	0.0382471	0.0434316	0.0535268	0.067032	0.075105	0.00222772	0.00372381	0.00288217	0.00169949	-7.2e-05	-0.00382943	-0.00518383	-0.0124914	-0.0130794
cld	0.00556467	0.0157364	0.0284557	0.0391899	0.0457185	0.0514917	0.0510093	0.0536325	0.0573742	0.0602168	0.061461	0.0605539	0.0586813	0.0584454	0.0602705	0.0599875	0.0595255	0.0617188	0.0614876	0.0612747	0.014417	0.0220439	0.0163288	0.0134529	0.0201068	0.0122808	0.0204339	0.0238514	0.0248278	0.0246176	0.0268382	0.0181064	0.0191814	0.0257256	0.0235043	0.021602	0.0193538	0.0239442	0.0270293	0.0295446	0.00310967	0.00637787	0.00895071	0.0089895	0.00872118	0.0061677	0.00382973	-0.00210858	-0.00353255
dhaR	0.00145259	0.00529426	0.00745408	0.00895968	0.0117043	0.00941511	0.0046526	0.00518016	0.0065769	0.00784591	0.0102229	0.0109356	0.00846541	0.00272806	-0.00286694	-0.010379	-0.0157745	-0.0213064	-0.0217384	-0.0198303	0.0164768	0.0578109	0.0786518	0.089743	0.0901254	0.0933948	0.0835528	0.0775089	0.0680063	0.0718697	0.0775712	0.0815431	0.0806599	0.0731443	0.0855166	0.0940883	0.0895618	0.0940838	0.0854319	0.0894133	0.00270178	0.00431742	0.00440966	0.00303075	0.00192146	-0.00158237	-0.00566117	-0.012987	-0.0157529
kbaZ	-0.00427708	-0.014749	-0.0135857	-0.0082899	-0.0123599	-0.00877059	-0.00892449	-0.00533832	-0.00286196	0.00248389	0.0102818	0.0155637	0.01925	0.0227112	0.0210301	0.0216992	0.0164408	0.0174036	0.0174546	0.0178968	0.0185256	0.0329564	0.0350609	0.0445082	0.0485147	0.0449159	0.0427398	0.0343787	0.0335301	0.0280831	0.0263103	0.0223137	0.0297315	0.0308009	0.0291917	0.0353174	0.0395787	0.0363432	0.0416418	0.0434002	0.0203118	0.0467012	0.0668623	0.0881019	0.108474	0.125977	0.151248	0.169815	0.178383
yzgL	-7.77e-05	-0.00350045	-0.00707464	0.00290441	0.0048596	0.00963055	0.00979415	0.0204519	0.0321507	0.0400374	0.0427037	0.046834	0.0474938	0.0555592	0.0587459	0.0616584	0.0611203	0.0651103	0.0670613	0.0660572	0.0115813	0.0216699	0.0291557	0.0350995	0.0398585	0.0383812	0.0357792	0.0362081	0.0325705	0.0333741	0.0377246	0.0448518	0.0509077	0.0524522	0.0610876	0.073379	0.0697351	0.08235	0.0957887	0.111992	0.00457875	0.00560271	0.0109649	0.00993775	0.0079362	0.00962184	0.00811909	0.00356605	0.00560971
pbpG	0.00478082	0.0112973	0.0184292	0.0261992	0.0342769	0.0432062	0.0438559	0.0510734	0.0537595	0.0577201	0.0615756	0.0619858	0.0606134	0.0588927	0.054149	0.0496194	0.044717	0.0393779	0.0380722	0.0362405	-0.00180627	-0.00312175	-0.00834638	-0.00688784	-0.0105317	-0.0166801	-0.0144783	-0.0170406	-0.0150326	-0.0105546	-0.00406175	0.000769169	0.00517085	0.0104066	0.0222881	0.0281104	0.0317663	0.0377652	0.0360779	0.0423744	0.00312567	0.00688739	0.0104614	0.0108466	0.0106783	0.0100891	0.00954911	0.00503877	0.00432884
feaB	0.004463	0.00944397	0.0189412	0.0268228	0.0349816	0.0421751	0.0448708	0.0511446	0.0536736	0.054473	0.0551868	0.0557848	0.0559854	0.0550937	0.0549745	0.0545469	0.057117	0.0585683	0.0632343	0.0702639	-0.00132237	-0.000378509	-2.78e-05	-0.00251473	-0.00531846	-0.00777059	0.00178389	0.0138176	0.023469	0.0376093	0.0531701	0.0651125	0.0714006	0.0826787	0.096091	0.104479	0.111972	0.104488	0.115635	0.121031	0.00484014	0.00960231	0.0141495	0.0184212	0.0205975	0.0240235	0.0266904	0.026332	0.0258826
yhaK	0.00300737	0.0077121	0.0149275	0.0230332	0.0297666	0.0326856	0.0325421	0.0338008	0.0310948	0.0306839	0.0307263	0.0273295	0.027011	0.0250314	0.0233433	0.0232424	0.0220879	0.0196855	0.0173211	0.0160724	0.000169297	0.0102636	0.014554	0.0222108	0.0278107	0.02969	0.0302328	0.0338473	0.0343898	0.0409832	0.0676259	0.0727726	0.0687296	0.0671393	0.0595189	0.0487274	0.0527516	0.0425408	0.0573452	0.0692408	-0.00185936	-0.0106036	-0.0180114	-0.024299	-0.0343568	-0.0416139	-0.04797	-0.056426	-0.0592549
yhhW	0.0004226	-0.00480756	-0.00849786	-0.0112776	-0.0103688	-0.0108354	-0.0185931	-0.0174234	-0.0160566	-0.0130621	-0.0101748	-0.00948318	-0.00926559	-0.00813819	-0.00423825	0.00267141	0.00840381	0.0143718	0.0211705	0.0268575	-0.00711792	0.000820082	0.00525109	0.019411	0.0312417	0.038524	0.0423392	0.0397471	0.0419452	0.0523699	0.0601825	0.0652367	0.0788522	0.0886994	0.0997802	0.0992002	0.0993786	0.106868	0.111631	0.1161	0.00814911	0.017706	0.0255028	0.032428	0.0422866	0.0496972	0.0561992	0.0591617	0.0665683
cirA	-0.00010305	0.00751522	0.0210605	0.0339035	0.0449412	0.0568338	0.0647446	0.0746296	0.0804988	0.0813719	0.0758208	0.0648665	0.0551533	0.0450384	0.0358491	0.0267693	0.0190283	0.0114265	0.00711505	0.00230814	-0.0428198	-0.0558675	-0.0716319	-0.0784146	-0.0882729	-0.0943129	-0.0929781	-0.0922125	-0.0880311	-0.0791401	-0.0717656	-0.0608391	-0.0538277	-0.0444521	-0.0376151	-0.0320855	-0.029015	-0.0268899	-0.0222481	-0.0231816	0.00890523	0.0142614	0.0131991	0.00884682	0.00116881	-0.00731265	-0.0157252	-0.0267825	-0.0348345
galR	-3.87e-05	-0.00127454	0.00456627	0.00568491	0.00696296	0.00696333	0.00346959	0.00521883	0.00560679	0.00378719	-0.000131457	-0.00390469	-0.0086316	-0.00798755	-0.0106274	-0.0118895	-0.0112497	-0.0103618	-0.00899435	-0.00507289	-0.00182848	0.00382464	0.00667327	0.0143721	0.0179799	0.0164332	0.0185958	0.0245905	0.0238866	0.0298212	0.0274066	0.0264796	0.0301235	0.039857	0.0427428	0.0372178	0.0358533	0.0410113	0.0453377	0.0416474	-0.0011961	-0.0109494	-0.0124219	-0.0145719	-0.0139323	-0.00048203	0.00591449	0.00192974	0.00104231
yhdH	0.00417693	0.00640964	0.0100314	0.0132668	0.0165708	0.0184334	0.0138994	0.0182292	0.0219828	0.0228144	0.0249299	0.0254148	0.0255904	0.0224626	0.0219567	0.0210105	0.0171452	0.0137198	0.0130528	0.0123397	-0.0010225	0.00951541	0.0171287	0.022605	0.0278612	0.0355106	0.0459544	0.0510336	0.0578995	0.0663443	0.0735006	0.0755009	0.0820684	0.0758223	0.0757662	0.078413	0.0866725	0.0877024	0.0934521	0.0953579	0.00471693	0.0108179	0.0187246	0.0219555	0.0238002	0.0321012	0.0366038	0.0387264	0.0434922
rna	0.000871045	0.00184593	-0.000358548	-0.0024719	-0.000840409	-0.00328049	-0.0115844	-0.0141958	-0.0172883	-0.0186311	-0.022609	-0.0260394	-0.0279599	-0.0305778	-0.0314802	-0.0305884	-0.0299882	-0.0321557	-0.0316944	-0.0288451	-0.0110697	-0.0160561	-0.0229633	-0.00973848	-0.00585502	0.00228833	0.0159753	0.0255934	0.0303545	0.0409013	0.0460455	0.0482818	0.0613402	0.0653806	0.0726805	0.082276	0.0868833	0.0955413	0.10089	0.106203	0.0067635	0.0105579	0.0124381	0.0153956	0.0200637	0.0244049	0.0330374	0.0372304	0.0443594
murA	0.0149728	0.0353701	0.0476869	0.0606524	0.0665465	0.075309	0.0861273	0.107778	0.125449	0.141055	0.154333	0.163709	0.167288	0.180666	0.197956	0.211874	0.234223	0.248255	0.259159	0.280189	-0.00764969	-0.00813979	-0.00999976	-0.00714689	-0.00398167	-0.00488954	-0.0051281	-0.00735916	-0.0128712	-0.0053298	-0.00265385	-0.00299609	0.000914326	0.00658795	0.0137869	0.0179838	0.0209343	0.0228206	0.0256759	0.0263043	0.00761177	0.0183578	0.0256568	0.0323943	0.0472908	0.0563719	0.0644209	0.0633013	0.0552126
bglA	-0.00531625	-0.0128658	-0.0183158	-0.0271416	-0.0302271	-0.0379176	-0.049333	-0.0499343	-0.0491147	-0.0514812	-0.049744	-0.0410136	-0.0320643	-0.0298658	-0.0205259	-0.0160126	-0.016667	-0.0153123	-0.0157361	-0.0157992	-0.0042371	0.00113113	0.00319089	0.010698	0.0217905	0.0289553	0.0327617	0.0374567	0.0387501	0.0505009	0.0629711	0.0651989	0.0728333	0.0817497	0.0852925	0.0865677	0.0917159	0.0924023	0.0934369	0.102422	0.00328752	0.00318318	0.00133931	0.00129706	0.00147511	0.00187467	0.00774943	0.00666141	0.00999364
yhcB	-0.00296122	-0.00418798	-0.00525152	-0.00563274	-0.00565918	-0.00136109	-5.8e-05	0.00611934	0.0111109	0.0182202	0.0243314	0.0298753	0.035673	0.0392297	0.0455662	0.0524979	0.0581751	0.0606272	0.0671248	0.0743015	-0.00164216	0.00391515	0.00790144	0.0131817	0.0145127	0.0119969	0.0131668	0.0149349	0.0162239	0.0188373	0.0212092	0.0225356	0.0251373	0.0210499	0.0210864	0.0185481	0.0173431	0.0156854	0.0165367	0.021955	0.00535422	0.00983241	0.0107318	0.0115235	0.012758	0.0135031	0.0139242	0.00986977	0.00870762
relA	-0.00771143	-0.0162602	-0.0170017	-0.0173062	-0.0194461	-0.0130946	-0.00243063	-0.00519718	-0.00289429	-0.00708197	-0.00165278	0.00250691	0.00252218	0.0153252	0.0104736	0.00374649	0.00492443	0.00217317	0.00338736	0.00612976	-0.00736142	0.0102082	0.0076671	0.00990818	0.0155027	0.0171198	0.0200911	0.0113673	0.00394096	0.0139354	0.0303564	0.0406576	0.0312966	0.0273348	0.0417527	0.0503133	0.057256	0.0763621	0.0842418	0.0881337	0.0015032	0.000970542	-0.00156332	0.00157802	-0.0019229	0.000871542	0.00108061	-0.00116584	0.000212744
tyrP	0.0170634	0.120524	0.268091	0.406593	0.51993	0.600575	0.661638	0.705237	0.725359	0.738378	0.723914	0.687747	0.644124	0.604831	0.568546	0.528943	0.497994	0.478486	0.464304	0.44965	0.0257776	0.0416507	0.0350806	0.0212005	0.00175921	-0.0182028	-0.0285771	-0.0397529	-0.0531511	-0.0635333	-0.0708386	-0.0789619	-0.0820164	-0.0786841	-0.076789	-0.0755117	-0.0646631	-0.0555762	-0.0511693	-0.0428729	0.0123111	0.0204572	0.0221489	0.0239717	0.0249871	0.0283275	0.0353273	0.0359838	0.0418854
nlpA	0.00950865	0.00265649	-0.0129695	-0.0347032	-0.0538809	-0.0689876	-0.0886173	-0.101292	-0.112822	-0.124738	-0.13917	-0.154941	-0.167764	-0.180987	-0.191557	-0.200202	-0.208174	-0.214919	-0.218131	-0.21873	-0.000220635	-0.00131231	-0.00598226	0.000600881	0.00256102	0.0144911	0.0240979	0.0359368	0.0439653	0.0568369	0.0760883	0.0805256	0.0847881	0.0922499	0.108721	0.124993	0.141153	0.136018	0.131139	0.134047	0.00428684	0.00599247	0.00573663	0.00356602	0.00191489	0.000328252	0.00114506	-0.000333125	-0.000130141
stfE	-0.00385319	-0.00388912	-0.00304931	0.00480849	0.0130507	0.0200025	0.0287919	0.0369402	0.0375195	0.0415664	0.0445121	0.0478858	0.0494617	0.0461746	0.0510655	0.0435453	0.044045	0.0381247	0.0448653	0.0451959	0.0152822	0.0423124	0.0554497	0.0695461	0.0826879	0.0866374	0.0949005	0.102589	0.103131	0.118618	0.129963	0.136526	0.139253	0.144273	0.147872	0.143926	0.149092	0.155979	0.161255	0.166577	0.0139658	0.0274037	0.0261103	0.0221411	0.0162632	0.0133872	0.00434104	0.0100062	-0.00909759
uvrC	-0.0079895	-0.00547802	0.000704373	-0.000271104	0.00738239	0.0106287	0.0101746	0.022348	0.0292857	0.0304084	0.0330181	0.0364108	0.0296889	0.0233507	0.0278689	0.0299205	0.0286306	0.0245498	0.0243718	0.0273924	0.0243634	0.0400782	0.0490918	0.0668452	0.0771641	0.0762065	0.086705	0.0689086	0.064344	0.0640671	0.0621364	0.0797548	0.0943587	0.104337	0.110108	0.108603	0.124822	0.140381	0.15102	0.154862	0.000990016	0.00573781	0.00779838	0.00987021	0.0123421	0.0145992	0.0180071	0.0164776	0.0133003
srlA	0.00716763	0.012963	0.0199589	0.0283542	0.0372796	0.0469019	0.0519567	0.0594351	0.0664504	0.0729675	0.0789296	0.0841829	0.0846086	0.0857223	0.0870528	0.0861071	0.0794655	0.0729733	0.0692301	0.064531	0.0135657	0.00385118	-0.0197021	-0.0509095	-0.0898407	-0.116823	-0.131392	-0.141069	-0.193083	-0.190591	-0.188531	-0.225137	-0.234413	-0.17375	-0.136022	-0.127177	-0.146343	-0.149029	-0.0602006	-0.0229854	0.0128428	0.0182002	0.0182566	0.0160757	0.0133449	0.0110633	0.0095941	0.00480955	-0.000104124
blc	0.00386404	0.00494588	0.00819474	0.012812	0.0130094	0.0122128	0.0152354	0.0166519	0.0181138	0.0202602	0.024974	0.0286758	0.0249183	0.0184097	0.0162809	0.0118003	0.00960602	-0.000553663	-0.00336797	-0.00706408	-0.0211641	-0.0134368	0.00638288	0.0339985	0.0528527	0.0612933	0.0752081	0.0891091	0.0965427	0.111658	0.118455	0.118461	0.130773	0.141978	0.155782	0.157068	0.161159	0.162914	0.168383	0.178012	0.0110414	0.0224257	0.0334874	0.0425632	0.0516939	0.0579908	0.0671189	0.0679168	0.0690479
yncI	-0.00452354	-0.0127946	-0.021424	-0.0331156	-0.0432692	-0.0469383	-0.0531854	-0.0586491	-0.0662105	-0.0773782	-0.0892281	-0.107279	-0.131232	-0.149397	-0.164919	-0.179541	-0.171752	-0.170222	-0.173042	-0.182888	0.00419434	0.00642326	0.00181325	-0.00545589	-0.0105841	-0.00665097	-0.00236201	-0.0029436	-0.00360997	0.00182228	0.0068231	0.00929218	0.0106042	0.0103376	0.0103923	0.00780094	0.00330889	0.003722	-0.00641946	-0.0078573	0.00524253	0.010578	0.0139824	0.0158655	0.0228366	0.024726	0.0241501	0.0264332	0.0276539
ihfB	0.00181717	-0.000298668	-0.00208116	-0.00234009	-0.00239517	-0.000453878	-0.00658465	-0.0110143	-0.0146522	-0.0195201	-0.0265595	-0.0360581	-0.0398051	-0.0428641	-0.0441027	-0.0494606	-0.0498793	-0.0486675	-0.0500509	-0.0553421	-4.73e-05	0.0091811	0.0152672	0.0269559	0.0350282	0.0436818	0.0507735	0.0577184	0.0585301	0.0629658	0.0728843	0.0701002	0.0690316	0.0625921	0.0577184	0.0538436	0.0553314	0.0535133	0.0507728	0.0526251	-0.00132752	0.000540876	0.00212552	-0.000744789	-0.00212572	-0.00595494	-0.0138509	-0.0265683	-0.0311085
yahO	-0.0321599	-0.0696889	-0.107957	-0.151008	-0.184787	-0.211097	-0.238536	-0.25629	-0.281086	-0.0657631	-0.0798909	-0.09507	-0.106814	-0.113026	-0.115606	-0.120214	-0.128001	-0.139774	-0.151218	-0.150075	-0.0334556	-0.0685159	-0.0885565	-0.0971071	-0.107455	-0.115522	-0.109727	-0.100348	-0.0900021	-0.0661364	-0.061791	-0.0716231	-0.0694034	-0.0612213	-0.0468419	-0.055051	-0.0557702	-0.0416792	-0.030254	-0.0210342	-0.0564	-0.0972914	-0.102382	-0.0698339	-0.0918703	-0.113417	-0.126422	-0.093193	-0.0746028
ygjN	-0.00385264	0.0270639	0.0360319	0.0367362	0.0408646	0.0791534	0.099904	0.134414	0.144584	0.11967	0.0834415	0.0496071	0.0270092	0.0376757	0.0274084	0.00322232	-0.0228086	0.145668	0.11793	0.136302	1.31955	1.842	2.10045	2.25904	2.35992	2.43942	2.5025	2.53276	2.56629	2.6065	2.63696	2.64248	2.68776	2.7119	2.71261	2.73519	2.75025	2.76553	2.78096	2.80745	0.181268	0.20858	0.338877	0.558775	0.707823	0.794512	0.825525	0.926856	1.01607
ydfZ	-0.00355361	0.00486045	0.014452	0.0210305	0.0299388	0.0389269	0.0424741	0.0478162	0.0489356	0.0527996	0.0542461	0.049818	0.0488959	0.0453913	0.0414734	0.0378972	0.0381881	0.038763	0.0424551	0.0433339	0.0119876	0.0234963	0.0202293	0.016459	0.0110318	0.00507353	0.00982318	0.0120424	0.012613	0.0210006	0.0273932	0.029655	0.0361584	0.0382817	0.0393798	0.0332143	0.0297208	0.028462	0.0373439	0.0433886	0.00201024	0.00276179	0.00182223	0.00048006	-0.000644699	-0.00431484	-0.00665824	-0.0128641	-0.0135948
cynT	0.0161929	-0.00998952	-0.0225796	-0.0365195	-0.0301288	-0.0191425	-0.00868185	-0.0122204	-0.0124362	-0.0108561	0.00349038	-0.0165282	-0.0108165	-0.0228796	-0.0304943	-0.0240038	-0.0249375	-0.0551135	-0.0509893	-0.0527836	0.0281727	0.0746047	0.0972899	0.108038	0.111854	0.0902152	0.077662	0.0634863	0.0568478	0.0692481	0.0800723	0.0712861	0.0785045	0.0820712	0.074416	0.0700013	0.067996	0.0647406	0.0566256	0.0653563	3.66e-05	0.0183715	0.0251935	0.0264793	0.0293266	0.0459226	0.0454958	0.0455835	0.0495845
b1437	-0.00134741	0.00168424	0.0134666	0.0281302	0.0428731	0.0518473	0.0559447	0.0565127	0.0561096	0.0552511	0.0550928	0.0525427	0.048012	0.0399423	0.035783	0.0378801	0.0404362	0.0344567	0.0374754	0.0333353	-0.0118629	-0.00658691	-0.00866164	-0.00277614	0.00702464	0.00618663	0.0184912	0.0316041	0.0437092	0.0590458	0.0763894	0.082398	0.0912571	0.0972637	0.108142	0.109835	0.119041	0.125099	0.129508	0.133496	0.00485234	0.00537649	0.00316415	0.00225152	0.00192851	0.00242981	0.000791673	0.000329286	0.00292524
ygjV	-0.00417278	-0.0061491	-0.00164345	0.00344512	0.00825995	0.0115657	0.00950884	0.00664535	0.00445703	0.0015293	-0.00139545	-0.00824476	-0.0146898	-0.0222673	-0.0297303	-0.0341441	-0.033673	-0.0340121	-0.0340469	-0.0361221	-0.00476795	0.000406672	0.00209268	0.00374186	0.0094225	0.0132386	0.0165889	0.0180138	0.0232514	0.0247596	0.0305947	0.030135	0.0342942	0.0406483	0.0423185	0.0461499	0.0448865	0.0486599	0.0488673	0.0524531	0.00375013	0.00648123	0.00637188	0.00388143	0.000400465	0.00245714	0.00613734	0.00337789	0.00151589
yceP	0.00930442	0.0175187	0.0273818	0.0354276	0.0433326	0.0479748	0.0476058	0.0502368	0.0527209	0.0526843	0.0552103	0.0572013	0.0583052	0.057797	0.0552413	0.0539798	0.0541047	0.0523479	0.0540164	0.0557892	0.00538647	0.0184486	0.0243025	0.0329639	0.0476437	0.0618645	0.070093	0.0801686	0.0853002	0.0976629	0.114112	0.117777	0.122289	0.132229	0.140696	0.138972	0.139697	0.146015	0.153886	0.151812	0.00334056	0.00751143	0.0119183	0.0190338	0.0270195	0.0343822	0.0425781	0.0482649	0.0546003
flgB	-0.00472615	0.000220919	0.00960742	0.0317596	0.0575207	0.0746217	0.0926808	0.099243	0.100487	0.103325	0.105156	0.088415	0.0687331	0.0583215	0.0438167	0.0395591	0.0351935	0.0310344	0.0362883	0.0394134	0.00376329	0.0131921	0.0198099	0.0122399	0.0098931	0.00897642	0.00185392	-0.0105484	-0.00851322	-0.00546187	-0.00524236	-0.00588214	-0.00317533	0.00123204	0.000834792	-0.00468253	-0.0155899	-0.0161537	-0.0130962	-0.0130214	-0.00116705	-0.00637404	-0.01176	-0.0225221	-0.0308366	-0.0309294	-0.0371869	-0.0383419	-0.0421349
yncA	-0.00839391	-0.0192679	-0.0257027	-0.0325726	-0.034728	-0.0319414	-0.0299819	-0.0250576	-0.0240114	-0.0211154	-0.0166722	-0.0108365	-0.00323384	0.00362445	0.0103517	0.0157242	0.0225203	0.0261615	0.030974	0.0374109	0.00771991	0.0276532	0.0400887	0.0584154	0.0764225	0.0867022	0.0856468	0.0912062	0.0961929	0.109667	0.116857	0.121223	0.135409	0.14036	0.154218	0.161574	0.169259	0.186909	0.19757	0.212209	0.00338351	0.00639351	0.00798134	0.00819792	0.00689343	0.00709471	0.00754796	0.00531613	0.00429589
yhaM	0.00265324	-0.00201992	0.00148811	0.00539892	0.00962223	0.0152555	0.0172846	0.023487	0.0267253	0.029549	0.029044	0.0301622	0.0272258	0.0230575	0.0210092	0.0193233	0.0191875	0.0117688	0.00525817	0.00477185	-0.00305443	0.00562599	0.0117853	0.0121563	0.00777075	0.00420023	0.00171602	-0.000246633	0.000462655	0.00228666	0.00606647	0.00946669	0.0154174	0.0218468	0.0294727	0.0257783	0.0300161	0.0360279	0.0436484	0.0488098	0.00215607	0.00632042	0.00576129	0.00445453	0.00386794	0.00459211	0.00588586	-0.000352174	0.00443587
pspF	0.00731173	0.0245098	0.0417265	0.0575625	0.0688752	0.0766375	0.0753195	0.0756043	0.0711873	0.0654045	0.0631398	0.0618624	0.0575738	0.0529799	0.0525014	0.0466706	0.0426659	0.0372684	0.0333158	0.0308174	0.0106565	0.0236205	0.025562	0.0298574	0.0269426	0.0248052	0.0273762	0.0280116	0.0260816	0.0288994	0.0371987	0.041632	0.0431409	0.0468703	0.0487226	0.0463876	0.0521207	0.0579882	0.0627284	0.0663049	0.00547181	0.0105498	0.013813	0.0135525	0.0117244	0.00675598	0.000921272	-0.00691404	-0.0139394
htpG	0.0102579	0.0207421	0.0364836	0.0470423	0.045908	0.0415542	0.0261135	0.0188526	0.0131814	0.00566568	-0.00489048	-0.0171848	-0.030233	-0.042161	-0.0511477	-0.0589206	-0.063495	-0.0688158	-0.0698101	-0.0708144	0.0195116	0.0400979	0.0417873	0.0394748	0.0319241	0.0221544	0.0046623	-0.00706959	-0.0237327	-0.0320016	-0.0324933	-0.0366181	-0.0399974	-0.0461635	-0.0492682	-0.0568088	-0.0599264	-0.0632623	-0.0649037	-0.0639565	0.00961666	0.0203837	0.0240793	0.0253625	0.0276696	0.0279601	0.0266049	0.0219032	0.0202979
lsrR	-0.00250313	-0.0193379	-0.0344101	-0.0402004	-0.0466982	-0.0578229	-0.0649309	-0.0757617	-0.0787086	-0.0780227	-0.0775664	-0.0852856	-0.0932314	-0.0928475	-0.0926435	-0.0839948	-0.0746196	-0.0600505	-0.0516341	-0.0449738	-0.151418	-0.117992	-0.0403394	0.741923	1.58175	1.66805	1.55354	1.58946	2.23548	2.4073	2.59775	2.89403	3.19572	3.42142	3.60969	3.40242	3.49614	3.68064	3.78083	3.85369	0.00293945	0.00696883	0.00737161	0.00887297	0.0110738	0.015814	0.0206612	0.0212922	0.0245069
yhbC	-0.00702816	-0.00934156	-0.00817028	-0.00849581	-0.0207378	-0.0259333	-0.0296467	-0.0293366	-0.0348103	-0.0370994	-0.03917	-0.045656	-0.0521937	-0.0574071	-0.0630157	-0.0611533	-0.0582097	-0.0536349	-0.0475418	-0.0404537	0.0229323	0.0360228	0.0388036	0.0413181	0.0414667	0.0292537	0.0189412	0.0155645	0.00150348	-0.00169768	-0.00220152	-0.00718081	-0.0136072	-0.0144013	-0.0166634	-0.0215919	-0.0256874	-0.0312137	-0.0342889	-0.0304182	0.00749824	0.0142278	0.0163784	0.0182181	0.0199788	0.0212711	0.0222908	0.0225145	0.0267478
ycfS	0.00765902	0.00945603	0.0162977	0.0262701	0.0315821	0.0330839	0.0327209	0.0303773	0.0245018	0.0218325	0.0203518	0.0102709	0.00202091	-0.0106359	-0.0204854	-0.0305027	-0.0421526	-0.0521631	-0.055713	-0.0591143	-0.00344788	-0.00912276	-0.033353	-0.0475745	-0.0388498	-0.0420524	-0.0474608	-0.0541045	-0.0453581	-0.0358729	-0.0327055	-0.0310502	-0.0295073	-0.0196675	-0.0125579	-0.0171136	-0.015975	-0.0139486	-0.0183455	-0.0168839	-0.000872257	0.000350934	0.00134763	-0.000331904	-0.00505387	-0.00571183	-0.00582457	-0.0100149	-0.0093614
yjjY	0.00157435	0.0037365	0.00500443	0.00506728	0.00172695	0.000609384	-0.00044991	-9.68e-05	-0.000453065	0.00338675	0.00480098	0.00849826	0.00743504	0.00588761	0.00499753	0.00434752	0.00523213	0.0056078	0.00778646	0.00992158	-0.01965	-0.0193734	-0.00253651	0.0121709	0.0357253	0.048472	0.0597054	0.0639933	0.0683175	0.0778767	0.0941236	0.0975011	0.104395	0.104547	0.115405	0.118745	0.124033	0.129465	0.133085	0.136742	0.00458965	0.00878605	0.0122954	0.0140757	0.0151632	0.0183028	0.0198766	0.0190723	0.0210369
b0259	-0.00151849	-0.00413707	-0.00949454	-0.0174521	-0.0188791	-0.0178267	-0.0228609	-0.0210718	-0.0227138	-0.0232995	-0.0244387	-0.0237265	-0.0273198	-0.0321967	-0.0325579	-0.0369082	-0.0384556	-0.042896	-0.0424804	-0.0393564	0.0195086	0.0382734	0.0447658	0.0442981	0.0434089	0.0382766	0.030158	0.0329508	0.0298021	0.0311033	0.0276832	0.020792	0.02639	0.0244569	0.0204143	0.0218036	0.0219152	0.0138181	0.0112236	0.0154983	0.00118588	0.00420857	0.00241418	0.00214762	0.00397413	0.00168143	-0.00196939	-0.00450338	-0.00776709
yraQ	-3.05e-05	-0.00393227	-0.006833	-0.00838119	-0.0070867	-0.00642757	-0.00910053	-0.00775889	-0.00371107	-0.000986046	0.00293814	0.00421458	0.00662704	0.0089864	0.010641	0.0107759	0.0116488	0.0112368	0.0146493	0.0176252	0.0218316	0.0370246	0.0196616	0.0141175	0.0124248	-0.00114126	-0.0141217	-0.022585	-0.0402205	-0.0467538	-0.0396678	-0.0413994	-0.0344097	-0.0343922	-0.027463	-0.0186144	-0.0187339	-0.0220142	-0.0221228	-0.0469303	-6.85e-05	-0.000984416	-7.75e-05	-0.00046798	-0.00106301	-0.00262717	-0.00408705	-0.00710214	-0.00776119
ycfD	-0.00121566	-0.0047085	-0.0116327	-0.0186099	-0.0266892	-0.0325188	-0.0424673	-0.0464827	-0.0509832	-0.0563998	-0.0598483	-0.061895	-0.0649394	-0.0660911	-0.0699541	-0.0763694	-0.0829737	-0.0901952	-0.0913817	-0.0904822	-0.0036161	0.00508168	0.0130677	0.0266273	0.039064	0.0502959	0.0626128	0.0711671	0.0799573	0.0922112	0.103141	0.111102	0.115675	0.122118	0.129075	0.128461	0.132515	0.133042	0.137022	0.137979	0.00190423	0.00489358	0.00779021	0.0103206	0.0134574	0.0165659	0.0195983	0.0195593	0.023277
cynR	8.27e-06	-0.000583232	-0.00178924	-0.00377688	-0.00127796	-0.000622703	-0.00601019	-0.00677655	-0.00696236	-0.00427328	-0.00455798	-0.0091242	-0.0130454	-0.015239	-0.0183494	-0.0226359	-0.0297652	-0.0376626	-0.0451838	-0.0424478	0.0108609	0.0216869	0.0208342	0.0165423	0.0171246	0.0126813	0.0105382	0.00645738	0.00432187	0.0053903	0.00660747	0.0101015	0.00663865	0.0101676	0.014226	0.0123928	0.0125883	0.0120284	0.0152556	0.0178515	0.00605046	0.0100386	0.011761	0.00985908	0.0110172	0.0129396	0.0122987	0.0120364	0.0146198
nagB	-0.00258115	5.1e-05	0.00487809	0.0143944	0.0259795	0.0357425	0.04115	0.0540947	0.0635123	0.0740875	0.0865961	0.0929501	0.0926798	0.0897326	0.0875984	0.0847919	0.0792125	0.0754566	0.073553	0.0686357	0.00320208	0.0175774	0.0259243	0.0377753	0.0512355	0.060827	0.0734143	0.0857318	0.0923117	0.10298	0.112576	0.119528	0.131411	0.142761	0.146472	0.148219	0.150283	0.152056	0.154564	0.157949	-0.000186186	0.0017823	0.00132299	-0.00139266	0.00347518	0.00840717	0.0137736	0.0150213	0.0207513
psd	0.00337545	0.0091273	0.0176094	0.0234966	0.0301792	0.0344975	0.0340499	0.0365114	0.0359678	0.0346128	0.0294542	0.0228931	0.0163139	0.00520639	-0.00276456	-0.00804151	-0.0107574	-0.0159566	-0.0199834	-0.0222508	0.00716277	0.0179054	0.015785	0.0169233	0.0125185	0.0112347	0.0141138	0.016283	0.0160186	0.0158805	0.0244015	0.0310632	0.0277169	0.0315325	0.0378265	0.0280898	0.0284478	0.0387049	0.0460448	0.0539427	0.00392716	0.00712313	0.00869754	0.00635905	0.00404861	0.00121842	0.00157217	-0.000409983	0.000757839
ycgX	0.0126271	0.0289008	0.0490716	0.0670067	0.0756211	0.0773318	0.0731161	0.0653147	0.0584163	0.0520819	0.0429675	0.0352541	0.0276932	0.0187414	0.0118801	0.00481191	0.000794807	-0.00299023	-0.00504177	-0.00759285	0.0192997	0.0370772	0.0373383	0.0352612	0.0247162	-0.00249962	-0.00629864	-0.0080803	-0.0127906	0.00142846	0.00261461	0.00725668	0.00804603	0.00677312	0.0174782	0.0169617	0.00559419	0.0175522	0.0216907	0.0346751	0.00102055	0.00316414	0.00618482	0.00509338	0.00429922	0.000809085	-0.00694503	-0.014875	-0.0209685
ydfV	0.00868862	0.0155674	0.0283901	0.0374456	0.0449924	0.0469063	0.0462364	0.0463567	0.0507981	0.052661	0.0633606	0.0721022	0.0761471	0.0846866	0.0842366	0.0845738	0.0895799	0.0916872	0.0916008	0.0926243	0.00589859	0.0195249	0.0313963	0.0462975	0.0475635	0.0522169	0.0600875	0.0649258	0.0706601	0.0771679	0.0872974	0.0941018	0.0978277	0.0918526	0.0996131	0.0900762	0.102648	0.110292	0.121897	0.129911	0.00344248	0.00250686	0.00241814	-0.000746718	-0.000392641	0.001474	-0.0020618	-0.00560266	-0.00456181
yoaE	0.0114271	0.0225709	0.0246535	0.127981	0.178834	0.179638	0.219196	0.233599	0.359626	0.520885	0.614897	0.751411	0.715311	0.958986	1.07526	1.03983	-0.0344175	-0.0473726	-0.0391845	-0.0596992	0.000543167	-0.0168568	-0.0570776	-0.0803588	-0.0753127	-0.0876793	-0.125954	-0.17741	-0.217769	-0.177458	-0.167333	-0.192921	-0.184057	-0.153755	-0.169465	-0.160292	-0.160566	-0.174023	-0.188891	-0.174257	0.242669	0.0853905	-0.00935006	0.106509	0.14828	0.219415	0.275982	0.313938	0.387084
yhbX	0.00553187	0.0125317	0.0198383	0.0295788	0.0394293	0.0470009	0.0474593	0.0508478	0.051161	0.0518278	0.0530403	0.0541786	0.0495897	0.0451598	0.0401969	0.0349111	0.0309948	0.0267301	0.0262536	0.02866	-0.008612	-0.00987987	-0.00199278	0.00831834	0.0146059	0.023894	0.0362376	0.0442746	0.0542795	0.0714458	0.0892305	0.0940332	0.104178	0.114986	0.11996	0.132383	0.140665	0.15431	0.161497	0.16543	0.00197743	0.00577667	0.00985124	0.0139555	0.0171096	0.0202795	0.0238183	0.0219744	0.0220785
b1240	-0.00168067	0.00111999	0.00489871	0.00694713	0.0182443	0.0283562	0.0442854	0.0599953	0.0743857	0.0813076	0.0818744	0.0807251	0.0787976	0.0746693	0.0789817	0.0839697	0.0851178	0.0834998	0.0893441	0.0917917	-0.0111003	-0.00619827	0.00464851	0.02919	0.0579671	0.0848887	0.112653	0.136807	0.157516	0.180756	0.199481	0.212496	0.224466	0.230861	0.245041	0.262666	0.274744	0.280095	0.28522	0.299243	0.00108263	0.00252633	0.00125628	0.00238133	0.0016717	0.00180934	0.0024926	-0.0017361	0.00165396
ybiA	-0.0164026	-0.0182718	-0.0104668	-0.00930859	-0.0100925	-0.00898974	-0.00787347	0.00187728	0.0151122	0.0199932	0.0258196	0.0358151	0.0446467	0.0509417	0.054806	0.0554448	0.0683443	0.0723717	0.0718672	0.0749644	0.00716713	0.0129618	0.0134182	0.0154664	0.0180132	0.0245517	0.0330203	0.0431532	0.0571486	0.0690874	0.0700001	0.0536392	0.0645244	0.0794548	0.0659402	0.0609715	0.0732888	0.0799077	0.0807562	0.0854581	0.00141448	0.00628513	0.00535779	0.00222234	-0.000161727	-0.0042185	-0.00765291	-0.0166124	-0.0194937
yecH	0.00373713	0.00775462	0.0118307	0.0147949	0.0185305	0.022962	0.0233576	0.0292826	0.0335617	0.0397877	0.0457613	0.0525011	0.0543374	0.050103	0.0446399	0.0402476	0.0374631	0.0343947	0.0344019	0.0330655	-0.00167177	0.00507096	0.00042892	0.00489387	0.0104623	0.0210946	0.0277141	0.036955	0.0342016	0.0374224	0.0377916	0.0424877	0.0470941	0.0551598	0.065032	0.0704843	0.0762434	0.0825485	0.0849914	0.0870159	0.00197743	0.00460145	0.00608083	0.00853017	0.0101196	0.0125904	0.0142664	0.0121583	0.0150441
ygeI	0.00390576	0.00229322	0.00378166	0.00516398	0.00617237	0.00719761	0.00711591	0.0116056	0.0162597	0.0187651	0.024224	0.0289353	0.0315975	0.0361912	0.0407546	0.0463208	0.0503998	0.0487419	0.0499662	0.0500677	-0.00739955	-0.0144509	-0.0200851	-0.0157626	-0.0142055	-0.0128068	-0.00720398	0.00735115	0.0105094	0.0286774	0.0461533	0.0542201	0.0719629	0.0883476	0.109504	0.11801	0.122648	0.129501	0.130167	0.13592	0.00910614	0.0162844	0.0237833	0.0285893	0.0324729	0.0350238	0.0379937	0.0397008	0.044978
yciA	0.00308646	0.0117885	0.0225277	0.0264834	0.0249276	0.0222682	0.0115104	0.00684818	-0.00115725	-0.00916476	-0.0186887	-0.0312891	-0.0421257	-0.0516903	-0.0589486	-0.066017	-0.0720255	-0.0774684	-0.0802417	-0.0833279	0.00714056	0.0173806	0.0158858	0.00912631	0.00442681	-0.00547203	-0.00480586	-0.00517619	-0.00858722	-0.00410382	0.000800028	0.00193209	0.00748724	0.0089461	0.0167015	0.0126345	0.0166659	0.0186388	0.0212456	0.0244808	0.00356954	0.00587464	0.00284927	-0.000565883	-0.00426229	-0.00690178	-0.0107289	-0.0149449	-0.0158285
astC	0.0031976	0.00330989	0.0043292	0.00321704	0.00661534	0.00656981	-0.000705155	-0.00166338	-0.00402048	-0.00596173	-0.00591433	-0.00610168	-0.010677	-0.0118052	-0.0130558	-0.0179396	-0.018659	-0.0177937	-0.018706	-0.0149539	-0.00390864	0.00923649	0.0169755	0.0331056	0.0468552	0.0544622	0.0673625	0.0708937	0.0771136	0.0881021	0.0982235	0.104077	0.110973	0.115669	0.114501	0.116778	0.111725	0.113343	0.121137	0.125486	0.00352158	0.0051399	0.0127258	0.0218549	0.028118	0.034324	0.0392006	0.0439666	0.0528859
yahN	6.05e-05	0.00224504	0.00265033	0.00390626	0.00384361	-0.000332516	-0.00524838	-0.0078936	-0.00406049	0.000228312	0.00177828	0.00391265	6.79e-05	-0.00303458	-0.00676928	-0.0053058	-0.0155734	-0.0200048	-0.0215258	-0.0216744	-0.0115309	-0.00325963	-0.00470025	0.00314884	0.010202	0.0219198	0.0387995	0.0405837	0.0443981	0.0545141	0.0764742	0.0860242	0.099687	0.105439	0.116847	0.126921	0.12662	0.133453	0.131948	0.145674	-0.00201036	0.00557054	0.0188679	0.0299822	0.0445989	0.0533773	0.0645034	0.0675026	0.0683809
idi	0.0233057	0.0386821	0.0525568	0.0647231	0.0766929	0.0856089	0.0906356	0.101838	0.110796	0.113948	0.117602	0.117527	0.114107	0.113727	0.114389	0.114983	0.110995	0.108211	0.109411	0.112405	-0.00244959	0.0101136	0.0261436	0.0353303	0.0547684	0.068327	0.0841448	0.100384	0.117364	0.127579	0.145198	0.153371	0.1599	0.16494	0.179657	0.191943	0.199821	0.200498	0.205307	0.21106	-0.00395564	-0.00653907	-0.00720566	-0.00435871	3.52e-06	0.00411532	0.00746411	0.00822489	0.0144272
ybjQ	0.00792565	0.0156088	0.0236594	0.0329804	0.0387452	0.0432743	0.0469167	0.0531377	0.0571871	0.0604932	0.0671419	0.075381	0.0779763	0.0775344	0.074335	0.071881	0.0681176	0.0630459	0.0598575	0.0580807	0.000875212	0.0156774	0.0219771	0.0328373	0.0392828	0.0414869	0.0487137	0.0557221	0.0485648	0.0576311	0.0701672	0.0782919	0.0863466	0.0956647	0.0940706	0.0892865	0.0931453	0.0959747	0.100214	0.106448	0.000237581	0.00054605	0.0025677	0.00297674	0.0047227	0.00753718	0.00959855	0.00790333	0.00955713
ydjA	-0.00247934	-0.00755753	-0.0109084	-0.0130017	-0.0123928	-0.00942869	-0.0134599	-0.00902043	-0.00469719	-0.00264071	-0.00177523	-0.000940115	0.0013694	0.00171898	0.000382197	0.00141351	0.00093076	0.000184853	0.00359599	0.00878052	0.00605904	0.0140034	0.0180069	0.0293778	0.0397766	0.0476907	0.0576857	0.0656787	0.0698633	0.0770087	0.0763398	0.0699664	0.0786524	0.0825074	0.0841757	0.0824862	0.0879411	0.0917007	0.0857242	0.0813504	0.0025319	0.00347645	0.00388575	0.00285497	0.00352239	0.00330924	0.00299395	0.000790909	2.97e-05
ygaQ	0.000842436	0.00367815	0.00469067	0.00783678	0.00762587	0.0153797	0.0112178	0.0150348	0.0177326	0.0236903	0.0307077	0.0356996	0.0378121	0.0377606	0.0395793	0.0428915	0.0474785	0.0507485	0.0554492	0.0612202	0.00307874	0.00966535	0.0144646	0.0228746	0.0211848	0.0193463	0.0284338	0.0359759	0.043424	0.0467355	0.0552448	0.0604115	0.0677986	0.072785	0.0760138	0.0752631	0.0823335	0.0863577	0.082456	0.0827694	0.00427875	0.00694787	0.00995135	0.0135225	0.0186771	0.0273091	0.0319999	0.0330387	0.0384568
ydfA	0.0141798	0.0287593	0.0396932	0.0513908	0.0596773	0.0651123	0.0653461	0.0553129	0.0391071	0.0250906	0.0124537	0.0116389	0.00189633	-0.0122879	-0.0257284	-0.040873	-0.0531802	-0.0610774	-0.0626796	-0.0630841	0.000727821	0.00730492	0.0139723	0.0292578	0.0449098	0.0624934	0.0915836	0.108177	0.124408	0.140012	0.159717	0.157565	0.154541	0.152058	0.150618	0.135671	0.127894	0.122572	0.118826	0.117638	0.0050952	0.0108917	0.0163194	0.0198161	0.0227214	0.0248249	0.0259758	0.0236346	0.0277496
fhuC	-0.00817162	-0.0216372	-0.0216422	-0.0216872	-0.0227572	-0.0138847	-0.0179971	-0.0195518	-0.0199856	-0.0149895	-0.0030322	-0.00380823	-0.00277227	-0.0046939	-0.00921509	-0.00427842	0.00364622	0.0077423	0.0095698	0.00491169	0.000138949	-0.0239475	-0.0675469	-0.0987988	-0.12646	-0.149873	-0.159255	-0.153463	-0.154043	-0.153135	-0.129398	-0.110191	-0.0906316	-0.0864811	-0.0996485	-0.0992841	-0.1013	-0.0964616	-0.101672	-0.10285	0.0135146	0.0175572	0.0125559	0.00937319	0.00576981	0.00282575	0.00265244	-0.000888736	0.00173743
yebG	0.00166831	0.000893532	0.00179271	0.00168174	0.00216912	0.00254525	-0.00511796	-0.00360613	-0.00239052	-0.00117268	0.0022055	0.00480336	0.00673357	0.0088743	0.010922	0.0144026	0.0174565	0.0213752	0.0277306	0.033053	-0.00443708	0.00178617	0.000407556	0.0021508	0.00621245	0.00330254	-0.00301454	-0.00293964	0.000928298	0.0120768	0.0203207	0.0285023	0.0353142	0.0433796	0.0512998	0.0516495	0.0562077	0.0608015	0.0644953	0.0694862	0.00501578	0.00911136	0.0146056	0.0168807	0.0171999	0.0157972	0.0151703	0.0107907	0.0105615
ygaV	0.00359035	0.00596218	0.00852508	0.0111639	0.0101718	0.011218	0.0074573	0.0108068	0.0109275	0.00904936	0.0081315	0.00499021	-0.000456216	-0.0078241	-0.0157916	-0.0254991	-0.0353014	-0.0451286	-0.0525383	-0.0589063	-0.00634191	-0.00232806	-0.0062029	-0.00523439	0.00208245	-0.00205215	0.00258632	0.00947189	0.0166227	0.0277385	0.0370261	0.0484953	0.0570789	0.0617076	0.0747886	0.075161	0.0834458	0.0999245	0.100965	0.0970045	0.0164966	0.0378604	0.0585925	0.0743378	0.0858174	0.0988074	0.111073	0.118393	0.128823
creB	0.0182069	0.033257	0.0496083	0.0634868	0.0765473	0.0832011	0.0812139	0.0845534	0.0909083	0.092794	0.0920555	0.0810218	0.0699108	0.0566513	0.047706	0.0361937	0.0263507	0.0198729	0.0135554	0.00881181	-0.00316322	-0.00108819	0.00585784	0.0126083	0.0196994	0.0196822	0.0268508	0.0305419	0.0237232	0.0271257	0.0320152	0.0324702	0.0422344	0.0538997	0.0622485	0.0720562	0.0665487	0.0663496	0.0644752	0.0682703	0.00799316	0.018276	0.0282008	0.0378254	0.048152	0.0573093	0.0660741	0.0753281	0.0856406
oppB	-0.00149231	-0.00237501	-0.00572147	-0.00578477	-0.00209635	-0.000637736	-0.00166236	0.00210918	0.00551738	0.00900348	0.0131485	0.0243268	0.026736	0.0262679	0.0231169	0.0200874	0.0211691	0.0163681	0.0156325	0.0106284	0.00470061	0.0222912	0.0275956	0.0354991	0.0511707	0.0612573	0.0794274	0.0937185	0.0991551	0.111123	0.119489	0.119678	0.127921	0.136347	0.14427	0.144865	0.145242	0.147525	0.150025	0.149525	-0.000357063	-0.000471187	-0.0020448	-0.00491143	-0.00698571	-0.0102699	-0.0130815	-0.0174117	-0.0169627
yfiE	-0.00309031	-0.00552932	-0.00156958	0.00238726	0.00995289	0.0148312	0.013873	0.0206918	0.0246967	0.0255885	0.0253262	0.0238961	0.0190127	0.0109555	0.00573116	0.00297352	0.00133069	-0.00258905	-0.00348771	-0.00319911	0.0167491	0.0344195	0.0461778	0.0415089	0.0440854	0.0654657	0.0678884	0.0664525	0.0537646	0.0661683	0.0772514	0.0975983	0.101894	0.0853275	0.0875947	0.0786897	0.0923066	0.118284	0.110285	0.106639	0.00435028	0.00977364	0.0113121	0.0118744	0.011929	0.0105815	0.009111	0.00632818	0.00782346
yqcE	0.0022674	-0.00138893	0.00121893	0.000301485	-0.00374129	-0.00425176	-0.0115087	-0.0074154	-0.00486724	0.000929234	0.00646487	0.0149004	0.0214605	0.0304484	0.0392023	0.0441634	0.0506356	0.0514624	0.0561824	0.0598621	0.0137131	0.0184414	0.0197261	0.0165016	0.0114638	0.00616062	0.00224178	-0.00200812	-0.00964763	-0.0121445	-0.00667961	-0.00738731	-0.00520609	-0.00751588	-0.000890992	0.00168496	-0.00466643	-0.00238805	0.000716345	0.00293689	0.00497588	0.00582082	0.00613367	-0.00217944	-0.00495926	-0.00501906	-0.00488379	-0.0043047	-0.00174617
yeaS	-0.00417397	0.000351841	0.00975581	0.0170794	0.0207309	0.021129	0.0135776	0.0126946	0.00860458	0.00320278	-0.00545368	-0.0171268	-0.0278746	-0.0344764	-0.0395914	-0.0433335	-0.0443023	-0.0428402	-0.0437098	-0.0439225	-0.0215719	-0.0346632	-0.0446576	-0.0467345	-0.0448228	-0.0492704	-0.0497619	-0.04762	-0.0451463	-0.0407054	-0.034913	-0.0268995	-0.0142792	-0.00809976	0.00225248	0.00837282	0.0133654	0.0153275	0.0196005	0.0216446	0.0025252	0.00561002	0.0106619	0.0159762	0.0213616	0.0239191	0.0231235	0.0158702	0.0103911
ydeA	0.00285782	0.00706181	0.0103365	0.0132724	0.0157022	0.0174032	0.0121969	0.0127959	0.0144133	0.0162397	0.0172501	0.0162229	0.0139946	0.0124083	0.0115369	0.0117965	0.0139562	0.0119727	0.0129745	0.00961915	0.00896319	0.0136083	0.0120423	0.0131671	0.0128121	0.0111971	0.00841478	0.00466513	-0.000961418	-0.00223439	-0.000867912	-0.00400659	0.00194532	-0.00177502	0.00187134	0.00472123	0.0015392	0.00308277	0.00614199	0.00863731	0.0430637	0.0847183	0.119897	0.156529	0.18582	0.192332	0.180483	0.161647	0.151247
ygbA	0.0633061	0.140106	0.155387	0.176497	0.164277	0.174296	0.198413	0.289921	0.301905	0.28508	0.330642	0.407875	0.433426	0.469474	0.485788	0.528127	0.566798	0.56773	0.564933	0.595133	0.0454011	0.246345	-0.0036855	0.0635636	0.117193	0.143704	0.183068	0.210001	0.219514	0.243835	0.270604	0.271114	0.273258	0.274856	0.285467	0.271537	0.297509	0.304973	0.324238	0.327875	0.0013472	0.00755	0.0106883	0.00967641	0.0101995	0.0122225	0.0103289	0.00394387	0.00436322
csdA	0.00344955	0.00869453	0.0167394	0.0217074	0.0228687	0.0262588	0.0252933	0.0274509	0.0270894	0.0291738	0.0300332	0.0310276	0.0325919	0.0316506	0.0331429	0.0344816	0.0367791	0.0389022	0.0437384	0.0482892	-0.00121995	-0.00105975	-0.00216027	0.00268718	0.00605721	0.00905967	0.0179677	0.0263262	0.0268601	0.0345547	0.0374617	0.0461168	0.0564587	0.0538623	0.0612109	0.0634046	0.0711456	0.0817664	0.0809679	0.0856411	0.00669543	0.00983592	0.010955	0.0039182	-0.00383718	-0.0105714	-0.0146486	-0.0186218	-0.0205902
yeaZ	0.00551341	0.01077	0.0147962	0.0191921	0.0229559	0.0176134	0.0093879	0.00735952	0.00790102	0.00637859	0.00268942	-0.00324612	-0.00701168	-0.0096766	-0.0105349	-0.0129594	-0.0144353	-0.0189101	-0.0219666	-0.0259448	-0.00330342	-0.00232021	-0.000150929	0.00162374	0.00113029	0.000546687	0.00713314	0.00444198	0.00917642	0.0181097	0.0256128	0.0339336	0.0394539	0.0477667	0.0425617	0.0442225	0.048848	0.0511102	0.0558551	0.0618316	0.00447589	0.00733236	0.00657649	0.00381937	-0.000818759	-0.00524423	-0.00936496	-0.0162765	-0.0170162
yhdX	-0.00777518	-0.0157094	-0.0118827	-0.00638963	-0.00502327	-0.0105351	-0.0215705	-0.0314341	-0.0269308	-0.0144483	-0.005382	0.0080149	0.0190559	0.0288607	0.0383828	0.0503414	0.0598801	0.0706899	0.0758209	0.0838258	-0.00327848	0.00227247	0.0194553	0.0419301	0.053005	0.065648	0.074522	0.0874343	0.0939037	0.103503	0.114072	0.118131	0.124174	0.134195	0.142023	0.14606	0.14682	0.15125	0.155575	0.159597	-0.00170212	0.00208279	0.00121942	0.00271473	0.00245755	0.0017573	-0.00351773	-0.0126398	-0.018764
nudH	-0.00224631	-0.00485557	-0.00957621	-0.0177111	-0.0250471	-0.0316099	-0.0427909	-0.0476414	-0.0535114	-0.0609269	-0.0693238	-0.0781997	-0.0858142	-0.0942839	-0.102	-0.110769	-0.11748	-0.126068	-0.132993	-0.140247	0.0132184	0.0274476	0.0284081	0.0248886	0.0217523	0.0203889	0.0179497	0.0218904	0.0207487	0.0259268	0.0327445	0.0345	0.0382958	0.0456268	0.05744	0.0635986	0.0699039	0.0684851	0.0719688	0.0653668	0.00359878	0.00741552	0.0103999	0.0130071	0.0134224	0.0104303	0.00746439	0.000967072	-0.0032487
ygeF	0.00895064	0.00966257	0.0166244	0.0250587	0.0385698	0.0472587	0.049871	0.0605928	0.0747482	0.0858591	0.0982249	0.112553	0.126225	0.133758	0.143364	0.151732	0.16132	0.169033	0.178425	0.190484	-0.00796048	-0.0119202	-0.012104	-0.00312575	0.00487454	0.00798952	0.0112276	0.0149875	0.0190401	0.025113	0.0310703	0.0307123	0.0399385	0.0466741	0.0580946	0.073875	0.0803921	0.0861718	0.0932426	0.0924799	0.00115477	0.000915611	0.00281668	-0.000473649	-0.00271576	-0.00444593	-0.0101378	-0.021125	-0.0265928
recE	0.00238027	-0.00480632	0.00851437	0.0197763	0.030289	0.0427169	0.0397569	0.0374195	0.0373553	0.0438307	0.0565044	0.0622327	0.0626051	0.0648616	0.067674	0.0763721	0.0704834	0.0753869	0.0861618	0.0879753	0.0182496	0.0411471	0.0504932	0.0587681	0.0653775	0.0687944	0.0673201	0.0751144	0.0646432	0.0596008	0.055865	0.0565744	0.0563856	0.0549456	0.0565507	0.0491706	0.0469953	0.046615	0.0414973	0.0448026	0.00315513	-0.00396924	0.00568585	-0.00377651	0.00207637	0.0053121	0.0150726	0.022635	0.0247486
nanA	0.00432834	0.00253046	0.0105334	0.0173077	0.0288039	0.038601	0.0455079	0.0504643	0.0539583	0.0563245	0.0578686	0.0589211	0.0592423	0.0564806	0.0550325	0.0545996	0.0514417	0.0504315	0.0488005	0.0519263	-0.00970471	-0.0126911	-0.0265376	-0.0306846	-0.0317769	-0.0331534	-0.0286014	-0.0239308	-0.0207595	-0.0112274	-0.0062564	-0.00792122	-0.000455347	-0.00271755	0.00335255	-0.000442907	0.00456872	0.00714144	0.015342	0.0258158	0.0200961	0.0367683	0.0448147	0.0509295	0.0578052	0.063094	0.0643177	0.0639426	0.0684219
glcC	0.000883464	0.00305564	0.00483876	0.00319601	0.0025942	0.00405332	0.00120772	0.0014775	0.0029252	0.00571553	0.00555467	0.00480745	0.00332719	0.00176067	0.000610014	-0.000179743	0.00156693	-0.00132937	-0.00116932	0.00114173	0.0034062	0.00321607	0.0011458	0.00225066	0.00669298	0.0132885	0.0186969	0.0181363	0.0128873	0.00849125	0.00850338	0.00598548	0.00998739	0.0133348	0.00734569	0.00266364	0.00108686	0.00651631	0.00532828	0.0101156	0.00564326	-0.00356678	-0.00145708	0.00128308	0.00161943	0.0107963	0.0120823	0.0114411	0.0132886
yraM	0.00159126	0.00615	0.0145396	0.0239592	0.0349644	0.0398806	0.0425958	0.0464031	0.0454232	0.0440193	0.0447326	0.0446468	0.0434453	0.0425513	0.0389069	0.0337301	0.028741	0.0238397	0.0209915	0.0208332	-0.0105342	-0.0167154	-0.0291049	-0.030266	-0.0261127	-0.0208927	-0.00707021	0.00325672	0.00951059	0.0218799	0.0394154	0.0502229	0.0570808	0.0636554	0.0692738	0.0679281	0.0716207	0.0814153	0.086401	0.0962164	0.00421219	0.0113877	0.0176509	0.0224286	0.028451	0.0357233	0.0435082	0.046999	0.0532079
rnd	-0.000730518	0.00965475	0.0253318	0.0406861	0.0528744	0.0629445	0.0653356	0.0686864	0.072604	0.0752284	0.0718033	0.064872	0.0568202	0.0502476	0.0470575	0.0423367	0.0413844	0.0396904	0.0406509	0.0439572	0.0116506	0.0282436	0.034881	0.0279778	0.0165757	0.0124531	0.0095985	0.00886949	0.00535914	0.00976174	0.00367246	-0.00596062	-0.0012608	0.0014322	0.00389892	-0.000349697	-3.81e-05	0.00512356	0.00781071	0.0172983	-0.00154854	-0.00604992	-0.00275031	-0.00117996	-0.00554025	-0.0107253	-0.00928914	-0.0125374	-0.00478223
mreC	-0.00266179	0.00121543	0.00657651	0.0127463	0.0197126	0.0236264	0.025654	0.0303031	0.030594	0.0315391	0.0298117	0.025364	0.0209377	0.00997073	0.00457488	-0.000714064	-0.00910838	-0.0154261	-0.0148477	-0.0187771	0.0178598	0.0267444	0.0266035	0.0273378	0.0166203	0.0284066	0.036262	0.0435111	0.0381462	0.0401325	0.0657458	0.0765989	0.0800265	0.0769779	0.0971235	0.103794	0.0932715	0.0854923	0.0967147	0.109553	0.00347442	0.00692038	0.0109974	0.0104723	0.0151911	0.018102	0.0178404	0.0185002	0.0192074
mhpR	0.0032624	0.00423301	0.00594887	0.0100694	0.0144774	0.0170425	0.016143	0.0170481	0.0160829	0.0167257	0.0179795	0.0170809	0.0146216	0.013331	0.0134007	0.0130117	0.0118089	0.00755959	0.00799435	0.00837213	-0.0179266	-0.0177497	-0.0148397	0.00969346	0.0386773	0.0621244	0.0873437	0.110744	0.129826	0.149687	0.170048	0.178635	0.186678	0.198271	0.211936	0.207976	0.215393	0.217838	0.222101	0.228734	-0.00207312	0.000196591	0.0045706	0.0070732	-0.0067509	0.00318849	0.0184055	0.011861	0.0187988
yhbO	0.000910269	0.00131813	-0.000553634	-0.007118	-0.0140892	-0.0152271	-0.0220687	-0.0265566	-0.0297224	-0.0381396	-0.0452118	-0.0525364	-0.0615958	-0.0694072	-0.07609	-0.0828274	-0.086461	-0.0915831	-0.0956844	-0.100428	-0.0328097	-0.05776	-0.0740338	-0.0709137	-0.05631	-0.0356769	-0.0157688	0.000646416	0.0119214	0.0262873	0.0413436	0.0532091	0.0658279	0.0771005	0.0899676	0.0938611	0.103213	0.12076	0.133292	0.142244	0.00245956	0.00841486	0.0165792	0.0224558	0.0292766	0.0341055	0.0345386	0.0326108	0.0320759
ptrB	0.00167645	0.000303653	-0.00102988	-0.0101008	-0.0221503	-0.0262559	-0.0338445	-0.0358571	-0.0413196	-0.0575528	-0.0780441	-0.0860024	-0.108003	-0.120165	-0.123758	-0.128774	-0.13503	-0.131458	-0.117169	-0.106461	-5.48e-05	0.000571417	0.00222892	0.016206	0.0276499	0.0360714	0.0470621	0.0559061	0.0616232	0.0725713	0.0822108	0.0876682	0.0957285	0.105466	0.111955	0.112045	0.118746	0.125793	0.13117	0.133539	0.00290756	0.00743492	0.0108477	0.0115085	0.0128373	0.0168465	0.0187153	0.0193664	0.0236582
fadE	-0.00776963	-0.00924088	-0.0151076	-0.0255867	-0.0378652	-0.0464538	-0.0599424	-0.0674485	-0.0761411	-0.0792953	-0.0826251	-0.0812337	-0.0807119	-0.0793194	-0.0781253	-0.0781041	-0.0827563	-0.0846298	-0.0782823	-0.0586426	-0.011418	-0.0225397	-0.0365467	-0.0394062	-0.0446003	-0.0426204	-0.0342688	-0.0263132	-0.0199404	-0.00480993	0.00941833	0.0175789	0.0314923	0.0359921	0.0487466	0.057276	0.0676136	0.0785242	0.0892998	0.0939232	-0.0100592	-0.0181746	-0.0212556	-0.0156729	-0.0129985	-0.0125371	-0.0118598	-0.0134222	-0.00519251
feaR	0.000406221	0.0021468	-1.45e-05	-0.00483401	-0.0185022	-0.0470705	-0.0743933	-0.0948558	-0.114925	-0.125901	-0.132397	-0.143174	-0.114597	-0.102862	-0.0965808	-0.0930126	-0.0972041	-0.0989817	-0.099	-0.101637	-0.000498403	-0.00765514	-0.0171528	-0.02445	-0.034053	-0.0403376	-0.035054	-0.0318293	-0.0245596	-0.0116713	0.00905653	0.0217592	0.0286537	0.0300322	0.0328001	0.0340958	0.0300761	0.0326192	0.0398008	0.0500126	0.0040451	0.00478699	0.00338136	0.00629687	0.00855307	0.0186817	0.0301718	0.039046	0.0463357
clpB	0.00100952	-0.00104806	-0.00297693	-0.00290625	-0.00121682	0.00412448	0.00614977	0.00791427	0.00496052	0.00378604	0.00312982	0.00257168	0.00130977	-0.00167981	-0.00455763	-0.00901219	-0.0141863	-0.019133	-0.0214543	-0.0252457	0.0171766	0.0319681	0.0348828	0.0325197	0.0267605	0.0165699	0.0100055	0.00942501	0.000695963	0.0048479	0.0106386	0.0049828	0.000144647	0.000909716	0.011416	0.00922625	0.0117877	0.0132336	0.0157893	0.019738	0.0058283	0.0139223	0.0198945	0.0237685	0.026516	0.0267503	0.0277136	0.025679	0.0270237
argI	-0.00293364	-0.00420427	-0.00257942	-0.00178105	-0.0022194	-0.00283238	-0.00836522	-0.0100453	-0.0110361	-0.0110317	-0.00677607	-0.00603764	-0.00464005	-0.00545954	-0.00679193	-0.00604407	-0.00512009	-0.00532602	-0.00436522	-0.000698847	0.0399556	0.0696664	0.082688	0.0916576	0.0929243	0.0813843	0.0625111	0.0426375	0.0194707	0.00213858	-0.00404216	-0.0252393	-0.037864	-0.0439982	-0.0512279	-0.0666644	-0.0771054	-0.0813204	-0.084667	-0.0832702	0.00359111	0.00809211	0.0118338	0.0158273	0.0212452	0.0245964	0.027571	0.0285977	0.0315379
rluF	-0.00583273	-0.0148095	-0.022325	-0.0258726	-0.0247715	-0.0267845	-0.0294905	-0.0348812	-0.0325142	-0.0301855	-0.0245137	-0.018656	-0.0187442	-0.0191657	-0.0167072	-0.0128023	-0.00953194	-0.00524462	0.000911058	0.00742182	0.0120773	0.0313173	0.040086	0.0467232	0.041781	0.0450249	0.0482314	0.0542722	0.0558717	0.0588075	0.0599827	0.060372	0.0625125	0.0756657	0.0833695	0.0794623	0.0774305	0.0831995	0.0810453	0.0771589	0.00385477	0.00710406	0.0112921	0.0112921	0.0135772	0.0143807	0.0178686	0.0184517	0.0222899
yhjJ	-0.00152647	-0.00282769	-0.0032164	-0.00368285	-0.00375178	-0.00128888	-0.00238392	0.00140524	0.00232388	0.00722173	0.0107989	0.0131421	0.0132534	0.0154473	0.016659	0.0183388	0.0192195	0.0173697	0.0169588	0.0167831	0.00892573	0.0223328	0.0282859	0.0325893	0.0344813	0.0292849	0.0291982	0.0271505	0.0293649	0.0359618	0.040461	0.0418886	0.0447273	0.053304	0.0618973	0.0642132	0.0649344	0.0676439	0.0661391	0.0693437	0.00221348	0.00326967	0.00146374	-0.000199292	-0.00202003	-0.00154654	-0.00121781	-0.00323881	-0.00139646
fabZ	-0.000324053	0.00170634	0.00481437	0.00777219	0.0104296	0.0143359	0.0171798	0.0193606	0.0209459	0.0213444	0.020531	0.0184389	0.0171666	0.012967	0.00968413	0.00509226	0.000889076	-0.00349142	-0.00482863	-0.00485643	0.0183318	0.0317843	0.0366121	0.0422385	0.0466141	0.0480284	0.0496388	0.052684	0.0530398	0.0562736	0.0619336	0.0649745	0.0674034	0.0733484	0.0770111	0.0707105	0.0688599	0.0693003	0.0687149	0.0657103	0.00414212	0.00996221	0.0131435	0.016341	0.0182236	0.0195265	0.0223726	0.021949	0.0247813
yaaA	-0.0115412	-0.0181244	-0.0232694	-0.0323248	-0.0387844	-0.044057	-0.0520602	-0.0586017	-0.0649802	-0.0660545	-0.0640203	-0.064369	-0.0630062	-0.0586296	-0.0553611	-0.0529167	-0.051404	-0.0496525	-0.043202	-0.0365945	0.0122323	0.022427	0.0246364	0.0232503	0.0183717	0.0106362	0.00255009	-0.00155564	-0.00894606	-0.00904074	-0.00214188	0.0032097	0.00902733	0.00857331	0.0124828	0.0075837	0.00972506	0.0125657	0.0158553	0.0143645	0.0050211	0.00911487	0.0123266	0.0164454	0.0186913	0.0212501	0.0209268	0.0211613	0.0250607
mrr	-0.00262675	-0.00522836	-0.00322007	-0.00194915	0.00156841	0.00343511	0.00183629	0.00381932	0.00468059	0.00693694	0.00858637	0.00936199	0.00977905	0.00603585	0.00314197	0.000978838	-0.000245774	0.000323176	0.00198614	-0.000360993	-0.00379349	0.0031446	0.00914182	0.0160776	0.0260661	0.0377195	0.0498625	0.0568217	0.0626688	0.0730049	0.0871226	0.0912912	0.101658	0.112243	0.119834	0.120981	0.125586	0.129262	0.133328	0.137382	0.00388663	0.00722781	0.0101929	0.00775009	0.00642874	0.00519281	0.00529365	0.00493675	0.00667037
yhjK	0.000683992	0.00650797	0.0160215	0.0230158	0.0276025	0.026671	0.0219082	0.0206421	0.0193069	0.0164186	0.0127726	0.00522827	-0.00555299	-0.0159842	-0.0268798	-0.0389058	-0.049491	-0.0588751	-0.0642018	-0.0696073	-0.00538482	-0.00836728	-0.00799131	-0.00373224	0.00312186	0.00648886	0.0143861	0.0195901	0.0234452	0.023718	0.0270368	0.0267063	0.026934	0.0314107	0.0352692	0.0344486	0.0371985	0.0437321	0.0511041	0.0555618	0.0017037	0.00102094	-0.000864216	-0.00433041	-0.00800884	-0.0106847	-0.012264	-0.0157712	-0.0167037
crl	0.000552743	0.00267102	0.00787083	0.0139786	0.0174651	0.0207671	0.0231599	0.0257672	0.0258326	0.0281188	0.0302141	0.0264031	0.0213351	0.0182293	0.0168818	0.0152052	0.0131833	0.00851877	0.00476167	0.00194722	0.0220986	0.0373003	0.0418955	0.0475631	0.0496627	0.0391208	0.0379864	0.0362907	0.0338827	0.0438662	0.0519059	0.0595242	0.0657058	0.0736396	0.0789811	0.079721	0.0864509	0.0896806	0.0939646	0.0947886	0.00687247	0.0120319	0.0142285	0.0133033	0.0124392	0.015049	0.0162627	0.0145928	0.0162346
yaaH	0.00221413	0.00472527	0.00923398	0.0132832	0.0146847	0.0146577	0.0105519	0.0108469	0.00990936	0.00745116	0.00537136	0.00233494	-0.00206052	-0.00848269	-0.0139596	-0.0192631	-0.0261118	-0.0344239	-0.0389147	-0.0411101	-0.00552072	-0.00758293	-0.00893687	-0.00641183	-0.0018005	0.00494365	0.0121749	0.0209785	0.0276377	0.0383972	0.0514198	0.0599592	0.0649935	0.0743285	0.0809507	0.0841312	0.0851153	0.0846136	0.0884633	0.0901452	0.00953179	0.0169309	0.0228145	0.0298612	0.0387536	0.046711	0.052638	0.0586407	0.0660705
yfaY	0.00309273	0.00565892	0.00790707	0.0078093	0.0069796	0.00590734	0.00395671	0.00409752	0.0012168	-0.00174288	-0.00518989	-0.0100937	-0.0166521	-0.0230449	-0.0274237	-0.030935	-0.0339087	-0.0383268	-0.0386477	-0.0396151	-0.00155007	-0.00146643	-0.00142221	-0.000538298	0.00142728	0.00204958	0.0047697	0.0125903	0.0219779	0.0353015	0.0524126	0.0615291	0.0751243	0.0834536	0.0897127	0.0935228	0.0979017	0.107695	0.114122	0.120716	0.002122	0.00572806	0.00714932	0.011095	0.0165461	0.0226883	0.0284402	0.0322915	0.0395794
b3044	-0.0251691	0.0151094	0.0192687	0.0764355	0.0937613	0.169541	0.694223	0.0343069	0.0480324	0.0297859	0.0702355	0.110534	0.079694	0.127405	0.175514	0.210572	0.217389	0.250434	0.304607	0.328795	-0.000656791	0.0238681	0.0453892	0.0738214	0.0816033	0.0923911	0.10105	0.100633	0.0907343	0.0983076	0.110381	0.0991514	0.1036	0.115127	0.115554	0.109684	0.113194	0.111702	0.116862	0.122942	0.00357034	-0.00465013	-0.00329422	-0.00257522	-0.00648734	-0.00275128	-0.00422735	0.000769767	0.0131563
yibL	0.000665473	-0.00270905	0.000640325	0.00273528	0.00287811	0.000779211	-0.00591479	-0.0110315	-0.015695	-0.0161991	-0.0152673	-0.015862	-0.0181165	-0.0202621	-0.0231415	-0.0236995	-0.0243254	-0.0242121	-0.0226128	-0.0230931	-0.0003535	0.00810335	0.020044	0.0349323	0.0487108	0.0614951	0.0756537	0.087511	0.100961	0.115268	0.13005	0.141103	0.149457	0.158644	0.164517	0.166195	0.167021	0.16754	0.170446	0.173264	0.00343715	0.00661066	0.00862542	0.0108123	0.0122126	0.0147051	0.0177071	0.0191313	0.0225003
yaaI	0.00364925	0.00544526	0.00957161	0.0118503	0.0126815	0.0149142	0.0134243	0.0177068	0.0243028	0.0337584	0.0423307	0.0478983	0.0510949	0.0524881	0.053051	0.0547232	0.05938	0.0622897	0.056959	0.0559112	0.00360549	0.00666822	0.00402156	0.000888272	-0.00398829	-0.0148896	-0.0163313	-0.0151368	-0.0169845	-0.0115251	-0.00739424	-0.0119245	-0.00614727	-0.00420442	0.000522729	-0.00194487	0.00195905	0.00403736	0.00593117	0.0109718	0.00543224	0.0106808	0.013994	0.014102	0.0138399	0.0135393	0.0155428	0.0153107	0.0204665
elaB	0.0151535	0.0210598	0.0200312	0.0112786	0.00152345	-0.00707478	-0.0196962	-0.0326404	-0.0462327	-0.0663393	-0.0774561	-0.0823878	-0.0852564	-0.0869984	-0.0921686	-0.0976826	-0.10117	-0.10598	-0.104077	-0.102325	-0.00578343	0.0079308	0.0233756	0.0458102	0.0668424	0.0794463	0.0949162	0.107351	0.114585	0.130137	0.142802	0.145685	0.152806	0.164693	0.172742	0.174994	0.183255	0.19307	0.200477	0.20583	0.00653432	0.0165457	0.0278755	0.037057	0.046457	0.0551902	0.064753	0.0712578	0.0772637
rhsB	-0.0112443	-0.0192022	-0.0104299	-0.00796889	-0.00572709	-0.0061301	-0.010872	0.00783329	0.0157842	0.0250274	0.0252374	0.0213114	0.0204271	0.0122545	-0.00213123	-0.00912434	-0.0155008	-0.023066	-0.0341554	-0.0372889	0.0107863	0.0304726	0.0370639	0.0509409	0.060348	0.0704603	0.0812696	0.0867221	0.0923693	0.0934041	0.0902548	0.0960185	0.0981369	0.101684	0.105733	0.0999091	0.102623	0.10604	0.105664	0.107905	0.00224788	0.00583099	0.00574207	0.0103079	0.0111456	0.0120921	0.0111278	0.0047951	0.00188209
yicH	-0.00575182	-0.00780835	-0.00830235	-0.00598957	-0.00115671	0.00348242	0.00169168	0.00156108	-0.00373264	-0.008515	-0.0130264	-0.0193446	-0.0271814	-0.0329141	-0.0327404	-0.0308119	-0.0277942	-0.0271803	-0.0244021	-0.0211685	0.00919178	0.0188826	0.0167768	0.0161342	0.0102986	-0.00356072	-0.00638641	-0.00913974	-0.0114062	-0.00150477	0.00396156	0.0124569	0.0138121	0.0247376	0.0294426	0.0328121	0.0352979	0.0429247	0.0419228	0.0399793	0.00496025	0.0110218	0.0177158	0.0225218	0.0257263	0.0258765	0.0256528	0.0237963	0.0245882
yfbU	-0.00405191	-0.00581164	-0.00664577	-0.00945821	-0.0110568	-0.0121487	-0.0137146	-0.0145564	-0.0140862	-0.0129315	-0.0118158	-0.0111987	-0.0132926	-0.0119895	-0.0126963	-0.012353	-0.0099953	-0.00887691	-0.00349882	0.00212276	-0.0243817	-0.0300353	-0.0218971	-0.0011928	0.0188656	0.0412442	0.0629917	0.0816696	0.0899154	0.101385	0.1113	0.115243	0.117662	0.113392	0.113509	0.109873	0.104798	0.101	0.0964628	0.0916246	0.000628954	0.00279449	0.00626999	0.010215	0.0160028	0.0211033	0.0245704	0.0260255	0.0297434
yiaW	0.00209406	0.00646525	0.00836338	0.0100969	0.0107742	0.0121906	0.00999868	0.010821	0.0121616	0.0124545	0.0171686	0.0247608	0.0281581	0.0360427	0.0381178	0.0416244	0.0473151	0.0502567	0.0547722	0.0597483	-0.00374089	-0.000501459	0.00128817	0.00601322	0.0102615	0.0199633	0.0308429	0.0417173	0.0499199	0.0596231	0.0698887	0.0793598	0.0875328	0.0975673	0.104203	0.109852	0.114297	0.119743	0.123053	0.128239	0.00553659	0.0139258	0.016892	0.0187476	0.0200263	0.0212271	0.0230648	0.0246368	0.0268719
yieE	0.0194096	0.0420423	0.0651655	0.0845754	0.0984971	0.101298	0.0932855	0.0801944	0.0733937	0.0690292	0.0692382	0.0724587	0.0775276	0.0843128	0.0934923	0.105512	0.117107	0.128244	0.139472	0.143493	-0.0331992	-0.0318689	-0.0167897	0.0123768	0.0497879	0.0876417	0.123753	0.156921	0.191671	0.233789	0.272274	0.302846	0.328787	0.361425	0.389685	0.403228	0.413177	0.415044	0.424304	0.436246	0.0037525	0.00443908	0.00404912	0.00274999	0.00301207	0.00169518	-0.00104796	-0.00337107	-0.00302244
argF	-0.00953619	-0.00819741	0.00156993	0.0113638	0.0236206	0.0324489	0.0341506	0.0429508	0.0520858	0.0594479	0.0612616	0.0658686	0.0677776	0.0774131	0.0747137	0.0750219	0.0781848	0.0770115	0.0844196	0.0834485	0.0416755	0.0674394	0.0725905	0.0616578	0.0477971	0.0269721	0.00883508	-0.0102014	-0.0479383	-0.0786015	-0.0999535	-0.116963	-0.138697	-0.153015	-0.170906	-0.181269	-0.193068	-0.19057	-0.191808	-0.195028	0.00354368	0.00443738	0.0068671	0.00916999	0.0127365	0.0159569	0.0169526	0.0159661	0.0204899
yfcD	0.00827825	0.0157127	0.0225674	0.0276374	0.0360848	0.0463746	0.0545911	0.0608142	0.0658671	0.0675644	0.0679142	0.067376	0.0651485	0.06288	0.0601005	0.0562497	0.0533325	0.0501169	0.0510414	0.05187	0.00571608	0.00615499	-0.00220507	-0.00619943	0.000934896	0.00095436	0.00484611	0.0129706	0.0142358	0.0289462	0.038325	0.0412801	0.0492345	0.0599076	0.0636867	0.0656627	0.0709568	0.0710736	0.0692386	0.0649276	0.00379	0.00329423	5.95e-05	-0.00806555	-0.015003	-0.0199133	-0.0223402	-0.0261945	-0.026232
yidE	0.000944151	-0.000500427	-0.000703729	0.00181143	0.000471704	-0.0010005	-0.00424601	0.00332055	0.00510184	0.0124087	0.0192886	0.0244607	0.0234298	0.0228259	0.0276239	0.0276441	0.0301739	0.0307322	0.0317614	0.0346246	-0.00164807	0.00478157	0.00687362	0.0213953	0.0416362	0.0530077	0.0637772	0.0673658	0.076133	0.0907883	0.107606	0.115234	0.124537	0.132338	0.146632	0.14542	0.149538	0.15713	0.154668	0.165864	0.000229923	0.00177273	0.0029464	0.00116483	0.00123874	-0.00140162	-0.0056854	-0.0100637	-0.00896834
yihL	-0.00595361	-0.00630775	-0.00911726	-0.00647372	-0.00441272	-0.00271818	-0.00132783	0.000698033	0.0022921	0.0110354	0.0185728	0.028213	0.0330336	0.0365438	0.0435448	0.0416376	0.0494745	0.0514217	0.0581402	0.0590187	0.0117058	0.026459	0.025284	0.0128209	-0.0021062	-0.013627	-0.0224737	-0.0325093	-0.041816	-0.0413508	-0.0363322	-0.0408377	-0.0447772	-0.0411312	-0.0280751	-0.0213656	-0.0242321	-0.0229994	-0.0116755	-0.00887136	0.00623362	0.0137505	0.0176118	0.0192265	0.0179706	0.018666	0.0199835	0.0192397	0.0188754
aspC	-0.00946165	-0.010406	-0.0118582	-0.0157065	-0.0240468	-0.0287008	-0.0297599	-0.0213444	-0.0117094	-0.00210801	0.00114842	0.00109774	-0.00339823	-0.010263	-0.0191621	-0.0247361	-0.0242592	-0.0224268	-0.0159642	-0.00991383	-0.00339085	-0.0018474	-0.00259647	-0.00533548	-0.0107985	-0.0195834	-0.0226195	-0.0234841	-0.027576	-0.0254677	-0.0204534	-0.017062	-0.0100574	-0.000550307	0.00701392	0.00712985	0.00977241	0.0106221	0.00425502	0.00723687	0.000814949	-0.000944455	-0.00523897	-0.0148183	-0.0256535	-0.034565	-0.0415976	-0.0489051	-0.0493426
yfcE	-0.00207619	0.00322298	0.00830477	0.0105973	0.0117789	0.0140883	0.0116242	0.0141924	0.0164233	0.0175112	0.0185431	0.0189246	0.0174464	0.0166994	0.0160817	0.0152543	0.0178008	0.0200355	0.0214063	0.0246319	0.0219121	0.0373772	0.038725	0.0361582	0.0310365	0.0269007	0.0256902	0.0211333	0.0183839	0.0206425	0.0251785	0.0283449	0.0273334	0.0334971	0.0352659	0.0340887	0.0370266	0.0442218	0.0434757	0.0447033	-0.000609395	-0.00138577	-0.00435945	-0.00696832	-0.011206	-0.0160646	-0.0197644	-0.0255041	-0.0289071
yihR	0.00225529	0.00688246	0.0177542	0.0261615	0.0328153	0.0332771	0.0333569	0.0327747	0.0367744	0.043019	0.0470289	0.0470093	0.0490271	0.0504749	0.0483639	0.0472411	0.0431441	0.0354821	0.030138	0.0287956	-0.00667289	5.77e-05	0.00876627	0.0267072	0.0438594	0.0602103	0.0782664	0.0913998	0.103275	0.114879	0.129293	0.137388	0.149786	0.16044	0.171998	0.172904	0.179561	0.18709	0.192867	0.196241	-0.000283259	0.000149824	0.000375606	-0.00254989	-0.00193969	0.000705245	0.00128593	-0.00305077	-0.00250585
yihX	0.00202734	0.00308764	0.00908004	0.0136506	0.0181913	0.018198	0.0156288	0.0154545	0.0155063	0.0149848	0.0175636	0.0197681	0.0221087	0.0218495	0.0223476	0.0220181	0.0220044	0.018811	0.0193809	0.0210705	-0.0176066	-0.00863543	0.00321592	0.0121462	0.0281208	0.028666	0.0370333	0.0565708	0.0645127	0.0780809	0.0891737	0.0927456	0.101729	0.108678	0.115916	0.12061	0.120791	0.130812	0.13963	0.14417	0.00335495	0.00722558	0.0127081	0.0144756	0.0130995	0.00917086	0.00446802	0.00109704	0.0041407
yfcI	-0.00994424	-0.0137647	-0.0144134	-0.0107886	-0.0068941	0.00465652	0.017795	0.0267998	0.0298519	0.0326171	0.0424018	0.0478743	0.0591426	0.0730609	0.0823937	0.0816512	0.0889709	0.0868696	0.088409	0.098892	0.00865807	0.0308505	0.0401959	0.0494188	0.0606878	0.0580402	0.0614295	0.0713493	0.0672244	0.077625	0.0951293	0.0941328	0.0958351	0.0965872	0.0972762	0.102218	0.10595	0.115479	0.12288	0.13578	-0.00117623	9.88e-05	0.000171482	0.00232102	0.00191409	0.00649959	0.00581922	-0.00726093	-0.0145142
glpX	0.00333891	0.0107459	0.0205427	0.0255302	0.0320209	0.0337707	0.0329543	0.0424127	0.0482563	0.0522311	0.0523204	0.0482238	0.0434247	0.0372501	0.0332633	0.0284963	0.0237463	0.0205575	0.0203171	0.0201757	0.00675903	0.00972151	0.000518871	-0.00450419	-0.00927207	-0.0169269	-0.02157	-0.0337469	-0.0438227	-0.0441801	-0.0476927	-0.0524474	-0.0522707	-0.0532803	-0.0565927	-0.0614575	-0.0600856	-0.0674614	-0.0720901	-0.0791121	0.00216994	0.00434489	0.00336035	0.00231204	0.00335396	0.00295756	0.00331358	0.00274768	0.00741192
nadK	-9.91e-05	0.00326546	0.00511803	0.00404976	0.00117551	-0.00100741	-0.00435112	-0.00168157	-0.000560981	-0.00243734	-0.00611825	-0.00948079	-0.0146584	-0.0170435	-0.0223458	-0.0267425	-0.0301961	-0.0347164	-0.0359678	-0.0381474	0.00313605	0.00823542	-0.00142761	-0.0101016	-0.0185044	-0.0235364	-0.0285832	-0.0338919	-0.0406027	-0.0391944	-0.032522	-0.0310698	-0.0337695	-0.0324491	-0.0280104	-0.0336148	-0.0311316	-0.0243821	-0.0192182	-0.0142604	0.00588667	0.0116298	0.0156316	0.017443	0.0192761	0.019939	0.0198284	0.0164138	0.0164464
prmB	0.00852579	0.0125337	0.0167801	0.0222485	0.0237456	0.028034	0.0333013	0.0424556	0.055731	0.0655344	0.0756192	0.08722	0.099653	0.108392	0.113123	0.110333	0.10965	0.11362	0.112016	0.111095	0.00809279	0.0217567	0.0261206	0.0393588	0.0440529	0.0485883	0.0495389	0.0551334	0.0590673	0.0604721	0.068391	0.0715009	0.078884	0.0834104	0.0879798	0.0843433	0.0880173	0.0889655	0.0888038	0.0918978	0.0035854	0.00239001	-0.00454358	-0.0108096	-0.0102922	-0.00656017	-0.00174944	-0.0094335	-0.0156026
dedA	-0.00073938	-0.000839079	-0.000321941	-0.000141507	-0.000890128	0.00104359	-0.00206892	0.00318714	0.00561497	0.00585827	0.00947269	0.0139059	0.0184802	0.0226586	0.0244469	0.0251034	0.0254127	0.0265094	0.0296257	0.0333097	-0.000815798	0.0057367	0.00722917	0.00686836	0.0191084	0.0269648	0.0428218	0.0469587	0.050444	0.0521393	0.0529306	0.0489253	0.0493666	0.0483603	0.0531944	0.0586414	0.0644645	0.0721753	0.0779085	0.0786171	0.0110587	0.0216531	0.0302655	0.0362258	0.0426643	0.0495359	0.0563013	0.0598797	0.06764
yijF	0.00143271	-0.00318219	-0.00493526	-0.00364593	-0.00409241	-0.00387707	0.00355041	0.00266336	0.00846701	0.0196601	0.0204949	0.0324618	0.0301815	0.0355381	0.0409986	0.045059	0.0457585	0.0393762	0.0329369	0.0240614	0.0130709	0.0383776	0.0539637	0.0795284	0.0990016	0.101922	0.111333	0.118498	0.122208	0.134255	0.1344	0.137307	0.136176	0.142104	0.153049	0.153891	0.159052	0.159309	0.163894	0.172126	0.00949014	0.0142796	0.0125134	0.0112326	0.00850523	0.00550318	0.00092422	-0.00647044	-0.00741016
guaC	0.00141522	0.00388228	0.00579474	0.0044669	0.00251194	0.00232581	-0.00311545	-0.000194051	0.00118314	0.00167073	-0.00117155	-0.00564687	-0.00713248	-0.00815276	-0.00956725	-0.0113745	-0.0126302	-0.0146113	-0.0145735	-0.0145249	0.0130009	0.0206209	0.0192562	0.0226931	0.0218078	0.0233034	0.020598	0.017272	0.0214089	0.0278719	0.0261981	0.0226277	0.028071	0.0355491	0.045391	0.0460173	0.0499837	0.0474554	0.0483638	0.0488915	0.00575556	0.0091737	0.00925928	0.00824941	0.00686466	0.00512422	0.00354354	-0.0012922	-0.00282223
cysP	-0.00480295	-0.0145485	-0.0264325	-0.0377172	-0.0460381	-0.0513477	-0.0586167	-0.0584302	-0.0563495	-0.0524481	-0.049307	-0.0438037	-0.0379468	-0.0330079	-0.0286293	-0.0258774	-0.0247389	-0.0231397	-0.0197125	-0.0171995	0.00263281	0.0071665	0.00994551	0.0181744	0.0267647	0.0304284	0.0376321	0.0441899	0.0446831	0.0459153	0.052396	0.0521275	0.0549734	0.0607761	0.0651426	0.063652	0.0617224	0.0647716	0.0618196	0.0605898	-0.00395415	-0.00694213	-0.0115177	-0.0162661	-0.0205888	-0.0251392	-0.0290607	-0.0363238	-0.039818
yfeA	0.000345649	0.00354502	0.0107699	0.0170212	0.0236349	0.0304049	0.0311031	0.0346073	0.0345841	0.0350803	0.0341717	0.0320391	0.028793	0.0255144	0.0229762	0.0202171	0.0210172	0.0209966	0.0217884	0.0221296	0.0130953	0.0298145	0.0330774	0.0432233	0.0393353	0.0254866	0.0170981	0.0214833	0.0224807	0.0254786	0.028762	0.0237813	0.0324222	0.0377345	0.0425609	0.0416389	0.0436363	0.0481569	0.0454243	0.052963	0.00782161	0.0123947	0.00904966	0.00396626	0.00305286	0.00239379	0.00098552	-0.00409304	-0.00458955
yijO	0.00327511	0.00683595	0.00847528	0.0120361	0.0169603	0.018684	0.015957	0.0202745	0.0196849	0.0206401	0.0236363	0.0179221	0.0114672	0.00487274	-0.00537138	-0.0125769	-0.0148293	-0.018837	-0.0207293	-0.0222772	0.0172489	0.0427823	0.061416	0.0659326	0.0726252	0.0773961	0.0756798	0.0777834	0.0700537	0.0690619	0.0743695	0.069566	0.0674474	0.0731842	0.0819767	0.087187	0.0828259	0.0767839	0.0861115	0.0875865	0.00601454	0.0105181	0.0110212	0.00812421	0.00774631	0.00676604	0.00344094	-0.00131033	-0.00138245
barA	0.0018392	0.00180832	0.00494752	0.0108341	0.0134634	0.019779	0.0200154	0.0194933	0.0220564	0.0251092	0.0215714	0.020528	0.0140107	0.00970646	0.00728067	0.00770315	0.00637119	0.005583	0.0073481	0.00804768	-0.0462938	-0.0795524	-0.123715	0.0175032	-0.00179192	0.011149	-0.00584832	-0.00948775	-0.0201772	-0.0185327	0.016068	0.0420465	-0.0796543	-0.0646417	-0.0275988	0.0402968	0.0692181	0.030865	0.0891446	0.161353	0.00391282	0.0058569	0.00702723	0.0073809	0.00794751	0.0054459	0.00612742	0.00366381	0.0048234
dapA	0.00334771	0.00293168	0.00382198	0.00513842	0.0104378	0.0137165	0.0114298	0.0161977	0.0208185	0.025711	0.0297525	0.0322093	0.0344889	0.0352135	0.0359425	0.0353847	0.036802	0.0354935	0.0358053	0.0347478	0.00761557	0.0143967	0.0139515	0.0164736	0.0123527	0.00177629	-0.00782223	-0.0156659	-0.0186671	-0.0173941	-0.0178121	-0.0123832	-0.00979732	-0.00500772	0.00232984	0.00452577	0.00321994	0.00841195	0.0133887	0.0232151	0.00466894	0.00882442	0.00780423	0.00444571	0.000330173	-0.00358638	-0.00677006	-0.0119514	-0.0125745
ypjB	0.0101281	0.0147805	0.0192161	0.0272457	0.0419083	0.0507334	0.0561381	0.0688248	0.0784577	0.0881422	0.0978744	0.105655	0.109645	0.112423	0.115478	0.115043	0.118125	0.121558	0.124083	0.125256	0.00171511	0.0216254	0.0428656	0.0609266	0.0762073	0.0923327	0.107409	0.111768	0.118559	0.121744	0.123135	0.106235	0.0913871	0.0895568	0.0819609	0.0924491	0.0907558	0.0950886	0.107835	0.110195	0.00300227	0.00576328	0.00694119	0.00839234	0.00857175	0.010815	0.0102302	-0.00206227	-0.00984223
pagB	0.00316338	0.0050873	0.006348	0.00654211	0.00698728	0.0101014	0.00684013	0.00907051	0.0121827	0.0135393	0.0179073	0.0220765	0.0270163	0.0302084	0.0332613	0.0375962	0.0440725	0.0471756	0.0527629	0.0578449	0.00281923	0.00757431	0.000310822	-0.00264569	-0.0085139	-0.0135125	-0.00703591	-0.00614065	-0.00720516	0.0049278	0.0154232	0.0272779	0.0336226	0.0371025	0.0398177	0.0398913	0.0412304	0.0417169	0.0443377	0.0517848	0.00469916	0.0097474	0.0100202	0.00932978	0.00746299	0.00928079	0.0107456	0.00666746	0.00672171
glyA	-0.00146039	-0.00374552	-0.00141467	0.00180414	0.00398996	0.00660591	0.00633443	0.0135335	0.0189057	0.0220092	0.0262869	0.0302564	0.0330868	0.0373059	0.0418666	0.0463028	0.0509345	0.0564604	0.0642018	0.0714966	0.0110125	0.0262635	0.0352627	0.0564827	0.0797505	0.0935518	0.107942	0.12167	0.131075	0.143608	0.14938	0.154304	0.156452	0.156625	0.159768	0.1593	0.16076	0.165042	0.168914	0.171569	0.0039673	0.00443385	0.00689814	0.00654949	0.00331863	0.00057956	-0.00177516	-0.00626156	-0.00551608
focA	0.0167119	0.0297531	0.0456081	0.0629624	0.0768803	0.0838115	0.0823243	0.0870252	0.0883798	0.0887161	0.0893933	0.0922701	0.0917156	0.0929633	0.0971859	0.101794	0.107596	0.113957	0.122136	0.132846	-0.0228022	-0.031527	-0.0296209	-0.00700108	0.0198019	0.0453684	0.0726914	0.0955493	0.114716	0.13856	0.163896	0.17873	0.194892	0.212387	0.229709	0.241772	0.256433	0.272597	0.285029	0.292174	0.00896147	0.0212128	0.0325315	0.0389305	0.0446819	0.0486932	0.0525569	0.0524126	0.0541776
hfq	0.000536809	0.001248	0.00246002	0.00758264	0.0124914	0.0147504	0.00708142	0.0101159	0.010043	0.0106098	0.00967553	0.0036286	-0.00268471	-0.00806251	-0.0110964	-0.0133737	-0.0166244	-0.0163371	-0.0166365	-0.0159981	-0.00801238	0.00175128	0.0125069	0.0275676	0.0428172	0.0578953	0.0748526	0.0871227	0.0977721	0.109779	0.119822	0.126389	0.13189	0.139771	0.151871	0.160811	0.160476	0.165265	0.171036	0.176346	0.000976643	0.00273419	0.00651719	0.0037249	0.00242087	-0.00100607	-0.00580982	-0.0142162	-0.0191297
insA_3	0.00207304	0.00873972	0.0160681	0.020058	0.0201572	0.0187476	0.0118441	0.0087149	0.000738713	-0.00946114	-0.0191043	-0.029931	-0.0382576	-0.0464991	-0.0536855	-0.0607721	-0.0653226	-0.0696436	-0.0725289	-0.0745393	0.0124098	0.0224906	0.0174134	0.0190864	0.00451305	-0.0171018	-0.0242587	-0.0365735	-0.047848	-0.0553241	-0.0558333	-0.0706738	-0.0821589	-0.0864625	-0.0931597	-0.107164	-0.10938	-0.102381	-0.106528	-0.101081	0.001997	0.00684982	0.00955999	0.00950411	0.00825332	0.00755194	0.00636724	0.00417662	0.00399043
yobF	0.00889183	0.0173525	0.02408	0.0278517	0.0345958	0.0408074	0.0464251	0.0500282	0.0527834	0.0559622	0.0585359	0.0601944	0.0622152	0.0587427	0.0573015	0.0577973	0.0594479	0.0608897	0.064693	0.0691159	-0.014325	-0.00640964	-0.0102763	-0.0056763	-0.00704431	-0.00691992	0.00648662	0.00847643	0.0113044	0.0261814	0.0390475	0.0557879	0.0686211	0.0753799	0.0898104	0.0992368	0.100676	0.112919	0.123622	0.141968	0.00568347	0.0111842	0.0190363	0.0244042	0.0298281	0.0371017	0.0448365	0.0480692	0.0521716
yhdY	0.00108752	-0.00501652	-0.0102107	-0.00250682	-0.00090069	0.00946203	0.00913332	0.0186229	0.0167062	0.025088	0.0269814	0.0338909	0.0339991	0.0386447	0.0480729	0.0524383	0.0599763	0.0583033	0.0583506	0.0765512	-0.000196189	0.00287205	0.00917025	0.0131464	0.0124403	0.0157419	0.0157785	0.0139857	0.0234104	0.0339411	0.0425578	0.0412238	0.0392159	0.0421796	0.0599463	0.0553616	0.0662804	0.0754468	0.0801844	0.0857544	0.00448894	0.0157194	0.0120762	0.0152001	0.018894	0.0228927	0.0259162	0.0241403	0.0345422
yggH	-0.00404119	-0.0054619	-0.00329244	-0.00729405	-0.0109678	-0.0143157	-0.0199206	-0.0231175	-0.0239642	-0.0246936	-0.0253592	-0.0248506	-0.0251686	-0.0252037	-0.0283024	-0.0299424	-0.0320178	-0.037354	-0.0385692	-0.0414765	-0.000818859	0.000328002	-0.00260371	0.000186494	0.00346983	0.00406441	0.00744225	0.0130174	0.0175211	0.0222662	0.0289318	0.0308501	0.0376553	0.0427559	0.0446848	0.0403275	0.0368785	0.0353679	0.0352604	0.0337815	-0.0123179	-0.0210425	-0.0259614	-0.0292761	-0.0293855	-0.0293003	-0.0288	-0.0308342	-0.0308098
yjiM	-0.0140613	-0.0139367	-0.016446	-0.0130288	-0.0141745	-0.0130625	-0.00930595	-0.010884	-0.00306658	0.00166129	-0.00498294	-0.00301315	-0.0139383	-0.0204029	-0.0138714	-0.0166789	-0.0210642	-0.0238414	-0.0337195	-0.0348968	0.0522983	0.0743723	0.0539578	0.0558672	0.0751915	0.0828856	0.137638	0.149403	0.149281	0.151194	0.157237	0.1501	0.189042	0.183301	0.197517	0.203916	0.223951	0.256467	0.249181	0.272491	0.00726713	0.0174907	0.0181615	0.0173339	0.0199211	0.0225897	0.0248155	0.0282466	0.0330881
yebO	-0.00214015	0.00554282	0.0207784	0.0331025	0.0382561	0.0370635	0.0315989	0.0301065	0.0254418	0.0197397	0.0120677	0.000589963	-0.0105396	-0.0192531	-0.0256864	-0.028277	-0.030524	-0.0346463	-0.0377466	-0.0393927	0.016891	0.0235687	0.02463	0.0190202	0.0106132	0.002157	-0.00936188	-0.0172855	-0.0273163	-0.0374275	-0.0414981	-0.0448476	-0.038524	-0.0387364	-0.0347286	-0.0431508	-0.0427838	-0.0337438	-0.0382495	-0.0385542	0.00594315	0.0101869	0.00955066	0.0064765	0.00383223	0.00137407	0.000449519	-0.00204525	-0.00261616
[truncated: 1,035 more rows]
[truncated: 71 more columns]
