# Supplementary material for: High-resolution temporal profiling of E. coli transcriptional response
Source: Nat Commun. 2023 Nov 22;14:7606. doi: 10.1038/s41467-023-43173-7 (PMC10665441; doi:10.1038/s41467-023-43173-7)
Supplement: Supplementary file 8 — Supplementary Dataset 5 [file 41467_2023_43173_MOESM8_ESM.xlsx]

## Sheet: Sheet 1 - Supplementary_Data_5
Supplementary_Data_5
	0	1	2	3	4	5	6	7	8	9	10	11	12	13	14	15	16	17	18	19	20	21	22	23	24	25	26	27	28	29	30	31	32	33	34
zntA	-0.02141466514310903	-0.002273302169487579	-0.012201635194942355	-0.008543545035645366	0.005494187441654503	-0.0009029910649405792	0.018254374646965194	0.003951638522557914	0.12341773465275764	-0.04885425841117778	-0.018121644938364625	0.03353305151121634	-0.0545145820096596	0.002865313393995166	-0.01784860451705754	0.0011287680215900763	-0.015473571841162865	-0.015082670250888337	0.04155330042596216	0.006563950200599836	-0.09137311458587646	0.012836077911779285	0.01642205795273185	0.041170105896890165	-0.015346057175361003	-0.0004208332103371504	-0.06147182174026966	-0.0011565471912035718	-0.004660962289199233	-0.07569173030555248	0.010541855646297336	-0.0017142174418573503	-0.27666009736783576	-0.15612811728247575	0.0002906556974138907
rpoS	0.004089937630024823	0.0009387247753329575	0.0030539366882294415	-0.0008396685082698241	-0.006866773585788906	-0.0004522241777158342	0.0024625581387868697	-0.0028295815805904566	-0.00832574070431292	-0.0031843150755753967	-0.004451600690372288	-0.003195318757942078	0.0006095837331964297	0.00012159817801148165	0.011833866816014052	0.0014271733863279222	-0.0008876041022383354	0.009282601786028478	-0.002128408189839971	0.00023310355770282765	0.032042717561125755	-0.006753819491714239	-0.0019505494670011103	-0.008787872893735766	-0.004804454350210342	-0.0002000517287524417	0.0028781909619438203	3.8978224047241384e-05	0.0019700295838993042	0.0034033969207666816	0.0009125265176407992	0.001087987141664883	0.007493960233687451	-0.004434858194144908	-0.007891038727854759
rihC	-0.008675868505367427	0.0011796976340701804	-0.0018102767190430313	0.0079987839050591	0.005358163770288229	-0.004724590666592121	-0.0004683961439963348	-0.008216932020150124	0.04549760844558477	-0.03266305385566339	0.001145834180538259	0.015128950452881235	0.00939027494606898	-0.00038467359394417144	-0.01852525630965829	-0.0024998176307417454	-0.006945213952073545	0.005261600108759612	0.003657320036084311	0.0030254839790707574	0.0102888139244169	-0.0002524552233126087	0.021232847198843954	0.0015677324123134894	-0.007386554190985013	0.0034940999862737953	-0.0046049492468344085	0.0008092083706287667	-0.0004287288579507731	0.004614858031272888	0.0025397972902283074	-0.011381400589163254	0.00595735167926342	0.03925942736012595	0.020484398040448278
ypfH	-0.008379761830461447	-0.0005851804272970184	-0.0010034174979591626	-0.004077344476245344	-0.0002183252685063053	-0.0006717301195021719	-0.005807698046898141	0.0017245387984439731	0.0033799767540767787	0.014617707773407058	0.00018631387612003892	0.0033297325540898423	-0.00950633155508447	-0.006839432441629469	0.002383890694472939	-0.005840620785020292	0.0004873781108104558	-0.008416923703913837	0.006273477407241309	-0.0006045884457559255	0.002030256191501394	-0.0016432014387100936	-0.0007053311762865633	0.0036494417721405627	-0.004193531308495968	-0.00031868195539573206	-0.000789989619775913	0.0004733085865154862	-0.00040407681110082194	-0.010424460396170615	-0.0018877060851082207	-0.002795396393842318	-0.007620815524003572	-0.0061318538750388795	-0.002194300953062697
alsI	0.0272868996429624	0.0014119769679382444	-0.009067503153346479	-0.0017395466964808292	0.0025824329210445284	-0.001999079885426909	0.0007723251273787087	0.0003564895645104116	0.0011361589109219494	0.029295097332356905	0.004186670046765357	0.002682097031878345	-0.01983282327191117	-0.009750892575830221	0.002150057891267352	-0.004908195650205016	-0.003938732313631912	1.0116661589151037e-05	0.005464554540123101	-0.0006799002724793799	-0.003255437477491796	-0.001677785407518968	-0.0016850734420586378	-0.004943166268058121	-0.0012377297275306023	-0.0007331082125892862	-0.0037596814131284967	0.0019702722085639833	0.0004767480448936112	-0.0038933632662519813	-0.00215662251226604	-0.017025207536238613	-0.010700107977791416	-0.014072881861855941	0.021854706830017164
ygdQ	0.0009055507361696036	0.0010062551451846958	-0.00532238392625004	-0.0012826181575655937	-0.00045195055776275694	-0.0020788323460146784	-0.005126754238325007	0.0009151898289564996	0.003679215235169977	-0.002171169500537339	0.0031390681792981922	-0.015513259447132699	-0.009697885679791575	-0.007840532497502863	0.015555962864309549	-0.004706170754507184	-0.0017077834027904	-0.0015958097586936328	-5.658564803098547e-05	-0.002017092166537855	-0.011043756781145931	-0.0026804133364930747	0.00020800730286282487	-0.0016260008013341575	-0.0015709140438816905	-0.0002395294287998695	0.0030772117253868502	0.0008573009504470974	0.0005733541640802287	-0.00947444555349648	-0.0013482095382642	-0.011638354406588607	0.007235944926070821	0.015326909986989838	0.033208819421034465
yabP	-0.0010778595663423678	0.0009304976800922304	-0.0021463811327703296	-0.004168424436356872	-0.00040114031551638616	-0.0012153271888382733	-0.0006380676050492399	0.0006937913218280301	-0.00985735016874969	0.005382465966693239	0.0020720927824731915	-0.007218283205998667	0.0024164438466109414	-0.0055454437667503955	-0.002882755771279335	-0.0033786511258222162	0.0026333108450276683	-0.013815999866376832	0.008463661370362028	-7.379450325873783e-05	0.004226628579199314	-0.0015115656366106122	-0.0002581532989279367	0.004661847043316811	-0.0038731103359731203	0.001809048823779449	0.00025366988737663093	-0.0008775231434265152	0.0015236131299752743	-5.0660536016948756e-05	-0.0005531049240380526	-0.005623027978634293	0.002998203491895563	0.0030994959961390123	0.011517510342765862
ypfJ	-0.0007364931198485511	0.0005806934062275105	-0.0029672172968275845	0.0037660912564024328	0.0011142706964164973	-0.0020384147902950643	0.0035316509632941553	-0.0016040143137797712	-0.007724984725937248	0.010990590493126614	0.003486307228449732	0.0031348642154662596	0.0010522992515782873	-0.0087161158118397	0.005250080386176705	-0.006837331131100655	-0.0006312556274357543	-0.0100948204449618	0.005856644385206847	-0.005108211793877343	-0.004047304776031524	-0.0006257271289359779	-4.559572352498265e-06	0.005614203698933125	-0.0013681555901337223	-0.0005839556991122663	0.004736728396544114	0.0007427315920358524	0.0001570777617280328	-0.009604380065575242	-0.0003984570602187887	-0.006384389211583619	0.01952249842761743	0.008606455168254408	0.005421710525873825
talB	-0.005662928217777399	0.0011597391427494586	0.002385032307356596	0.0011069199640769511	0.0015491154766641556	-0.0042794304993003605	-0.000316414961236981	-0.004694400914013385	-0.0376077600568533	0.004805888611505308	0.00868302353657782	-0.027391543687142507	0.010301799542203392	-0.005213348055258393	-0.007035986701957882	-0.0011772340617608279	-0.004315584422926409	0.002383574122111745	-0.006237235604382959	0.0009013844721382756	-0.0035436053667217493	0.0008590928179910407	-0.00021978124510496855	-0.00899320443160832	0.00815490231916462	-0.0020997928478755055	0.013338337523585304	-0.0011271535640116782	0.001623981762677431	-0.004968444667756557	-0.002418214192148298	-0.00457779570915407	0.003707557870780654	0.0251876306720078	0.004103266217575317
yqeI	-0.014001061086251277	-0.0002922051459609065	7.079575746161027e-05	0.0013560945738572627	-0.0010013564152177423	-0.0011431262386031448	0.005180919531951932	-0.0012285568320658058	-0.00309625017689541	-0.003978277359260019	0.0010931759304367006	-0.009363558124562707	0.010975869180461796	-0.007788622654043138	0.0023951030103489756	-0.006592713971622288	0.0030217443597550043	-0.001092984600919155	0.003268013780154748	-0.0042460085576439795	0.006764364349655807	-0.0024304669187404215	-4.716656945674913e-05	0.0027867202064953745	-0.003260739330087126	-0.001788792044389993	0.0007902004339910568	0.0007053311390336602	-0.00025414223011466675	-0.003291349527426064	-0.0017120875022374094	-8.037150316818272e-05	-0.002141361925021905	-0.00152300601933218	0.015105669216161043
yabI	-0.008043654140724677	-0.0002881774834531825	0.002099185646511614	0.007601709645241499	-0.000552679485444969	-0.000451895130390767	0.0009752413525026948	0.0015990399767179043	-0.005122941371519118	0.017774045444661525	0.0012999636528547853	-0.002989697620517226	0.0189932105083441	-0.0054948641359806065	0.0027849543723277746	-0.004681291035376489	0.001724263345070108	-0.0006101955355077115	0.0020267297499410716	-0.0016288203803421137	0.000685094650107203	9.180868228440886e-05	7.630347200091592e-06	-0.005473989364691079	0.0004729171785809215	0.00016048222401877866	0.009912256844975847	-0.000589457401074469	-0.001016333272564225	-0.012118924940004945	-0.0005707884405273944	-0.0016345088840509303	-0.005512163419314105	-0.0027600776187942495	-0.0035582887415420003
hda	-0.011520877612209079	-0.0005783592734951526	-0.0012345827178796753	0.005644634675700217	0.0007412182324333116	-0.0011388962459750473	-0.007748150639235974	0.0031117696780711412	-0.0033762262792697583	0.014420130960188987	0.0013916112133301795	0.0018876553583664424	-0.004940057322190902	-0.007843707934953273	0.001339997267932631	-0.0036573851061984896	0.0004888637014311936	-0.002715838883436986	0.0013511278759975585	0.003165613272861439	-0.007488030032254756	-0.00040186701604397966	-0.00010217914728855249	-0.010882123913615942	-0.0018031402651854244	-0.00020097436252399347	0.007988044551197202	-0.00010385977304395056	8.636825434223283e-05	-0.015999546051025392	0.0006212651176610961	-0.007796398326378278	-0.012938195491454215	-0.0034937847480510493	-0.013784048488547265
talA	0.013343897375344025	0.00037089166784426197	-0.0005724379565799609	-0.0038937744265422226	-0.0014494599215686321	-0.0003952887171180919	0.0035888840280034963	0.0011994650244014338	-0.004388766486663372	0.024697230822156843	0.0053547371365129945	-0.016717771924279555	-0.014363996790165139	-0.006998234987258911	0.0005341036650156638	-0.0049257811903953555	0.0014032552529107591	-0.008560451568517181	0.010027262635161112	-0.0032235405660491993	-0.012370682591572403	-0.000605712138058152	-0.0010806555906310677	0.01853997502475977	0.0024492096566335903	-0.00025757999494089743	-0.00019093939950602982	0.0002958890533773229	-0.00036517386251944117	0.0016760478593641891	-0.0007257087511243299	-0.002999000171331143	0.0009807455480584377	-0.008221475715150259	0.016913906290707454
ygeH	-0.003451333919803452	0.0008626815344905481	-0.003210500080604106	0.0014724940352607518	0.0010197202977724374	-0.0017544384067878127	-0.01382705643773079	0.003539464713539928	-0.002290050310548395	-0.005082000768175576	-0.0009973787260241806	0.006824602725718058	-0.00024743470077606314	-0.0057690433505922555	0.005270034158602357	-0.0022213457617908717	-0.0004620338873020514	0.005571101033656867	-0.014570113087509886	-0.0035573532012231806	-0.0013216720713535323	-0.0032828602334484458	-0.0004896152898436413	0.0063715525297448035	-0.0009308668783146975	-0.00036849940341198816	-0.004110272674068333	0.0006017734261695296	-0.0016647723619826137	-0.0011132243170868606	0.0001368903306320135	-0.0056185051798820496	0.004337417025288398	0.004168958827254495	0.002617839278454866
ilvI	-0.0011387191497664335	0.00011116843525087461	-0.0013047813076991588	0.00533487212145701	0.0011650711868423968	-0.0016633021214511245	-0.0029237364391412803	0.005259886267594993	-0.0030560955533292145	-0.001634732370049034	-0.0013246762659400702	-0.008913562745984756	0.012378204153063371	-0.005828908812254667	-0.001188784203841351	-0.003639236914459616	-0.00016311448438721004	0.0010130453870401323	-0.0034079861735212213	0.00224422149736672	0.0037381733534857632	6.830012914178951e-05	-0.00035679188556969165	-0.004778543682768941	-0.0013431311169754445	-0.00029792318120598795	0.0049921024511469176	0.0003415823308750987	-6.242010053028935e-05	0.004107424910180271	7.66606198521913e-05	-0.007412825494703621	-0.005694397287725499	0.002508019642976121	-0.00814530568223604
yfgB	-0.002473931883066667	-0.0004900874281884171	-0.002923676173668355	-0.0009155166763230227	0.0013533349160570651	-0.0021556912874802947	-0.0043843400007223384	0.005504203182645142	0.0031253810529597104	0.002831604110258745	2.8423375197235147e-05	-0.0004153402039053323	-0.009666771647165116	-0.006827098252251744	-0.0048785047163255515	-0.005194912748411298	-0.0014876791174909232	-0.0027885988364284185	0.0025304068213351716	-0.0018159654796460365	0.0028074123500846327	-0.0007571024325443432	-0.0011474919086322188	-0.0028791289823129774	-0.0015063024277213153	-0.0012388769851531833	-0.0009121734783935182	0.0009834737423807382	-3.985253500559338e-05	0.008278247411362826	-0.001210988536477089	-0.007332301698625088	-0.005413502574700749	-0.0024425335868727416	0.02314212509024311
pfkB	-0.008741877446270953	-0.0008961214852752164	-0.0005014323731739978	0.003643881157040596	0.0005386167505639605	-0.0010180385503917933	-0.004370309954837841	0.0033627278637140988	-0.012631163261830806	0.008506700788374717	-0.0008477081201272085	-0.007085852195612258	0.004871597388740053	-0.006304469774477184	-0.004095534898806363	-0.004532633698545396	0.0006799225312083809	-0.008313525040854806	0.004822935006454771	0.0006672605714869705	-0.0022008598793763668	0.0019188455410767346	0.0001428645895794034	0.0032588892290368677	-0.002630344340001646	-0.0005772060720482841	0.01440372408189355	-7.681416825505494e-05	-0.0009660872776294128	-0.0175786142796278	0.0007960380089934915	-0.006624404665534244	0.008101572416666331	0.003985131003511404	-0.01277778194036702
ygeY	0.0006670674282382477	0.0016588416835293174	-5.061520973640654e-05	0.0018350164935691281	0.0005147493357071653	-0.0029938190151005983	-0.003557082827148192	-0.0011660988011863082	-0.05553412109613418	-0.02471298694883178	0.007015638872981071	0.0021596226356220974	0.004729256970020607	-0.004604010442271829	0.005697544789873063	-0.0026822394086048005	-0.0007821215331940112	-0.0005445003281196122	-0.005286198532651466	-0.005141042700493114	0.01823570942506194	-0.0007756004098337144	-0.003508766780141741	-0.006907181239221245	0.00228223213373885	0.0015619401982985438	0.008270792999958738	0.0006457994208903983	6.692631917758263e-05	-0.007541742683388293	-0.004679459603503347	-0.0041889674218390325	0.035845413173765245	0.06689641045938645	0.010063000948128986
secM	-0.016239733265882187	-0.00021379304329457226	0.0008649470342788846	0.005759299430064857	-0.0013225420220987871	-0.0020791931077837945	-0.004256230477681931	0.001771213577594608	2.8365952831563847e-05	-0.017725544527354763	-0.00011276261806415277	-0.01148429134804191	-0.007139264265094528	-0.007483207280747592	-0.007442064206115901	-0.004802967412397266	0.00114730670060398	0.010964646493804823	-0.005311499987901361	0.0008604000149136211	0.012603958863765	-0.0006259833910735324	0.0007808214391116053	-0.008454402703791856	-0.0023692107072925753	-0.0007123162929201499	0.0066128353082991025	-0.00017669628461590038	0.0008318700513336808	0.008807859243825078	0.00247791834641248	-0.003118585247188957	-0.006587599554672988	0.0024049291529146494	0.024575883863677442
iscS	-0.005063381276535567	0.0016775245778262616	-0.005307536399923265	0.004431257769465446	0.0027162396651692687	-0.0023552159126847983	-0.0032909298890872914	0.0019381806720048188	-0.013279662672430277	-0.004451189397425368	0.0013888669654261322	0.0038131607186068037	0.017865195659171676	-0.004411698710173368	-0.004457402464468032	-0.002742067810613662	-0.00042099593180194123	-0.0024071695107832245	-0.0014901784561965384	-0.0004935961710834044	0.0049314347328618165	-0.004295428181067109	0.0001536678431148175	0.003108732424443588	-0.0008345943594773867	-8.980781225545798e-05	0.0006807789010208774	0.0006047006009612233	0.00033098705986049024	0.012133761653676628	0.00014173269191815053	-0.008947311533671436	-0.0030035415465586037	-0.0075651430524885654	0.015145337156636613
setB	0.0036746783092655617	-0.00042733456153655426	-0.0005212666239822283	0.001771519770845771	0.0021276671439409258	-0.003845793642103672	-0.0036235160002594485	-7.54212789797748e-05	-0.0038333177962340415	-0.005734284076180945	0.0010864087793743238	0.0016930019887190105	0.002947311049096824	-0.004861654983833432	0.00303402480436489	-0.004835498272441328	-0.002822008875264513	0.00858326931244012	-0.0024784182480041997	-0.000585006720242784	-0.000872943221766036	0.0002900156192481518	-0.0013266666687559337	0.008750059176236391	-0.0021514264931518238	0.00031079961016075683	-0.003017125495194279	0.002059165393002331	0.00024010540408198722	-0.02229111634194851	0.0005840735940728336	-0.005770564982385346	-0.00251862538609221	-0.0030267254083550404	-0.0023011667882188625
ygiL	0.0010885155061259866	-0.0006649871781701222	-0.00020503849111264572	0.0014145731332246214	-0.002130893128924072	0.00035683668829733506	-0.0028958881356041222	0.0017883205832913518	-0.010248553110286593	-0.008186118745404045	-0.0020815301139373334	0.00802800010870954	-0.002532520921920071	-0.0055060223117470745	-0.0035379824484698475	-0.004017156413756311	0.0023893677474310002	0.005216600109352586	-0.0017892935264418707	-0.0017280727463893275	0.012365893200039864	2.0930438509623173e-05	-0.0003399645205354318	0.006717618987895548	-0.0012408806054286427	0.0003286979149561375	-0.0001579486624711748	0.0008082839281996712	-0.0015153192367870362	-0.011833309791982174	0.0009491416858509183	-0.002010476098141887	-0.0029207790526796624	-0.007921502551263464	-0.002770288910923368
yacL	-0.007827823276095318	-0.0012448971078265459	0.003976730633876286	0.0008540806983364746	-0.00021347190157030126	-0.0031738546979613604	0.0003537651049555279	0.000981913338182494	-0.006147633288055659	-0.014515211135603306	-0.0009090157941682264	-0.014178364302473838	0.0002997819983929074	-0.0071052007982507345	-0.0002492093519617811	-0.004005853389389813	-0.001315784337224834	0.008016776207104786	-0.008990391950916362	0.006863348498108222	0.004291566230822354	0.000729338928940706	-0.0009200684051029384	-0.002010018228320405	0.00045149171195045767	-0.001575456535210833	0.006910855881869793	-0.0006827940110815688	0.001860513964202255	0.005422509149648249	-0.00015167397696131958	-0.004326634313628981	-0.0023241510762917724	-0.00024520399811730646	-0.0012405382499630026
iscR	0.010997289057933924	0.0005288157996164955	0.004037813054255821	0.0004907475561049068	0.0017992878757650032	-0.00043576253665378317	0.008982389025828418	-0.0006700153340352699	-0.008713722354732454	-0.003025727585048937	0.005284124738536775	0.0020144750520521117	0.0037592553639227582	-0.006384689882397651	0.011691264752298593	-0.00586262658238411	0.0036462702614377543	-0.01780131367064014	0.013080735943843553	-0.0006013740026862658	-0.028820844423025845	-0.0008795135008404032	-0.0017433270812034606	0.03300702976062894	0.00175498670792764	0.0002909200951398816	0.010943841278315224	0.001011668533901684	5.844245490038702e-05	0.002211095985257998	-0.0012029833067208528	-0.0023775474648132467	0.01296342597013772	0.0005306724550402058	0.01390439227328334
crp	0.012279481617639762	0.000129301970700908	0.0018138107066624797	0.0009664186521968077	0.0004634115040244069	-0.0018489341321401298	-0.005847800051903024	0.0017121345829218626	-0.011238626968115568	-0.013501744138122333	0.0016307776444591583	-0.001747952499591529	0.001171849988468145	-0.006705713658593595	0.004301987360231578	-0.004290486867539585	-0.0005092451203675621	-0.007282346477444025	0.00040573162794788477	-0.0007485201301104563	-0.01369959270581603	-0.0021886333753354846	-0.0011846167058683931	0.007377800354734063	0.001578979925060472	-0.000998577215941623	0.003319728639016443	-0.00012164681771537289	0.00012063153144481475	0.005996512132696807	-0.0015222674771212042	-0.006147077523472935	0.010965986483062457	0.006564107706903347	0.027913825429031546
eaeH	-0.0064285372223968455	0.0013887685316149145	0.0008174641942605376	-0.00045952334738103674	-0.000723042834433727	-0.0013453139073681087	-0.007825783536057262	0.0012953652942087502	-0.0037344662030227484	-0.01751817292647391	0.002153202377958223	0.007081894565025589	0.009191142308727368	-0.00466889870353043	-0.005282491100952029	-0.0021325664082542063	-0.0003460174803610308	0.0046304268858481925	-0.0045164278794631914	-0.004532745132777602	0.009393814783543349	-4.544181860183016e-05	9.650712869188282e-05	0.004803231289843097	-0.003692520693539805	0.0007531833747634664	-0.0018415292526813263	0.0009951338596874849	0.001183691440965049	-0.01946813426911831	-0.0021320900530554356	-0.00961921504237736	0.010895952375398742	0.003695407183840871	0.007772379456428995
proB	0.010911650363017212	0.0014634598407428712	-0.008941733962856233	0.0038044296996667983	0.002716239891014993	-0.0013681098038796336	0.0009310822139548904	0.0022821346973069014	-0.001959868235280737	0.007179488467688604	0.003325237894896418	0.0019846649174907745	0.017470383863012817	-0.007994821509346366	0.00636304056737572	-0.0059942352212965485	-7.037194133216771e-05	0.004198209685033437	0.006435630779805375	-0.003360710704966666	-0.00118466095183976	-0.00046047793875914067	-0.0013290475541725755	0.001031492738693487	-0.0016429918438925879	0.00031753719056723637	-0.0020263614999922984	0.0016881790035404266	-0.001050069491029717	-0.00991922253742814	0.0010871207143645734	-0.010750908818509843	0.008863870543662947	0.003955170510120557	-0.0030259514427547094
yfjL	-0.001028980736046291	0.0016171366383787244	-0.0078276339545846	0.0021107845415826885	0.0005379514122614637	-0.002249678384978324	0.007378256446955835	0.0006290571433783043	-0.027082275059074165	0.004839449666622208	0.0027855103695765136	-0.0031758707623477235	0.02457349447859931	-0.006039485093206167	-0.016017219275236128	-0.004009501626715064	-0.0028397300976770695	-0.024811703922975922	0.015543961299606312	-0.002265711845037468	0.02607636459171772	-0.0015006693173199891	0.0012222150166053326	-0.009497239034390077	-0.003035277200229082	0.0007902548770653084	-0.003965370448682695	0.0020085591648239644	0.00022032216453226282	0.036526900716125965	-0.001845480769407004	-0.007946692134319531	-0.005070189343332642	-0.0036130232536899193	0.009565804842334817
pdhR	0.008543767778184077	-0.0008593876613304019	0.001239678703568643	0.0025011902034748346	0.0010049304366111756	-0.0005750332731986418	-0.00554171283455456	0.00295909171923995	0.0013531873933970927	0.0029566432217396185	0.0034947731858119366	-0.013460744454553633	-0.011057332071677311	-0.006897853845730424	0.00420687616802752	-0.003997093173675239	0.0019666244054796418	0.001585292223044047	-0.002521325670251692	0.00022934162258566852	0.007362321079708636	-0.0017279753752518444	-0.00021059345337562263	0.0053642787062563	0.001565306537458193	0.0005078544246498495	0.00225380820251922	-0.0003154697429272346	0.0003139753495634068	-0.0016801517212297768	0.001127962765749544	-0.0045358407254697695	-0.004522781104150444	5.23290150990111e-05	0.00602525252271706
ykgD	0.00232861835787054	-0.0009766172606032342	-0.0011056383497179923	0.00221646154881455	0.0014472772448789327	-0.0018101379426661878	-0.008715632174383191	0.005142808216623962	0.008897675485350191	0.00820535634326317	0.0014925776282325386	0.009236149499286908	-0.005822797560315464	-0.007402939512394369	0.007626251024194061	-0.004993912531062961	0.0014688904982793963	0.01044541647292904	-0.005081041353858179	-0.0034424608828440466	0.001264453954063356	-0.0015722325188107789	-0.0011705252132378518	0.005820704195066355	-0.0013862284819701129	-0.00048705909721320496	-0.002330812620633143	0.00040911339805461467	0.0006521469369181432	-0.0017580556694883854	-0.0028032671147957444	-0.005600007961156091	-0.025305411185730587	-0.012437741222259189	-0.00623078710517623
aroL	0.004414763365110213	0.0006867353804409504	0.0019870592281222344	0.01833736409433186	0.0049921722244471315	-0.0007287705829367041	-0.010112258912447622	0.005009544584900141	-0.011868661271873861	0.0001225153300765669	0.008980677230283618	-0.010080395652112937	-0.0033742042892065246	-0.010806140201166272	-0.0030575461755506694	-0.0063748154416680336	0.002688322529065037	0.011395950071974513	-0.008694473286101848	0.005218604842121614	-0.0014921544271055609	-0.0015976856078486889	0.0009917513647815213	-0.0006805529970665702	0.004772592484758994	0.00037532528513111173	0.027419183958084025	0.001615160256624222	-0.00018873702094424516	0.02216765595600009	0.0004970533776213415	-0.015235591247075736	-0.023116782382883207	0.010036581798755963	0.011121841514824142
ydaQ	8.110665569829783e-05	-0.000727566402638331	0.0034987224522046744	-0.001512660844018683	0.00042247422155924143	-0.0015772915631532668	0.001370858691413613	0.003396842898800969	0.011237621018663048	0.0016331408462464446	0.001268801037222147	-0.008125317513453538	0.003269196788002689	-0.008013320565223693	0.02017286567017436	-0.005155086093582213	0.0022089114962992344	0.005512048317522732	0.001786392628033624	-0.0005068483776685366	0.021099634505808353	-0.003261167970485985	-0.001077024438418448	0.0003101988662092481	-0.0015027433977049497	-0.0013842642994131892	-0.0034225505474518906	5.404480815286661e-05	-0.0001496950545697473	0.01534322988241911	-0.0004906336954445578	-0.0027635685577424188	-0.014301113455057746	-0.01876087681323822	0.00545595293457974
pykF	0.0040212388554907805	-0.0006640008761314675	0.001283003530697897	0.004930729437619448	0.0002396411613881355	-0.00187965324614197	-0.0023009357015218806	0.003868267871439457	-0.0043562698923051354	-0.026429383583912034	-0.0022149830358102916	-0.008271200577681414	0.0041897558443939565	-0.007203644840046763	0.0008084767495574851	-0.004232947300188243	-0.00021290952443248697	0.0021277572947659903	-0.00019903652457601927	0.0031439609295549863	0.005567763186991215	-2.7497665030296046e-07	-0.0013836452376563102	0.0038388348021544515	-0.003861581777059233	-0.0016815046849660575	0.005637133008542847	-7.116574572137324e-05	-0.0007014845183584839	0.013403153801336885	0.0009747494792100042	-0.005138361191546375	-0.0051490813806815295	-0.01112463476601988	-0.0017273002435308946
gsk	0.0009734232078313432	-0.0002682235375687014	0.003572292839817237	-0.0008018276508664713	-7.392280462113376e-05	-0.0022002036147750915	-0.00735408228219432	0.0038215734739787876	-0.0011912794993259013	-0.022878216306974248	0.00033153456013678805	0.007415538231578815	0.011453150656343121	-0.0070488749910145995	-0.0012203372057410888	-0.004704010272398591	0.0018089811277641641	0.0025091812677066963	-0.0014924853321532775	-0.0005552457810250765	-0.006608589654788375	-0.0006690131494542584	-0.0010393086401745677	0.008350257817655802	-0.002313063140315263	0.00041861756792059166	0.007347887530526582	-0.0004258521748124622	0.0010318426776211708	0.005925399386323988	-0.0005253495392389595	-0.0010582818044114369	-0.0106229950542176	-0.006822086920562599	0.022070936438903004
serC	-0.008018121979378089	-0.001361448171082884	-0.001193742441246286	0.004958942910616315	0.000736240692785941	-0.0013087564392481	-0.0030485976213479745	0.0032526795146986844	0.005192896188236773	-0.00894296258438106	0.0015076439513359218	-0.018532857957361926	-0.02689487452513164	-0.009211023114621639	0.0015429034671979025	-0.005229635024443268	0.0016547709402411875	-0.0038165730597048077	8.807324518133056e-05	0.003021535798015588	0.006521568684838712	0.000525568765879143	-2.3114863734008394e-05	-0.006073480178602039	-0.0012065611069196278	0.0002637456238153391	0.012172246143776686	0.0004295656515751034	0.0002544534343178384	0.0023168665170669555	0.00042515970213571566	-0.008877350421942244	-0.010130206047736033	0.005196213904127944	0.011391405435934874
yohC	-0.0032698475447662098	0.0014252195806693634	0.0007155749469529838	0.005837168019497767	0.0026352190575562417	-0.0006765234610065818	-0.0037709856241503184	0.005176723734475672	-0.009130818843841553	0.025526065788254504	0.006639075363054871	-0.0016518853438475447	0.03740090861455681	-0.007431573085486889	-0.0014031916885141982	-0.005554157402366399	0.00404296757540468	-0.025550014963469554	0.007521940234266681	-0.0012037380545231653	-0.014263054337352515	0.0007167105798725971	0.0009505580813856796	0.018850387409329414	0.00546983255975947	0.0012360304198227824	0.024540060259243275	0.00032370600674767045	-0.0013719438191037625	-0.03832696381956339	-0.0024844966223463417	-0.004730671413731996	0.0025062284686936612	0.0027280515246924813	0.03290801156889385
sdhC	-0.005593510838507703	-0.0007957334397360683	0.004159182386938482	-0.005118765418883413	-0.0020531728910282254	-0.0026885370165109636	-0.015365497702184846	0.0050799199938774105	0.01260214508511126	-0.009185311787693603	-0.001001087020849809	0.01280431031258871	-0.0010639248702665504	-0.00837009678594768	-0.023193288277834654	-0.005161791183054447	0.0002662517244144428	-0.0011414511518898845	0.004571998509129992	-0.00344112428757263	0.004772110963240266	0.0039109207177534695	-0.0008235184376826509	0.01503114921040833	-0.0030868309946039444	0.001221523059066385	-0.003890086839748348	-0.0004884438484441489	-0.00013777772182947955	-0.02398568606004119	-0.0005352514225523919	-0.00011636847074214529	-0.020935683134905618	-0.02040309475601784	0.023347597674164975
smtA	-0.011275947526699364	2.241296741090082e-06	0.0017774126651056577	0.0026334390696138143	0.0013688498211558908	0.0005791106080869213	-0.006656767679926227	0.0005455298702509026	0.0013693350850371643	-0.007653881392509836	0.003378033083863556	0.006384682293623836	-0.0017524208614276243	-0.00830661004409194	0.006521390900015831	-0.005482761198654771	0.0028331043325703254	0.007144658504649229	-0.005612174756135102	-0.0035900966316322856	-0.005331509793177247	-0.0023850105539895594	-0.0006217743153683841	0.00421137944853399	-0.0016148955784450025	-0.0004745295277098194	0.0059022410138648874	0.000550524178543128	-0.0015688317571766674	-0.010398631179705263	-0.0009199075552169234	-0.005474395433798282	-0.007621204880339028	-0.005264484099045928	0.002774425182150493
cysB	-0.0044335057827258354	-0.0006037121533881873	-0.0052615490788593886	0.008221016172319651	0.002274470068514347	-0.002883526962250471	-0.001813120796235607	0.0056585498945787545	0.0008648123722741729	-0.021859512777953612	-0.0018933907186146825	-0.013071083021585387	-0.0060189048682829155	-0.007657161052338779	0.0006679815211828099	-0.005348430471494794	-0.0012262393297119575	-0.0006434204634134993	-0.0022621367120954357	0.0033310613163964864	0.003254965296946466	0.0013627850625198335	0.001531032695202157	-0.008232672554440797	-0.0033190419426975177	-0.0011151315527968108	0.005247866348462536	0.0006922283384483308	0.0007338397152489052	0.001587440490256995	-0.00029225302583654414	-0.011504673907025293	-0.01007126300887327	-0.008307377416973136	0.02785166072278795
csgC	-0.004095150602304123	-0.00031325569027103485	0.0002904805224716256	-0.0012870917178224772	-0.00020785166780115105	-0.0014880737964995205	-0.01038549528183306	0.0012649918545503168	0.004473158344626427	0.008054046028452675	0.00799229030497372	-0.008580332146863443	-0.021378334419629007	-0.008656999599188565	0.0067116644745692615	-0.005218494567088783	0.0013900553864060025	0.02376952162492521	-0.006295641792225249	-0.0028292343517061958	0.01246668783016503	-0.004018495031632483	0.0006826014944817871	-0.011678352039307355	0.003185587553499439	0.0012860241695307195	0.0022991708643298517	0.0012528354942332952	0.0011867547378642484	0.012769468314945697	-0.0019740302790887654	-0.009446546087286086	-0.0035440997206464863	0.007856635310287987	0.011306441697278912
mngR	0.004862814083356749	-0.0012374387332238256	0.0022628035373054444	0.00016303739046634292	0.0004621036283788271	-0.0019024348538368941	-0.010585551599369329	0.0020049160986673085	0.010259831063449383	0.016992479869414392	0.002445620109792799	-0.01939590419219299	-0.013191969133913517	-0.008296855445951223	0.00018325250859106744	-0.004886816134676337	-0.0005768400580490554	-0.0015906358123324888	-0.0056557521040056956	0.0027384558628174537	0.00503039765637368	-0.00047883086575893684	3.980554998634034e-05	-0.0019339733582455665	-0.0008502823807951423	-0.0008199401653837412	-0.0019184049389800652	-0.00045528851536801084	-0.0005977545620407909	0.021827848106622697	-0.0006850951668457128	-0.007163400841745163	-0.010092965562385743	0.0018122936780855525	-0.015355802678935965
amiA	0.006995984635344057	0.0003435268023167737	-0.0008207938252598979	0.0014674714289139956	0.0008110695786308497	-0.0017991180229000748	0.0011977116180145566	-0.0001503187633716152	0.0033828686899505557	0.0037167838820051854	0.0017087773280218244	-0.007916642225940119	-0.00034406006779670524	-0.006542922658845782	-0.0018734633404528722	-0.004668879266828299	0.0005815652942266127	-0.002497599688214586	0.00023976731256986826	-9.391349486822898e-06	0.0016694974631536752	-0.00041461429558694365	0.00017079510318581014	0.0012248372175963597	0.0011647499524076114	-0.001155401534633711	0.008133095867456273	0.00011527873823069968	-0.0005177615408319979	0.006784257618710399	-0.0010425400559324772	-0.00647051821020667	0.003708341594014053	-0.0013242201096740505	0.020185304595760897
aroH	0.007347370243885301	-0.0006679507059743628	-0.0002334106962635474	0.008484375104308129	0.0027794537250883876	-0.0012149608926847577	-0.007299812110688757	0.004504824918694794	0.03588566020131111	-0.0011903689322735308	-0.0013171511617838406	0.00285627341457652	-0.006585573777556419	-0.0074437382025644185	-0.0005175190797854157	-0.00486722054425627	-0.00024699966947670386	0.004619694247688215	-0.0009058529617448831	0.004703112476644047	0.004180770029779524	-0.001591166106518358	-0.004672043910250068	0.0018541347941209096	-0.0008321074631182745	-0.00044928023387910796	0.006555019347789757	0.001152484924532473	-0.0008535382256377489	-0.0022631275653839113	-0.0007911118230549619	-0.006405769061823987	-0.01969466362421335	-0.03124730016237923	0.014090253984634305
mviN	0.004579236138273369	0.0009592453751247377	-0.0029760508611798285	0.003980663432739675	0.0008114490783191286	-6.517550989997289e-06	0.012528195560855025	-0.00030388010389287957	0.009141015419736505	0.001498588250109517	0.0019000129983760417	0.0062064796526248404	0.007301684108937217	-0.005095178908668459	-0.011637194892391562	-0.0036503211315721275	0.0021651184252190468	-0.018303380357389598	0.012552140660032077	-0.005479273212915088	-0.009313217094168068	-0.0013237562612630426	-0.002184029642958194	0.012277631117030978	-0.0020150634083301597	0.0011970801500137895	0.009290418181409861	6.230465711269061e-05	-0.0014375895366538316	0.010904367426410317	-0.0031224730052053927	-0.0030745593007804467	-0.02109081085507918	-0.0032980743209399016	0.025139768647266105
tktA	-0.002396126404743303	-0.001094505563378334	0.003481210971949622	0.0029817064374219626	-0.001970306475413963	0.0004274528918904252	-0.006152677163481712	0.002944837303366512	-0.012870577741414308	-0.010196613079709252	-0.0020845141424797476	0.000946380829466789	-0.01830495041363018	-0.007639332436956465	0.0001158439837502101	-0.004156392798759043	0.0019456631024226997	0.008307129965576622	-0.0010900731219329446	0.0027630466873698094	0.012714854227378964	-0.0008784403745085001	-0.0010703676019329577	-0.006438180706463754	-0.004261056237287589	-0.0006391772232018411	0.00360200318577204	-0.0009171235276153311	-9.960416406102013e-05	0.017674811519682407	-0.000897432517958805	-0.0008225028774691652	-0.013342712093332801	-0.0015956977315779244	-0.002778634698239637
slp	-0.010299171697385985	-0.0026999378623440862	0.005998957026749849	0.005717653050087392	-0.0004252834989620169	-0.001108116190880537	0.004183663411394638	0.0037279927940107884	0.012253681775182485	-0.019873197508476128	-0.006554790311492979	0.014341499891621297	0.009322219254621832	-0.006721128299832344	-0.008791821924969554	-0.005078897946514189	0.0033754516002543348	0.003637737618548047	-0.009080568225019507	0.0027061114137239277	0.023669178877025843	0.0017956508125644176	0.0015106808941345662	-0.00553648472763598	-0.0008170743042017458	-0.0018066065723542123	-0.0019022620622405504	-0.0012445216032210737	-0.0003814009777852334	0.019873213656246662	0.00026945713339955547	0.0025482272912719936	-0.003872599681448944	-0.00487695775310775	-0.008531409904810036
ycjL	-0.005757744461674281	0.000550799730408471	0.0004075020326780532	0.002275404288666323	4.3283307350066024e-05	-0.0007842571858782321	-0.0036828531911048817	-0.0017639968264847993	-0.002168853196781129	0.024399626278886345	0.0036472125118598344	0.005770502654327588	0.022105671715029737	-0.00559804321732372	-0.012301978021860123	-0.0035219042748212814	0.0005738154724546041	-0.00720053408582954	0.010051451956876267	-0.006916902662116162	0.011950898692011833	0.00014291307046732983	0.0006828043150017038	0.0030774769943673163	-0.0015619579899441643	-0.0008050855185138062	-0.003239232808985609	-0.000643835233640857	-0.0009683192532975226	0.01215158987790346	-0.003708301824517548	-0.0006465040420116198	0.005404435669664632	0.002106365210498292	0.02858149556731674
ycgM	-0.0004626541832671266	0.00022192033946339507	0.002127333198295673	0.0035933373158331962	-0.0007233441030257381	-0.0021413475158624353	0.009272102836300346	-0.0012201516196364537	-0.003722724802792072	-0.01003574051826102	-0.0012578745046630503	-0.009947634320894275	1.0875482425054196e-05	-0.0054708883399143815	-0.0029171711998060347	-0.003758526467718184	0.0012498030396686358	-0.006611832067101579	0.005966819046686093	-0.00014745827653275635	0.014925418132916092	-0.0003638792331912555	-0.00030410669627599417	0.0039088473469018935	-0.0024957831099283755	-6.205850643702604e-05	0.0047424609148676725	-0.00024647988160722887	0.00042681398714194073	0.011337894592434167	-0.0009146687848260626	-0.0013970281550133921	0.0033604901218128327	-0.0004891231837648645	0.010270577658649901
nuoM	0.005723856671741514	0.0005655304575338959	-0.0022209448041394355	0.0021170824475120753	-0.000952504895394668	-0.00201327484799549	0.006930972882272566	0.0018386782717425376	0.0019846511257014753	0.018037981376415345	0.0016541563416831195	0.0013424168745302149	-0.0003367893749754396	-0.00464238588232547	-0.0015263733128085732	-0.004371213745325803	-0.0022148516739370545	-0.02126227042724177	0.013513834089224722	-0.0022711692640478625	0.005737503473646939	-0.0009343025408452377	-0.0006967062829062343	0.004661384620703757	-0.0012832902871149103	0.0012059772817883641	-0.0011547155550710778	0.0005026400720817037	0.0005578893766505644	0.01756859853863716	-0.0016742516867816449	-0.0032189687563463896	0.0030567803634142486	-0.007433020775871617	-0.011159182519612598
rfaD	-0.0006114147719486165	0.0017933172860648482	0.0008268287708051502	0.009688990146387369	0.0023557490413077175	-0.002145710524637252	0.007810076468569391	0.00220625089132227	-0.01971204539760947	-0.018172144560461363	0.0012266164610628039	0.00573925885155496	0.007141916806204724	-0.007897415030747652	-0.001947972397028934	-0.004120929087512195	0.0013534753757406665	0.0013682483053362939	0.012629711805026473	0.0006081876908478505	-0.007436031857505441	-0.00242493947269395	-0.0016811999259516597	0.008415517332032323	-0.001949823469874094	-0.000834229122265242	0.018876369705701126	0.0015128909109625966	-0.00019877307160641068	0.002677540546283126	-0.002138464585877955	-0.010297481845499891	0.001436951597258825	-0.0030397552078024353	0.039616939887194565
ycjX	0.0001953452054276384	-0.00051327917346498	0.003220377826364711	0.009610195378772914	0.002073817871278152	-0.0025363171100616453	-0.004593540717135457	0.00013935865888925036	-0.008893533628433942	-0.01826283503778097	0.0029896795586682855	-0.012829175651675523	-0.005026703393182804	-0.0053059949912130835	-0.001031912152247969	-0.003241931500378996	-0.00030147094579973267	0.005519530577489089	-0.008254342321536424	0.00024785449885654243	-0.007101061115972698	-0.0006993867876008153	9.646350088587496e-05	-0.005569463460706175	0.0031436291120024687	0.0008735097764292732	0.010215975849473096	-0.000356181237148121	0.0005061736807692796	0.023694492783397435	6.175433361022443e-05	-0.006010102700780739	0.0023329226018489347	0.0038382566667028834	0.01663502995711817
ycjM	0.007152989017541962	-0.0006346095923800021	-0.0024988779472187163	0.005603312915191054	0.0006943580933148042	-0.00270257871132344	0.0012260626611190245	-0.00439413505140692	0.008249610434286297	0.01730524745156489	0.0017008073476608842	-0.006962783092567038	-0.0033232885144036453	-0.007091710730455816	-0.0006352592058829032	-0.004534503356553614	-0.003605325078365929	-0.011644653582311783	-0.006283598400100514	0.0009307878010192925	0.006297075394541025	-0.0016849556961096824	-0.0011373559408821166	-0.02851324211806059	-0.0007814817576424324	-0.0011923315445892513	0.004277574641511161	0.0008525190461659804	0.00123571295873262	0.049430256709456444	-0.0010324186470825226	-0.010239214551719751	-0.014602270193699033	0.0059925550466946986	-0.034355897246532034
insB_4	0.014552544190952874	0.0013291965948883445	-0.0008460396126611158	0.0033954691188409925	-0.0009661050233989954	-0.002359199107158929	0.0024565146277275157	0.007441179952584207	-0.0024556295457296073	-0.0011008496054528668	-0.0009734592802124098	-0.005146416445083991	-0.010145526033701356	-0.007485464019700885	0.0016712685883976518	-0.004582098051905632	-0.0004469561996173603	-0.012840131326511349	0.011182633998953266	5.601588709892178e-06	0.0023557388246990742	-0.00034104310849215837	-0.00011633504196652211	0.004902789639309049	-0.0011999773032022353	0.0015303277899511158	0.0018849825484063872	0.0003001912040053867	0.0008879894053097814	0.015864810347557066	0.0003958715731278062	-0.006701432540072034	0.0030050095231883753	-0.003970312773682443	-0.0022520799702312653
murC	-0.009515799008159324	-0.0018895085633266718	0.0026005158902262337	0.00587982103228569	0.002154571432620287	-0.003952337275259197	0.005948651532697327	0.002121086206752807	-0.005158602860756218	-0.0032244083661835915	0.0016726428200490773	-0.018341278431541992	0.010339172028926844	-0.004315457004122436	-0.0061211539432406425	-0.0031214030366390946	-0.000724868850683737	-0.007434693765202441	0.005237270238590829	0.0025050003215313908	0.03208546232432127	0.0014211898774374276	0.002955838250927627	0.003700992693193257	-0.0034982746553405657	-0.0008138204267015681	0.002530000110632403	0.0005294774196227081	0.001644161306321621	-0.006155965607613325	0.0014275141165126116	-0.002086160963194238	-0.001671428132344818	-0.010594445114423121	-0.008213256662842673
yncE	-0.008034278050704736	-0.002070793139282614	-0.0005644202496478102	0.007084426092915237	0.0017202973389066755	-0.0015021461248397828	0.01095943377517602	-0.0006257591914618388	-0.005268502635881305	0.003725471354101035	0.0008169674017699435	-0.01966017789461396	-0.0005610512426502873	-0.007670865929685533	-0.004532810235396027	-0.004899237970821559	0.000811262904064297	-0.021093838588939498	5.557320279573711e-05	0.0062469108069830755	0.03973726779222488	-0.00604169363155961	-0.001809397756587714	-0.01830017021857202	-0.0010713553272149305	-0.00038538389926543457	0.007758441514910218	0.00020513342358754015	0.0023409713828004895	0.0428971454128623	-0.000698948202189058	-0.008582113385953084	-0.017871936519790178	0.010060123799900924	0.0015277561408215084
ycbR	0.017954810927010546	-0.0002577344574092422	0.0012178027171466964	-0.0005720885228947736	-0.00163198048947379	-0.0006888995436020195	0.001931953287738211	-0.0004083340552460868	-0.007989174025133251	0.0019803117048446083	-0.0018929373566061258	0.008254951938535229	-0.021568846168745423	-0.007650822112336755	0.0017079213727265597	-0.005859918952919543	0.0010553799661327944	-0.0067780187363093046	-0.0019273315777320898	-0.0021817495890377844	0.00755460343323648	-0.0034087108261883258	-0.000992007093736902	0.013071661945432425	-0.003403169784656505	-0.000669752856483683	0.0033273251350731292	0.0014583955297712238	0.000494498201587703	-0.005911551900207996	-0.0011854950548149646	-0.004747687312162885	0.005104155538396703	0.004426520667038858	-0.002213262538851934
hydN	-0.0028625631921294363	-0.002324338781181723	0.0033741696807555854	0.005206616627983749	-0.00069616354216123	-0.0011415095708798618	0.002896767947822809	0.002938824996817857	0.0029019821574911477	-0.0003106178714416473	0.0007222251401981339	-0.02288008422938862	-0.0015603732809750842	-0.0059117173729464415	-6.405422336456467e-05	-0.002961766317021102	0.0005056144721980084	-0.0012235396419238952	-0.00299214434315577	0.0038701426832282795	0.023539887852966786	-0.0017251374421175568	0.0010495970619376748	-0.001251777291763574	-0.002993803855377374	-0.002550922979135066	0.006459467008987323	-0.001312923290533945	0.00023073364662195672	0.003711347843054682	0.001395502664381638	-0.0019871807278538443	-0.016034726222807712	-0.007792380422220698	-0.0033313170285292075
mrcB	-0.02983299691719238	-0.0008780412739724852	0.00368981673149392	-0.0018555021967040376	-0.00022417362546548248	0.0012300500774290414	0.0032072587705710355	-0.002731815355364233	0.006673760721459985	-0.017364684310628146	-0.009550521979108453	0.024099148565320052	0.0526762746044041	-0.002608958790078759	-0.00363721230532974	-0.0005003509536618367	0.001812134516622984	-0.014541576990915328	-0.0035777654136634534	-0.0027642261950259514	-0.007207858231849968	1.8989309519668041e-06	0.0010420561267528684	-0.013955816589295865	-0.006001617989896499	-8.520086090356927e-05	-0.008099416776144125	-0.0005502037596306764	-0.0015817519859410822	0.012436578134074807	0.0006068858681828714	0.0007514710397367937	-0.004733327357568825	0.00438372109212131	0.024709524954078903
yneJ	0.017871264208371592	-0.0013141136290505527	0.0042349276132881645	0.005681721270084381	-5.758621928180219e-05	-0.0008521557407220826	0.00037035744797535964	-0.0002457106026167821	0.014760837676003575	0.04409951503138717	-8.600304136052728e-06	-0.011114317032442702	-0.0023593655338099216	-0.005911116260103881	0.002415040066698566	-0.0039042310742661355	0.0006920257230486834	-0.006233521156281847	0.0039002367713557623	0.001106211954623738	0.014813608722761273	-0.0010811610444216057	-0.0028375837416388093	-0.01206167547032237	-0.0012572545302580542	-0.000660777126904577	0.0014887554930186177	0.0005263987788930535	0.0005738137252046726	-0.0035796114103868602	-0.0017221073142718523	-0.0007915157422592694	-0.033637451610029345	-0.04264783366982426	-0.010211338148071942
ycbB	-0.01100273136839722	-0.000827781351399608	0.00022311730834189802	0.005381431905552745	-0.0005116288077260834	-0.0016349190578330308	0.0018268956474083312	0.005354066714644432	0.013141983682289719	0.020958736493456656	0.0012504328775685282	-0.021900025017634786	-0.015558997860427984	-0.007756421728990972	-0.009058714555576443	-0.0050396713055670265	-0.0010034173146134826	-0.02068899560374083	-0.0029057130022808035	0.00045277038310466216	-0.01050441293977201	-0.0030857422342523933	-0.002821377378422767	0.0008098881882960996	0.0030520338944361076	0.0003973580460296944	0.0018542044526065125	0.000235288780531846	0.0024979039235040546	0.011174100311473012	0.0003570414372370578	-0.004676590673625469	-0.005636226445803362	0.0008241050787936339	-0.006111689443162209
hycB	0.031511754738261004	-0.0016225769557058811	0.0021321836928837002	0.0011440128838876263	-0.002021181439049542	-0.0001684171942906687	3.4934091125398264e-05	0.003973307930864394	-0.007553382096812129	-0.01865792606116795	-0.00213525983504951	-0.029410662863290672	0.003992557878481205	-0.005082565611228346	0.004374380519147962	-0.0037953131669200956	0.0013482684064938715	-0.0021394913735290626	-0.0017374047835610439	0.004953779438708691	0.005311463461257517	0.002411662305239588	-0.001265237518819049	0.005178270537871867	-0.0034599009416421355	-0.003206887124106288	-0.004702818292648869	0.0006290315772639588	-0.0009357177076162771	-0.0035097314952872694	0.00023005943614407443	0.0027763889443994773	-0.008145953180512996	0.003988714047279375	0.0024656029387879756
fhuA	0.0018660778901774925	-0.0010198043740820139	0.00175103367488191	0.005530715109780431	-1.1947310079847284e-05	-0.0009243562939809636	0.008385946689283146	0.0035392420389689506	0.015230049695819616	-0.008747859040229785	-0.002659338496159762	0.004368995539749963	-0.021552186843353447	-0.008498415732756257	0.001643005481455475	-0.005575022199191153	0.0010570781605289967	-0.012336192134114885	0.003892334129224405	0.001516090614344687	0.00011546809135779767	-0.0005683954857522622	0.00024117931461660193	0.004389897140208631	-0.0008602010406620954	-0.002090906286612153	0.002183432521130097	0.0005415249156067148	0.00021726302336901425	0.01023794075474143	0.0006099727877881378	-0.003145615765448622	-0.0020148982211589963	-0.0009126124485468219	0.00038309223790248056
ydiQ	-0.002887849627777633	0.0008916917265742086	-0.0006891376714338548	0.004678689086576923	-0.0002957401582534658	-0.002997050005942583	-0.005213001984007219	0.0030300014698877932	-0.010115397414192557	-0.024736334070018153	-0.0002506162842382764	-0.006069818991377499	-0.0027877648658666413	-0.005908307344652712	-0.006012792233377695	-0.005518267280422151	-0.0004969957170565848	0.005504328560698586	-0.00473654774925959	0.0020647238831015976	0.0069237894704565405	0.002007654309272766	-1.0415740818814357e-05	0.00918742046225816	-0.0011386238146554103	-0.000650273811770603	0.008104148276269119	0.0009275401319609955	-0.00033274602697929367	-0.010723436316475272	-0.00041446542250923814	-0.004128258971666748	0.002384183027033666	-0.0001231414621543081	0.004796463045173548
hemG	0.0030962052846778975	-0.0009118776116520166	0.002048020884394646	0.0014781102014239877	-0.0017636494687758386	-0.0015585177158936858	0.006814194235074169	-0.0004882389162571599	0.0011490146884443676	-0.020834005664943193	-0.0032644237903878093	-0.004118878429642681	-0.00882348628503453	-0.00749398029409349	-0.007818824769929051	-0.004452736862003803	-0.0011147250835266379	-0.009458595627592397	0.005729815896807445	0.002006599256035654	0.022076038736850025	-0.0033379510161466895	-0.00016599998154561034	0.003376801781123504	-0.003968979988112738	-0.0003645844440325163	-0.0016901703982396012	0.0008846623875433579	0.0001253551097761374	0.015846915235742928	-0.001160550693748519	-0.0013683917979248846	-0.013203372731992994	-0.013728905951471202	0.009026205731214772
cueO	0.0035094237637075813	0.0019606066530104727	0.002372601516544819	-0.0020737124676816166	-0.0006310217099962756	-0.0008161742863012478	-0.0014045884545125504	0.0006975558056728915	0.0046830544318072495	-0.002078621733433953	0.001636780914850533	-0.0058335784088933106	0.0008139603845679114	-0.0002978411701042205	0.0034304496645927427	0.0004806048786849715	-0.0003998782435747221	0.000446114480359235	0.0016875932349558966	-0.0029104985321495446	0.0017803781875409186	0.9799660569429398	0.0007523861969821155	-0.002330035555642098	-9.607308652682816e-05	0.0019936046353541317	-0.0008126032666273494	-0.0002736061220639385	0.0009500797459622845	0.000923906087409705	-0.000167033031466417	-0.003932607219074712	-0.00885038273503082	0.001337872152232324	-0.0015993020718359358
rpoH	-0.001632845410230485	-0.000815679629740771	-0.0016958087350940332	-0.005275137526914477	0.007992947399616241	-0.0005883609084412455	-0.00048594243125990035	0.0022614195267669857	0.003935015094466508	-0.0022324620286093616	0.003919010141398758	0.004529339811679992	-0.008133082448975327	-0.0019701022119261325	0.0005323678618879057	-0.0010900678241159768	0.003275381735140326	-0.0002544699604298977	-0.0004661874067725292	0.0044728397649336366	0.0012578218756243587	-0.0006627668236615136	-0.0008108648023335263	-0.0025148311490193007	0.0011438429067583428	-0.0009026137011824176	-0.00749126013784491	-0.00221273462055251	0.0011883297935128211	0.008695096205919982	0.0014284275274258106	-0.005608251036116571	-0.00258561968920997	-0.0026799729093909264	-0.003332997846062964
b4285	-0.010695846422076827	0.0021397277154028417	0.006581787513568998	0.004412060180329718	-0.0006341467842867132	-0.002244360267650336	-0.009999006822266999	0.007046728320419788	-0.011400713194161654	0.01907627403781545	0.003558845007792115	-0.029287602394969775	-0.021041682201255227	-0.011008529271930457	0.00739180305507034	-0.007042383910156786	0.000556609976091281	-0.02155433011423681	0.005447030642334326	-0.008833573120547103	0.015052237380295992	-0.0032021093112416564	0.0017148948821704834	0.012356524718925357	-0.0010691655539237226	0.0022677349066361784	0.012712801509398096	0.000352619670011336	0.0007055453269276768	0.016297634337097407	0.00029404305256321096	-0.005768167489970272	0.013232842369964628	0.013634135281401021	-0.013119155554179574
cusC	-0.009141724387353117	0.00010648426083207595	-4.945774877796794e-05	0.000890898423967883	-0.00010212082174803072	0.0020187329035252334	0.004072103654856191	-0.0010637771332403644	-0.013093517683446408	-0.011457060303300529	0.0002982941622394719	0.0035281590764608345	0.013541454122853033	-0.008083263039588928	0.0003154250568695716	-0.002730644524563104	0.002983508481070249	-0.003184572759938916	0.00011957417657946662	-0.0039098044093252415	0.004733167360536754	-0.0018389596580527722	-9.042923798432412e-06	0.0004994326596715837	-0.0028980642259504993	-0.000749104026472196	0.004302384817299057	0.0003361673024483025	-0.0037845493224449456	-0.0003256564434332176	4.669241408645774e-05	-0.007197049192406915	-0.002284794067493593	0.0019185535451729915	-0.013784660826581465
nac	0.004651157646392933	-0.001589110551867634	-0.0018265781295485795	0.0014769062248524277	-0.0013272856641560792	-0.0016725319891702384	0.0023940881659441134	0.0004179098492022604	-0.0008030366990715265	0.017691416563693343	0.0018545563076622785	-0.019026672298258	-0.022617784952840853	-0.009310618657618761	-0.0023171695950441064	-0.004386778031475842	-0.000627625159180789	-0.007251949543997492	0.005626858160313632	-0.002162786145531077	0.015734578697010875	-0.0005084055400220677	0.0011397156037855894	-0.010818807813338936	-0.0013075911784400569	-0.0016462937626056373	0.007723592142475412	0.0005163342683226802	0.0008697553456295282	-0.00949470903724432	-0.0011015283782035113	-0.010104340510536927	-0.00704605502988955	0.0019126972828027128	0.004496743058143052
yiaT	-0.004379752233172908	-0.0007032626634463668	-0.009288742860080674	0.006230874340981245	0.004097108002752065	-0.0028815823257900774	0.008139168054741972	0.0006251442010398023	-0.008038479243405163	-0.018332459146111476	-0.0029860400618053973	-0.00010706811413644637	0.010233980353883248	-0.007680060397833585	0.0014813665361725725	-0.0069228396192193035	-0.006595180802649319	-0.00910722330865479	0.009437901427808367	-0.004214962771003868	0.001617916013346985	-0.001922742318129167	-0.0007030149328056723	0.0005305085664485887	-0.004576115619352798	-0.001054667035350576	-0.033887862643979964	-7.069452172800083e-05	0.0053442967543378475	-0.005154163022525609	-4.482947837345819e-05	-0.012306000877435158	0.0004974224588791417	-0.00035371623010048225	-0.004391819771549756
wrbA	-0.00040192417700933277	-0.00021655924094375224	0.0010497196012875065	-0.004351798486895859	-0.002730524961370975	0.0025083164474926888	0.0018348415258943158	0.0022878340398892762	-0.00516006707213819	0.001015502613194169	-0.004036099289078265	-0.0014916628045312157	0.011612021949948724	-0.0006743038637796417	-0.0008934245596174151	-0.0006792291620513424	0.0012903500799879882	-0.028818191634011024	0.009939165958375842	-0.00020207326756801504	-0.0012860749778337776	0.0003865892699104734	-0.000639452642062679	0.0029566209317999892	-0.004959757809440807	-0.0001541977864690125	-0.006450194568234555	0.0008403725066455081	-0.0001472426357213408	-0.007982245907187461	0.00012759430781443372	0.006879477164322379	0.004118210318582979	-0.0021718183652410517	-0.004914081284881268
ybdR	-0.0015519371834193177	5.118441242302651e-05	0.0033556337862682994	0.0023871976265218108	0.0008386608705040999	-0.00269752764608711	0.0031321286853841124	-0.007836863598786294	-0.0032116111589130013	0.00894360828622267	0.005193445170298219	0.0036838531959801912	0.0065405931727019785	-0.009922438440844417	0.000528698384805466	-0.007490398050285876	0.002711957943804487	-0.018596856153963767	-0.007999636135121554	-0.000386184489662868	-0.010638866843655705	0.00037890674022492024	-0.0005453715333715081	0.015294176461175084	-0.003917416550468691	-0.0017513050220441073	0.0063080587672030035	0.0007231778075220064	0.0005211264037643559	-0.010638689575716852	-0.002954396139830351	-0.0023769081259767213	-0.0021945258503723326	0.002359007854205889	-0.01423496124662564
yidK	-0.006187200174676348	0.0016273299686145038	-0.00043217956263106314	-0.0015430168220336782	-0.0019718332204502077	-0.0018927199044264853	0.002370379539206624	0.0006310292691341601	-0.00919550082180649	0.003953246919370097	0.0003789552391390316	-0.007466103002015088	0.006615246300460752	-0.006622280068695545	0.006448991009965539	-0.005482341111637652	0.0001966455985728482	0.003936444221966967	-0.008593720987577129	-0.0033739682861623614	0.0027878362452611327	-0.00211497483542189	-0.0008222689921967686	0.0004043044460377132	-0.0009332691678134052	-0.0017002429463900625	-0.0025707048839552606	0.00033683396788546815	-0.0011271221010247245	-0.013207275159657002	-0.0012392376596108078	-0.0031118565568267697	-0.0021129411802805883	-0.0010664577436857922	-0.007450953224332819
appA	-0.007218102101387099	-0.0005708501243498177	-0.005028016180731356	0.000969880647608079	0.0010633381275692954	-0.0022788195009343327	0.0022147382636938024	0.0006628579023526982	-0.002846891820372548	0.015879833094048793	0.0017588954837992788	0.0010077882060696456	0.0010701832047978071	-0.008511538840830326	0.0005899516130256188	-0.005945535460487008	0.0008094101571572023	0.0036119030279673867	-0.0022207981092822278	-0.003816450918786862	-0.001855083752889186	-0.0018021019652951509	-0.00023124183353502304	0.012486384976655244	0.0016327289583583928	-0.0013561186916194855	-0.001461597305643273	-5.868539457480892e-06	-0.0022756116092205046	0.008216327857226133	0.000889378113206476	-0.00491956498643214	-0.006576536613695248	5.9712732000402215e-05	-0.016999950002826437
ybeR	0.0014176324812896464	0.00041234187345253305	-0.003053872084710747	0.00010284951131325215	0.006044209897518158	0.0019022614683490246	0.0031513356850208607	0.012066636020317673	0.005220327388960868	0.009059917454312488	0.004121620759833604	-0.0037697627634807216	0.001965273481904116	-0.005610405611805618	0.0010348365559184457	-0.002737325259950012	-0.00162319645210348	-0.01077761602847232	0.011868579324656799	0.004036263973907905	0.00102983655029675	0.001751069517340511	-0.0008563749107997864	0.0029404058231739328	0.005450076116344978	0.001973902811296284	0.01337722732507168	0.002422368391416967	-0.0004351291205966845	-0.006199345169588924	-0.000858891581883654	-0.005249478209839024	-0.01530638536570048	-0.016421587954807495	0.024690065952673763
rsuA	-0.006023056071364518	0.0007177544460864738	-0.00022188495969430733	0.0023113749170443044	0.0008634267793968319	-0.0016844203660730272	-0.0029508519095971303	0.0010391838499344886	-0.004906716107798275	0.014097605264041482	0.004994643088430166	-0.01828840735246136	0.006719029062072334	-0.007085316115990281	-0.0011316865647677333	-0.0036737780482508243	-0.00010204409317329827	-0.006107766382857082	0.002480318012394379	0.0007264111717380187	-0.0008363715565064922	-0.0012870154238771648	-0.00022492937860079109	0.002024388083955273	-0.0004062291516900061	-8.842335200540674e-06	0.004881371273361939	-0.0005033905821619555	-0.00014601696202589664	0.0009505023324163631	-0.0009585215849801898	-0.009301769528349843	-0.014270274166130659	-0.00431787729030475	0.006799582487487064
yidR	0.0018708877826363525	0.0010907956422306598	-0.0027536364505067468	0.004302235456416384	-0.0008362712356029078	0.0004327680874848738	-0.010523244026390946	0.004594000079669059	-0.0021090440903662965	-0.0022558382351701035	-0.000120323347964586	0.0019294064941185742	-0.0019494534527748515	-0.005575389051809907	-0.00017725962801023342	-0.005225424775853753	0.003948101065958841	0.0083807314861297	-0.004819330839831152	-0.0017519461187940248	0.004109860470052808	-0.0004229664109880105	-0.0002825078275054693	0.0014044438663404434	-0.002404072464770186	-0.00020526846186839974	0.007447605952620506	-0.0003122086351504549	-0.0012742255255579948	-0.004179838069248944	0.001365963068092242	-0.002915292458533488	-0.0061582257886501875	-0.0029838089872750322	-0.01175607205696509
phoH	0.0008208756914216499	0.0017898710852023215	0.0010807661165017635	-0.0023682720097713173	-0.003127649410162121	-0.00047611561691155655	-0.0005758837974794648	0.0032266735541634263	0.0022073698177700863	0.006341651916821919	0.0007019411161309109	-0.005601107074662742	0.009442229063931815	-0.008102735932916404	-0.0009910806204425171	-0.005662592947483063	0.002218070343569523	0.012095376753161862	-0.0016292063224727265	-0.005588394901814296	0.0076610435964539645	-0.00031330187135608867	-0.0011411580094136298	-0.006934583773836493	8.80547770872543e-06	-0.0014014330005738885	0.0007182143565435755	9.5051509791233e-06	-0.0006169711879920215	0.0012750383256934584	-0.0006136601138859988	-0.00496944228676383	0.01090136816668691	0.0033323270659561138	-0.005540226737011066
ybeU	0.001262654485661628	0.0005918402265524492	-0.0007694913865998387	-0.0019833118934184314	0.0002967722653556848	-0.0013174901844467967	-0.005577413699425319	0.0022619592410046607	-0.01134370201267302	-0.0367316604342039	-0.0014623451966326684	0.009120986385346211	0.019477295410848156	-0.00677017530426383	0.001305454066314269	-0.004511470953002572	0.000784534806940667	0.001874211625935337	-0.003978474309989884	-0.003847491694614291	-0.007043062029406428	-0.002104140749434009	-0.0016722638870123774	0.010017675636336208	-0.002315210024874235	-0.0009850970492698253	0.002321471560478924	0.0002658027547295205	-0.0009265798149863258	-0.0059337691031396385	-0.0008022090134909377	-0.005744011936276549	0.00594050325029953	-0.0012272818630663096	0.016448598715778386
yfiC	0.009064060231350889	-0.0008776823821244761	0.0026555587374605238	-0.000323488993326464	-0.0009541117184562608	-0.0021062379400245846	0.0013480840250849723	0.003082899823784828	0.002294455721275881	-0.00022719807881036637	-0.0005916913461987861	-0.005624672887150688	-0.002875496717361906	-0.007985799759626388	0.0005219017645140411	-0.005582117238081992	-1.0838718061949514e-05	0.0045789994885088855	-0.0029410613229337297	0.0009538137807233378	0.013861648077145218	-0.002631538319401443	0.00025763150886632503	-0.005656452435068786	-0.0004985961803839993	-0.0007013636303599924	-0.0006604285869237155	-0.00041093866399023683	-0.0005072679149452597	0.009365843944251537	0.00040198481030529365	-0.0014465527063367344	-0.004512170306171732	-0.0010506730990787869	0.009407501379159135
yidH	0.011207073870481867	9.032827165356139e-05	-0.004442279068753123	0.004879751652479172	0.0022125109587796035	-0.0024212573608383536	0.002802577124470297	0.0020921947120223195	0.0040737159922719	0.01795852899823974	0.0010396262863650919	-0.004450514391676119	0.01242211677095632	-0.005190874910913408	-0.002590306056663394	-0.00337864187778905	-0.0016247395207315233	-0.00033174376055997986	0.008098169649594728	0.000383672026494404	-0.0007232372641738039	-0.0015777167165651918	-0.0021965883974917233	0.0021083209442440422	-0.0036409942183605174	-0.0010196044441545381	0.0014128442952766062	0.000706071326858364	-0.00033923799914191476	0.022715089675039053	0.0015637394064106048	-0.008008844698920395	-0.013824816849647146	-0.019485379436186383	-0.007613025664706045
ycjY	-0.00881151906261691	-0.00033534852409502494	-0.0006862843228736893	-0.00151030263165012	-0.00035947765281889587	-0.002720301696099341	0.004514944849207121	0.005250249253585935	-0.01123078259639442	0.00758014418888928	0.000958142367308028	-0.013653688198614001	-0.005989071020146006	-0.007372595667839051	0.007487626010552049	-0.005723566291853785	0.00015383141020940843	-0.006748406408527463	0.0008701519429877531	0.0007675230519182267	0.006043406724929809	-0.002197404634207487	8.8540819924674e-05	0.00974809062667191	-0.000574673884086186	-0.00014017632813192904	0.0022594799594755502	0.00011445365758845583	0.0008816500438842922	-0.008166300067678094	0.0007795744686154649	-0.0015276458874024978	0.008814089303610452	0.007300989220051893	-0.0006042146918920941
ubiF	0.0055011290765245155	0.0022121115378104152	-0.00027282334041956347	-0.001342783011496067	-0.0012795541319064797	-0.00033727373520378026	0.006856611075208467	-0.0014005847997032106	-0.004256076517049223	0.011434305601230845	0.0024739930988289414	0.0170854509930418	-0.007655742722227401	-0.0045371516468003395	-0.00038741295996260307	-0.0025005668168887494	0.0004615080372355126	0.00036805519129743097	0.003025655810042848	-0.004689732680414269	0.00046230626425767694	-0.001086339404573664	-0.0017606772971339524	0.005225367969833314	-0.0006272313722106868	-0.0011764549615327269	0.0004694253079930043	0.0011520389548968523	-0.0006813178924494423	-0.005167247955687344	-0.003483719693031162	-0.005840025762227749	-0.0014796720982606832	-0.005137941226296659	0.003562696838856373
yagY	-0.0019099672602470776	-0.0002013743787756539	0.0018712069850880652	0.0020633851177990436	0.00011575940523471217	-0.0016326771362219006	-0.002700054056613761	0.0012834774469956756	-0.0018916882007033564	-0.009290717826111287	-0.0011268135940190405	0.008455798462635339	0.0015859882882556197	-0.003899491785559803	0.0010267374763498083	-0.0016847766982391477	-0.001110744723730316	0.006672421081433284	-0.001423120788258305	0.0012949862098816703	0.010156520316377282	-0.0009468419064069167	-0.00027042302041081713	0.003803797548171133	-0.0005628123285954568	-0.0007474091986659914	-0.004245936043283089	0.0003047078862437047	0.00012076086561137345	-0.002534297681413591	-0.0006521198543487116	-0.004495459227738055	-0.007692597224377096	-0.012627098077375973	-0.0009429745923753985
yajG	0.002505099898288873	-0.0011991655791644008	0.0002651421379414387	0.002157973024295643	-2.4173525150672504e-05	-0.002290014661848545	-0.0006244509854107438	-0.0003534586455589306	0.0054814888490363955	0.0015945352355540708	-0.000607674625061918	-0.009015978125836512	0.0028474133596131483	-0.007981184497475624	-0.0068155832029879095	-0.005291179469786585	0.0005922848326412754	-0.00504801539973039	0.008816363404930375	0.0017342336631895221	0.011786215612664819	0.001716491028200835	0.0009344166575465351	-0.009602870899252594	-0.0060742301626380574	0.0005187947128433735	0.007229453601696073	0.0007257317512994633	0.0007554837700445205	-7.63108907312926e-05	1.2746009471698017e-06	-0.00433691485192288	-0.004115996204993941	-0.00404759484808892	-0.002698041072351412
fepA	-0.017490609257359697	-0.00020842697966145352	-0.0014078106795204803	0.0023709423189757217	0.0010464884433895349	-0.0005792144275619649	0.01655528135597706	-0.001517967020645301	0.0020034061325713993	-0.0003168451500264715	-0.0014996530953794718	-0.011930108531331174	-0.0005490970208071659	-0.007434414708986878	-0.010409090677276253	-0.006232352433726191	0.0014579917746360856	-0.03943978591831689	0.017623406938380666	0.0048066133316209975	-0.001642520708264783	-0.0018152169988024979	0.0001229448257072363	0.014354062359780073	-0.0036422146757891806	1.2046175702380425e-05	0.006762043657177624	0.0012208787200506776	-0.0002516582286625635	0.03982726909220219	0.002339117203373462	-0.009870092309258803	-0.002241049662997183	-0.003978654081168186	-0.0004599497958519299
ybhE	0.0019648105277670453	-0.0009328468202147633	0.0008912593344211927	-0.0002455154951894656	-0.0008940547134261578	-0.0014981418719980865	0.005137748030178687	-0.0017081174289342016	0.003316609621979296	-0.013239816228700121	-0.0035547562967985866	0.0029996314986768845	-0.012457889619945865	-0.007366575789637864	0.0005589123924437444	-0.005447493516840041	0.00156377229576159	-0.004384795030982224	0.0016778875034543926	-0.0005994188373888586	0.006015111799351871	-0.0018631082691717893	-0.0009631083440035581	0.007519724038429558	-0.002358319849908813	-0.0009275320905726403	0.002450175776562475	-0.0001544116873992607	-0.00010641629171004752	0.017139610536396503	0.0008825835975585505	-0.0033605849944205596	-0.005090236739076749	-0.003049765233299695	0.018563975907967125
yagZ	0.0031484608148045915	0.00012583681629621424	1.0783883481053635e-05	0.0011187383928336202	0.0019400110153947026	1.6364479695418766e-06	-0.012031097030814956	0.005705568720586598	-0.002924648766638711	-0.01697412655666107	-0.001891590669983998	0.00818177677850907	0.011443185005529025	-0.002562061699572951	-0.0012423368665622548	-0.001789421841967851	0.001703982684770693	0.0034988562134814633	-0.006130955061288895	-0.0024794663817800104	0.006838342975825072	0.0006867923948448151	-0.0006671342090703547	0.006684426466235891	-0.0009602877717324443	7.655454563973763e-05	0.019732588307654605	-0.0008581751270685345	-0.0013737554044928402	-0.0039428485790267585	-0.0008263606275431812	0.0018848831250304074	-0.004985770417584313	-0.004088512276731697	0.0032768346037800526
mlc	0.01364891893333859	-0.0006828632779070176	-0.0017227550863754004	-0.0004109352553496137	-0.0007480104733258486	-0.0007255726086441427	-0.003106754908666891	0.0009120412488118746	-0.00848563926294446	-0.030091746346797885	-0.0049576412187889215	0.02044799937067008	-0.0027923037576460348	-0.008355118660256266	0.005564911658875644	-0.004337038393132388	0.0013987678785178095	0.02057737455770527	-0.005252960629554259	-0.00620809266779651	-0.005242798142135143	0.0006531645532231778	-0.0017370153567753733	-0.0022162882170232477	-0.002301417850438006	0.001503210588125512	-0.008235585266486444	0.0012392560159787535	-0.0011095136281801387	-0.0014329446939518676	0.0007791220460785553	-0.0035528687365127334	-0.012865386673983074	-0.02065860988971378	0.009744869564777948
narX	0.0031998753336004234	-0.002124974096659571	-0.0006785623950418085	0.00030042457009471946	-0.0018505843612365424	-0.002067402498796582	-0.006651276158278479	0.004713347009383142	-0.0019217035418841988	-0.004109404203141245	0.0005224467263906262	-0.004113206630478604	-0.006743176638619187	-0.004562827651388943	0.006283106836490333	-0.005273269270546734	0.001201840533846707	0.004915487045210968	-0.002450210004929959	-0.0006965651505681231	0.008377698920667172	-0.0005561063589993864	-0.00021293844169122166	0.011602962343022227	0.001761971828863793	-0.000406208133790642	0.0018020092913425192	-0.00016700103267794475	-0.0005165121957543306	0.0027164411498233677	0.0006367497792234644	-0.0024576786378718387	-0.0031497757058741166	0.00022298525215904062	0.0056973572518728985
ugpB	-0.005245937139290912	0.0017632112349383533	0.015322806313633919	-0.01915143333375454	-0.0075702185416594145	0.0027941105724312363	-0.01322606817326125	0.015060408972203732	-0.01787623221985996	0.016310279382529054	0.014886608943343163	0.022975433787161655	-0.0004241088745496284	-0.0004781912923863274	-0.162586562782526	-0.0022154374024830757	0.006886466594431737	0.09667628358319863	0.012067835407193613	-0.005096215063686225	-0.03235860642045736	0.01717152299359441	-0.00026502524749957954	-0.030528629310429097	0.007202801880301889	0.0026878136652521787	0.023894444880808923	-0.0039538388187065725	-0.007237720345146954	0.2376273974776268	-0.00023897324353363558	0.011821245962772706	0.02741057254524544	-0.0032804869338828473	-0.00789773359920987
ykgI	0.009441123513335531	-0.001356098549440503	0.00298558486992988	0.0054801450064405795	0.0007766377279767767	-0.0017616076744161545	0.004465543736210641	0.0019274550559930503	-0.00024092254461720585	-0.0006169121828329148	-0.0015996030310634524	-0.008450074441204167	0.0016868046650509397	-0.007945292238146067	0.01375274060294032	-0.005229643587954342	0.00037268966208112126	-0.006208503321197229	0.005553715316187821	0.005128486800265122	0.01034373126924038	-0.0012120653607416898	-0.0007928650709800422	-0.007241050144657492	-0.0027554922895602035	-0.00036540970439091324	0.0034231209701442336	0.0007744207943323999	0.0006229518656618893	-0.003115427577868104	0.0016694688668940215	-0.00569607758179608	-0.004502195154664794	-0.0035866474790964276	-0.003916823154341587
pitB	0.0024446801004950145	-0.0005458353404537774	-0.006318959077470936	-0.007610682887025178	-0.002968874485231936	-0.0015354125131852925	-0.015204494884785483	0.006760500813834369	-0.01762986579909921	-0.012414259677071398	-0.004277091110125184	0.015799980836384224	-0.01935514271950599	-0.008782165171578527	-0.005610677930526435	-0.006013054442591965	-9.031242357058076e-05	0.002305853595841945	-0.003996895347365442	-0.0056930706846190894	-0.0011136564594926312	0.00043416440807050096	-0.0008727219392312691	0.01099217073060572	-0.0003766541155631241	-5.117619802689433e-05	-0.010001356426150874	0.0011348808917682619	-0.0007285920233698562	-0.017062799260020255	0.0009767895966069772	-0.006224137693267278	0.0019131051829188233	-0.00926297381686579	-0.008604006297414151
yciI	0.012187670925726193	-0.0009617356274975463	-0.002176913613220677	0.00874894753098488	0.0032056798948906363	-0.0006959583086427301	-0.006261497511364082	0.0003195100575476317	-0.002541182308923453	-0.000971494064731637	-0.0007885949342744425	0.010474599135870283	0.009386941435333994	-0.008257773118093609	0.002378542961087078	-0.005248529384844005	0.0020702255776885786	0.0019159636270619698	-0.00402988819980327	0.0013783422813929142	-0.007286842884495854	0.0004314364810124971	-0.001566438308218494	-0.004642580372747034	-0.002116444422239342	-0.0006823044386692345	6.467541229621712e-05	0.00128636717912741	-0.0008791380445472896	-0.009140435950830578	2.924714314609389e-05	-0.00815441646622588	-0.014036339952262363	0.001996841836704074	-0.006574127488625302
dctA	-0.0030608411050505107	-0.0013949369976762683	0.005724632898345589	0.003378671044483781	-0.0014247146050911396	0.0004726531862979755	0.0034262835212490136	-0.000718285086331889	0.007000481663271785	-0.010729911634925662	-0.0008542448631487787	-0.00502141003468723	0.010882168672210778	-0.008048008913174271	-0.0023557892604731023	-0.0049017909681424495	0.002732089029229952	0.0017190320002030313	0.0043641624621541045	-0.0023823845821947967	-0.008573861559852958	-0.0003000768473430071	2.6369637589596094e-05	-0.006484035833273083	-0.0015262990731496325	-0.0008289346739184111	-0.0004169036180060852	-0.0005152255261782557	-0.0010623616236262023	0.005356890433467924	0.0014593184250406921	0.0012779897907889929	-0.0067210534401267365	-0.012793056234451277	0.00561046947292249
b0309	-0.013198130905176655	-0.0011895201075822115	-0.0013569606770761312	0.007510657566599548	0.0015990553388837724	-0.0001063242069358239	-0.004023883519146372	-7.62480435270163e-06	-0.00399559470359236	-0.010882356533462681	0.0009877690632129088	0.004919209845030134	-0.02330126254291264	-0.005968117397278547	0.0006943032991694054	-0.003484852109104395	0.0010947079463589071	0.008155728080645972	-0.008866228117251101	0.000771803673024864	0.009791180668398737	-0.0022133359080180525	-0.00039391852158587426	0.005968669357243926	-0.0003883975196355639	7.193617113756545e-05	0.0026870830618637674	0.0003466122268582694	0.0004359753165044822	-0.0040663846558891235	0.0013071369333192706	-0.004353166642514142	-0.001919143929644817	0.00038836013508054227	0.009733164027123384
fecA	-0.010317078866817132	-0.0009259197569917888	-0.0042745384853333235	0.0017108684929553418	0.0006300468801055104	-0.00234890972962603	-0.004731432534754276	0.005009177089668811	-0.0030057738709729164	-0.015456769763060459	-0.0008051136723952368	-0.00845635456569267	-0.01744508557021618	-0.004547923533245921	-0.0009578843601047993	-0.003698255675844848	-0.0011487340524021273	0.00530406406398901	-0.0058181144090162385	0.0008521146924938373	0.009106205822899938	-0.0002728942943213042	-0.0009100678149843588	0.009924460812471806	-0.0013132464337479515	-0.0006508756167022511	-0.0023829528190037036	0.0005062311925576068	0.0009446783288149163	-0.008086892636492848	-0.0016571352235041558	-0.0019329048980102695	-0.006104796974345891	-0.005318758447953899	0.0035322329249154304
uxaC	-0.00297629889194863	-0.0014204363827593624	-0.005270503382198513	0.0014491408388130366	0.0009395428461721167	0.0006084672064753249	0.01074782861944507	-0.007402958390302956	0.013508296413347125	-0.028148500634947927	-0.005580588006414473	0.028970817743678285	-0.020260101760324743	-0.012075957208871842	-0.0009489952122385147	-0.00770153091289103	0.003856038289012933	0.00023731235308698217	-0.0024278200142384496	0.0014566768015279099	-0.025385685842484237	-0.002422325457446277	-0.0007785117090679705	0.0006119659436080837	-0.003949116718638497	-0.002360712680965662	0.0003309388516464288	-0.0006696011405438185	-0.0006977762284805066	0.001691147395176813	-0.00013277224563353228	-0.00767898162111941	-0.0034325358098034153	-0.0028372101972178954	0.022614672780036926
dppA	-0.0026042415675791826	0.0004766235768329352	0.002738092034123838	-0.0053631323971785605	-0.0006805278494721278	-0.000492564459273126	-0.004971256643971976	0.003148475862108171	0.0061741676740348335	0.002982374387878425	0.0011244184925453737	0.0026780684323360524	0.025730802245514908	-0.006705154865048826	0.005877879350446164	-0.004045178624801337	0.0012457595380832148	0.0019605730158593696	0.0011749044814352578	-0.004287832131748028	-0.00662792565766722	-0.0023585416888818145	-0.0007704953465145081	-0.00019114624006761005	-0.0003522066292190953	3.446198951678525e-05	-0.003183209793047702	-0.0006278954044682905	-0.0014292314124759286	0.005795517237856984	-0.0012343101867008954	-0.00011225428964721549	-0.008771174744881614	-0.011713360569306783	0.015884345935159166
yafK	-0.0014112403557807528	-0.0005281790503067896	-0.0037679970054887236	0.006549917436204851	0.0021993840648792686	-0.002578709227964282	-0.003428287439815262	0.00040417596377665175	0.0034661800623871386	-0.022184475552199816	-0.0013127310748677701	-0.016889943524894088	-0.011643975953926746	-0.0078113015089184045	-0.009098045211285353	-0.005074786506593227	-0.00079114299568564	0.002324898261576891	0.000972373170907865	0.003743183335903636	0.015095407608896494	0.0016648362472187728	-0.0005067861714633182	-0.002878057388588786	-0.003857188246011273	-0.0020199817069806157	0.008317670720490687	0.0005924258613958955	0.00016510732773895143	0.0027288018562830986	0.0005532042795675806	-0.013684652200100398	-0.006941033270906167	-0.0061771516505229685	0.022693474947566718
ychM	-0.006157200284904301	0.0006558384424715769	0.002791826076572761	-0.0005320758159359684	-0.0009290719957789406	-0.001317448557820171	-0.005048956628888846	0.0020167757372837516	-0.0023708786495262755	0.02855473584154757	0.010390493813902139	-0.028258281336589294	-0.009625059072427528	-0.007467050603590906	0.006435426161624491	-0.004099959996528924	0.0008404347586981727	0.005868204106029468	-0.005331761823150755	-0.006323370849713683	0.012681283913552761	-0.0008150194422341883	-3.5215821587826215e-05	-0.010058071324601769	0.004346053629691146	0.001100163027876988	0.00797318509641163	0.000360286635986995	0.0007863827963592485	0.009630920002236962	-0.002774822781793773	-0.005725613926923034	-0.0016357006341679906	0.006285870954993048	0.003970051135107035
ppiA	0.009504569628548742	0.00033743318759661635	0.0010725559329148383	0.002365764265850885	-0.0004042601452238159	-0.0009281545027624815	-0.0037424519000684516	0.0038491513999179008	0.0033259096136316656	0.015248805307215306	0.0002467943102965364	0.005433401445660627	0.003061868408790876	-0.00823884374462068	0.002160877443384379	-0.005504557378590107	0.0013252958076808488	0.005903028215752127	0.0032075899250713397	0.00022834588937373755	0.00044689500140520977	0.002029715292155743	-0.0010668065084610135	0.001220019059983315	0.0004561683151045257	-0.0012050151475705207	0.0075981546926530115	-0.0004747358278837055	-0.00024825065906043165	-0.023038185257464646	0.00029321756315766836	-0.003795096700107961	0.0010679599774191203	-0.004886686419402915	-0.009300385293563907
alsB	0.00299812274696972	0.0011807422433048487	-0.007011854315642267	-0.006391120587941259	0.0006602052997914143	-0.0025133455521427093	-0.002336706401889815	0.0024592076777480544	0.2586062881350517	-0.007216032415560287	-0.0022005796467419714	-0.0015241008768130959	0.000999960821159736	-0.005350253828801214	-0.0019407868135022	-0.007398625877685845	-0.0059504009162386256	-0.02767631786001712	0.010401369791109989	-0.00047196040403387667	-0.0021154493419453502	0.0023582022660411893	-0.01656144417822361	0.016427945299074053	-0.003946323374996788	0.004166872946079821	-0.00788528278985239	0.002957209919113666	-0.00018654209387023002	0.006764005799777806	0.0035775540908798576	-0.010976759152430477	-0.014201267227304705	-0.007752835528922982	0.023888153561823805
mutT	-0.0023181830395267093	0.0010173377091996373	-0.0008309331430064048	0.00011758854117942973	-0.0019797359162475915	-0.0029143600957468154	-0.005546233063454137	0.00032200305111473426	0.0011539526766864584	-0.011142149567604065	-4.844756446345855e-05	-0.006834602463200237	-0.0001494415260803527	-0.0045804797206074	-0.0038216942129656673	-0.0030474728136323393	0.0014163038183022478	0.012541144471807578	-0.0010552096975044588	-0.001013164506962602	0.017594349198043348	-0.0019675688014831392	0.00201611690223217	0.0047905190859455615	0.000729848224472869	-0.0025230168318375944	-0.002071368891963775	0.00019182189018465578	-0.0004964995599584654	-0.006435065772384405	-0.0027712403982877733	0.000776845988267186	0.004879609258337455	-0.002996663753687504	0.03879888712520331
xasA	-0.012504507862784044	-0.0013293285400141032	0.0004867550938797649	0.004970076298341155	-3.7692408363909634e-05	-0.0012280018127057701	0.004096562072963399	0.0032030484452843667	-0.0030649017821997404	-0.0029217562036270776	-0.002024603799218312	-0.002718976153192496	-0.012650535921998246	-0.0058969059865921734	-0.0027077283896505835	-0.004051490318961442	0.00023674080736295442	-0.0015536926070332632	0.0059631611766684574	0.0007041958036852326	0.011418247250840069	-0.0024393335194326936	-0.0034853240684606136	0.007012081113643944	-0.0032440696377307177	-0.000968718352378346	-0.0007946700244111583	-0.00019552165525965392	4.204931517108434e-05	0.004918925436213612	0.000961438991362229	-0.0028450960044118794	0.02264599972451576	-0.02777262871885406	-0.0012532920526110232
shiA	0.001101459214826011	-0.00026593003633024637	-0.0048079085350036625	0.006417326033115387	-8.057501375333232e-05	-0.00019807452103123068	0.011271625450428794	0.0038074028538540006	0.0031557008787058295	0.009695196853632607	-0.00019598703715473676	0.0023052183748928437	-0.015211205919916482	-0.007390545648522675	-0.010241618286818266	-0.004484505117870867	0.0009053920012324898	-0.01717621376065864	0.011748114278838958	-0.0004417777672642842	0.004465033360756934	-0.0008706074941437691	0.0006003363739000633	-0.006455541332252323	-0.0017919018756617437	-0.0007849240448558703	-0.0008329310574558901	0.00011717657645931467	0.00017382371586791123	0.020528382398188116	-0.0006064091739244759	-0.008033509958874096	5.168433525591584e-05	0.0011582940579890938	-0.00823784814360486
dcuA	-0.0030113872284107286	-0.00022033684290363454	0.002093071497511119	-0.009638338712975383	-0.002177221835590899	-0.001028140198905021	-0.003280682870022514	0.002597458658274263	0.030712083503603934	-5.5477509438166705e-05	-0.0034794009011238814	0.003291335328472684	0.0007678979763835573	-0.0063309282530099155	-0.00023285296520953125	-0.004396057412959635	0.0003569398064758967	-0.0013477143929964026	-0.0006134451694394534	-0.0010277197945199193	0.004721983936615288	-0.0016359029116574675	-0.001194207192165777	0.010911631071940065	-0.0023116602360741378	-0.00028424258111044766	-0.007097332629355344	-0.0005085548688657581	-0.000435488826042274	0.0026293403562158346	-9.282534514568397e-05	-0.0023285875219212038	-0.007675521722477343	-0.02667452980365072	0.0070850544045089
dinB	-0.014487537216733803	0.0004931258356373292	0.0026038928725756706	0.0020826304555521345	0.0009053953026887029	-0.0027981465170159934	0.002647355228991193	0.001591352071845904	0.0016705024667317049	0.004460879145814787	0.0031650309218093755	-0.00373601576788445	0.01640892418619898	-0.005164475366473198	-0.017752663288265465	-0.004284639665856957	-0.0006419485734747441	-1.4304652488379398e-05	0.0018293890573176338	-0.0029101770103691104	-0.02682679262012243	8.516089029399154e-05	-0.00019507170072756707	0.01348266925662756	0.0022227656607487307	0.0004746683451230638	0.005576072434121941	-0.00028999203845160083	-0.0013636230188421904	0.02554274719208479	-0.0018702339404262603	-0.0024297244075422333	0.0029011792738479797	-0.008441398943042648	0.006837396272523722
chbA	0.005862636689209577	0.0016593598551116883	-0.01014940215740353	-0.004499934944324196	-0.004555852003395557	-0.00032662903555319645	-0.003262879735078005	-0.0017193059390410782	-0.017070726845413445	0.01430238590706367	0.0009581010497640818	0.017433429748346708	-0.022313548309594086	-0.008428936759009957	-0.033384019453078506	-0.0046713188057765365	0.00018456356729350801	0.003820415586233139	0.0019891804866032834	-0.010488325095874197	-0.004413839548360557	0.0015494686434976757	0.0016596534557174892	-0.017531863925978542	0.0013403522886441463	-0.0012736547598615289	-0.0022852692289892186	0.0003412220078462269	-0.0015479042264632881	0.04518500555306673	-0.006828475869260728	-0.013099448557830217	0.0006457765661932603	-0.019651109785107628	0.010284508430910572
yncG	-0.0008242412929180916	-0.0014745420811232179	0.004104315063450485	0.003450805792817846	-0.0020991542912088333	-0.0007369875774020329	0.003384449587696615	0.0033575388323515655	-0.011112352330237628	-0.00381555267689159	-0.0031236263201572002	-0.0008944042468588444	-0.0198811262116297	-0.006528406371362507	-0.022618368696421386	-0.0045950374752283096	0.0013963860904120586	-0.025888907252666876	0.009140772055144663	-0.0008051363007480371	0.04288366712629795	0.0034306002710945906	-0.0024828295642510055	-0.0036977024539373814	-0.002141704859653699	0.0003108909449656494	0.003061868792815887	-0.0009036047552945092	0.00047933749359799547	0.005937100988812744	9.155851538366732e-05	0.0016262531609773033	-0.00524906331974298	-0.0018652607925884826	0.012043492422557213
ybfG	-0.00035815832370343344	0.004189404183998704	-0.008253500531427562	-0.005027971814852208	-0.0013605041091796011	0.03898013863712549	0.0015742565683253547	-0.00212987408740446	-0.00360342696076259	-0.0065040376446232565	0.0001168958114249108	-0.0029408668327813195	-0.002757326241332999	-0.006898183124139905	0.00130262759514153	-0.005674202083609998	0.0002758927323450946	-0.0029916212217133377	-0.0004573556612336284	-0.0045043218117999904	0.009503318583592773	-0.0011010821373201906	-0.0002143685723422095	0.0059530280437320475	-0.0027361805622763548	3.52783558810188e-05	-0.00563334689000027	-0.00038157225120812656	0.0020012646506074815	-0.00010417717466111753	-0.0015584519191179425	-0.007858587687628137	0.002667385808455598	0.0019288438093748742	0.0059260594310947285
brnQ	-0.0062588330010196775	-0.0007882525748573243	0.00164262120379135	0.007820698856376112	0.0014724638662301005	-0.0009439681499497965	-0.0032565796720411848	0.002332408167421818	0.010100279711186886	0.00267067189731567	0.0006048792088404298	-0.004790554105332403	0.002277808253096474	-0.006621987200342119	-0.005110992509871721	-0.004413525895215571	0.0008076906813934182	0.0006870599870135547	-0.000466342395695931	0.0035772713079572993	0.012535599330440163	0.0009669729316374287	0.0007329724216833711	-0.007554995832033455	-0.002902433379390037	-0.0007927828212268651	0.006203701491764886	0.000513856315810699	-0.00033876937261084094	-0.0034846469014883042	-0.00080860989051871	-0.007640202430951776	-0.011669650156464841	-0.008101531038326877	-0.001958145734673207
b1997	0.0045271149102711315	0.0023750685434788467	-0.0018364967066736425	0.000658435060759075	0.0004989037522227591	-0.0013352520402986556	-0.005870078728698633	0.004090380491688848	-0.015239828564226628	0.02691488608536197	0.007058503907173872	-0.003342073711782995	0.0017726547084748745	-0.006814988041296602	-0.0009535938722547144	-0.005271117654629052	-0.0010058030026325146	-0.0010381660389818356	-0.0011011730122261747	-0.005143369557930434	-0.003752473636996001	-0.00288833323167637	-0.0005193815249367617	0.019947659438475967	0.005232597557232552	0.000537028158432804	-0.003529085520100086	0.0014974672440439462	-0.0010423331387573852	0.018523116875439883	-0.002859008074738085	-0.009249379623192127	0.009328846184706146	-0.007777776099309059	-0.0057024197885766625
glpA	0.009866734580936455	-0.0008257532637799159	0.0001888244823351215	0.0008868668955983594	-0.0007927513954928145	-0.0013849408470559864	-0.002992319318411105	0.001749026117613539	0.014377078423276544	0.0015038246602649095	-0.0013303775410167874	0.0009100696405941489	-0.008475838027433636	-0.004203796102665365	-0.0012216961925150826	-0.00293691172497347	0.0004634451561471015	0.008504508399241363	-0.001521504755752782	0.001231621088896026	0.006460474072955549	-0.00027429878507973627	-0.0005728122149594128	0.0022477636917028576	-0.0027882487575533158	-0.0002906386138056405	-0.00670766332583066	-0.0006912134203594178	0.0003481380449375138	-0.002774219042621553	-0.0011273800279013812	-0.003097439074249129	-0.01676495300812854	-0.01058456883765757	-0.0021894887207784285
cvpA	-0.0018947953799259708	-4.504928713529921e-05	0.003850833075121045	0.005742290924536065	0.002681962721981108	-0.0030682452698238194	0.003606687214992502	0.009242925280705094	0.014687077775597572	0.01128718723747425	0.0008383035904262215	-0.0009395188942723296	0.009881195026574675	-0.006660403432324529	-0.0030428328225389125	-0.008274222668260335	-0.001992665368809619	-0.016042620423681958	0.009850352611622693	0.00314993825939266	-0.0004718302481524006	-0.000732708484865725	0.0006004035851219669	-0.001240288286935538	-0.0008657138306196279	-0.00042374958080472426	0.020937317308593304	0.00284668761305511	0.0005204312707064674	0.005097048939205706	-0.000482917447516229	-0.014746738964635315	-0.00814394161547299	0.0031860578510207105	0.010342519028558277
ftsK	-0.004899908228767942	-0.0005570622318191454	0.004060279603600066	0.004846563480095938	-0.0008192445736494847	-0.0016892250010278075	0.0006849790663074921	0.0040657487255521116	-0.0102582255192101	0.0023396178004942356	0.0027394195296801625	-0.004215572224553637	-0.0013936118087155226	-0.008142376504838466	-0.013016993077471853	-0.005634613391011953	0.001145717461541709	-0.00977608976290398	0.005396420118847379	-0.0001517865607578197	0.0014735974930226803	-0.00010188940123043722	0.0026830940856598317	0.001633779401308857	-0.0015766351488562895	-0.0005258519790368155	0.009682817097277717	-2.9693061914031206e-05	0.0004960320278769359	0.030671064220368863	-0.0011703007714822888	-0.004299462406021176	-0.016987752978398343	0.005902911147233324	0.0014240089152204286
mtr	-0.027596559130934752	-0.00040275953651871534	-0.0023177830944769084	-0.0006353127875263453	0.00038130369197460825	-0.0019786585669498893	-0.0062903174801784405	0.0040191840659827	0.02470800681039691	-0.05595752942125972	0.0010439365668571555	0.010708471336825327	-0.02367848555375006	-0.008032083138823509	0.0012853669445030392	-0.005341012137942016	0.00033148911490864735	-0.01210246866895366	-0.002422316477383935	-0.003416657741330168	0.05124993555247784	-0.0024114557052962483	-0.0013045632420107722	0.0009439814187680895	-0.006634069837092124	0.0030223313998430966	0.005079802561630594	0.0022887575021013616	0.0009575292660156265	0.03129448000341654	-0.00012175308559562836	-0.00784999600639849	-0.016765952270214605	-0.0032555932593822945	0.009429196404083304
fadL	-0.012487643699378076	-0.0009515046188607812	0.003917394673917443	0.003878204732900485	-0.0022295656835194678	-0.0009413219476118684	-0.006292258252334946	0.0056303996546193955	0.006456387848593295	0.013347884742315949	-0.0003153928733809153	0.004913929238388634	-0.011377637754626496	-0.006214788486249745	-0.0015035962942056358	-0.004315610807389021	0.0022809833683299294	-0.005606685232217472	-0.005305270713259593	0.0010712515287834437	0.0017233267810661346	-0.002252565803937614	-0.002078625641297549	-0.004200317072682083	-0.0011986881352303376	-0.0005223286966793239	0.016327183079370793	2.053362413278137e-05	-0.00011174804480106104	0.03549635894596577	-0.0011956192948855459	-0.0036990026463613367	-0.018477159354722862	0.003755729121621698	0.01234188700803149
ybiJ	-0.010503579777750101	-0.0010075793182477354	0.003260175255127251	0.0045397450638120064	5.390824634645241e-05	-0.0022747779358178377	0.0016082512077820652	0.001336249706801027	-0.010747263287194074	-0.005308203915951819	-0.0025282458495348692	-0.011854861458443632	0.0006234431598433317	-0.006424690298736095	-0.009716454027220607	-0.00386920906836167	0.0012234853435956845	0.0010275333962576061	-0.0040238351290930565	0.006653703070503283	0.01235461000353098	-0.0011262439063284546	-0.0012220220314338804	-0.0007101116473495494	-0.0012939658181588213	-0.0011341577640268951	0.011592927289770004	1.3465945355015663e-05	0.0012469465716276318	0.0032408879185095428	-0.0009099074342520907	-0.004958532367259114	-0.01248881978575479	-0.007215904886834323	0.003682287308243169
ydgL	-0.0025595111156239956	-0.0005624416450154967	0.003358457237482071	-0.004774484746158123	-0.004332933905534447	-0.0008106268860865384	-0.002233948038123986	0.002815209615509957	0.007363036572933197	-0.004678658602997751	-0.002945076967589557	-0.013441587487856546	0.003803209744912294	-0.006383683644235134	-0.018201043363660574	-0.003685952986124903	0.0011881102162243967	-0.007565084297555624	0.0005730525956972053	0.0013058840203039506	0.02259902309626341	0.000690582895767875	0.00019534263919922522	-0.009460882367566228	-0.00712591111563991	-0.0003289363437215798	-0.0034439849117374483	-0.0005042728834087029	-0.00031936448969645427	0.035246375650167465	-0.001331505315611139	-0.0038901161110837653	-0.001973648808250966	0.003724731908213081	-0.0008200869836490339
cadB	-0.009469430733735512	4.547986612806199e-05	0.005745431762188673	-0.003303358538541943	-0.0019957236235495657	-0.0014130337070673703	0.0009161805186201545	-0.004680436449125409	-0.027467295434325932	-0.020991328626689388	0.008609446962364018	-0.016058023896708032	-0.0009348858563883078	-0.009108169181272387	-0.004591668210923672	-0.005492119216360152	0.0024727846100700626	-0.012680546937452764	-0.002926933751254699	-0.005975271812937361	0.01657532136887312	0.0008436035300837829	0.004649330996908247	-0.019913439620286227	5.339950154013854e-05	0.0019205279042944312	0.004253451435014289	0.00027404556130932177	0.00158272078842856	0.0033034476893953977	-0.004078715166542679	-0.00415140001639498	0.0555464718867131	0.08781267848930188	0.014204436493381647
nupC	-0.008091263491848502	-0.001103769577894127	-0.005933793135918677	0.0005497968304757706	0.0016602426941972226	-0.001913339082384482	-0.009026871270993176	0.006168213873170316	0.23762160509824753	0.008960874867625535	-0.012422199314460158	0.015612877820703116	-0.03367288349215517	-0.005058796275407076	-0.020288747958838938	-0.006327607883140445	-0.005593000563106152	0.002836522101376628	-0.0014159078702595039	0.006926090089960936	-0.004863483137451112	0.004187614391557872	-0.003223488440271467	0.005211804306600243	-0.0063905138618399185	-0.0013839776872191579	-0.018858099534632043	0.0015143345866817982	0.00038379062309104486	0.03711243018507957	0.0022828047163784503	-0.011699045594367716	0.006836643320804631	-0.040068007606480806	-0.03414120971107147
nmpC	0.03446812555193901	-0.00012305017153266818	-0.001959077388746664	0.005523418085649609	0.0012681071739643812	-0.0008321713580517098	0.0015336586080272408	0.005518475505523384	-0.00350584059022367	0.008957169319662015	4.835149045902653e-05	-0.011085692285136743	0.00621073414600387	-0.006567099718376994	0.026324557345360516	-0.005156621048226953	-0.0002413408206352456	-0.025401133448653614	0.009616284723175161	0.001972481189791034	0.0170847887173295	-0.0014257076173089444	0.008372062789276243	-0.010242027882486581	-0.005278028317333497	0.0012375278491526841	-0.002483329621757916	0.0010127219138666987	0.0004375896789133549	0.02499690365046263	-0.0007189602596918122	-0.0052624441203520155	0.00727424423140944	0.013214084120201213	8.446615497568543e-05
sodB	-0.0025541293805211103	-0.0009468095115153119	0.0028651137312408538	0.005739691427443176	0.0006127582266344689	-0.0021603465732187035	-0.009815188365824082	0.0065191759308800105	-0.009231522362679243	0.02407261970021376	0.0009389404946705326	-0.0060295561972930276	-0.008817483430977949	-0.005554681932553649	-0.006963031482882798	-0.004352766647934913	-0.0009036797211703026	-0.005525558015581258	-0.0032412592554464936	0.004515459151700773	0.01461345210671425	-0.0037403190485201777	0.0022258011810481547	0.004856333652278408	-0.0009049532383175677	-0.0005631076829740778	0.009592970337797987	-0.0003362185598234646	0.0007186686195200309	0.0404038716852665	0.0016135157144162803	-0.003921656824667195	-0.011063447464351553	-0.013071286442157413	-0.02114140706687746
treB	-0.007629688577538337	-0.0017142704036086798	0.0017871908633969723	-0.0036856475402601064	-0.00434278380125761	-0.0004918700779671781	0.002019986167878789	-0.0004757337801129324	0.01413877739571035	0.0564640574157238	0.007074775905348361	-0.023821509621962153	-0.013415875883062476	-0.0076149375829845664	-0.007180971507914365	-0.004759975974448025	-0.0006158945451706949	0.0007458339532604441	0.0007289865065508315	-0.002287607257343591	0.018136289957910775	-0.002460391151253134	5.864905175201329e-05	-0.012565877167508005	-0.004264450331996243	-0.0055821927543729544	0.003539897972083789	-0.0012150629807729273	0.0023177682235836984	0.0049596466775983575	-0.006226116544567049	0.0011844899866381906	-0.017761091889832357	0.0023504273781976997	-0.023674570522467856
yqeG	-0.015324341725896706	-0.0003016249059874099	0.002103445308166556	0.0033719404123257845	0.00031140934654104056	-0.0019530508364550769	0.004055414836415474	0.0033881143294274807	0.0432143833860755	0.010881131480834106	0.0008159020112361759	-0.023956024247889566	0.003921702600170656	-0.006909287618473172	0.004560262337327004	-0.005726171252317727	-0.0006080634058264996	-0.023238852927365255	0.009769926595007196	0.002900331831002172	0.015872727781534195	-0.002096504617948085	-0.003609539270401001	0.002801173335756175	-0.006521056137364549	-0.0009479592635761947	0.006519411928317649	0.0003600454653496854	0.0011670728650642558	0.02844408364966512	-0.0003812424329225905	-0.003624111181125045	0.005466369328775791	-0.000895730085509123	-0.009991736472649893
ybiU	0.018326034458975	0.0017917822173330934	0.004532007160596549	-0.0006088512120186352	-0.0012755851272959263	-0.0012522431253455578	-0.0046585545738172885	-0.0026190465153194966	-0.062437167055904866	0.0063772648402557865	0.018560463599860667	-0.055454645042467596	0.003193842740393407	-0.0074837608309462665	0.012581652468070388	-0.0043316327780485156	0.0019583759871734815	-0.00697560777849297	-0.0046249167989353065	-8.109846727707686e-06	0.01958884997293353	0.0012428747280500828	0.006514906934462487	-0.026174793001264334	0.0013989948195923772	0.0014931673160754144	0.014051820983753559	0.0005430161955882795	0.0029515818622894586	-0.002664334514993243	-0.005563377421349287	-0.0048631155402446636	0.07056599155519948	0.13235882762819529	-0.008081516526429586
rpoD	-0.002895728184023138	0.004017755202949047	0.0036670059943571687	0.0007274197653168812	-0.0015505659335758536	-0.004376720353029669	-0.00010611337548813454	0.0006780443072784692	-0.007561742137186229	-0.0018286387551087523	-0.000775375877856277	0.0004088783146958443	0.006976076214545474	0.0037508912873454392	-0.002046350591117516	-0.0021829758631065487	0.0008783651541711555	0.0015393110224977136	-0.004908743371934067	-0.0016722851073706245	0.002408390201162547	0.0002882196375867352	-0.0014125240477733314	-0.0025855601578950883	-0.0033207111535881904	-0.0012693909916561097	-0.0007495338145514673	0.0009178871382027865	0.0012710602430161088	-0.004742895206436515	0.00046510529529768973	0.008672970657547316	-0.0016383609059501928	0.001000238983708966	-0.0005854234477737918
fimD	-0.0008775541101578821	-0.01936234029009938	0.005202095659915358	0.029564616829156877	0.007677399991080165	-0.001054677237989381	0.0029846217072404483	0.0026845365832559765	0.2424229757487774	-0.007131799345654322	0.0018907361349556596	-0.003935422717753535	0.004948322790838087	-0.006293445448391139	0.006376456683501602	0.010563904885202646	0.06859884930379463	-0.021179774910518805	0.01192543800506327	-0.02120638731743229	0.0012132227564870845	0.000989268874982372	-0.004276837166398764	0.0031937295739771798	-0.009171526984686089	0.002414456424303353	0.004265359409668661	-0.009966808445751667	-0.019251580368727445	-0.007818041094578803	0.007305542035028339	0.0759916744298405	0.025198879472986616	-0.007358432260973912	0.0027509205339593394
fdhF	-0.007410880737947394	-0.0008704386471072212	-0.008177825976163148	0.004306967472657562	-0.0005874026668607257	-0.002346333605237305	0.0015373061945223633	0.0058405390102416275	-0.004828038453124464	0.0038607704862043627	0.0014301252958830446	-0.007178187088081331	-0.026789936745904155	-0.014248817646875977	-0.0008254020131425932	-0.008381036669015884	0.0017057338028657015	-0.005734298565453782	0.004932516059021891	0.003326684813649255	0.000992118178983219	-0.0007810411846730859	7.124914907308266e-06	-0.013388910917565227	-0.0018504107186148309	0.000540017691673711	0.00569668874402154	4.6856029913442396e-05	0.000967326867976226	0.002058883316349238	-0.0005968868645140901	-0.011382084979553415	0.004195465800067823	0.008839900971257262	0.011497164932145199
ompG	0.012873725880953398	-0.004727435521781445	-0.0053493158565834165	-0.005986679852940142	0.0006544666219269856	-0.0014424206560943276	-0.0015711018815636635	0.0005109665260533802	-0.007920314227230846	-0.012412910150909206	-0.0008841706381645054	-0.018598527374743212	-0.011524641444695364	-0.00407193474471569	0.006015581800602377	-0.002700899220071733	0.002955603441505721	0.0065956358010544605	0.004414592286065957	0.0011411309991517361	0.010757370814681054	-0.00022265405903453938	0.00028075896989321336	0.0002538145564039951	-0.0026250591491992327	-0.0007636523630935698	-0.0011688484729792765	0.000404380185646005	-0.004404927766881883	0.0026389249274507164	0.0017480971035547554	-0.0015499314923554358	0.004001178027299995	0.00228646385533336	0.009497255814904479
yeaU	0.007536965304741052	-0.0008211079356260598	-0.002264042492606677	-0.0016573421144858002	-0.0021939343423582613	0.00015796888794284314	0.0004144329105175155	-0.002531365845352411	0.001946668952004984	0.004528535524292327	0.0035270697250962255	-0.02099858487796302	0.0027632391075459646	-0.00675982628017664	-0.0052203716430813075	-0.005716373422183096	0.0022039808817395957	-0.004414821737301872	0.003252252574182219	-0.004676727018259624	0.016265476662665604	0.0008049694652436301	0.0009989753074478359	-0.0021406371891498567	-0.0048495475250805165	7.74775751051493e-05	0.00045165903321368265	0.0005617823463398964	-0.0005688285658834502	-0.0058359590312466025	-0.0005189826982677914	-0.003220481052524363	-0.01318451055711267	-0.0005034851575536388	0.00044466010712966006
mntR	-0.006374327277745864	0.0002971283110673539	-0.004673888662364334	0.0007703813107218594	0.0005116326254210434	-0.0024822938023135064	-0.009786577040658278	-0.002551155521068722	-0.009880072511732578	-0.001909527837663673	0.0012975737731903791	0.001195421754594215	0.0165678933262825	-0.008497295612469315	-0.006825543013401329	-0.005513040157966316	-0.0009869179762476547	-0.0023073730102173753	-0.0024293158706392586	-0.005359551061856303	-0.0031973278638906776	-0.0018214829778298736	-0.0007134150015190244	-0.0012877869473595638	0.0025113557426969415	-0.0005911568860756234	-0.00045017680639965814	0.001574893930228427	-0.0010264003230258823	0.005933191264048219	7.5270984916642196e-06	-0.00945711609992114	-0.003612399531641241	-0.0026716423370609327	0.030339196665396154
nudE	0.004707050189902686	-0.003618481943849474	-0.007683764891698957	0.0004056210507405922	0.0003270470039205975	-0.001444407373201102	0.009294205914963695	-0.005182185065932572	-0.005756541835144163	-0.028212648430248587	-0.003167504908051342	-0.0006066399700369338	-0.008177544806421418	-0.005693471156992019	-0.00470546092139557	-0.00295468949014321	0.002187053204956229	0.004091058135243882	-0.000505864925135085	-0.000316784838202132	-0.009820434534922241	-0.0003598478616913781	-0.0009600341663463042	0.015360341230407358	-0.0034515309560391094	-0.0028634658455848694	-0.002154017513756581	-0.0014766255975700916	-0.0004940425284439698	0.010870129456743599	-0.00010452460643136874	-0.0006231730971414821	0.01415729627126094	0.004594573335826421	0.022784118474998945
lpp	-0.013217158916622701	0.003103894533123821	-0.005566694242879748	0.001790652273921296	3.516590578101386e-05	-0.002087416257709265	-0.002084350773571607	0.0022912857355549933	-6.074754186215614e-05	0.0029640705580255243	0.0012142177612986416	-0.008329998278482393	-0.008658009043597068	-0.00581822192762047	0.004839357386808843	-0.003988737515173852	-0.003120605212946733	-0.004740594634210172	0.008006674358276305	0.001056627538228566	-0.003864630542229861	-0.0016922641987912356	-0.001044848634628579	0.012703379103913903	-0.0050238274546704955	-0.0016746354673523457	0.0005563118917400952	0.0022248475649394093	-0.0009700932539999485	0.002567872742656618	-0.0008705006825039163	-0.012908136020555641	-0.005347720700118578	0.0013848497963278663	-0.007760681251300053
yedX	-0.014113577872966274	0.0013272757770027965	0.001916892189765349	-0.00728937900159508	-0.003200567555613816	-0.0017759542202111333	0.0035496866659206505	-5.0018729007206274e-05	-0.007091180258430541	-0.0006847686220392394	0.0006283257377799601	-0.010090257464484735	0.01898166794598717	-0.0058232498308643695	0.00257868722314015	-0.0040498588141053915	-0.0013780432195882454	-0.0061661200405856995	0.00039541403943817215	-0.003194010618360753	0.002046525568002835	-0.0024210752150975166	-9.544140804791823e-05	0.008164795795455575	-0.0003563923612429002	-2.5119295376185847e-07	0.0028987301295583553	-0.00020235296411556193	-0.000283540059463121	0.0004814330444787629	-0.0002236887022445444	-0.0043174001868024016	0.00332924975917176	0.003818559709803334	-0.008102454677958724
yliI	0.000939824152884845	-0.0003143205709284302	-0.0004158163006650284	-0.00710263286717236	-0.002582900214474648	-0.0038563193986192344	-0.004833964872009614	0.0021602542663458736	-0.007777459984645248	0.011526146733270185	0.002873992817476392	-0.018185278485444458	-0.01921534530588032	-0.00807448492385447	0.008007836337201297	-0.006699684015475213	-0.003266844270525105	-0.015975098596098497	0.005586044000530684	0.00034636485233545015	-0.010928732957690954	-0.00028548512069392017	0.00011488598305732011	0.009182846490293741	-0.0009054005096220056	-0.0005616248410660774	-0.0019706339275642752	0.0006959947128780186	0.0021135956211946905	0.024282908141613005	-0.0006400879914872349	-0.004648919729986275	0.006468822283557419	0.0024910552250990542	0.0008899415564447851
yhhM	-0.001408726800082609	0.00018488222791347654	-0.003913028666283935	0.004144776008324698	0.0017834665288683027	-0.0030022243224084376	-0.00243475626441924	-0.0010275062825530767	-0.0002768099493550835	0.0016371688107028604	0.003507482132408768	-0.015605258332057432	0.007609854769153693	-0.007208031662739814	-0.0008574991602654336	-0.005079559935256839	-0.0001334162567365289	-0.004026314668530195	0.005084252887531931	0.00023997995587241678	-0.0007332695555305691	-0.0012735699443146586	7.72393339957489e-06	2.7440836856840178e-06	-0.0013613325409283956	-0.0001410904500517063	0.006387277214015101	0.0007866635825484991	0.0005845347684225999	0.014123265072703362	0.00028732000617310405	-0.010672194751525166	-0.009000026230521575	-0.004923713356090177	0.026766211765123085
rcsA	0.011660436760972847	-0.0018072042636777042	0.004825535421259701	-0.01703496855683625	-0.00976604837924242	0.006869856286793947	0.03482369727948133	-0.014605256197974086	0.0008809286501491443	-0.03273495457066995	-0.01380674890242517	0.012067143421977608	0.07913662040049267	-0.00487996487878263	-0.031694882307201626	-0.002378501455532387	0.0069806531513805945	-0.04388250291501124	0.02201148915897917	-0.013185760462062155	0.0060799834877252575	-0.0005008674649798195	-0.004440297549590469	-0.01089879277162254	-0.009399228393263424	0.00023708671877102462	-0.03181633063928878	-0.003764076626393944	-0.0028880906803533434	-0.007559568472206592	0.0017399552941787988	0.022403293204578487	0.036913406386068374	0.00963864680098985	0.007903529442994344
ypdA	-0.0024193483628238543	-3.3581290948916377e-05	0.0008391623897477984	0.00535690882941708	0.002249036622233689	-0.00205574395833537	0.002420432838227819	0.00433837107848376	-0.0009025675745215267	0.004180349079500202	9.502573375357315e-05	-0.007358088967098732	0.01645240898138469	-0.00512548859231174	0.0025886295596137645	-0.0038102091662585735	3.044347569371122e-05	-0.002922419264202112	0.0013215945789987152	0.0022516293461097682	0.0038475651340559125	-0.0015628188278060406	-1.7117782012743276e-06	0.005522224688902498	-0.0030427526721020334	-0.0007185288000619038	0.009786640828911295	0.0002339863739325665	-0.0005254035198595375	0.002946786640677601	0.0001655296661920147	-0.004786210223994773	-0.0007114075641665193	-0.009258171909355692	0.0027867784963387415
ybjN	-0.008341656875504989	-0.0010062030528206378	-0.0027658273722045122	0.0015816357609583064	0.001414372156141326	-0.0015864458191208542	-0.0032741182045463255	0.0054423313960433005	-0.0012295224447734655	-0.010089359513097784	-0.00043913626082940025	-0.010190361668590945	0.006324458257631236	-0.006812573298811912	0.0029271128540858627	-0.004978652354329824	-0.0006719171392938329	-0.00011742437316607936	0.0006962711716223117	-4.847104544278457e-05	0.0029072155337780715	-0.0013178205327130854	-0.0005804606678429991	0.003096005429979414	-0.0011257182065032654	-0.000794572887243703	0.002214012874359701	-5.495072896337661e-05	0.0007583541027270257	0.012459480715915561	0.0012607609725091605	-0.007896340898981299	-0.00027726122403471504	-0.0005084051846487066	0.02359707152444712
sirA	-0.00947733431339565	-0.002677382144611329	0.005321856414666399	0.00424529890413396	-0.0009939691837644205	-7.80119648334221e-05	-0.00859359349398052	0.0035672025568783284	-0.006233751645777374	0.000539542222995584	-0.0008007245027692989	-0.009831227729040565	0.003418962511992485	-0.007411795435473323	-0.0012684798310510813	-0.00349077990045771	0.0009605678449845826	0.00972753874573511	-0.00726136989477608	0.004347410781229747	0.0008892328036017716	-7.141915746615268e-05	-0.0006678782048402354	-0.005943474546074867	-0.001611400761679967	-0.0009164668462472036	0.0062981384330766	-0.00041359611292136834	9.924790691002273e-05	-0.0008392028947127983	0.0012308500055223702	-0.0028288018456989468	-0.010828805466492971	-0.0051333454820061365	0.0002474350477093178
agn43	0.0037771539687357766	-0.00029120314531610347	-0.001639637548214523	0.0015146303758956491	0.002549327602609992	-0.001612002804176882	0.003819493412533227	-0.00517828063108027	-0.0023051197835593485	0.0034463721960669427	0.0015081363031640648	0.005314786457503685	0.0216519965492573	-0.003058096335735172	0.0023363940767012537	-0.0035803607059642674	0.00013367385615065176	0.002470249598173751	-0.0004174097524316303	-0.0021165004346836757	0.009055970795452594	-0.00265772529412061	-0.0009937910793814807	0.003573437926825136	0.001605831354270814	0.00011569983158551622	-0.0031745544129467393	0.0001837512779457029	-0.0007436868903459981	-0.004186923927627504	0.001338769136928022	-0.003980965010182123	-0.007013777247394877	0.0032917454934704438	0.005297772668328294
yjiT	0.004593042967220147	-0.00010265167093166383	0.0011846601619618013	-0.001280683456134284	-0.0002814687106001657	0.0014641017105896026	0.007093712397138862	-0.003303975129965693	0.0003402359988831449	0.01799410608846967	0.0038664871640503406	-0.0013133119818204168	0.027531580538632944	-0.006482888688333332	0.011116545191034674	-0.004625351149588824	0.004669877498250718	-0.006333207817191316	0.01052380867164444	-0.006876023198933678	0.002746445555239916	-0.0021443197410553694	-0.0005024796386715025	0.009755274672061205	-0.0007160587230884499	0.00010812010459630983	-0.000583551929362039	-0.0009139594377484173	-0.0028593714395537973	-0.01655256474390626	3.866921257213107e-05	0.0007422131852533743	0.013539882386197346	-0.0018229937112274846	-0.0012941310559794993
folA	-0.005194549232420295	-0.0018361647590063512	0.00013799214385016968	-8.416376762397704e-05	-0.0008243637561099604	-0.0009035795746603981	0.00403364145416109	-0.00019766923527640755	-0.006933379620313644	-0.012647945183988025	-0.005348081346601248	-0.003613455298667153	-0.018695552420523977	-0.007300651203840971	-0.008164299023337662	-0.004744576159864664	0.001161424130333042	-0.00437145640103857	0.003435750445925895	0.0036861307354287263	0.019094828292727472	2.8048673513012546e-05	0.000343672382296063	-0.004627911844290793	-0.003806281013932732	-0.001543763546505943	-0.004569050831165403	-9.396024266607128e-05	-0.00042616772057954224	0.022876791525632142	0.0005398562294431031	-0.0043839762043772325	-0.0026812728175733503	-0.006199538524794791	0.004769148329653266
norR	0.00016270292857223815	-0.001247162590152584	-0.0009720067074522376	0.0008514696784550324	0.0002779633588215802	-0.0011634572851471603	0.006599663137732183	-0.0010792304144706577	0.002031492861569859	-0.012403253147878298	-0.0029331742250360547	-0.003998904399611432	0.005887161325855353	-0.005494162533432245	0.008674126658588648	-0.0033912767213769256	-5.348537456484337e-06	0.002915079568599149	0.0021743242185398286	0.0010762309427670342	0.017112929932773115	0.0010882338014198468	0.00024036403221543878	-0.0035109151690267027	-0.0038298823961930486	-0.001621040872996673	-0.011525387657766646	0.0005654462589882314	-0.0006839299979037605	-0.0006744053029979114	0.00028671911073615777	-0.002548067889298604	-0.010639156214892864	-0.010302580161286252	-0.003140355477767052
mltC	0.002176587984337462	-0.0008162715047365054	-0.009796862369403242	-0.0032212243566755207	-0.002028586738742888	-0.00383981540100649	-0.0060354766819406954	0.004873866019770503	-0.004127901957836002	-0.015281198114701888	-0.007224621833302081	0.02046205568117927	0.0031989361591560324	-0.008413975993171334	-0.0050558973336592315	-0.007637735069729388	-0.0007659402144414307	0.011614815293590432	-0.0060862978621397485	-0.0034162697748855706	-0.00015046035063733142	-0.0011087732983287423	-0.001453020345652476	0.013273509601131082	-0.0029042818026674775	-0.0023672830034047365	-0.008957797334470014	0.0004139958415180445	-0.00017066505883121862	-0.0050759357586503025	-0.0007750330120325088	-0.005950011976176139	0.005582780953534323	-0.002829163443363671	-0.0012528786368497555
citT	0.007460030421351242	0.0006681756890611723	0.0025197473191656172	0.0005712537441286259	-0.0027868642937391996	-0.00025025610346347094	0.0001428992988086761	-0.001360170531552285	-0.00566394847817719	-0.0017094549527051064	-0.0019299383787438273	0.009975301073581883	0.00043093978120785175	-0.005791344633325935	0.0001133511285718214	-0.0035591746773570776	0.00017014836369413051	0.0007706187034179409	-0.0011923198665802677	-0.0006823995005261361	0.004136585188098252	-0.0006957713485462591	-0.001900611282326281	0.00961813773959875	-0.003011799357428225	0.0003984149161260575	-0.00275050019449059	0.0002480425641988404	-0.00048204344348050653	-0.0038431103457696736	0.001166672371327877	-0.0047089378443556	-0.0003497478251717044	-0.003964339017069766	-0.007482229810680302
hemH	-0.009633704653066216	-0.0005266796116484329	-0.0006558877776842565	0.003686618444044143	0.0019662212976254523	-0.0013437852764036507	-0.008275046024252386	0.006928891697898507	0.0006737871225050185	-0.009377036902417497	0.001498110267566517	0.00032347025803528137	-0.011019014081312823	-0.006902825059369206	-0.007568222060799598	-0.005563727887347341	-0.0005852396663447672	0.004017223865657891	-0.00010838431433198203	-0.0006062012460538523	0.0003896070369046356	-0.0009830054786289111	-0.0003117807939997874	0.012724230410531162	0.004523084758176017	0.000399492877186276	0.005170917039380428	0.0002722306740179192	-0.0009493040892994031	0.00287290177308023	0.0024379264819435775	-0.009281098184109939	-0.005334882159726788	-0.004219054622808471	0.006444777945764888
ygbI	0.007077403709932108	-0.0005257341437391005	-0.0008166469680145383	-0.004713897074107081	-0.002257681549526751	-0.0005740410450380296	0.006155908337849028	0.0007858929067151621	-0.00248945188941434	-0.0009281789288052539	-0.0014676308806519955	0.0005361919855461409	0.005929935089859766	-0.006285709496587515	-0.00561880006454885	-0.0035586523078382014	-0.0005626121160781218	-0.0009047193590734038	0.002174697707142727	-0.00353396449614554	0.0053586463164538144	-0.0006349020701600239	-0.001262504452606663	-0.005807001090142876	0.00048519874330053164	-0.0002210885084059555	-0.0036210710618724213	-0.00026736074214568363	-3.378047879461832e-05	0.014194320403039456	-0.00011498030551592819	-0.005433501125398007	0.0009289077571898963	-0.0029844260300576153	0.012025655548967106
yidC	-0.0030862269146988788	7.77030922108679e-06	-0.00039139476878517597	0.006646839993773028	0.0028225399809889496	-0.0008001387352123857	-0.005719564345610492	0.0044669130071997645	0.0034029311733320355	0.0012340889835486006	0.006185624971985817	-0.005898540839552879	0.015580837595631782	-0.007960358886048197	0.004730430841445923	-0.005943949110805988	0.003580003205423403	0.005049906935081961	0.0024634057405853163	-0.002380946216401347	-0.01023446001112461	-0.001012471443391405	-0.0016255225101485847	-0.0031458316347561777	-0.00044173034428840577	0.0019663994922302663	0.012633700092184418	0.0009996806853450834	-0.0012200224690604956	-0.00267338446341455	-0.0001765513326972723	-0.00500027821258162	0.0021995264540586356	-0.0032779906718392988	0.0062128620051687036
galE	0.0022609061684995663	-0.0007095163711346686	0.0012383554159896449	0.007031999719329178	0.0017729575489647687	-0.0003652851562947035	-0.0033514061504427125	0.005397680103778839	-0.016391170229762792	-8.998927187792838e-05	-0.0002460576237467649	0.0004339911922785416	0.02110864786604016	-0.00811137511394918	0.0118982816580683	-0.00486305093858391	0.0033922523420040654	0.006247797524844555	0.003800354327397122	-0.0029510164074847433	-0.008543326389044523	-0.000468803352850955	-0.0015173115965444594	0.0012256651133066042	-0.00146935478131258	-0.00016524585895240308	-0.0010702041995790887	0.0001760474323236849	-0.0021506628510542213	-0.009441666631028056	0.0008879037684528157	-0.0033079658004671634	-0.0035144868127488993	-0.01508471230044961	0.014871848681548111
dusC	0.003663490027791322	-0.002168516160454601	0.0002622254249581601	0.004419869862031192	0.001107063884846866	0.00018242491452838294	-0.0026371026356868882	0.0023091733013279737	-0.005081196026876569	-0.02254938715841712	3.170708345805906e-05	0.007167951606338693	0.0032383594985993715	-0.007949797166511417	0.001567675720434636	-0.0042535908706486224	0.003461566066952667	0.002871905148663011	-0.0007424302923790952	-0.0008935074915148397	-0.016550008803606034	-0.0019553311076015234	-0.0013417438440956175	-0.001963707214454189	-0.002772148391327907	-0.0006336802616715431	0.0034453563610131435	0.0008112487656762823	-0.0019812744192313405	0.005983561584725976	-0.0008465493662515655	-0.006406625046046695	0.0024268599250589057	-0.0017494550660168379	0.010374244656676138
ssuE	0.003289876722100407	0.000517529726785142	-0.0019552259554620833	0.0010994329856475816	0.0008227264380548149	-0.0005108538380591198	-0.0031485956436132683	-0.0014582256274297833	-0.0002746404799108859	-0.001303501333828402	0.0020436468499246984	-0.012193954370991147	0.010268858451511442	-0.004205741160549223	0.00305922741536051	-0.002704151382204145	-0.002480658855420923	-0.00854458350726624	0.0009739334949430216	-0.0012358165918254947	0.015190743636339902	-0.002394313239492476	-0.00018101628273143434	0.002578669583890587	-0.0048446567181843455	-0.0021042162226513027	-0.0027607581479118224	0.0006191677320748568	-0.0016115457902196794	-0.007464560247026384	0.0004936137420008891	-0.004456120340924973	-0.009845935457357855	-0.000853180477861315	-0.0031035854472962377
purM	0.00347178088350579	0.001753287649480626	-0.0046622177446261045	0.008141784109175204	0.0015247974765952676	-0.0025769197498448195	-0.009968589684542487	-0.00018418774889596533	0.012487979643046855	-0.001176113380607581	0.005590497818775475	0.026136607270349155	-0.02039378658705151	-0.008965674489736557	-0.005326460199430585	-0.006967001240700483	9.905557098678364e-06	0.01066070742252254	-0.007220368826600872	-0.0020014830924412036	-0.021782061886042356	-0.0009444381791399791	-0.002956247937399894	-0.002734258949640207	0.0031920437432211082	0.000935829893569462	0.002285096559059271	0.0023769356426782905	-0.00048239934490993617	0.06390570595860481	-0.0009971792786382138	-0.012869941578669981	-0.007293949971408254	0.015387081906997732	-0.014711870182253105
hisL	0.0026207576162473423	-0.00038627681220532395	0.0018281990091782063	0.002994601021055132	-0.001450917418114841	-6.714383209327935e-05	0.005174534252899534	-0.002108409474603832	-0.002042184299098153	-0.0030664870594968884	-0.0031818204862065613	-0.015006363438912715	0.01542705185135308	-0.0059771006042137744	-0.004285291116684675	-0.0033496896270662547	0.001411535155093956	-0.0038059598012568103	-0.0017243570254333778	0.0020702955142119306	0.023414822388440372	-0.0022488196403719486	-0.00022721427187207154	-0.010297822542488575	-0.004441995845781159	-0.001983972142916173	-0.00491476416132076	0.00013030363210418726	-0.0006511114438762888	0.02882717387750745	0.0011666768230497837	-0.003555366052126493	-0.006078961808610745	-0.004887350485660136	-0.015302937044958833
yeiE	0.012142797555736821	-0.0004799344534694683	0.0020798275925335476	0.000539372976636514	-0.0009868854394881055	-0.0003175324248149991	-0.0101632119539906	0.0018727038300130516	0.0016879725898616017	0.020344472126808108	0.005288420473225415	-0.012986320174402662	-0.022864580288836638	-0.009089365629479288	0.01518341357819736	-0.005251660314388573	0.003508054968816313	0.003968038567409073	0.00457026848833962	-0.0010079440575320908	0.0037034192588180303	-0.0005158600505092182	0.0001170712047314737	0.008507325421087444	0.001258068958647818	-0.0023821781575679777	0.008053140397718612	0.0006501644500531256	-0.0005389395621023141	-0.0037249529897235333	-0.002974355274345726	-0.006585269173927078	-0.002006254731852114	-0.005610819498542696	0.012880153153878702
leuS	-0.005243123048032173	-0.0017652859142981469	-0.001076846051728353	0.00468029412208125	-0.00021060893232061062	-0.0018800450186245144	-0.009851804759134265	0.0040301648434251545	0.001685001106816344	-0.014564785992772115	-0.002094097883673385	-5.266176280583015e-05	-0.01130225942422127	-0.007154998104088008	-0.002457258435897529	-0.004247176544740796	-0.0018083627236950579	0.00774308863892844	-0.004806810886495643	0.0012807381559817239	0.008244311884045601	0.0007849163963692263	-0.001275831850944087	-0.0038606204907409847	-0.004522826371368827	-0.0011303562810644507	0.0028535117633006674	0.00033013459062203765	0.00011330742068821565	-0.0028803895064629615	0.0009439727128483355	-0.009934195853544004	-0.008833475697860874	-0.006973807342417006	0.003507490022252248
ygiH	-0.0025714251149276442	-0.00035991783071949614	0.002985807964578271	-0.00550347943790257	-0.0009234688495052978	-4.1408700581087033e-05	-0.0047979904064799055	0.002219278709962964	0.007335960557684302	-0.007382417608779378	-0.0024704550742171705	-0.004932878393153048	-0.015838222712585608	-0.007206099852919578	0.008062508427537978	-0.004025192046537995	0.0022847224991166533	-0.0009322669153034533	0.0007682329256724951	-0.0018689758838631183	0.00040255444255308246	-0.0016111232771072537	-0.0004605158045887947	0.0025176312238909303	-0.003659132255970971	0.0002933868591208011	-0.0020687322583089166	9.410580081748776e-05	-0.0014523204567376525	0.0019015393487643451	0.0002233095640258398	-0.005519902437097496	-0.0008837376999876179	-0.0057512402916992346	0.005938212731590783
cysK	-0.016503860581327568	0.00017106215382227673	-0.0007638077565934509	-0.0047210041992366315	-0.0029258104902692137	-0.0007177730638068169	-0.007862213916857453	0.006222154898568988	-0.0035963899991475045	-0.0007839166914558652	-0.002013102313503623	0.003070000178095969	0.008619009411519336	-0.007804580256342888	-0.004735360057093203	-0.005200501773506403	0.0016764666899248507	0.006258716921984535	0.0007818771806835875	-0.0037285415827237227	-0.008289195336401463	0.0005741213361034169	-0.0001311299436201807	-0.008408885472454131	-0.0013478534859029058	-0.00010200677839748095	0.004257106690350523	-0.00026115219792700374	-0.0008350415964378044	-0.007487106937915087	0.000257888745109085	-0.005409075558712386	0.0026276598947894093	-0.0006158142383420844	0.0031763352745771737
yejO	-0.007885722419943172	0.0007850481575587765	-0.0032549809373449536	-0.0008436312743287999	0.00035694626785698347	-0.0018081718811299651	0.005937364845372298	-0.002847821852192283	-0.00038731403841666176	-0.003080565597373629	0.0004907588561763987	0.004616754729244293	-0.0048027542784579635	-0.007300051203928888	-0.00861320628784597	-0.005082876770757139	-0.0010073374236011972	-0.010872740576946243	0.007775569231145912	-0.004428879310812881	0.020022688191384076	-0.0019552866893354803	-0.000789758152095601	0.009166448963806034	-0.0022249384531175197	-0.0011034897377248853	-0.0026277673351479337	0.00027352704433724283	0.00012935343213030137	0.007691338793374598	-0.0022202990716323257	-0.007382231138910007	0.0013582850053831183	-0.0013717651963816024	0.014092901196907943
rluE	-0.0023092759615562933	-0.0018170218192972243	0.005462250192649663	-0.0005711670563323424	-0.0016973308310844005	-0.0007822957361349836	0.002296122977071825	0.002903167442418635	-0.002342511031893082	-0.019423995450956792	-0.0014957428793422878	-0.016451300413470076	0.0072787245447488175	-0.006711969659663737	0.003486946432385594	-0.0042532035522162915	0.0013407925614202865	0.0017946170278123974	-0.00028966267805229524	-0.0012842653953331583	0.010249206880107522	-0.0018376875424291938	-0.0009908831387292593	-0.00247241951758042	0.000525775159629345	-0.0010439043946098537	0.0004464301622492519	-0.0007404438749654219	-0.0010494547989219427	0.028715952765196562	0.0014973786775954068	-0.0009802979248989788	-0.003064696766986427	-0.002725515331673835	0.004220084811095148
udp	-0.004891479317324631	-0.0006723280163714662	-0.0015929469978436827	0.005880629564635456	0.0003874447192356456	-0.0004902639522333629	-0.0037685490021591678	0.006040281183086336	-0.0019486023526405917	0.0033490906693836356	0.0030524834571406243	-0.006439025824268659	-0.009225833402543338	-0.008296640003100037	-0.0019066551700234412	-0.005297079528681934	0.001746693723646905	0.0025848704990306774	0.003491463337990421	-0.0017869289437472385	-0.004515888961032033	0.0013597474002745003	0.0004711306616081856	0.0005460748590121511	-0.001953307731249898	0.0005364137858850881	0.008724423927908882	0.00034346409549470993	-0.00026670326638850384	-0.013841733299195767	0.00045952804968692364	-0.00613614037689386	-0.007223718333989382	-0.0007518448744251925	-0.013535194702341522
pheL	-0.010165004492408097	0.0002085673872352345	0.003736350170802325	-0.0031135087824077346	-0.004508596700616181	-3.325079988712787e-05	-0.004038202340769417	0.0009763919829856604	-0.007637792844325304	0.014538521458190389	0.0027530204458162187	-0.014353148761497002	0.0020788175338331957	-0.009784089317545295	-0.010353867951780558	-0.005123788826167584	0.002084125634141718	0.006365758741332083	0.0005531252888128316	-0.0021868979117456587	0.006870929207652807	0.0010309181391494348	-0.0005557106755441055	-0.015910468213260174	0.0025078240546791515	-0.002109145699068904	-0.006192256894675975	-0.0004519305969006382	-0.0005900772105087526	0.001099900666740723	-0.00215107724070549	-0.0033674390464456696	0.005317459574364351	0.003170888425042254	0.025620097609263072
elaA	0.000849418236134395	-0.00045010286819888276	0.0021221910102758555	2.0000450658699264e-05	-0.0009304909862112254	-0.0014861375407781451	0.011319267640219016	-0.001979905730113387	0.006776264142245054	-0.00017280769813024985	-0.0004490324345533736	-0.01700586263052743	0.0019475307697238227	-0.006213704622350633	0.001030445642536506	-0.004757534763775766	0.0010186702876135406	-0.01037109592334204	0.007815334928670415	0.0010868206228862734	0.01249279236420989	0.0002817054168554023	-0.0006724916218081489	0.006061851908452809	-0.004804589051138801	-0.0021287243207916617	0.00234741780738485	-0.0005739236221415922	-0.0008331018837634475	0.004565737564116716	-0.0012506807583849877	-0.0002943235878700936	-0.0017637364687445112	-0.007012321638675141	-0.006686076561225132
alsR	-0.007071086501871998	0.0003916846164793242	-2.702113103168813e-05	0.0033831542660482227	0.0007686078688129783	-0.0027274735807441175	0.0028468019438578802	-0.0010807455528993159	-0.001588688311749138	-0.012630977111346111	0.00012715417200524824	0.013598424749392452	0.0009961364984022664	-0.006251091789454222	-0.006701424098573625	-0.004476141589693725	-0.0009507162459994281	-0.0011132143857317603	0.002596109254676619	-0.0011066224780850152	-0.004452289298642427	-0.002319668671116233	0.00012700497420155442	0.0031282322015613317	-0.0008077051762981129	-0.0010946282697841525	0.0033024224413043643	0.0007349146844353527	6.941277595615247e-05	0.010412732949480414	-0.0015218997490592302	-0.010459105775813864	8.338973081360261e-05	-0.014178744883143477	0.023763093651390413
fxsA	0.01102279486943676	0.001360066857887432	-0.0071551274321973325	0.0027057967777363956	0.0025363889709115028	-0.003915513090323657	-0.008463461258832147	0.004616225115023553	0.016067172260954977	0.0007990851200458299	0.0047247884795069695	0.00449679807684563	0.007988662420551186	-0.004922700445167721	-0.0013520084714036785	-0.004529133453033864	-0.003832301219003369	0.007317795442206036	-0.002612314820807013	-0.003070963853772016	0.0024375615001190456	-0.003097100756131113	0.0014587391878012569	0.007241471945308149	0.0019518384222690132	0.0012531179236248136	0.005409497193041	0.0011902326822746546	-0.00048135842735064216	0.05616050262004137	-0.0003780289785936475	-0.015588761627147294	0.005269211554674037	0.0011355492468802758	0.02409058649250319
dapF	-9.222441784376397e-05	-0.00029489086344256063	0.001361925492528826	0.0028116119158221407	0.0015934472694061697	-0.003235803677234799	-0.001744881132617593	-0.0003099016390660836	-0.003912158401217312	-0.008457780849733731	0.0030380110582336785	-0.020397052789727848	-0.0009897961965330021	-0.007139019635505974	-0.007611466767266393	-0.0036299840826541185	-0.0028214780425634047	0.002341000447241762	0.00321817425666032	0.0023425172548741102	0.012740982547402382	0.0016040675179101527	-6.074119235563558e-05	0.0006729654110677074	-0.002660908666679386	-0.0010776967147830873	0.011167235880535333	0.0003972077916841954	0.000955752563313581	-0.0015448572323657572	-0.0019092322769574822	-0.00912668365006796	-0.0008731713810126589	0.0005271806276060228	0.019806820846779247
ppiB	0.005332816354554109	-0.0008287139283493162	0.002028903919272125	-0.003353905894327909	-0.003434678129851818	-0.00031154461845289916	-0.0014124684528831173	0.0006470342254033312	0.006566810165531933	0.00428934824062375	0.0005598117015324533	0.00403297219114999	-0.023785873901905473	-0.007552835452370346	-0.0067914965189993385	-0.005481001026928425	0.0018013737192659667	-0.0005042844140822952	0.0024223034859370486	-0.0016075224625541175	0.005536333550699055	-0.00034632921975571665	-0.0002513279562117532	0.0013921679777558892	-0.002442124172488285	0.0002201804162177723	-0.001112072493885941	-0.0005467687727650628	0.00024208492031903007	0.0022780722845345738	-0.0014060340856667608	-0.0029843158554285765	0.005179973098101339	-0.0007552515853603836	0.0023463103009650605
maeB	0.009437057547120735	0.00012922754838655238	0.0029421149648260324	0.0016854077478637918	-0.0003545513836434111	8.73013637465192e-05	0.0023833586779587407	-0.0007887593391933479	-0.0013615134137216955	-0.00012107018121640999	0.0015077309485059232	0.011719995949680756	0.005779018635218291	-0.0060206614062190056	-0.0035581422317773103	-0.004055124279111624	0.0014116171643965775	-0.005090470459389011	0.0055692818268765635	-0.0039013309968992118	0.0064561564940959215	0.0001858443155651912	-0.001013791197910905	0.0023694292490836232	-0.0018234120036196924	0.000847783069475554	0.005528006529276992	0.0003855161162209697	-0.00024878411742975006	-0.012926084436476231	-0.0013314647146034986	-0.003112899927384775	-0.00042403578038948867	-0.005292953241483441	0.0008750057239806883
cysQ	-0.0032357333246806654	-0.0012874783862207551	-0.015393445394001901	0.00641337523702532	0.0059765800507739185	-0.004284408260136843	0.0005730551001547343	0.0010201791365398094	0.0017052233597496524	-0.0034533440873973434	0.00037355662276240765	0.0015890602933153549	-0.0410116801095992	-0.006942552272230387	0.000687771525572316	-0.004962548343464732	-0.006693919654935598	-0.011859587633732668	0.00965706370540975	-0.0005384261697899807	0.017315962854772805	-0.0001359328318721964	0.0004918771045049653	-0.005814902719575912	0.001124237088568163	-0.0004321115094353445	-0.027241496527765658	0.0006478859641356393	0.0017128675035201013	0.009796685492619871	-0.0007725128758465871	-0.017807168998953068	-0.0018655476172106586	-0.00048431053229640905	0.01981382443845062
tyrB	0.004463032000895702	1.198909499180445e-05	0.0005488065007375554	0.003499550939159235	0.002120209716958925	-0.003375629703514278	-0.003700026828686104	-0.0007492360586184077	0.005451343148015439	-0.01074425251473014	0.004002713216468692	-0.0004555925734947401	-0.005542758698623205	-0.008509625038132072	-0.007691863053478301	-0.006081411391496658	-0.0008932638694673325	0.0012278279401217924	0.0034447710150507867	-0.0019146554305792807	-0.006230933158658445	0.0009844573342707007	-0.0013781075808219612	0.007228277716785669	0.00046960346235115966	-0.0011828809150028973	0.009938123655763078	0.0015715894056484102	0.0009889292507432401	-0.01515533340163529	-0.0020649158442392944	-0.008202924849371416	-0.012186907768023737	-0.0011227885718523925	0.03005021666242203
ligT	-0.006001895091336484	-0.0010425357479834929	-0.0009186986455461011	0.005755930901505053	0.0004621696076355875	-0.0012450327165424823	0.002836475759635077	0.0012748607096727937	-0.0010502799856476487	-3.131327188074044e-05	-0.0008704406581819058	0.013243509371849623	-0.01745428131490024	-0.008215032033622265	0.0012679444428067654	-0.005480438224039972	0.001591856159843655	-0.005399581745804585	0.005283825875570376	0.0031503178699417633	0.01373387560248375	-0.0009198858460877091	0.0008359707175986841	-0.004254832746228203	-0.004065112650067997	-0.0008532611018745228	0.006832419478512825	0.0007207280077273026	-0.00012302713563258294	0.007781965648755431	-0.0001306434548314428	-0.01042954261518187	0.0007305900630808078	0.003412402904359624	-0.0053400851812371065
frdA	0.019866329025138508	-0.0018115313432645053	0.005205026268959046	0.008633297821506857	0.00033970613763813164	-0.0005464017973281443	0.003894756706979345	0.002872092081233859	0.028455826826393603	0.012815413644491899	-0.0028531300742179154	-0.008277627399586367	-0.003830339991218727	-0.004161616479977965	0.0075602227495983245	-0.0032049321616068483	0.0016580168651699116	-0.028122550625469266	0.013015379508336386	0.005129980309767292	-0.0044656391302123665	-0.0011271032178774476	-0.002761866732034832	-0.0026345812529325486	-0.0031592403058461923	-0.000852475460851565	0.012722447286657196	-0.00035112320008920503	0.00037809107576180167	0.03389481071382761	-0.0007858776964712888	0.0032608193825140143	-0.01518658215575146	-0.020280489648160125	0.006114374422818208
deoC	-0.0014447432429990684	-0.00041718822816619647	-0.0024161786667536945	0.006450453572906554	0.000815895659616217	-0.0009885051380842925	0.0002392976926143199	0.002302946315612644	-0.0016518967670526763	-0.0034783415825719514	-0.0013583431940060108	0.005364788460987385	-0.0015059446186288115	-0.00816360417753458	0.0009505788297974505	-0.005023306906223297	-0.0005377217218270431	0.002524735610067998	0.0012982642938705222	0.0006095116191414839	0.018135041240602733	6.942229451851744e-05	-0.0011305625969544053	-0.015139733767136931	-0.004008952271404494	-0.0003968896454898641	-0.0033962631776453334	0.0008101268630707636	0.00030755643543670883	0.008288139798678458	-0.0018793065682984889	-0.00563108158589463	-0.007692874270500709	-0.005360137625497633	-0.018578265111526132
yajB	0.005666211012261685	0.00033999028091784566	-0.003222314508057025	-0.0017196541535668074	0.0008667938387952745	-0.003336062754970044	0.006622256508425755	-0.003800532615277916	-0.0032776279072277248	-0.0012771188957253245	0.0026323350751772524	0.003511360641851118	0.01522279459714275	-0.005847755335271359	-0.0042424306366592645	-0.004894320406019687	-0.0056033776696733754	-0.006388101419529964	0.004322725238945381	-0.0002178199167435602	0.009572735326364636	0.0005185698441346176	-3.693961831231718e-05	0.00476574500091374	-0.0015002292660113	-0.0014679241832345725	-0.008266640093890911	0.0009809619560837745	0.0009945248323492706	0.008296899581328034	-0.0018727828213013708	-0.008959049340149369	-0.001710330279287647	-0.0024421435207062003	-0.009870374129271843
ydiY	-0.012058547792034318	0.00047129005688475447	0.0018226439831778407	-0.002034919859142974	-0.0009473171213176102	-0.0020342858019284905	0.004629809913389823	0.00034238859894685446	0.01034490511752665	-0.001583087552983382	0.0031129744462668895	-0.008797972604180828	0.010605778007470455	-0.0069614713359624145	0.00528364339377731	-0.004641173756681383	-0.0011733998003594503	0.0017053784980179416	0.002657786756179031	-0.004888261197768944	0.0065609868848696355	-0.0034444086626172067	-0.0022028855001553892	0.005411004261113703	0.0018666648490776874	0.0007506198156625033	-0.008519755161189019	0.0010223849921021612	0.0002443183696232154	0.0028509738529101016	-2.7379383213883555e-05	-0.004985420132112323	-0.00721527298093971	-0.006792032109972622	0.007926187104165134
metK	-0.019442249258810825	-4.9517180155191906e-05	0.004010120172752068	0.006745955257210881	0.000927218574215658	-0.0021686546760611236	0.002512688307529863	0.0007548130193026736	0.005724001824855805	-0.012040480982693957	0.0016118232486769556	0.00022927103820087852	0.021139494556280756	-0.005759714301675558	0.004703940413892269	-0.0035161917004734276	0.0004518824553639261	-0.006479821009465407	0.003196426017646804	0.0021640566955419614	0.01710092632099986	-0.0026109570148400963	0.0005148417083546519	-0.012905612029135228	-0.0030326012608393564	6.927227590495022e-05	0.009733702977524792	0.00039327360020251944	0.0010016133257886395	0.01875532267615199	0.0009667927760165185	-0.006405254877689812	0.008813843629652202	0.009829913457256876	0.005103570169729876
argA	0.028147862753783812	0.00032158732574316673	0.0006366162736958359	-0.000132382943702396	-0.001971278537530452	-0.0021676125004887583	-0.02067008314325529	-0.0002369526875190786	0.016729508796706795	-0.01783814474304275	-0.002826589923352003	0.02603351411343825	0.02382297810051859	-0.005780722987838089	-0.0038722226419486104	-0.003373556286096573	-0.0023737409566011694	0.012323786370148979	-0.008107898636134687	-0.00467996170962269	0.03783779319375753	-0.00031923211383400485	-0.0008302261307835579	-0.007381378067657351	-0.007512201079810711	0.0002415006900264416	-0.01003781245387298	0.0015824364626314492	-0.00035581142595674463	-0.014962660698220134	-0.002863226141780615	-0.007547282947772982	-0.00715058150752965	-0.0073303974183675435	-0.0030729139361425606
ybfF	-0.012550020195317991	-0.00018037386695141322	0.0033240239042788746	-0.002063037434127182	-0.0014252305112313478	0.0011507678963243962	0.008217895677422775	-0.0061907440982759	0.006560617447830736	0.01889135933867315	0.005251469044014812	0.00488524612584951	-0.0037940697331634377	-0.0071210251562297345	-0.025459327343851326	-0.005118514886125922	0.0028460960073227234	-0.003963424279306506	0.01108141460766395	-0.00620867301551427	-0.0017846501537133008	0.005050855502486229	0.0011548599344678224	0.011281594038009643	0.00041001958848450084	-0.0011404333752579987	-3.653170543195321e-05	-0.0015468106244225055	-0.0018274081451818346	0.020750625394284725	-0.0010037399438442662	0.0026199937435901826	-0.011205939905285234	-0.0033386912994371543	-0.006988854777120369
uvrA	-0.018827779030408522	-0.0019406128849368542	0.003280377665068954	-0.0003345690657442901	-0.0010931483068270609	-0.0018636773689649998	-0.0018372148247983527	0.00400561616756022	0.006247130925767124	-0.005376506148178767	-0.0010338354733539746	-0.013523089313747906	-0.02221600628774805	-0.008359118280932307	-0.010122692054137588	-0.004169009644538164	-0.00030205523356503685	0.0031066084275809453	-0.0046734073440785765	0.0025487319526678706	0.019570386093109845	-0.00039244771061930806	0.0014476125116925686	-0.014547543963417411	-0.0006559289795029716	-0.0011567772016860545	0.0016623242842429813	-0.0006223494745790959	0.0014496508613228798	0.016028185542672872	-0.0005632325523765758	-0.004693739083266318	-0.0015688681251600483	0.0010118311656697188	-0.007653423165246634
ykgM	0.04537929455288733	0.007216315902769566	-0.002534519862383604	-0.04198007464408875	-0.000394700684792042	-0.008409801116213202	-0.05503116512999815	0.04348019976168871	-0.022566181784495713	0.02287355183464725	0.003744297893717885	-0.01900123121837775	0.0033193218675394032	-0.008599529722705484	-0.0056112009473145005	-0.0162219881080091	0.007447015235407485	0.009694225519665122	-0.01598678499368238	-0.030495163390135513	0.5265195792913437	0.028602754008024932	-0.009839922050014138	0.1287826482206583	0.09559606200026483	0.0018134168081451207	-0.014673946167718856	0.0062430623546242715	-0.00801607579458505	-0.05090010140091181	0.005319711659103632	0.009233213829422238	0.1583162546157837	0.023512033778908	-0.00920267723677811
lysR	0.014688619026782536	-0.0017974675621371715	-0.0020183041947893798	-0.0032129942090250553	-0.001798147028312087	-0.0009168129845056683	-0.01078984571949524	0.005360991396009922	0.0030301646515727043	-0.00443019474311391	-0.001240340925869532	0.011139722334014045	-0.018539430957633194	-0.006581792901270092	-0.0037726678932085635	-0.0038929327321238815	-0.0029968415208236135	0.006166315983174388	-0.0019580150974546503	-0.003799007400533462	0.007661478747613728	-0.002744610868394375	-7.458812149707228e-05	0.0002090277462866652	0.0010177250303443253	0.0016690934402868152	-0.015372545666437833	0.0005077183482353575	-1.2327924783903655e-05	0.01662657978013158	0.0023013299168087543	-0.002926981241225895	-0.012868934480304068	-0.0064467647087959835	-0.008272387631709727
yccF	-0.028098946982862975	-0.001353832478635013	0.0076470243278890845	-0.00031041040529089514	-0.002122890176251531	0.00018481409642845392	-0.00955107087159858	0.003452786337584257	0.013773947972804308	0.005940951659662149	-0.0003783914936643384	-0.011048657179932402	-0.006043526358403189	-0.006398495831526816	-0.0054780044034123425	-0.00423222545068711	0.003393501758274406	0.000725070967071344	0.001806456649173475	0.001197916786855166	0.004664683910086751	0.0007978177641052753	0.0016389007202815265	0.004852419866947458	-0.004510778062448827	-0.0014406053628772497	0.006647533494384682	-0.0006433322769589722	-0.0008067540387855842	0.017046399116516113	-0.0014455216692294925	0.002394003417305272	-0.03253406792352296	-0.029156868811696768	0.004371038352755804
fruB	0.07859432531727685	0.0012215950255631469	-0.007478557485155761	0.005686236331239342	-0.0011878112162230536	-0.0003818758187117055	0.0020740513251546553	-0.0008332783519290388	-0.02316694103181362	0.0034271506848177168	-0.002350481447065249	-0.008902149731199247	0.039243671774249714	-0.002109928617719561	-0.0462957676127553	-0.0019261847576126456	1.9850073185221902e-05	0.010529540901638797	0.00027131935164589655	-0.007778739952977667	0.025078591872006655	0.0003831402666401118	0.0010839294746983795	-0.003978739050216973	6.031241446180502e-05	-0.0012113184912595897	0.011035592750983035	0.0009671795269241557	-0.0029290667921304703	0.12254286915063858	-0.0011321235756622627	-0.0050944709971622384	0.011508748537362223	-0.01007044839207083	0.028951180915177708
ykgC	-0.01970759781096319	5.163586820060573e-05	0.0038511289982125162	-0.0028160549874883143	-0.0024650225695222617	-0.000419631261320319	0.0033294035806594527	-0.0001598321838400807	-0.005991712934337557	0.02810567176741798	0.005041923765093088	-0.019320476169914308	0.013306125307206026	-0.008359057530760765	-0.005467043635435403	-0.0037577596888877453	0.001507111059529989	0.0014754305827700217	0.001726128523134523	-0.004817037436952616	0.014319029627367854	0.0008463087910786271	0.0015530240663792938	-0.0057493689516559246	0.001362429383287648	-0.0011159847525414079	-0.001471151311094179	0.00016547249455470592	-0.00037649834994226696	-0.0031546697882004083	-0.0013576388056389986	-0.0026609192019083883	-0.007251222462703784	0.005219231517652848	-0.015260609352147915
metC	-0.022444627181899667	-0.0003888691437896341	0.0050046245520934465	0.0006109214102616534	-0.0023994954745285213	0.0005220570912933908	-0.00017464084806787842	0.004109713919460773	-0.004257719066226855	-0.001505882065408159	0.0019210752204526216	-0.012591568724901386	-0.00918066213579522	-0.007971206624060869	-0.005741540188901126	-0.005085932430811227	0.004465137885864636	-0.004031582044187895	0.003965495947610449	-0.00044688209210165796	0.01787788711488247	-3.9426699954674406e-05	-0.004133858326822519	0.00015446898796085408	-0.0025026157219923033	0.0004660983398207463	0.007408430963318715	-0.00010607349773636087	-0.0007008176995441318	0.0007796635961858556	-0.001294004153460264	0.0003177363134748914	-0.005234012394353296	0.007237339109581496	-0.008435972330068618
yecM	0.00021001685915663726	-0.0006513640584307722	0.0010883400344755502	0.00872210410889238	-9.90944913792191e-05	-0.00023009761614957823	-0.0028155489222091786	0.004433771618641913	0.0008684690902009606	0.007437721973784813	0.0009567896678345278	-0.006626744538244575	0.01694334317574796	-0.007268433077260852	-0.018195473533123733	-0.004755890425294638	0.0022049841042984315	-0.0021764399224565817	0.005804949589533571	0.00030800804202915465	-0.008855093391612173	0.004256899612955749	0.0015854629967361688	-0.0012967512558680029	-0.0006566654300297966	0.0004986095239291899	0.008353313341974578	0.000798456547781825	-0.001736179607687518	0.004878991688601672	-0.0005186731691355817	-0.006190424747388772	0.015656261432050456	0.0033814208865286283	-0.004603967395230708
nfo	-0.010540619558381915	-0.001290746881859377	0.0019348656735382974	0.0035138290049508214	3.4439906872067994e-05	0.0003443803865229711	-0.00843423704671509	0.0073542318120598795	-0.01120628478936851	0.003808625194346305	0.0038459547539241613	-0.014050820682461213	-0.006300237327430052	-0.010193907218053936	0.001154686892987229	-0.0060906189773231745	0.0036993834208885225	-0.0060869554806615885	-0.002454548643723728	-0.0029259352886583656	-0.008837267896160484	0.0006430419202661142	-0.00025358038663398475	-0.008370905807241797	0.0011159693390207807	7.385247267848172e-05	0.016169261167499612	-0.00025229966078768487	-0.001331658612471074	-0.0058372577838599685	6.524746903053824e-05	-0.006540177992046482	0.007311096695378761	0.014165116889801408	0.01055319853861567
ydiU	-0.015533069524951655	-0.0001481421894277446	0.005946613687556237	0.001328152228379622	-0.001679047717479989	0.001096751915756613	0.0053303860730546365	0.0015445633919443935	-0.015609714221209287	0.018088864957595745	0.002821958693675697	-0.017177691560878297	-0.018842832386954545	-0.008960218764841557	-0.007003063182346523	-0.003642208140809089	4.4677344067627063e-05	-0.022695347282689873	0.005557971655816576	-0.0011474230646235037	0.009812571797519922	-0.0013877521571703255	0.0011102195479907096	-0.016553691327571868	-0.0012229364101304528	-0.0018863198894541711	0.008230386762582559	0.0016300968278665097	-0.001420494836056605	0.008180964267812669	0.001313475015340373	-0.0029488265105156283	-0.005313358029745745	0.010554358471251492	0.005755874179926714
gloA	-0.011192294778396386	0.0009994563832879068	-0.003410167396068573	-0.004303906257264316	0.003200450905133039	-0.008212442584335804	-0.005398758889778572	0.001802582466043532	-0.012110932553187013	0.006891995867169122	0.0031938694999553265	-0.017447519050252557	-0.016520737055881123	-0.006889913603663445	0.0018163878796622157	-0.0056262747151777145	-0.008481488882968522	0.0055808735838563175	0.0011875779200187183	-0.004038519391968371	0.0014938481501303614	-0.001822280075866729	-0.0002486106482683681	0.010797427538782357	0.000559372879617569	-0.0007225214107893408	0.0036390306690628543	0.004390710019506514	0.0012713548191823066	0.0049553461838513614	-0.0006114009485463611	-0.014892659874425994	-0.007718342944339971	0.006860465950532151	0.026309891984286442
ybiV	-0.01571144720520636	-0.0008703643443004694	-0.00889126790481896	-0.005928941740712616	0.00022850487905088813	-0.002729637357406318	-0.0013058833243763622	0.004061560523696244	-0.008727359031327068	-0.010790784479823054	-0.0031569016282446682	-0.011249441785192249	-0.022415131503312858	-0.008231118572875857	-0.001670368363847956	-0.0054547257907688615	-0.004106537542409367	0.000367827968349638	-0.00524042389229124	-0.0012675383985240726	-0.0025242182565853	-0.002684720908291638	-1.3934322967088519e-05	-0.00492873877286911	-0.0007436039951178677	-0.0019263231405057012	-0.01889841149541292	0.0002748703377437778	0.0010942877293564379	0.03201273985207081	-0.00033168507332447916	-0.012274234395737599	-0.00013259070310412408	0.005734246465310987	0.0012643029668255059
yfiF	0.0019568081456001357	0.0009050678258063271	-0.004223963976837695	-0.0006677940429653973	0.00017567712024174398	-0.0005984125309623778	-0.017202402738963857	0.0008371055444877129	-0.021306035667657854	0.023381806569310222	0.0038791078724898396	-0.012118750073090948	-0.01843014075276778	-0.008894657930359245	0.00468961447943002	-0.005364808845333755	0.0009921813710602094	0.0034107565759805983	-0.007575727303592879	-0.0017268012440020337	-0.006591119943186641	-3.0271397702108515e-05	2.8337378555534087e-05	-0.006821422600187361	-0.0012923535097197787	-0.0018787925248034299	0.0023090379421619026	0.0011100006441120058	-0.001368348771939054	0.0020915298408363016	-0.0035737962648272515	-0.0084684348072518	0.008505017501698199	0.0069489421771972305	0.003856917472661171
ddlA	-0.016328490480329052	-0.0020788721297867597	0.0011523644288536162	0.0021366837876848877	-0.0011083606351166963	-0.0014469642227049916	0.009507647408720324	-0.0011911379353841767	-0.004446075663436204	-0.010134948883205652	0.0009930947824614122	-0.01636123862305675	-0.004016544069787583	-0.00984626897610724	-0.0033390670688822864	-0.007819881914183497	-0.0003496777813651157	-0.007027199871108397	0.0029848679342525607	0.0028621613845585827	-0.004624005439691246	-0.00241972477408126	-0.0005371011031093076	0.00922372297383845	-0.0049840329963829096	-0.000967755735036917	0.008314365877750073	0.000108643696148647	8.128065114533456e-05	0.013509320309385658	0.0013747160916682333	-0.007987022851452683	-0.005651659579157378	-0.0030178322402727126	-0.0060781941487426
ybdL	0.004597425006913266	0.00036987450381275266	-0.0015138107421807945	0.00034536379054770803	4.226439350532019e-05	-0.0030157652613706887	0.011872316984569324	-0.007436185954138637	-0.003692378210835159	0.017381792433741616	0.007345218565315008	0.00261678960941017	-0.006088764027490751	-0.008907027915120125	-0.0023956969717983155	-0.006134902429766953	0.0008580158435212768	-0.008248955265801284	0.01180641077182911	-0.0069046734554812	-0.005929800788871944	-0.0011178348027169704	-0.0008761631249217316	0.005326817338354886	0.004339896987393959	-0.00013566428155172615	0.0029902659366501773	0.0010053425224032253	1.0741345657834245e-05	-0.0006199040132923983	-0.001957053258083761	-0.005662020789741567	-0.003030026364469468	0.004364173343804266	0.006247976035269922
ybhQ	0.00796222493917954	0.0001832498746807687	0.005640107388608158	-0.013052147272974253	-0.001847946847556159	-0.0015905948402360082	-0.003413322014624582	0.007781710969284177	-0.00261406237972551	0.013602414957770124	0.002314027133397758	-0.009244809002436773	-0.010952955505513038	-0.007063601124100387	0.0065583127271384	-0.004800949455238878	-0.001550567829087753	-0.0017573067920820154	0.001890990237797392	-0.0038800564386505397	-0.00810649964492768	-0.003972080361563712	-0.0008534703007899224	0.012395008457824588	-0.00039730890282428557	0.001922485320828855	-0.010017186591520589	0.0009700228116707876	-0.00019266521216195542	0.006048524593934417	0.0004574500233866274	-0.006430362746345274	-0.008361703923179043	-0.0029908858918393628	0.011963953690367266
rof	-0.005230292052293968	-0.00044478694733697923	0.003011918240226805	4.8558862011987e-05	-0.00014752814480743835	-0.001443111151456833	-0.003149630285470801	0.0007544226554455235	-0.008153040464967488	0.010894584208272579	0.0018013536219950764	-0.014795836014202748	0.01049574054585597	-0.0067065688082948325	-0.0006901708882651291	-0.004259421220049262	0.0014142008989842401	-0.010104625533843777	0.0012774051858376666	0.0019656130920184104	0.006023121071048081	-0.00016781216923845933	0.0001381238905742066	0.003647811289411038	-0.0025423179721440546	-0.0013635125826112926	-0.0012481398038328329	-0.0007358071900671348	-0.0001600088071427308	0.001374881110386923	-0.0001290272016194649	-0.0016387096603843149	-0.0007732664042380591	-0.00039694039193299043	-0.007617111685095539
ybiF	-0.009660189943105885	-0.0005778984442986256	-0.002980468795867637	-0.0060039166174829005	-0.0006912990874843672	-0.003813380324281752	0.03360102803391569	-0.006291356319561601	-0.011084494180977345	-0.003769222175611592	0.0029742314061149953	0.005944438829002055	-0.023176815840847714	-0.004924056772142649	0.0021779240539763125	-0.003493494021240622	-0.001569259877674131	0.005921735730713483	0.012129061843877957	-0.002151919352980529	-0.003225593729875982	-0.0020047741662710906	-0.0008663885353598743	0.0317745116725564	-0.001427252590896312	-0.002078469921834767	-0.009349731173604093	0.000380755795922596	0.002284100146498531	0.0018191245745401829	-0.001426225834293291	-0.006063428505163903	0.003556228424088778	0.0014814809292147402	-0.009928585312158709
rhlE	-0.00682607555592602	0.0012644433160312475	-0.0038007141859270634	-0.010717893661931157	-0.0018622076115570963	-0.002094154516234994	-0.0022878874202861507	-0.0008301286154892295	0.002909030576702207	0.009034052553654807	0.003141607544384897	-0.013316483556697465	0.013969831514297072	-0.008908532010391355	0.001991457258700393	-0.0056007507769390945	-0.0016715986339017898	0.00509871639906592	-0.0029575544392207156	-0.005201127043271319	0.008158847028389572	-0.0029005574411712586	-3.8403990220103876e-05	0.0005679724629590055	0.001021260624876265	0.000245202082733158	-0.009578280140982663	-0.00028159778885310515	-0.0006565284103271551	0.0066049106046557424	-0.0001656292604002374	-0.00235377417199991	-0.005985596085512879	0.0071676090841979855	0.003840452070351244
ybiN	-0.00875117148583134	0.0005342491838382557	0.002743260234128684	-0.009336212482303381	-0.0029259491735138	-0.0017062115424778313	-0.01124937034705106	0.0051177791273221375	0.006302505163475871	0.010204627525015938	-0.0013507141801528634	0.012068372285652041	0.028195634215455696	-0.005404973989352584	-0.007683672937564552	-0.003530327097978443	-0.0018110627771797355	0.006016992738220803	-0.006068962936600049	-0.005995143660681045	0.013298457730561495	-0.002748552546836436	-0.000838730547693558	-0.004432727072853595	-0.0006542907495366814	0.00036587247042916713	-0.009314168353584852	-0.0004021730393287726	-0.0003722289724100847	0.02865364173427224	9.616908176212746e-05	-0.0017483874478123405	-0.0009169314330622479	-0.0072279586539869866	-0.006672498802851204
qseB	0.0027104988400212895	0.0009425779298180714	-0.0026247571920976044	0.0008383930232957937	-9.129373151267828e-05	-0.0013887112389784307	-0.008787850542541812	0.001394459858420305	-0.005964507274329662	-0.013810941767765254	0.0011901516956277192	-0.012738553233294174	0.021387156252701257	-0.005079851662740112	0.0023070929967798294	-0.003061673685442656	-0.0006162991425060112	0.005167456799830051	-0.005046227837648289	-0.001281552178973451	0.006302911378443241	-0.0005324222365743481	-0.0011560139921493828	0.01271211739629507	-0.002069687143150602	-0.0018483181810006499	0.001504828599826532	-0.00012533374363556503	-0.0017759014363400638	0.004106756197288632	-0.0005536879252758808	-0.00428000357792233	-0.002486254014902351	-0.005356377331606511	0.006524855480857299
mipA	-0.002629198447473093	0.00015632934905397634	-0.00997700797393918	0.002271804893971421	0.006149272914044559	-0.0058135642250999806	-0.006327462075826	-0.0074231897899881	-0.015137009201571345	0.010358468816820078	0.0058254324272274975	0.03757143152332065	-0.044551924639141434	-0.0066231774305924775	-9.601741631740878e-05	-0.004207964581437409	-0.008781293275380376	0.06848334521055222	-0.03484961769923016	0.004280703882884948	0.015719019351527096	-0.00041400815913220866	-0.003339797572698444	-0.03091387705877423	0.004353762993147385	-0.006533815031871199	-0.016465826574316684	0.0023794758948497475	-0.0004405831325857434	0.02688797181472182	-0.005092309690080583	-0.03669032620059119	0.034581275242898196	0.02628538298553654	0.004130799762747237
ybjK	0.00021301484572301308	0.0016188268410041928	-0.000658609700622037	0.0009354210874880664	0.001318136400077492	-0.0018774448393378406	-0.004494698449750157	0.0016702547890599818	-0.004628370713908226	-0.00019801222114848515	0.0020099209388718007	-0.001465825170335581	0.042685395778761695	-0.00406377921346575	0.003501652299892157	-0.003332833682652563	0.0022154968758725155	1.2095338225316078e-05	-0.005204037912649873	-0.003649465140311959	-3.871975212973666e-05	-0.00045108015881851316	-0.0010243442701175808	0.0036751880572774096	-0.0004948164609156744	0.0003158902040740941	0.0027383131673559546	1.9452345587467335e-06	-0.0019231961795594544	0.01021958445198834	0.002432097443379462	-0.0037548502441495657	-0.0007200474112066487	-0.0026548323637273696	-0.002408066974349425
sbmA	0.001502229797423375	0.0006655891967238858	-0.0024425555183552206	-0.001094518608879298	-0.00023393510331516155	-0.0019734113779850304	-0.0009250063736758688	-0.0003617932417546399	-0.002731969875167124	-0.0018895026921044763	-0.000281842040567426	0.005373788494240455	0.01839684301353607	-0.00421380250249058	-0.0028364293975755572	-0.0028314365400001406	-0.001129876736391599	-0.004730282673016959	-0.0023159136432280513	-0.0017453116795761471	0.010639918018132449	-8.310982984107706e-06	0.00014545876416377723	-0.0016451725992374122	-0.002511555614602781	-0.0002573834903887473	0.002527635096215663	0.0007417173753492534	0.00025101626604737246	0.007545145060867071	-0.0017360885988455266	-0.007951629451579519	-0.003919462525201115	0.0038663771618822856	0.007279241857656711
zupT	-0.004549963096382491	0.0007353235001210123	-0.00950557908974588	0.00032564734439802126	0.0033919734880328177	-0.004021612587384879	0.009817325531998102	-0.0009882108555757441	-0.002892593883443624	0.0049128617052125135	0.004891245416365564	-0.007856832694901962	0.010081415602303658	-0.007067065527662635	0.0013910162029787897	-0.005711193596944213	-0.005700263425218638	-0.0017645148303570975	0.009867183749138572	-0.005279146466760877	0.007541300817392766	-0.0005807304999325424	-0.0008609795552911237	0.009799688486382366	-0.0012913541424270604	0.0011450076336041093	-0.004675572331836249	0.0013379098533187063	0.0010970177792478354	-0.000632936552137835	0.0013498706463724375	-0.013566355587858143	0.0012169182340254667	0.0025850893206162645	-0.018897138640914166
dsrA	0.0073496109683706306	0.00010972210016916505	0.00032012989424401895	-0.003107832226669416	-0.0009463005937868729	-0.0009318101487588138	-0.0028391858946312876	0.002483376548625529	-0.0023624771717004477	0.000588203874430314	-0.001122148981085047	0.007358859443679602	0.0022173260600238886	-0.0068718566978350284	-0.0012441992328967898	-0.004301161048933863	-0.0003405508051410016	0.00044702088487929827	0.0033885360419474266	-0.0023949308533895205	0.0015981511992868036	-0.0001860442035831511	-0.0013010415970347822	0.0013827305688755586	-0.002319718905503756	0.0007000764220720157	-0.003191760451374377	0.00035755503311520444	-0.0006319065048592165	0.002373223670292646	0.0007335858477745205	-0.0018310593217705385	-0.0006252577602733962	-0.0050000706937031025	-0.004860974035002816
yafS	0.002022889704970323	5.6077076724250216e-05	-0.00292692017625086	0.0011535944364732132	-0.0003371289948699996	-0.0028471379773691297	-0.008643668353119317	0.003379705217666924	-0.007105225366540253	-0.002896935595256254	4.069958393245088e-05	0.006570017477967823	0.0038712224419007904	-0.006387755428440869	-0.004789453675039112	-0.0036140971095301212	-0.0013721933379073185	-0.0006796997906124104	-0.0028100581351023766	-0.0010133970725756296	0.006736301211640238	-0.0017323678138200195	7.32008994964417e-05	-0.005076324101537466	-0.0006464070944256838	0.0006609045248478651	-0.0025648901937529445	0.00034263536828802897	0.000871921795187518	0.0033694364852271974	-0.0017053926363587379	-0.007628160110213841	0.0005144322425658542	0.00551452420352559	0.01567072177332052
ybbL	0.002274498418726102	-0.0011000587308080867	-0.0038179686246439816	0.002815307672135532	0.000693108756095171	-0.0018189784430433064	-0.004706200568334144	0.0002358856935188669	-0.0016539512156123236	0.006943653140319284	-0.0009478089842014014	0.01822049424729564	-0.0004587188116575236	-0.007861673422157765	0.0011994026761385612	-0.005140844606794417	0.0004162888373795078	0.0018817866677130312	-0.005160118171508297	-0.00386267233308048	0.00554465735796839	-0.0019278861081693322	-0.0019981996016576885	0.004137344387709163	-0.0009447421702153059	-0.0012624074355699123	0.0009483844716785515	0.0025623154593631624	-0.0004036772191466298	0.0031058063078671693	0.0008711107436101883	-0.010636533102528616	-0.008159134452315893	-0.009956398338545114	-0.021169497697076326
ecfG	0.004914033229020659	-0.0015315398713573814	0.004641570774838328	-0.0011094213978140033	-0.0027414791146293284	0.00021401736914413049	0.004720480887986282	-0.00030717865913175045	0.0008300636803323869	-0.002839654337660205	-0.007641815729439259	0.0016619962830604477	0.008305475134978589	-0.0068020402640104295	0.0033402008353732525	-0.003767134044319391	0.002344969549507956	-0.00045240621843684904	-0.0030634079191741753	0.0025733073980131363	0.005871317791752517	-0.0013784425822086631	-0.0017775652708951384	-0.006607496943324805	-0.004758602190647543	-0.0016265517147257924	-0.003085837090150156	-0.001170891118235886	-0.00028648786843405105	0.008340069251134992	0.0029680900066159665	-0.0018250948780056352	-0.005835315838192749	-0.004246492138398545	-0.02386228609043108
rcsC	0.006313963115892627	0.0001652473126159748	-0.0018094406998716295	-0.0011357617576140911	-0.0021379418158903717	-0.0014622572413645685	-0.003347760022563093	0.002684149283450097	0.002280228923773393	0.00967318026303518	-0.001026837503304705	0.017527620486839854	0.004765287824167111	-0.007047106274403632	-0.007316627600230277	-0.005157323754392564	-0.000745014714387556	0.0049182495831982375	0.005888487016897143	-0.004524706741497713	0.004166354406625033	0.0007641330373007804	-0.0005694801942445338	-0.004433789476752281	-0.0010426596704793652	-0.0005888781690737233	-0.007093784572715138	0.0007193997583817691	-0.0014787099149543791	0.01167791341431439	0.000719917700625956	-0.009369548033885282	-0.0042171876647067496	-0.005471654776816389	-0.010635151580290896
dpiB	0.0004685898621583056	0.0005016747926129029	0.0008688115247059613	0.00374440302955918	-0.0009968006436247379	-0.002616595085710287	-0.0006538890370660845	0.002748749423772097	-0.0007590827520471067	-0.0036892658724199706	0.0008545807149494067	-0.0017119464146989312	0.0010530108243308617	-0.005281554344110191	0.003979634954594076	-0.004299903558567166	0.0007345485894921979	0.005721312184270817	-0.008282690889627478	0.0025901576439711325	-0.00045274909600266254	-0.0016491470881737768	-0.0015377547312527896	0.005408290654886514	0.0018384066259142819	-0.000546759782009758	0.0064783481623422595	0.0009450598497642204	-0.0008532046957407147	-0.011114786956459283	0.0020399250742048026	-0.002578485110360715	0.0009710511470194718	0.0025666661344335546	0.0007243564714756335
kdsB	-0.009288167458667297	-3.1707913242371435e-05	-0.00023500013354350814	-0.0021225038915872576	-2.1315848221092894e-05	-0.0009155826980713755	-0.005396082652184893	0.002541930386796594	-0.0003436629261705093	0.005052632218505051	0.0004909380982280709	0.01191303583633418	0.006427865533023765	-0.006579735726118088	0.005174043057486415	-0.004455369571223855	-0.00017414510570821644	0.005497594296778601	-0.004171658890827754	-0.0029531393418128185	-0.0010428648162633181	-3.0213695167731204e-05	-0.0015476882830262183	0.010645701265893877	-9.727381377123277e-05	-0.0011380182311404496	0.0017496666108119362	0.0002110398854711093	-0.0004843356003402732	-0.031666283290833236	0.0005837490799603984	-0.005952496156849042	-0.016750530377406665	-0.00573739266006409	-0.015315173679149486
yqjI	-0.0033242787232133325	0.002020588982850313	-0.002866580281406641	-0.00475279382430017	-4.006662647853432e-05	-0.0007131438294891268	-0.013765021764180239	0.00043269700909149834	0.007342805722728372	0.0026926409358033775	0.005350794713012874	0.01513645736820469	0.003235846049795599	-0.004441216494888068	-0.017784913498908282	-0.004976440514437855	-0.0016024779467231998	0.010806029796907582	0.0062290767817125645	-0.0075826381897910475	-0.044287156388163565	0.0036177760479040445	-0.0015120263327844442	0.01794478302821517	0.006314604298317248	-0.0008763790922239423	0.004889441852239852	0.0016973366891033948	-0.002942284408491105	0.039895625859498976	-0.0018477540684398264	-0.012131981137726042	0.0048680326153496	-0.0026488667053854442	-0.008098892874123765
ypeA	-0.0038657304478075466	0.0001429122882109368	-0.0026552874967455866	0.002668297910131514	0.0022736892057582734	-0.002564079009462148	0.0019810458302826567	0.006214163303375244	-0.002409234073711559	0.01253717978166916	0.0015164421068038791	0.017748051332403914	0.0034876048490501094	-0.008491746336221694	0.010662506837397813	-0.006364008756354451	-0.0018978720234537666	-0.0054904512254540455	0.008248668819389961	-0.0008907890138637394	-0.0018887977942358702	-0.0020616201451048254	-0.0007636021927464753	0.007667223503813147	-0.0007199155765023927	0.0008594053087290376	-0.0005444314174770199	0.0015970314212609082	-0.0003540954713753308	-6.491553159776231e-05	0.0006079826649511233	-0.01337555039561156	-0.0009991590376272933	-0.0037677373371220063	-0.02059044835852905
ydgH	-0.0033876314792180002	-0.0015611741214524954	0.012068806076422333	-0.010157225383445621	-0.003033922296017408	0.0031321553816087543	-0.010419153652208694	0.0011850790452444925	0.0007807001715991646	3.07790440984252e-05	-0.003513133029919118	-0.0011574141947244473	0.010666891250797767	-0.006197301987558603	-0.012025034632533788	-0.002937794770114124	0.0066927386344307	-0.007143954381577133	-0.002706406386511653	-0.0018270791711364972	0.016686435528099536	0.0010606348537839949	-0.00041003795980941503	-0.0024525582510977985	-0.004457163050789962	-0.0007462921884143725	0.00769545304826758	-0.000336433420307003	-0.0026813526568003	-0.005347659266553819	-0.0003872680182394106	0.0044563494133527835	-0.006160362922313689	-0.005843889741559646	-0.011226197934224151
entS	0.014988063072616404	-0.00044661999243544414	-0.0017349867313168942	0.005593911781907082	0.0019248229067306965	-0.0001236027503546211	0.00708765388082932	0.00021814016800817627	0.005394748472608626	-0.003267592955636224	-0.0011072873848024757	-0.003482158182922638	0.017173449940902672	-0.007442455710843205	-0.006681259414181113	-0.00497539930511266	0.0005829671995756639	-0.0038186422856428576	0.01004041638225317	0.00045489698854037265	0.009435992641374468	0.0013417553761973977	-0.001142871960764751	0.004171813866123557	-0.0009340855704630082	-0.0009511891193687916	-0.002160608585170926	0.0006165325379697606	-0.0013782693911343813	0.005117102805525064	4.00321658116809e-05	-0.008372871101730399	-0.002894612700052823	-0.005093493228611935	-0.0042037369968684415
ybaY	0.007904816122556274	0.0010034542268840597	0.005210355135641293	0.004454812051262707	0.0012054482667008416	0.0001431213938849396	0.011719197999028598	-0.002685596243245527	-0.004086682721972466	0.017930308410829706	0.004583880552090704	-0.01713873181642607	0.01899654829164141	-0.004929871065542102	0.006522146286442876	-0.00395833128830418	0.0009054839408208588	-0.018751232279944664	0.013031136508985066	0.0031876612524006595	-0.018671165481209756	-0.0009838946379022674	-0.0002888321119826287	0.006662080297246575	0.0021878706798984754	-0.0010566254775039852	0.011300224374900473	0.0010722679563332348	-0.0003163250000216067	-0.014421100132167339	-0.0018856775329913944	-0.007551622746342962	0.009264171819644744	-0.003544303459096097	0.026790653552177926
hofM	0.005789369020159497	-0.001573007897241041	-0.002175958335865289	0.0012785838556010275	-0.001006526694400236	-0.0014816128846723586	0.003720304909545709	-0.0010774692485574632	-0.002299576234072447	-0.008330341968003934	-0.00464927515015006	0.005742360715462704	0.0037656964460560647	-0.00797066742554307	-0.0022280371095985173	-0.005630777310580015	0.0009424858561933342	0.0030913502097936326	0.0021606707589033945	0.0030265411119313633	0.011427120603621006	-0.0008936728996923193	-0.0016392351372633129	0.005373703478835523	-0.0024330216728765328	-0.0015666787000373006	0.0006678823666198754	0.0008208049996756017	-7.14737318008929e-05	-0.0008811263984534889	0.00036840132903307674	-0.0060454953856992	-0.01025442194870927	-0.006515792142766129	0.00033400345529744426
yegE	-0.002059064076442008	0.0002283129245370219	-0.0038241548743098972	0.004787241625599563	0.0006592193071264774	-0.0017572125454898924	-0.0019451120457447627	0.002867746476549655	-0.0011306340747978538	-0.0008182013723232625	0.003061579109635204	-0.0016487942328864728	0.0007647266243908496	-0.006346383127383888	0.002776811367366463	-0.006020825896412134	-0.0009745400260211994	-0.001235580979726402	0.004864130077170737	-0.0023750124184632715	-0.005212385384365917	-0.0005527807743055746	-0.0007952817244222388	0.005373728219419718	-0.0003476252610742393	-0.0005030153825646267	0.002506877682072685	0.0005711663950933143	0.0004604360702796839	0.01401696846820414	0.00018880470466683618	-0.006173599233869651	-0.007438900753517042	-0.0027424177283787037	-0.017877699531824658
lolC	-0.008309032288238857	0.0003456451627425849	-0.0034879997279495	-0.00010824855785358522	4.244760967367256e-05	-0.0026286506280303002	0.004880053073386936	-0.0029067990905605255	-0.002129864222370088	0.003963574162320938	0.0017235485871788115	-0.00879480518080821	-0.005658021153517298	-0.00661624601110816	0.0012387463735649361	-0.004808917134068906	-0.002416347741440992	-0.00472353618668834	0.004958644538060015	-5.665415889122047e-06	0.001599654332967475	-0.0004079281794838607	0.00043112551531521604	0.00023561127575703723	-0.0031241378746926785	-0.0011341000522952526	-0.0005031820548267322	0.0007183672202518209	0.000608119624084793	-0.006490236795507372	-0.001984740415355191	-0.008758600029830982	-0.0014967863515432161	-0.002102760340286685	-0.013842836022377014
pgpB	-0.0014113173124820201	-6.934673794603441e-05	-0.002810721267014742	0.004561947891488671	0.0007254677743185312	-0.0015402130014263093	-0.009341387878007748	0.006609358727000653	0.0013294612435856834	-0.000360743191932426	0.0008830093668075278	0.0043904724521468385	-0.0020208234932350437	-0.007234224644489587	-0.006580366534180939	-0.005676994593814016	-0.0006558382031131498	0.003272847034824417	-7.126923501233744e-05	0.0005320268091770444	0.009284561648964882	0.0004455589025747031	0.00040435165632516143	-0.004908802867867053	-0.0005654208492549364	0.0014014651789329947	0.001883546976580661	0.0006613275344716385	-0.0011594692000653595	0.01867688516154885	0.0005928777938243001	-0.00828004028234217	-0.009776349659218933	-0.007579589894573603	0.004175438365282517
b3505	-0.0030725825192275073	-0.0027134108124300836	0.0015367713727755471	0.0003199807093187701	-0.0008078989409841597	-0.0008418444090057165	-0.007382204761619077	0.0026750779012218117	-0.0032303225462419504	0.007221616935212075	-0.00039199297010782173	0.007674704691526865	0.002449596057089103	-0.00826191034168005	0.003396778462920338	-0.00421581064350903	0.0021860300259890428	0.006763821659782498	0.001243427319467976	-0.0014504881493965203	0.006900372616946697	-0.0007587436301400885	-0.001221874812617898	-0.0070838910015299916	-0.0010011936099863774	-0.0011093140742741525	0.002115010430025769	-0.00035305533325299623	-0.0009103970840806142	-0.013452991582453252	0.001726569519378245	-0.00667978043790267	-0.012240290058532147	-0.004343021305560667	-0.007216775888236056
yfeN	0.0027696165971156923	-0.001174616707721725	0.002132231924915686	-0.006150980775710195	-0.0033196721971035003	0.0010322610184084625	0.0003013816217015333	0.0007496705447556451	0.008915626425296069	0.007832039266870153	-0.0019250910403206944	-0.0005789313580302258	-0.008061651313274177	-0.00710570776835084	0.00042160893732216207	-0.004980670269578696	0.0012647283247041732	0.0016761325460561004	0.006326585048004801	-0.0038486476938061893	0.01690982684493065	-0.0008620865287957712	-0.0006108426640275866	0.00018950358975416748	0.0015022874949019902	-0.0008813094341894611	-0.005774861305674657	-0.00012127422436606139	-0.0010516709316289053	0.00868904883041978	0.0008392874605488032	-0.002106674142520536	-0.0015208770512459761	-0.0045777713405966225	-0.011319732227900498
pepT	0.019521467989743357	0.002643070931080729	-1.2297059760282281e-05	-0.012257361439988018	-0.027714061979204417	-0.0019407803937792779	-0.004146813872434637	-0.0014112851262325422	-0.0032044318993575873	0.029133041003128378	-0.030778450462967157	0.003238594535775859	-0.006508684573099785	-0.008432750524953007	-0.000583335458704255	-0.00793701000045985	-0.0004205785972781178	0.019448028416516855	0.004307299067645713	-0.010255216333539562	-0.0005248256219056202	-0.0017121808836236597	-0.0009955654729856178	0.0301698680780828	-0.0017954470318521268	0.0009217946592252702	-0.002490406098002766	0.00052948586497223	-0.0014751710440032183	-0.021804837230592965	-0.004662333484739065	-0.005141927032834954	0.0012047809466435644	-0.002294272668742841	-0.00532962813583292
yfdC	0.009754151181139127	-0.001976745679276064	-0.0001098007257678546	-0.008089242558926344	-0.002650045333430171	0.0009991186362458392	0.00046925514402306254	0.006951119876466691	-0.01190584933385253	-0.0005578430482218232	-0.005306109492667019	0.010688348588618364	-0.003163426658426671	-0.005352146634832025	0.010095992824062705	-0.0036071953107602896	0.003624136202187851	-0.004055671403472571	-0.004947875646506379	-0.007460195749522524	0.014008780838921667	-0.0039880307484418155	-0.0013478115608450026	0.021557822953909636	0.003337044033615552	0.0011011085286736489	-0.009782312774753317	-0.0016062567313201725	-0.002183091673068702	0.013933007614687085	-0.0006018374016275629	0.002109882184845217	-0.009013461776905589	0.003625932045192063	0.013087557956681286
htrL	-0.0055848717586033875	4.409095371556759e-05	-0.0021549799642525615	-0.0036845607031136753	-0.0005139692296506837	-0.002590334601700306	0.0009865440681631513	0.0020191294816322624	-0.00338313496671617	0.0058901766485466465	0.001126837739138864	0.0031517641477738366	-0.0031458312890386766	-0.009003987731412054	0.0030082787829451263	-0.0056668026791885494	-0.0008260497918606482	-0.0006441945757971328	0.004714287909460656	-0.0014326685867420933	0.0067310889204964044	-0.001645487875211984	0.0007422449631849303	0.002166044684126973	-0.0030522331614623367	0.00026727191303507427	0.0006796119027483732	0.0006300839834148064	6.47881129225425e-05	0.0012232713773846625	-0.0010104228352429345	-0.009641776472856902	-0.0006593208835134518	0.004035168776421675	-0.008852679439833467
yqgA	0.001667149480187682	-0.0006794918910600245	-0.00048082711422466675	-0.0001241025880972302	-0.0014845198870170862	-0.0015525939059443771	-0.004133819038157954	0.0025178310740739105	0.01289108321070671	0.006947061725574114	-0.0019552223151549698	-0.0007459983712349162	-0.03341402432199606	-0.007296477532945573	0.008309478079900146	-0.006068176734261215	0.0008376026232115398	-0.005806510965579871	0.002179180266174637	0.0008491002254812245	0.016600166466087102	-0.0017860387451946735	0.0002057814583531581	0.0077088876580819485	-0.004429242789706926	-0.0006588465010281652	0.00015961598759570326	1.0776879120584226e-05	0.0002852780745888595	-0.002618047320283949	-0.00040300910943187775	-0.002424889952038424	-0.010397598961123614	-0.005746887194358611	-0.003082825173017957
znuC	0.021504012613811276	-0.0006022061324620154	0.020250547770410778	-0.04567773297429085	-0.010255565969273447	0.0026915962900966404	-0.0052802029997110365	-0.005193632645532489	-0.04899110432714224	0.043463510097708644	-0.006296641151420772	0.0338542778609377	0.03981320510051914	-0.008113423404283822	-0.02682495176792145	-0.00318960627540946	0.010855405102248746	0.02566805272603158	-0.001311435451385972	-0.013797025969053836	0.0032329886010847987	-0.008734046388417483	-0.002387436532881111	0.021830706540495157	0.00252827035728842	-0.004465180109255016	-0.010006520406719534	-0.004592507816851139	-0.004368725474923849	0.014914208054542542	-0.008337415265850722	0.012934335554488982	0.1426349532122564	-0.02956615316881133	0.1298611149401732
ecfD	0.00863773228054998	0.00029548430618888235	-0.0022013739519752564	0.00792577674612403	0.003338101771660149	-0.0025382619723677636	-0.004464407309013254	0.0024325508112087845	-0.0020937701140064744	-0.004931885942180709	0.0027859969181008638	-0.0022635903183577787	0.008372128365042898	-0.0068173847859725354	0.003012995345052332	-0.004737151702865958	-0.0025222051131416753	0.0029032968306318694	-0.0021426227133445165	0.0009673755155242187	-0.007112550013698637	-0.0016105171758681535	-0.0007942434289725498	0.0017164902564763907	-0.0006596982179356009	-0.0012471540784463287	0.004901149448879222	0.0008402813057182357	6.315982311207336e-05	0.010007936730980873	-0.0010819912084843964	-0.011953456609538107	-0.004833178009104096	-0.003972127630342064	0.01700114831328392
rplT	-0.012372051497375724	-0.0015303940733429045	0.00019963976761983916	0.0038475112919695675	-1.7668594109636617e-05	-0.0024925857735797765	-0.0007730677374638617	-0.0001933039126743097	0.014571962496265769	-0.016481663259427723	-0.0015775615931488574	0.016625678364300366	-0.0026354992080518265	-0.005629106992855668	-0.005459181820042431	-0.005027592442929745	-0.000921126085832113	0.0006604877625503242	-0.002352002357063746	-0.0004579666655967656	0.016323740202933548	2.1577876136120722e-05	0.0013426182384137064	0.0011232206202112138	-0.005068703559371307	-0.0014174551866017282	-0.0030907771421318994	0.0006953980028629303	-0.00015963848894898547	-0.0050327341910451654	0.0013170046138111502	-0.004244829565662928	0.0014165277860945825	-6.651465605500562e-05	0.0016932341197155398
yghU	0.0033407113138548654	0.000721552204922773	0.004039021418429911	-0.001704699497204274	-0.0013667313696350903	-0.00037421757995616646	-0.004980832519119276	0.0047454759012907745	-0.008638933510519564	-0.0025091805013422656	0.0005540076084434986	0.028951891933125678	-0.001180611577248933	-0.00502148823812604	-0.009391610976308584	-0.0034276290144771336	0.0011239511000857962	0.001838139648376436	0.005342126927442021	-0.0036601569538222667	-0.006639347444288433	-0.000484525641950313	-0.0007283472444396466	0.017117016753181814	-3.3510449639768773e-05	0.0012709364970214666	6.7395849958440155e-06	-0.0001462003971391823	-0.0006790220836410299	0.004740750170312822	-0.0009674559370614588	-0.0006603646224994927	0.015670874014948353	-0.0012423828809297838	0.011857482985081807
yfhH	0.003159503967529445	-0.00027370096126105636	-0.0031929904618300496	0.0018773176509421319	0.0007027076481608674	-0.0018284577212762088	-0.0012028459349975866	0.003542423639446497	-0.0034210026019718498	0.010327276183155978	0.0007957712130155414	0.002542027552151168	0.005226254477597696	-0.005217891712673009	0.0008546267333440483	-0.002377448850311339	-0.0004950861782870359	0.008533599047163097	0.003409848588714261	-0.0021199079532612194	0.024031194671988488	-0.0009607843431876972	-0.00043932629487244414	-0.001705573521903716	-0.003439815292499729	0.000821593392174691	-0.0007412713392578224	0.00047732202074257657	-0.00039604128294740804	-0.0032683877972885965	0.0002583352451620158	-0.005589350328940635	-0.007966721993976866	-0.014423062076925166	-0.004162584856139418
yqiJ	-0.0038375466958516175	0.0005938305595191196	-0.005125130503438413	0.0026227011950686573	0.0003288159950170666	-0.0031456009135581555	-0.006141461234758882	0.003764784405939281	0.01093361459672451	-0.008579928785698807	0.00014057738672818232	0.009624564483987562	-0.001441580577652671	-0.005568112567998469	-0.011525078974664212	-0.004105655055027455	-0.002969070579950707	0.0037144031783700295	-0.006401843609817234	-0.005269101533563214	0.014099317640066146	-0.00042175932612735777	-0.0026107726362533867	-0.00380065493285656	0.0035230015289307256	0.00012840720381063875	-0.0040547342133767745	0.0015726940287277102	-0.00023465775970180403	0.025101091153919695	-0.0005138400479336269	-0.0095319292517473	-0.003866503109086559	-0.004693828448320606	0.029544485208224242
rpmI	-0.021711744951328847	-0.00034184787393314763	-0.0013722931558731943	0.002615150944329798	-0.002218867694027722	-0.0025922272726893424	0.002561679608462488	-0.000529669808165636	-0.011230820752680302	-0.004314976406465398	-0.0005787879260606133	-0.004960559962336162	-0.007282040177930876	-0.006577361030504107	-0.02482016172260046	-0.004085645950399339	-0.0008739231570595593	-0.0014083140371271322	0.001341348371675445	0.0007811495712264739	0.046083560399711135	0.0017606285540387033	0.0020223587844520807	-0.006301036244258285	-0.002736982927878493	-0.0014794659684412182	0.003912964444409342	-0.00014634002225648147	0.001963846869766712	0.020308929048478603	-0.000478645789262373	-0.00745363479404889	-0.009424621831964363	0.002508063352122138	-0.014118269544986772
pldA	-0.008946636315397542	-0.0008430582901928574	0.0017949344816656776	0.0018072570327785798	0.00019826667616143823	-0.0019846354657784104	-0.0023008046918274725	0.0021228108345530926	0.002360121404053643	-0.0017529850603484481	0.0017594163725152612	-0.007933971147532717	0.00028420938336417634	-0.006454593152739108	-0.005571907670237124	-0.004624244817532599	-0.0013250711484520574	6.256684157189794e-05	0.0012199740481769873	-0.0002154313669381465	0.009250707188621164	-0.0008638792746933177	-0.00022988412034465	0.00206809226423502	0.00018759574843138534	-0.00013462246643030084	0.004007941215952977	0.0003967796341748908	0.0003935669900965877	0.0022541144420392813	0.0011855391750577838	-0.007554739276229432	-0.007448882640649875	-0.0028216284616584225	0.005191656308327342
yrbG	-0.004633305178052096	-0.0008115451456978917	0.001932601046282798	0.003702412385464413	-0.002166894192341715	0.0005352708569262177	2.0287621976636086e-05	0.0020014421408995984	-0.023426561113446952	0.019735633895346303	-0.0005433560517849401	0.005379191077681202	-0.0031063886750585484	-0.0067240677354857325	-0.020720879323780538	-0.004697979525662959	0.00281527465811432	-0.006316082864116455	0.00504045239592224	-0.0009942199375995613	0.0008876531501300633	0.0038573685917071996	0.0026191558525897564	-0.012177555803209544	0.0014648798423502402	-0.0014487032825127243	0.00875500178440137	-0.0008642908267211169	-0.0014335012948140501	0.06282511830329895	-0.00036245912458980454	-0.0056952372701330614	-0.00028323540696286305	0.0033535358171710478	-0.016515351805678556
dacB	-0.004559827279393571	0.00023572318365040702	0.003646429665386677	-0.0011971122841350735	-0.0007338764221640304	-0.0012044884834904223	0.004278048703118282	0.003357944879680872	0.003032054936047643	0.019803812818192854	0.0025185584486462176	-0.00238397473356489	-0.009062740778953759	-0.007895851386711	0.00209729079157114	-0.004464394371025264	0.000291219468415489	-0.004501718245254657	0.006291973140136695	-0.0012405151036875123	0.003522731817793101	-0.0025620210100896655	0.000398986320651602	0.0027642094262409957	-0.00020263413213244123	0.00023819635185645893	0.0020405947518079203	-0.0006606642511906102	0.0006057232740567997	0.011121639935299753	-0.00031189104076474907	-0.0036394448264153918	-0.011854657818647947	-0.005001960328497391	-0.01440442985736988
rrfG	-0.0036413736707258102	0.0010097197291906923	-0.003036659334320575	0.004197518692817539	0.001659648516215384	-0.002015033741481602	-0.003602038707365008	-0.0005120995559263975	0.002414157303282991	0.011589087767344786	0.001076215920620598	0.01311889331261016	0.005804951672355846	-0.004236845863051713	0.006403112821280956	-0.0037379854638129473	-0.0013729674304186394	-0.0003516976204063559	-0.0011584423130297642	-0.00012572613936657597	0.010190452560782432	-0.0006849832698935643	-0.00019697564770467579	0.005743662398308516	-0.0021999881461205097	-0.000193643273669295	0.0005313882197406975	0.0010795388568658382	0.000875301756314002	-0.012170739555731416	-0.0032963567157275973	-0.004869424747397201	-0.01206920434241042	-0.007243285778843399	-0.014777747966663939
lacZ	0.003968282870835427	0.0012041813554242253	-0.0062926375401730185	-0.004627969197135826	-0.0018175134214106947	-0.0005219790074625052	0.017003803612554776	-0.00974137487821281	0.003267955563496798	0.008750289048227231	-0.006094892895780504	0.003049333369349967	0.032433835731953686	0.0009827720670728013	-0.0072443789662793275	0.002021100408164784	-0.0030026923761599595	-0.009848623738153693	0.00843008971531634	-0.004208838829691423	0.009036958413198591	-0.0011079685972072183	-0.001478166887536645	-0.023329123370349408	-0.003962015975554733	-0.0030203888658434153	-0.013521013107705624	-0.0022842800291255115	-0.0009710147080477327	0.01718858728185296	0.0015697775897569955	0.003942505562339316	-0.008773681850994542	-0.01656172562590135	0.0026337789583944678
yheS	-0.014828870383401712	0.00016284996301692444	0.003679898071568459	0.00010710656854485024	-0.0017824793257750571	-0.001262575734872371	0.0025898810695199406	0.002292992507573217	0.00442121823085472	0.016397835402863055	0.001271197572350502	0.017763316574873345	0.011181222898981621	-0.007990427585318684	0.0013844026066362858	-0.00508513705804944	-0.00011038813522875467	-0.003922854389361653	0.00855042726767284	-0.0031116081406659586	0.008649016693234444	-6.905369486048585e-05	6.66292302776128e-05	-0.009866642537526787	0.0005245366995430081	-0.0009411715297028422	0.00594320448432514	-0.00042942435218719767	0.0005608811014099046	0.0002726099914752922	-0.0010041903314413504	-0.007095642105648012	-0.008910171236052658	-0.004239834433454754	-0.009709232152295364
ydiV	-0.0026751305882094633	-0.003015990562271327	0.009916377877816558	0.002644366433378309	-0.0005386647375416942	0.0025991042889654636	-0.014186390839955387	0.01902345469221473	-0.004580904473550617	-0.009222724878161056	-0.0025199139607138933	-0.004874666562454418	-0.021933729885165225	-0.010157294599339365	0.016023440696299077	-0.005372847151011229	0.006282895845784383	0.0045137527139530965	-0.006384698179676945	-0.0016624152337131586	-0.01368225870653987	0.00020617833244614302	0.0005015141871990636	-0.009194534015841782	-0.0027472189298744514	0.0010949133394751699	-0.0018718494919742993	-3.253366986484707e-05	-0.0019983734248671683	-0.011845338698476553	0.00429174946155399	0.0036647217512845694	0.0015942811736464927	0.007211982987688056	-0.01288086669126027
ygfU	-0.0016154060257843347	-0.0016008567786775529	0.004841819384600967	0.0022203972266288475	-0.0011869689682498575	0.00031376437924336643	0.007182873210267109	-0.001567644743481651	-0.013582485783845187	-0.012342305666562624	0.0007496655936120078	-0.018576783325636025	-0.003872764539261608	-0.0081327395606786	-0.0029483929136767985	-0.0037121719447895884	0.004286917124056455	-0.008476209346704261	-0.0015278108889398016	-0.00010631222166340833	0.006343679330311716	-0.0007754613517317921	0.00044312516984064133	-0.004727023761952296	-0.0025313978045026666	-0.0016442777949851007	0.003911924040678175	-0.0008300409198272973	-0.0006149863771861419	0.024179625101387502	-0.0002456271220580675	-7.52013758223385e-05	-0.007707863415807786	0.002421648787016498	-0.0014772667659407246
ybjH	-0.010089406978828137	-0.000335667991603259	0.0025473210477503015	0.0011958984003285877	-0.0012903045571874827	-0.0012153502623550594	0.00680415330126005	-2.9079112612180324e-05	-0.009321198523975909	-0.007932631128535764	-0.0005772714532213286	-0.015943830804617115	0.02032056606384282	-0.006890022442676127	-0.018502673599869013	-0.004389249440282583	0.0011953629125285932	-0.01023579741223264	0.005082159199648433	-0.00023868618696492087	0.047345266081392764	0.0017819128464907409	0.0017592330265324564	-0.010322259818203748	-0.004628496196543433	0.0007807886629598215	0.004726168100147489	0.0006091264687711373	0.0004330109138390981	0.016669479254633187	-0.001257656830130145	-0.0037465383195214802	-0.005358655156210215	0.0019464486828967762	0.009142821798966805
recN	0.026144890378069396	0.0019352154433727264	-0.006060123392380774	-0.0020576166068258317	-0.0017151951882988215	-0.00017320980434305965	-0.008030783938353553	0.0052676271088421345	0.02516601065173745	0.03435806975495524	-0.0013825182226719335	0.03262665092644065	0.02274580783757967	-0.004223746256902814	-0.007686883746646345	-0.003981510601006448	-0.0014521813965543654	-0.009526399905150085	0.007030713458166078	-0.004600816163571274	0.0166917775105685	-0.0016171114484313876	-0.0011221109505277127	6.90564733258725e-05	0.0004919996334269244	0.001053425270365551	-0.00588762195919581	0.0007721923687495292	-0.0030834083957597615	0.06961201176047326	-0.0028269727248698474	-0.005751345739370644	-0.01849403530547414	-0.003155574849058342	0.00046291314622938214
yeaE	0.002640827801172631	6.52212425484322e-05	0.003814708526770119	0.003714711963348236	-2.9925119697509217e-05	-0.00029472555965185163	0.001269915556151639	0.002016148546244949	-0.0046702626859769225	-0.011703459545969963	0.0015899867424741386	-0.007220400774832627	0.008996496562721189	-0.006352562601678074	-0.004458123529329896	-0.004080730378627777	0.0022559917715349884	-0.011416524130198145	1.0374976940466347e-05	0.0016117065914589516	-0.006484029595740139	-0.0010974862636066974	-0.0002709976161713712	-0.008267680252902209	-0.001223848911827987	0.0006487234646920115	0.010251804680979632	0.0005365001905011013	1.6645125754166656e-05	-0.0047905901074409485	-0.0012016989698167891	-0.0028690425232240947	0.002569558613961845	0.0084055154251733	0.005560791077302165
pitA	0.013225105760449713	-0.0007302171850460581	-0.0010044862562790513	-0.000654385190573521	-0.0015610583673696964	-2.7757622343642653e-05	0.0004107078628080404	0.002351797092705965	-0.0031045670062303543	0.006378921650338736	-0.00201046240166761	-0.006566615507119533	-0.016082523544270966	-0.007446531360037625	0.002254517535911873	-0.00479609627276659	0.0017652135328248594	0.002158966862366141	0.0009830777907502775	-0.0034640972834437136	0.0022471370676066726	-0.0013029760902281851	-0.0011765375232789665	0.0011962817399762571	-0.0018676615346549558	-0.001422490207478404	-0.005822084868881613	0.0001926835291669704	-0.0008690870786085725	0.021863726787269114	-0.003801365336403251	-0.002842129673808813	-0.009447379489288185	-0.007165803124995104	0.005007172657609721
ymcC	-0.017756294760138097	-0.0018181001674383878	0.004566602199338377	0.003656648313626647	-0.0014154170523397625	0.000468674362055026	-0.0008005800006418106	0.0010913891589734704	-0.0030927233634611183	0.00015307659805330331	-0.0015083789743948728	-0.0011463288424743547	-0.008213096979967098	-0.007093316656537354	-0.0022233582730405033	-0.004282295336015523	0.0030855969196618206	-0.0013626341440369251	0.003909093710122469	0.0004989744146711173	0.003290601919870824	-0.0007922734372550621	0.00032864128821529447	0.0007399367418838665	-0.0038131889911157263	-0.0001825542467122432	0.0025305788433971875	-0.0005350938037736342	-0.0003502733522327617	0.0035056005977094173	0.00023959821948665194	-0.00044758324458433145	-0.011458261719330995	-0.0027788524878685295	-0.010316956696480932
ilvD	0.001699367842655817	0.0007934981206199154	0.0011840492294868455	-4.634710524648256e-05	-0.0014843834843486546	-0.0007872893067542464	0.0003582957697183113	0.0009608020063024014	-0.008814788591116667	0.007606879609250804	0.002269966178573668	-0.012137142546249159	0.00569245348367648	-0.006648393603973091	-0.0006730054155923426	-0.00425585575401783	0.0011417995891392682	-0.0017321844784466108	0.000669214231167621	-0.000942296171102653	0.02279840026050806	-0.001318473519058898	0.00026976666442351415	-0.0014751576754497365	0.0001562566984896116	-0.0009340881789103151	0.0033366080779740786	0.0007440550619503484	-0.0002744326442189049	0.0027933634305372834	-0.0027520234999246895	-0.004454941940352772	0.004317853619722148	0.007528772719004857	-9.316780430618936e-05
manY	-0.010221789431090306	-0.0015049503243062645	0.0034462717815767975	0.004082576858345419	-0.0020285464683547617	-0.0017344563535880298	-0.0016201923930031412	-0.0007391519722295925	0.018156041763722895	0.009698115902521261	-0.00479900517500937	-0.009485284830772817	-0.008139348819314204	-0.007089342400431633	0.011559097114950418	-0.004648937801830471	0.00043782188864001495	0.001412062697201372	-0.0013719748939489183	0.0025828553888788248	0.024560963045805694	-0.0043663352308794855	0.0004620646598050371	-0.0012719338381430134	-0.0042487764058961085	-0.0013540033495519311	0.0014671451744048835	0.0018881909758783877	0.0014199763955548405	-0.011093291668221355	0.004052855442278087	-0.0034653140406002	-0.009752210101460794	-0.015356720724542226	-0.01912059569337838
yhfA	0.0010318315347959846	-0.0013048425212036818	0.006102748938865261	0.000952263893559575	-0.0010907955141738056	-0.001108125417958945	-0.003088108573437614	0.001288992102490738	-0.01609605739824474	-0.015854886676207547	0.0036069324845448138	-0.020294886289371386	-0.01950512780356653	-0.008037190223112702	-0.008696701992303133	-0.004446997088380158	0.004414082086184109	-0.004141823340629794	-0.006396691119413317	-0.005966551639040575	0.004983966476283967	0.0020417453488335013	-0.00011287904191704002	-0.00793080343399197	-0.006620641807382254	-0.0024123940849676727	0.01844203430525166	-0.00215363445924595	0.0014451189851388336	-0.000915393891336862	0.0018232217093463988	0.0024873987169503563	-0.008456794441574149	0.008773459204738694	0.009776433077181729
aes	0.050107123687712835	0.009987131841480732	-0.000946062116563553	-0.015074759274721145	-0.0045269285934045915	-0.0032899951189756392	-0.015200076076914282	0.0030833299295045438	-0.0017229868713911855	0.05266566324706485	0.03972622688859701	0.0250821186022626	0.01876683325804386	-0.005223167757503688	0.016745936470106245	-0.0033046703389845787	-0.003928908570246263	-0.036031036954565145	0.024026832025912073	-0.03330869017604818	0.007360490174032747	-0.0014661898079793901	-0.0033096875227056444	-0.019418621417135	0.012973950954979843	0.0024494881508871913	0.020754449782853433	0.004633296285755932	0.004704138566739857	-0.006367033189162612	-0.015294457040727138	-0.013992134030118134	-0.007845729528314839	-0.008612609447612028	0.0019557178774717407
ygjG	-0.007481090945539752	-0.0002256572543319635	0.009627772979438304	-0.012826920170336962	-0.004169023898430169	-0.0013371185166761279	0.006646904749247957	0.003639296016190201	0.004952368201920763	0.04342258721590042	0.0013262913201469927	-0.013184066767794917	0.008480333118248232	-0.005722993379458785	-0.004628191394731402	-0.00462049591820687	0.0012820416913283143	-0.04608339881620456	0.027277898434319613	-0.0009285320734984163	0.0063793101999908685	0.000310437558182457	4.314842153235077e-05	0.011771836318075657	-0.0061809820046206726	0.0011129634914686904	-0.00010333921928949689	-0.0013363024557475	0.0008502176014008	-0.012790977256372571	-0.001781786133069545	0.0075807057819658455	0.00979217085658074	0.010037095643513436	-8.708688399334714e-05
mrp	-0.005050514471914732	-0.02964861651882529	0.020724804131314157	-0.03272193789482117	-0.00915697194635868	0.05514747317880392	-0.10834648442618987	-0.03148879775777459	-0.00823055354412645	0.008758377682747	-0.005127479396760464	0.0006789995989153124	-0.054583121820823435	0.0037115225801244377	-0.009956926407758146	-0.01493273819796741	0.036919303501796244	-0.04731533864570647	-0.018127031957753646	-0.06875166463408064	-0.006889550182968378	0.002879302257206291	-0.0018205818871501833	0.0927708526328206	-0.102895024511003	-0.012456163559108972	0.06365152238372793	-0.04748050287365913	-0.04097447983920574	0.0006023713134001696	-0.04408198803663254	-0.049379760832196536	0.002816865929667579	0.0033253167364039526	-0.08434009058794505
msrB	0.003041202529342939	0.0011010454094503076	-0.005155264451168477	-0.00017489773745182902	-0.0011506840639049188	-0.0021882074559107425	-0.009186541639706667	-0.00011033278808099567	-0.0028859085449948908	-0.0025664343336801523	0.0018140330933965742	-0.010205051664150122	0.0009639538655335986	-0.008444640059024096	-0.004995178072713316	-0.005941653586924076	-0.0008682234093989011	0.013978592609775435	-0.005234717471915998	-0.0005688428512818992	0.018395595382899046	0.00106083549791947	-0.00018692316007218324	-0.01037904290482402	-0.0011848859913819998	-0.0010186819348018616	-0.007870503369362113	0.00037359461915912104	-0.0009846425073919817	0.004599525327794254	9.208021945596557e-05	-0.012547343386092572	0.00397525817149444	0.0078774731539722	0.0045276412241895434
ycbC	0.0011335880001136713	0.001268694824539125	-0.001630675558699295	-0.004698397312313318	-0.0024217149172909556	-0.0026280560460872947	-0.01078997712363215	0.007411644039675594	-0.0011468664601488854	0.007908846444745616	0.004023204187396914	-0.0017129300383267679	-0.007419990850900559	-0.006562226731330156	-0.0065337717486545445	-0.006510319006629288	-0.0009231488996495804	0.0017001619202459289	-0.0008212724856149843	-0.010370149088904579	0.0029303856403566897	-0.0006689907348481939	-0.0004126240240293555	0.013810154860839247	-0.0027774284430539483	0.0010375416779424996	0.005494180828966993	0.0006378818093799054	-0.0013421604107134045	0.01266071766614914	0.0010818024189211428	-0.005609893033074008	0.0136354211811917	0.01598150815282549	-0.01638650195017247
argG	0.015218533679015107	0.0003868538042297587	-0.004077134060207754	0.007431356634479016	0.0022387127391994	-0.0027951337257400154	-0.0038469044573824196	0.0013189912249799817	-0.010053697237744928	0.0028246893893881905	-0.0007626442471519113	0.006005914373831315	-0.0014675517084038595	-0.003939188839867711	-0.004856056733988225	-0.005167965018190443	-0.0025452870682747377	0.0051274911798152726	-0.0019185645980070586	0.001967369910686257	0.031735158115625384	-0.0014866552769672125	-0.0012323366745840758	0.007409875993616879	-0.006391603797290129	-0.0007280683639692143	0.011419532731413207	0.002506045170594007	-0.0004577087872894481	0.003649680141825229	0.00038223615032620726	-0.00737224289714688	0.0019676175198959883	-0.004618874347735462	-0.0036366226407371356
yejK	-0.0028671216739416874	-0.0004330758712603711	0.0026420277869328855	0.0003282437690359075	-0.0004320790126803331	-0.0003857004907331429	-0.002774863473742324	-0.000749929680605419	-0.007521349992603063	-0.011345560844169884	-0.0010023558785906062	0.008355246616922545	0.003072900462357961	-0.00586644477210939	0.0037930860463529824	-0.00306885160272941	0.002806443925664732	-0.0029148621935896654	-0.002849267330020666	-0.0014511105094223897	0.005273537142202258	-0.0019966741814278067	0.00024389122976572252	-0.0065878388984128835	-0.007341182377842283	-0.0003316807429655455	-0.0012234418573690222	0.00017737062575179152	-0.0012054584361612796	0.003582488230895251	0.0013069617561995983	-0.0038032431174257787	0.01493110614969875	0.007713701808825135	0.006048027294832216
yacH	-0.0016592380435222459	0.0003167040355037898	-0.0008827578136697411	-0.0015350032317752492	0.00040982392412843184	0.0012896492262370884	-0.002788584613624741	0.0017913789628073572	-0.0025283317174762485	0.016849101770941805	0.003893955000676215	0.004227051306798151	0.004227683723414528	-0.0007543037499999627	-0.0064769006054848435	-0.0020933430176228287	0.0012695032484697723	0.002113920437248865	0.004008093371665404	-0.005918635119822748	0.003433146751485765	0.0007554942835122347	-5.85115091962507e-05	0.0006770817531651118	-0.0003581675918371964	0.000768152034142986	-0.003912136099856109	0.0002828942271298729	-0.000599314684222918	-0.0015197217010427266	0.0001352801383472979	0.0011541655465297288	-8.500834350471826e-05	0.0012614787888846227	-0.008313245349891588
upp	0.007231258199258585	0.0015868901635985823	0.0017478094145189972	-0.012408153703436255	-0.004880258939228952	0.00041855549701722336	-0.022123826864887685	0.00523698263335973	-0.004133958842139691	0.022467721889658673	0.0027232347708195446	0.017033705619549512	0.010184979479107046	-0.005945680029690266	-0.01794676473364234	-0.003925410085357726	0.0014816174222476253	0.012561172016502656	-0.011069178213307888	-0.010534919629943497	-0.007517436193302274	-0.00019803033377684186	-0.0019376645574811847	-0.013429296454414725	0.003180325763376871	0.00011851520348500344	-0.011091072825675315	-0.0004614363916334696	-0.001436587864300236	0.039505797550082204	-0.0005045645501377294	-0.00042840400551953775	0.004299116804208042	0.003634259312613202	-0.025368721053843767
asnA	-0.015185979430121605	-0.001412627382669598	-0.004033630331978202	0.0012365057005081326	5.516992878938254e-05	-0.003085819080006331	-0.0063579327591201835	0.003901604798156768	-0.00510894175618887	-0.015892249441183195	-0.0009344719623913989	-0.004627987951736408	-0.0034575103662101573	-0.0076149487821385265	-0.0011090082250302658	-0.00531382979825139	-0.0002559637212820088	0.00034727067854780134	0.0010192277388992852	-0.0005376907650683511	0.03086527032777667	-0.0010076942027080803	0.0007981586415553466	0.00047399002993188334	-0.006179183179070962	-0.0001994720053335186	0.007266227785061965	0.001079972879961133	0.0009976904012728481	0.0011655536430771462	0.0007810133032035083	-0.005275738604291521	-0.0015186193302706486	0.001297000921372923	-0.00030926446443502333
entF	-0.003085633022522535	-0.0012059397529810667	-0.0012840048398356885	0.0036616327008232473	0.0021038982016034426	-0.0019066802272573113	-0.003149664339006824	0.0005292251094942913	-0.011881289472803473	-0.0018567473928603093	0.001037292331457138	-0.0059431838483145144	0.004248624806743614	-0.005437387493439019	0.005604704269208014	-0.004629883621819317	-0.0013329555572132873	0.0005552287322418649	0.002084834820211486	0.0025263053558251644	0.00581187370698899	-0.0016083655634429306	-0.0014027301815804094	0.002229264371562749	-0.002312785232938903	-0.0007672873797127977	0.00015196408194822922	0.0005122842977289111	0.0007098596537252888	-0.001689137724461034	0.0017534599942155183	-0.006021673306634631	0.0036869808088404814	0.0028703979187412187	0.0025377935257700967
dps	-0.003958084484129542	-0.0018308559455908835	-0.0002459539774963559	0.003981442754156888	-0.0012060156877851114	-0.00220607316121459	-0.002840296707718688	0.0042615411058068275	0.0025977575266733764	0.014863632437659473	0.001047099397983402	-0.005782311094773115	-0.001018521027758324	-0.00797629120759666	-0.004051165080163628	-0.005567946741357446	0.000906910194610857	0.008067941533151976	-0.0028624302264946846	0.000598322269457214	0.012872873367741703	-0.0006100377661641687	7.679352631384973e-05	-0.0034482288267463444	7.72986170174131e-06	-0.0006904149038018659	0.0051452040305717825	-0.00024105927121127025	0.0005879961262689903	0.01099247925914824	0.0020552056143060327	-0.0020510063899417566	-0.004683742544265708	-0.0020240241023462397	-0.0188155746690824
murB	0.0062859097091161244	-6.396251556964216e-05	0.0030714273906778545	0.003328257600296638	0.0003260453023540322	0.0007282766641583294	-0.006114922847379656	0.005975762931630015	-0.00016928243149322953	0.009018557532349737	0.001803215955151245	0.0020276558411429927	0.01193615146096527	-0.005566652491688728	0.006581127410754561	-0.003660482577979565	0.002813875771626228	0.003705608044011691	-0.00041863483163187657	-0.004664354197225196	0.0005421573745843489	-0.0009312276763375849	-0.000377724842983298	0.0035311496128269935	-0.0007507817334550692	-7.79461312413332e-05	0.009814833776351619	-0.0003998601937200874	-0.002731544878333807	-0.002785161875654012	0.0001899100380251184	-0.004479241914896652	-0.005334375001080899	-0.008662929342660521	0.011470353329213152
poxB	0.008098746198370602	-0.0003831643797457218	0.0029634937294758857	-0.0008906437086989171	-0.001514674195786938	0.00013898602875997312	0.00391152148025439	0.0036166085465811192	-0.00444643696770072	0.006817309594735867	-0.00015931992290006745	-0.011370172385465015	0.0020216369146922814	-0.006756818718276918	0.0010956566996173933	-0.004424613984301686	0.0019130706163875833	-0.008068034420577214	0.010094683433388487	-0.0009274368801035304	0.017467957083135845	-0.0012374848499894142	-0.0005093335348647088	0.008928550388664008	-0.0017852637984012206	-0.0007970498129725456	-0.00012124554061611367	-0.0004087858949787915	-0.0007197867654031143	0.00935367949306965	4.1456465901035244e-05	-0.0027264921380338644	-0.002150812178450621	-0.012431194939251457	-0.012074074839097513
acpP	-0.010749140001758181	0.00048461714788572863	-0.005505709173157811	0.011438967473804951	0.003847524852026254	-0.002185418806038797	-0.009747059993884142	0.007427110285498202	-0.00846686856355518	0.006693806423288883	0.004238784965127707	-0.01336304196203598	0.013581373767216796	-0.0055431185429915784	0.009259613007307052	-0.004109203005209565	5.841768203633061e-05	-0.014341281266095712	0.005899373436185681	0.0027952704286361312	0.00022851482752685116	-0.001299184615490958	0.0002262433693977073	-0.004097160329110921	-0.003439689928800175	0.0009052115207305178	0.021218837377555828	0.0010703658475540577	4.09061540995026e-05	0.00779888023622334	0.0006766770291142166	-0.009068788311472445	-0.009447400147716204	0.002533788586333685	0.01685693860054016
torS	-0.008861019534783231	-0.0014775376976467669	0.0015083544445224106	-0.002183691847603768	-0.0012203015421982854	-0.0023481428972445427	-0.0002578735347282525	0.002015239443862811	0.005038993316702545	0.02695683619325481	0.00028243152912182267	0.01358469074234517	-0.018580306378990104	-0.007961480394005776	0.0031481196847744286	-0.0058230767445638775	0.0007516406353026854	0.005310312811208447	0.0044153102955286514	-0.002282193137402151	-0.003101822771131992	-0.003127400188241154	0.00013985180528834463	-0.0018641531112371012	3.164717212566944e-05	-0.0004337311102426611	-0.0010806794688254199	-0.0011122854636050762	0.0007231070898706094	0.004892615028657019	0.0005601197213400155	-0.0025961011262478854	-0.004610509663406346	-0.0041530876021300045	0.006342894799390834
uidA	0.0027679388453675942	-0.0015060096618253738	-0.0004885772673878818	-0.002103539736708626	0.002506516349967569	-0.0015165564231574536	-0.007454386342536001	0.005557125029154122	-0.002191880212049	0.006005318267498075	0.0007406822458142415	-0.001172332525267407	0.011927828135103295	-0.005489006121642888	0.006080238311551511	-0.0022994526475667953	-0.0005120794645115508	0.0009094254796623646	-0.0035588430085529885	-0.00046081370533585794	0.01177841923199594	-0.0012254554918035864	-0.0008930345374392345	0.005235548723721877	-6.920624920107021e-05	-0.001691528131486848	-0.008415547031116612	0.00031682465312769635	-0.0005876389564946294	-0.00408474458148703	-0.0010790678835473954	-0.006671380176387652	-0.004248976208871663	-0.0066729868412949145	-0.00922020915633356
U66	0.009772547473660622	-0.027051057778298856	-0.04142959773540497	0.03216479751223233	0.025581069607287645	-0.01456438067369163	-0.016738620860611692	-0.00470594075275585	-0.0024753359064925463	-0.02264546534818847	0.03832245480269194	0.005501393523776311	0.29861805856842355	0.01275332374498248	-0.01585708503611386	-0.011711586862802506	-0.00019212748947845256	-0.018956890944199462	0.011494305795403543	0.021712949737272363	0.013020253647118807	0.008272443134337663	-0.0029832579381763934	-0.03061465412378311	0.020069724217671708	-6.24832350467841e-05	0.08373575808202967	0.0016404151334427296	-0.0044965224899351595	0.0010752692545065656	-0.0007021167276980122	-0.008236283681007346	-0.013535436722591068	-0.02513231327092009	-0.027246082791874945
torR	0.0030317821920934048	-0.0015759070636704564	-0.0005420102348580258	0.007297726352699101	0.0006584841973381117	0.0008907020243350416	-0.005864254483843551	0.005446339664049446	0.001833698434929829	0.013297522008964202	-0.00033414618952249954	0.012905334828026367	-0.018562560555400308	-0.009103747149929405	0.002362256314372644	-0.005987674724310637	0.004270117678162124	0.00027341757248882927	-0.0005939834162195495	-0.0016827729909601522	0.016987255178391933	-0.0024465294112451376	-0.0005585564381908625	-0.006336985221132636	-0.0003163975685292263	0.0013311784598045052	0.0030069099664886264	0.00034049495152430607	-0.0006031031435122713	0.004325443317648023	0.0017909511027392	-0.0020241321727746363	-0.01633221030498695	-0.00989660364575684	-0.012133632629165347
gatY	-0.0010477359832330333	-0.0007940830226289108	0.005768862355034798	0.0015461397578474135	-0.0011718169291270897	-0.0005368110921699554	-0.0014962956473669586	0.0006300170836038888	0.009034059485420584	-0.013030914623835465	-0.002530017041135579	-0.006293988259829054	0.0075028551425592805	-0.006623884504660964	0.0005649756330240052	-0.004588816757313907	0.002729767705360898	-0.0011354011367075145	0.0008446652366582844	0.0011761501267988314	0.0019420996599365027	0.002017140209209174	-0.001187066570855677	0.0014662312681321054	-0.003837187880093289	-0.0017868333985097706	0.00724759015769876	-0.00043279045959934595	-0.0007247830962296575	-0.00144490173086524	0.0017819322261493653	0.002177473846728904	0.0006329367298230531	-0.00381887612249037	0.005905227073219041
pabC	0.011638527416219615	0.0004138296830933541	-0.007809848236556718	-0.00798533286433667	-0.002613851048517972	-0.0038524896837770937	-0.003783981387010392	-0.0012006580649176612	-0.000907600152422674	0.01214819142549503	0.0014094108855351806	-0.016334234021905095	-0.006488502702493335	-0.006262124902568758	0.003750335988588631	-0.005228802757337689	-0.002968168958570018	0.0007230327145848184	0.002471401741337261	-3.8777149561707465e-05	0.009712987588718533	-0.0012874589685816318	0.00018682057998375967	-0.0027425971906632186	-0.0005747495718977231	0.0005154212081106379	-0.017711255620134637	0.0012901883164886385	0.0019357538281474262	0.013229325832799076	-0.0005870436778059229	-0.016928471192115484	0.0006206651859144467	0.0022405874083883	-0.0014574261018219339
adhE	-0.004687191147093821	-0.0002944156632293016	0.0015281955047976225	0.003163916494231671	0.0013892041496001183	-0.0006300161482067779	0.0001777540020103676	-0.0004919393284944818	0.013944493299350142	-0.004217412231898889	-0.0023187248094473033	0.02821606954540869	0.04598248838303015	-0.00878265299834311	0.0038287943694740533	-0.00585327334702015	0.001839620306984418	-0.006940159577031418	-0.0003835833941582363	-0.004511598008437122	0.0014034805522533133	-0.002710099418181926	-0.003933967156335712	0.005183849108871073	-0.001365131442915149	0.0002528942801291123	0.004173630925311529	0.0007667615660466254	-0.0014232792099937797	-0.0027769520855508746	0.0004018844201345928	-0.009056730666244872	-0.017123292971665812	-0.010987408500763454	-0.0009749376868442173
yjbB	0.005717065890855862	0.0006855751358671114	0.00013289392096339726	-0.0005715598206734284	-2.2725881860310436e-05	-0.0011323871591594071	-0.005168710550402893	0.0032437701895833017	-0.004136165564414113	-0.0017482067313522283	-0.0017080648778937757	0.0057557385480689885	-2.6613059596864743e-05	-0.0054175123944878575	0.0026775106065906585	-0.0037713351799175143	0.0003348029857428481	-0.010939379760361825	0.003602108234010729	0.00012556732974644547	0.013359462572261692	-0.0013517293345648796	-3.606301686886582e-05	0.006500623668543994	-0.002439101305838252	0.00022549263929249718	0.0008364882836603817	-0.0002599869399273302	8.50832226115017e-05	-0.009043860789388418	-0.0002869439446658362	-0.005753056894084721	-0.004529514818010155	-0.005001949333486014	0.004039613297209144
galS	0.014518372902665475	-0.0004338284838013351	-0.002549709581071511	0.002002788573736325	-7.648995622616894e-05	-0.00020777679921593517	-0.001457331736352952	0.001885719788260758	-0.0033631631662137808	-0.0013207496545297411	-0.003953251007478684	0.03221559684460211	-0.005765830757115612	-0.007072389195673168	-0.0036394008435308932	-0.004397723404690623	0.0011753767524196794	0.010709616509218192	-0.0028186154344843495	-0.0011400193000147912	0.004545475160703063	-0.00047621558303944766	-0.0010523502342402935	-0.002022589237894863	-0.0018094133132031745	-0.0014417938387487083	-0.006033377662459587	0.0003370850702049211	-0.001721998594002798	-0.008945162249729037	0.0014404475456103682	-0.007845252272531841	-0.003811068350750238	-0.004185816572446909	-0.007779495652869973
molR_2	0.007680758292965516	-0.0005495255792629905	-0.0010892678203526884	0.0019125415326561779	0.0013044084061402828	-0.0006479225878138096	-0.007171360633390791	0.0028550288500264285	0.0002442210229969533	-0.018855301572418794	-0.0019968482654076068	0.009947225776021227	-0.010871686396601889	-0.004651606632396579	-0.0005102179388723016	-0.0031955835921689867	-0.00023471037892511848	0.0035188715093644315	-0.005486784732820075	0.001263391767118245	0.011236044019460678	-0.0009941834560595452	-0.0017812071030493825	0.007187464388553053	-0.007796452726362292	-0.0006625720142619684	-0.00014374724794089026	0.0006679584423545748	0.0014192513935267926	-0.0051905469130724665	0.0013955067051574588	-0.004727739638489003	-0.005614365502778027	-0.005848079774295911	-0.010498506920477768
b2192	-0.005196313924071464	0.00017108663028921002	-0.0015614848292898388	0.0011577095824759453	0.00048704565240768714	-0.0023121911962516607	-0.00739185101188281	0.005289896568283439	-0.0012077181390486658	-0.006642287193865675	0.0021188031719066203	-0.0007825122585854108	0.003198308598960644	-0.007624220098368824	-0.0016907762899063528	-0.004606307507492602	0.00037416028455040896	0.007129313169796135	-0.0043721079372191505	0.0002474730081690297	-0.0009488887520274148	0.0008068076916970312	-0.0003853379123029299	-0.001241953952703625	-0.00022333687825876135	-0.000169425924832467	0.010039300340762797	0.0010668947594240307	-0.0006032382737612352	-0.018829507753252983	0.0003023659816244617	-0.007573911722636584	-0.005254697346250818	0.0030081466201019274	0.004181334030696414
yjbE	0.021503880130823213	-0.0005389624365488998	-0.003495143762556836	-0.0007373460219241678	-6.113995047712706e-05	0.0005123935383744538	-0.004768693682682865	-0.0018552364537026732	-0.002277284648735076	-0.02184688850737563	-0.003567351258825511	0.025234092158651113	0.010513054936663392	-0.006256976155564189	-0.009737350335344673	-0.00417513616848737	0.0006213765514948678	0.001066833618209522	0.0024459626091149042	-0.004009839850775105	0.004649244854226709	0.0015851393132470548	-0.0028003812301903965	0.003507364105898887	-0.0011622911773996485	-0.0014533926034346223	-0.004397420232441831	-0.000888096063863486	-0.0033383709262125192	-0.019706165008246897	0.0007770371524384246	-0.0026261308489160407	0.00032986251850767684	-0.009986887752477611	0.005400663223707865
yjcH	0.006940551671302981	0.0015536519733723253	-0.006123137532267719	-0.0028457295498810708	0.00032999185321386904	-0.0019811916653998196	-0.01037017235203701	0.0015938322967849671	-0.0061784326401539144	-0.005473983803445973	0.0007069177768426016	0.00405642504432248	0.009238324099287544	-0.0043346119858324525	0.0030386121710762382	-0.0033897762838751076	-0.0019407119493781014	0.00011204671852855304	-0.0034178326533026533	-0.002867810606480913	0.006308579300530255	-0.0023204175266437234	-0.0015882725804112852	0.006272777307312936	0.0023743558780664636	0.00037637304863892497	-0.003285551847434266	0.0007275917154038325	-0.0006749416064121761	0.008893009331077338	-0.0026048582675866783	-0.007361594234790766	-0.005486809596833255	0.0012460349503921212	0.007077789301393737
ubiE	-0.00712399020546464	-0.00017685019731288775	-0.004479858223348856	0.006530615608207882	0.002568397521972656	-0.0028135846252553163	-0.003111898014321923	0.0041422897949814795	-0.002528403828619048	-0.0021780315799377406	0.0009424427791964263	0.001408327366766341	0.002925288145785633	-0.008292687488719822	0.006305649401620031	-0.005373237682506442	-0.00047155153952924665	-0.0013801808026139193	0.005868881728132198	0.0006528417716060389	-0.0036491111689247193	-0.0012344633461907506	-0.00017383906146278605	-0.0004636188452974466	-0.00035335432752167575	-0.0005774480057880282	0.013239819873520669	0.00066160325310193	-0.0004429835782502778	0.006248261015862226	-0.0005103665587375872	-0.01043199287783919	-0.006920532810247757	-0.006582091745388295	0.020256656130224888
yfbV	-0.0071370109181964035	-0.00028578698616911426	0.0015985463850665838	-0.003909500308800488	-0.0019849788246210664	0.0005204618274001404	0.005577590957503108	0.003812222774140537	0.004198517769691534	-0.010820978020158847	-0.0013954183575697243	-0.01715996776792136	0.005275600076144196	-0.005104231559671462	0.006500210976228118	-0.003866595772560686	0.002109225052691093	-0.0014159942901520461	0.006152556910191054	-0.0023795465320754954	0.0053396700462326405	-0.0013026941660791635	0.0003474198887124658	-0.0024195044371299445	-0.0003758193719496029	-0.00046668935334309936	-0.0019273513920624998	-0.0004278400295879692	-0.0011414058326045052	0.006378701101057232	0.0012702975212596356	-0.004806985039113447	0.009346660659319222	0.0006658743763442285	0.016324684430490916
yjbF	0.0018083495511250062	0.002155985753051937	-0.0037343780032824724	-0.0011559388774912804	-0.0014395463385153563	0.0007543521898332983	-0.008721159464296172	-0.0008522190811345354	-0.01021634133066982	0.005019932411747371	0.0009502772334963084	0.008325318222620873	-0.0016335648671752705	-0.00022683613511617295	-0.0034841109230183066	0.0007507290662033484	-0.0012900634419474035	-0.0029156394734901865	-0.0019059958105998827	-0.004774213738818752	0.010762528404593468	0.0010539545491337777	-0.00024075031935353764	0.0019388499087654055	-0.00206050110294378	-0.00032577849342487755	-0.005961601860187155	-0.00030767327814828604	-0.0016462237085215748	-0.009066500551998615	-0.003888223690446466	-0.0014035855631598017	-0.008296299556439573	0.0008793408971996541	-0.015048880366162516
yjcO	0.026765880090269176	0.000277760519675212	-0.001738897766917944	0.003877433973830193	-0.0006160361698130146	-0.0016391171398572623	-0.000973846425083192	-0.0031309703923761843	-0.0009738617336552124	0.0011511860570086667	0.0016382815677206963	-0.010216971991038081	0.011741470881574546	-0.007326679136604071	0.0026132854295428842	-0.005908301342278719	0.0005371085714403013	-0.002294995227934236	0.0034872354928082152	0.0010467135642179624	0.016852247044444085	-0.0004810949199600145	-0.0007620617601787671	-0.010111381765455008	-0.001972316913114688	-0.00038610899064224214	0.005039169458038313	0.0009617413580417633	-0.0002797994005959481	0.018100447673350572	-0.0024094936694018542	-0.005046726279713289	-0.0011103707159907002	-0.0016602473405587911	0.030807686681059043
hemN	-0.004449087891238507	0.0006314806547015905	-0.004729458012152463	0.0021782297047320755	0.000556776582961902	-0.0005772331677144394	-0.01757609445382567	0.006095154983922839	-0.005865566772408784	0.00014363021716967412	0.0005965608259430155	0.022493096557681006	-0.01605947162072683	-0.008361637871712447	-1.7906558350659908e-05	-0.005619062148034573	0.0013299644524890064	0.014133297838270664	-0.011083828319829923	-0.005412508037555566	-0.01325115716084838	0.00044388623733539136	-0.0010823938390240072	-0.0024249847495229917	-0.0012908257732615498	-0.0008637487766100094	-0.004977975803566106	0.0010591693269088865	-0.0014367081841919571	-0.007024214053526521	-0.001351491390960291	-0.007496615340274693	-0.004892033280221501	0.0005526248491410765	-0.0177854695160624
aegA	0.046417992750201566	-0.0005547312911949121	-0.0031967452372191475	-0.00033453604235546665	-0.0008072766405530274	-0.0020441608340479433	-0.007130035078700851	0.005956228077411652	-0.0013303680625540437	-0.005156439916435175	-0.002872166947927326	-0.01935525419134082	-0.016333957394757837	-0.0072198259644210335	-0.008647696431726217	-0.003530905747320503	-0.001096801812327796	0.005312536756709679	5.294055001376151e-05	0.00012608291834286764	0.008018003883771599	-0.00014636192001489688	-0.0009378630522405729	0.0002749685141770897	-0.0005177408345412708	-0.0007807633216725663	-0.00593470482334019	-0.00019702715580933728	0.00024846560656442305	0.0022576597426086664	-0.0011942504049511627	-0.0043255552235576845	-0.003135586755392565	-0.007717058677891535	0.02392569543715094
psiE	-0.004575289350774402	-0.0006804755667690188	-0.0007841370048117823	0.0020891645201481877	0.00011329960580042098	-0.0012968068255577237	-0.0002400283410144552	-0.0014773705531843007	0.014366950690746307	-0.004662478450549449	-0.0001981739918119274	-0.0009339023452026374	-0.005266922103605934	-0.007344508967362344	-0.003684516081120819	-0.004348174817860127	-0.0005185542589363953	-0.008889819889031734	0.00029376234117619416	-0.001111752552381578	0.015978866890072822	0.001899532622192055	-0.0007840378995751962	-0.013197404947131872	-0.0017175030265694734	-0.0009931680234149098	0.012601435343001751	0.0005661605816567317	0.0007129134592832998	-0.005980746448040008	-0.0010622977750608697	0.0014525764407778178	-0.003794838602047865	0.0007265629847097443	0.0018230761349296303
mdtO	-0.004733562431853227	-0.0015384526341222227	0.0021069944239343386	0.004091346932109445	-0.002305621176492423	0.0004411469731712714	-0.0009879014797180014	0.00021825704941875302	-0.010712788356468082	-0.0071687801320832675	-0.0003408871772990096	0.0011658226710160949	-0.010108512768656323	-0.007025463432073593	0.0010108443145873025	-0.004421103685162961	0.0028046446715980166	0.003669711453936149	0.001994373375998327	0.0014672471306960476	0.011740238908678292	0.000986628220998682	-0.0006147814518772066	0.000474560736802232	-0.0009661280044796157	0.00018283601093571633	0.002924702784165423	-0.0009129984851460903	-0.00044125741929747166	-0.010914469519630075	0.0005025576896150597	-0.005869424995975663	-0.0013816809449862274	-0.0037934874708298594	0.006817268633978887
mog	-0.004423900982459085	-0.0011144931346643717	0.0019546977826394142	-0.005490432765800506	-0.0015485883539076894	-0.003576955352909863	-0.0008896743235013941	0.00179687918163836	0.004288886946160347	-0.006975765680757965	-0.0007635428913636133	-0.0008791048327993574	-0.015642472043556652	-0.007535887663252651	-0.003735854516271502	-0.0048829820100218056	-0.003530564301675468	0.0032851155511266794	0.005417969210050356	-0.0024811787570410584	0.009156922018155456	-0.0008527980354847386	-0.00047277883772039786	0.003382938753347844	-0.00013075745458259805	0.0008731187699595466	-0.005319411128244185	0.0004045417596353218	0.0014452694787178188	0.009050268437713385	-0.00012316197929976625	-0.005737448050029049	-0.008001837907641224	-0.004034714060253464	0.022162134063915467
ygiP	0.008598642781226322	0.010586231527850033	-0.003303504656068981	-0.0254164812900126	-0.029670192580670118	0.24763626158237456	-0.005154125638963545	-0.006632991540245711	-0.0006634675219538621	0.003449355541705722	-0.005134463990107179	-0.00023733791508537692	-0.013259509319113088	-0.010932735512033104	-0.003351630985271186	-0.00965750883333385	0.03313532057735655	-0.002847684328876359	-0.0016590759307605985	-0.017089151672057885	0.022001626044511793	-0.0004258599079912528	-0.0008950622315751389	0.01622725311666727	-0.0017493421070220083	0.0001827999678789638	-0.008508265707047378	-0.003928585648536682	-0.004899187074042857	-0.003135352646932006	-0.003709142047446221	-0.004963655640944989	-0.0018555124541932736	-0.0033472497889306396	-0.004430596369095672
yjbJ	-0.00025743913332724224	0.002044663252308965	-0.010177734540775418	0.005992755142506212	0.0011720250704092905	-0.001126464909175411	-0.007722218460677301	0.003100060666911304	0.0005225021663500229	-0.028988938937645134	-0.002062725032446906	0.011847353742066642	0.013697551928230167	-0.007035998641513288	-0.019494663663208484	-0.006113854786381125	0.0013245022208947274	-0.02033538935878842	0.013177315566550803	-0.0036273504294048837	-0.0021583687176462262	0.0031968283699825408	0.00047312959242844953	0.02042031120508909	-0.004835565603270973	-0.0005312947538914158	0.006007746070068568	0.0013922320818528532	-0.002844281441066414	0.025263266265392305	-0.0004909982584649697	-0.007471075173316881	-8.57795364366882e-05	-0.006749602483718523	0.03287942232695264
mdtN	0.004087492816545295	-0.0009964510204736143	-0.003536260591354221	0.007419371535070241	0.002051099584205076	-0.0019385670276824386	-0.00603550437509137	0.008701929086819292	0.003928676301147789	-0.007264957184017431	-0.002483079000376165	0.017870029669744197	-0.017518453453619454	-0.003664503269828856	0.0024452159740030767	-0.0030237408890388907	-0.0022260668743966203	0.006418663485110113	-0.0011300733659639118	-1.449117509638838e-05	0.014309637770056725	0.0012723353446926922	-0.0006830271164653823	0.008607621281407773	-0.0028575998874976463	0.0008257309073815123	-0.007555874460872183	0.001782301152125001	0.0009390390798216686	-0.0053343885252252225	0.0008441376150585711	-0.007083956410901414	-0.003633080935223273	-0.004565965924744627	-0.0020386824458321017
pspE	0.016486957076598297	-0.000343103515333496	-0.001167342952103354	0.0008935809900003733	-0.001170688037527725	-0.0006333915865980088	0.008533217462108415	-0.0014183331173262558	-0.007896779202856124	-0.009598615238579309	-0.0014746085344813763	0.0019737557682086423	0.007968224340224081	-0.007633524443954229	-0.009708877401426435	-0.005217957617715001	0.0019347889212458723	-0.014042289217108303	0.01217364397957737	-0.00213687543625983	0.0031852347240783276	0.0012505438423249871	-0.0005846883228514344	0.009521305165253579	-0.0026457282023254745	-0.0008186371176270768	0.0036919460002768864	-0.0004176634346367791	-0.0008419958408921957	-0.0016520597017370164	-0.001394246006384492	-0.0015365038469264453	0.004684617314863988	-0.0034382661937602927	0.01695585869987246
glpE	0.003910444690987017	-7.006576302956091e-05	0.0014382516813930123	-0.004973559218924493	-0.0017758237745147199	-0.001389575741486624	-0.0021269316798733437	0.0006373811332741752	0.0056266470020636915	0.016469981061385537	-0.0010785604402190074	-0.012129671970438776	0.006780025347606423	-0.0071115954825654625	0.0005186633715402422	-0.004023624919354916	0.0004796701944386116	0.00012520641866381753	0.00012386676943617518	-0.0013910745161565695	0.01547788094729185	0.0009200307645369321	0.00011377530245226808	-0.009532748190686106	0.0003959971734204992	-0.0008302455727243796	-0.0024140467223255557	-0.0005020184008753859	-0.0003478056479070801	-0.00342903163516894	-0.0005861392460064963	-0.0026703234362143156	-0.006701634110261996	-0.00672804332238489	0.013272361272395077
yjbI	0.010287116037098447	0.0001130046946929042	0.022200344167649745	-0.027029389906674625	-0.010779161518439651	0.002665304783731699	0.0018508604837252814	-0.005253748339600861	0.0015726503008045257	0.016524075019377762	-0.0005436834634747356	0.010537438574388172	-0.0008249354192305394	-0.005694453199394048	0.0016830802557524294	-0.0016961785138119012	0.0066078861168764455	-0.002038335083196535	-0.0014476252864919787	-0.006771383470201746	0.02497297452762723	-0.0025312368036247788	-0.0004394161148229614	0.013501027654856444	-0.0005433131942463098	-0.0001239747407817049	-0.00870566033916746	-0.0022712819557636978	-0.0012083021644502879	-0.011994583578780294	-0.004202052685432136	0.014415019220023445	-0.0063926655930852646	-0.0030823718058984794	-0.018089680552062854
phnQ	-0.009415971971295699	0.0002796267930534668	-0.0017929248462314718	0.002117818157421425	-0.0002657964956597425	-0.002558061259333044	-0.0046960700851152925	-0.0004010400162951555	-0.003729454674758017	-0.004916949153639286	0.0003647324597113766	0.0038666736235785665	0.002692212043426086	-0.0031827514874748887	0.0013207854802021757	-0.0037517242482863365	-0.002141777414245286	0.0013488404291979584	-0.0007104053899335364	-0.001060792436313003	0.01995669919997454	-0.0005288575642043724	0.0003252028932911344	0.008381035891361535	-0.0028139511675372257	-0.0013193427678197622	-0.004640230398744028	6.030202187190526e-07	-0.0009703852323582396	-0.013724061762914061	-0.0013469852367416024	-0.0015567296908961402	0.0009858501823026642	0.0028862976843291627	-0.0060275771694493965
fdoG	0.013345093710931262	0.0004999731462885392	-0.0027419784874655306	0.004054714817320928	0.0008173631253885105	-0.001507795457728207	-0.01006390067803509	0.0029165670601651074	-0.0009555549720244017	0.024025694671563985	0.0023418673779815437	0.011664893271194564	-0.007913365566469346	-0.007617058414034546	-0.0052092654583975675	-0.005029416251927614	-5.564370815251334e-05	0.0049893090395813754	7.70823105905251e-06	-0.002026407124271537	0.027632031738758087	0.0012400565366260706	1.8599850311602494e-05	-0.0022917914640856905	-0.001318366905346095	-0.0010322019329760223	0.005322505021467805	0.0012786150851752608	-8.275259133171176e-05	-0.004713985016569495	-0.002788743758574128	-0.009160120811576794	-0.008052328098189048	-0.009776577420000519	-0.009649278389447381
yjdB	-0.0031503704494109963	0.0013017881638370454	-0.0006493487177067436	-0.0006905283909873106	-0.0007492393127176911	6.971735740080476e-05	-0.01783243706997703	0.004575671786442399	-0.0026211195322684944	-0.0030626267416220977	0.0020789708453230558	0.013485908423635092	0.004783711148925202	-0.0024395062890835107	-0.008583288243971764	-0.004232138521037996	0.001977657586467838	-0.00011071073016321007	-0.005538713255966151	-0.006527046534292241	-0.03930998027324677	-0.0011003775603603571	-0.0010431310744024812	0.016344152046367525	0.005399573671141851	-0.000263311436137883	0.003586336975283128	0.0006867727887583896	-0.003892406653612852	0.0753215429931879	-0.0008199899832834489	0.00017474519538356818	0.004258909446159096	-0.0018786095048588841	-0.016288480682062432
sfmA	0.014477102989048668	0.0014781393285375089	-0.0010860669286921621	-0.010796567052602768	-0.005812107352539897	0.00021547163923969493	0.006672249745358439	-0.0003506360084611515	0.00263013225980103	0.026357340217545266	0.0018070385709870608	-0.01574482996901027	-0.017032855238343022	-0.00506711833178997	-0.010802002288401127	-0.004446672657504678	0.0003980811402516797	-0.013510056176059639	0.014930478780081979	-0.0052555500668414095	0.03211939861997962	0.0015258705988526345	-0.000151252557625412	0.01675765188410878	-0.002459108885905715	0.0023261969769373535	-0.011473217840365906	0.0007200208102585748	-0.00025553593990480295	-0.006801287783309818	-0.0018021676212083549	-0.0014711930228378436	0.012751875003103656	0.005905275761116562	-0.01774136029498678
zraP	-0.013374300748862401	0.0007067321386421099	0.005739929811097682	-0.004920079791918397	-0.0020848616759758442	-0.0004233482893323526	0.0024515413870925414	-0.0020584606390912086	-0.011681967424228787	-0.02420829955443013	0.002413843966787681	-0.012244419467569602	0.006230656033593048	-0.00367138740606606	-0.018894457947462796	-0.0013126855914015322	0.002357853009751198	-0.006357550880266833	0.00021243566579083384	-0.004792506984890776	0.026979303061962126	0.0032352604903280735	-0.006387822614051401	-0.0015010968708645577	0.0015182893533624477	0.0011063439259305597	0.005112307715883597	-0.000578969435300678	-0.002151606937404722	0.04122039891779423	-0.0024441987019963563	0.0035006994466212664	0.0020492823225342566	0.03386473878552871	-0.0018593610660336964
dusA	0.0117817572176908	-0.013254700899124146	0.012174264583736659	-0.0041005800175480545	-0.0014819605450611562	0.0015407004300504923	-0.006957098956712905	0.004452846273779869	0.00529876884073019	0.014213991783014157	-0.0012270358920795843	0.008590146480598535	-0.00040862962307130015	0.0014694421249441803	-0.010904608285054565	-0.001945098233409226	-0.006005743452620627	0.004016151462115117	-0.003758670069438256	-0.013458046289359002	0.02082324627786875	0.00021451891167089342	0.0007276965712662786	-0.01045281795784831	-0.0026742568978866967	-0.00039740256412187594	-0.017568404350350512	-0.03380534041672945	0.0045092327846214175	0.022217550370842217	-1.5214666569534075e-05	0.0014432837377887954	-0.0088680278218229	-0.0003554313713850986	-0.014991755479238403
aniC	-0.016542169745221283	-0.0020938861393369735	0.0019276983302552253	0.001049441637005657	0.0003859198893769644	-0.0019357409805525094	-0.001143290605122114	0.0017591523739974946	-0.0021213049534708262	-0.0015265140405617563	-0.001753067885292694	-0.004738148936832493	-0.01096582902384173	-0.005238796547055244	-0.010895222704857589	-0.003195337117649615	-0.0020054735389133595	-0.008526234090635456	0.000824375257016746	0.001062613719346081	0.015896251248195766	0.0009897026850376278	-0.0011689053406007588	-0.0003129546965828922	0.00047597901961050887	0.001336290716426447	-0.0014393712007539704	-7.495567810110515e-05	0.0007389474462252111	0.017275028713047504	-0.0013361154566518963	-0.004697711249305444	-0.014679209649036027	-0.005330666596169716	-0.016216307065226664
bioB	0.0036518024727513997	-0.0017725582420825958	0.0002844419767643558	0.0022169895679689943	-0.002025433259550482	-0.0009484497434459626	0.01786912502173115	0.0006085356728726765	0.014082137504592538	0.026555305573998426	-0.003931608747225254	-0.009097748238480452	-0.01149114225174963	-0.00549453716725111	0.00267118263640441	-0.003754189603496343	-0.0010854042131651306	-0.03317567266370218	0.021312226989754924	0.004606686564697388	0.01482696646824479	-0.003007805428933352	0.00021799732887302524	-0.02060370409861207	-0.007240443274417182	-0.00016298567117701169	-0.001208581310880192	6.159201379887236e-06	0.0011294836294837296	0.03026404408738017	-0.000719394053448923	-0.00249642694858138	-0.0072965398454342524	-0.005666023598418438	-0.010668735570785865
dcuS	-0.008490432091433592	-0.0007248389080632478	0.004111124740447849	0.0014715691730748403	-0.0006844433449441568	-0.0015998295263852924	0.0025968757074545414	0.0005048943797009997	0.024600536450743674	0.0020938780621580053	0.001973846240434796	-0.014471436925984994	0.00867283875218679	-0.008538961987942456	-0.00614050017669797	-0.0050118041504174475	0.0009844561479044984	0.006313090255848833	-0.0020761524038216857	-0.001366350033501302	0.006160580818541348	-6.427452434763836e-05	0.0013001039659138768	-0.007353611174039543	0.00235848591576532	-0.0016340465715620667	0.004106060123724982	-0.00011259718929068185	0.0009157716511981562	0.015287338132038713	-0.0008369456470245496	-0.0031956329311460556	-0.010510183531835656	-0.011521233345514961	0.009949097659071567
yjbQ	-0.0022341503968669307	-0.0011268166929949074	0.002972859813016839	0.0048889943002723155	-0.000889328230987303	0.0008438422193285078	0.0012408634716206614	0.0025775259453803302	-0.0027854402689263223	0.004700176051545252	-0.002053622400853783	0.009066346618864272	-0.014706659101948296	-0.008376935943961144	-0.0018702794041018933	-0.004771887138485908	0.003527601451772933	-0.005701270712942807	0.000997516244325074	0.0002974807498406896	-0.013628440229222178	0.0011504249437712132	-0.0004932372950133868	-0.0038367579877376557	-0.0018224209839881387	-0.001035339798545465	0.008128759748441107	-0.0002829732868121937	-0.0004874607734382153	-0.015307105481624603	-0.0014661313581746072	-0.002225822658569674	0.003212315785331708	0.00048025312155784505	-0.0038918995521437954
yjdF	-0.005733607891909402	-0.0009029498609015718	0.0017631769075524063	0.005330477205570787	0.00011397356261397818	-0.0004199790192069486	-0.0049315190380987	0.0039846155163832005	-0.0004045739943830995	0.01597334241221954	0.0010010518215131014	-0.01569858833093836	-0.010395672153105441	-0.00711545608472079	-0.0006417518778471276	-0.0040538822952657936	0.0006765894441291539	-0.004546608348597878	-3.7788716742206926e-06	0.0022147712173891513	0.012002489864826202	-1.2979515451831958e-05	0.0010981451929546894	0.0021437366359168663	-0.0008405857134704027	-0.0005813930829754099	0.006711784135946568	-0.0001340322968462715	0.0005017618119018152	-0.011815458936616778	0.00024225328626926057	-0.002650665290973554	-0.007459297437559475	0.0008056856729337726	-0.01721205877166399
gltX	-0.009762341467042765	-0.000452421605004929	0.00261749532277463	0.00021209942992300056	-0.0019743620243389158	-0.00022394392944988795	0.0028134559198994846	-0.0007455860159825534	0.0014247140916995703	0.041975291445851326	0.002827189185190946	0.012185209120313326	-0.005423932348272389	-0.008296892801299692	-0.00720899433363229	-0.0056096039805561305	0.0010591271078223457	-0.012081726300578141	0.008173578068108103	-0.0006576072640761614	-0.007802567514590919	0.0012447513779625297	0.00074121737270616	-0.0016044707782566546	-0.0016634706695823325	-0.001274705627001822	0.007152157553293286	0.00024025574370170944	-0.0005623042132356204	-0.015142305186018348	-0.001064938933122903	-0.005622905505012081	-0.002187523411438716	-0.0008159099067727636	-0.021673636747078156
xylF	-0.013435351784632664	0.0008508233947213739	0.0004968920379178599	-0.0021737304731504993	0.0005317209364147857	-0.0003755406502750702	0.00198741082156844	-0.002716244861949235	-0.008323196130804717	0.00702775605363635	0.002491507122758776	-0.006045349151592212	0.029905698713414447	0.0008651804429246113	-3.7854522524867207e-05	-0.0005002775552566163	-0.004425317872165128	0.000597395507133321	-0.003692346339022028	-0.004345955931522111	0.016598122753202917	-0.0017426613962743432	-0.00030679756222525613	-0.0024458645458798854	-0.0003594484265873295	-0.0006666730414144695	-0.002448193218677919	-0.0017217275477014482	0.0009436247125267982	-0.005178439668379724	0.0020052120869513603	0.005050386038768773	-0.005842783441296732	0.0037548422353990774	-0.03724884110647188
yccM	-0.003409058391822107	0.0007890356983989477	-0.003884364888072014	0.0002584329327692103	0.0011575176252517849	-0.0032659151102416217	0.006533498963450684	0.0014663423656020313	-0.01005746342241764	0.01874119077422997	0.003367741969414055	-4.9276673370045366e-05	0.022135539518035565	-0.002992965339217335	-0.0010099338908912613	-0.003439636072143912	-0.0044719068371135776	-0.007503575693393491	0.0059214401415284765	-0.0016044939018567985	0.017278150636702776	-0.0011999999627005308	-0.0005332192301284521	-0.0038513464748393743	-0.00011682900540530606	-0.0008768408780451864	0.0007724047723929695	0.0014882842835504562	-0.001080963730928488	-0.0028914691181853415	0.0002427724303561263	-0.0050856321673802656	-0.005377730658052094	-0.002451179269493358	-0.020528526452015822
rmuC	-0.0032781093226124844	1.0951330660100567e-05	0.0022913448279723524	-0.0023697942949365823	-0.00229894278338179	0.00045436992892064157	-0.003365067417240318	0.0030900694569572806	-0.0009704560538011719	0.017932057880410333	0.0020654242241289465	0.0025817187399499947	0.015721207695830727	-0.00577489250805229	-0.0019520249147899449	-0.0038554407563060524	-0.005216637005408605	-0.005764875642609657	0.0010567449538445353	-0.003163205177344857	-0.0073168053897097705	-0.0022063558152876795	-0.0001271386200096458	0.003863371352199465	0.0016555747247694694	-0.0012860725761856884	0.0008350547311451049	-0.0012144971068482847	-0.0027128358092159033	0.010947649264708162	-0.0009418542002094909	-0.0032421755369263466	-0.004436473914826608	0.0005274253771858639	-0.004695174620279995
ygjI	-0.004279631636848654	0.001518352481070906	-0.011190713122487069	0.004414596538990736	0.001653618812561035	-0.004659906104207039	0.01666131690144539	-0.0006300402672150085	-0.012601858405396342	-0.010425514524529984	0.002208946822211146	0.005984841446119426	-0.01398356520983669	-0.0032447844627313317	-0.00678205078933388	-0.0025197858945466577	-0.007187614697172787	0.00924063107171624	0.006646631567244545	0.0013861149082584506	0.00011882512645570386	-0.0009612971148453653	-0.0006399125972529874	0.012945056818425655	-0.0016640818044159217	0.0002645291332737543	-0.0052131626487491615	0.0016972580354195088	0.0004787484937696718	0.011236112583428621	0.001010947609320283	-0.011420046619017316	0.0022866494701987115	0.007831091244172837	-0.027038802642007947
corA	-0.18433616077057038	-0.00958342494443059	-0.025937898950651288	0.019685154706239702	-0.001524901400835006	0.0046215913561172784	0.0068198982954901805	-0.01984279806725681	-0.03156477058306337	0.2948446142282791	-0.04434074942022562	0.0376321350440684	-0.018216270960617773	0.025839148666709662	-0.012163597030448727	0.002160944836214185	0.0034460442709840005	0.005461782487061297	-0.15456085486544502	0.03899888836957039	-0.008846425264200661	0.026447436269372702	-0.004080337428022176	0.007263241200198536	-0.045822383739899115	0.00435824463609606	-0.05432736374279286	0.0005698220693102485	-0.01237332702614367	0.006818601659615524	0.02641563955694437	0.007904643508031814	0.014315612338991328	-0.00015030275049606904	0.22698590357486212
ybcV	0.00021000816278418907	-0.002315874146297574	-0.010559248239733279	0.0016451482160482556	0.0004058024039568409	-0.00200259433593601	-0.016363822581136927	0.0011193653801456094	-0.00927946476265788	-0.013765318023904068	-0.0021794262574985623	0.00045980817647965394	-0.014837412038798799	0.0069565758574754	-0.011375552183017135	0.003609016635455191	-0.005808660760521889	-0.008824699966371367	-0.003588920421783387	-0.000149211787179701	0.015746537558734418	0.003051774923224002	-0.0002015469859179575	0.017896375292912124	-0.007528163612695392	0.0004610720375785604	-0.006467016483161678	0.0019921984523534773	0.0003396947016881313	-0.008546978244557977	-0.002894827069249004	-0.0028498016763478518	-0.0032312033930278943	-0.006489826033690146	-0.013936904796832045
yaiA	0.01749001592021398	0.00014653492675279267	-0.0045846715290099385	-0.0055667039845138785	-0.0016710694564972073	0.00024298465243191458	-0.004544274867786204	0.0027730362163856624	-0.004963710163719952	0.006635002347870685	-0.00034955231618369	0.0028039781903528203	-0.012518205766364471	-0.004287185515277087	0.007130321930162609	-0.0029776407638564704	0.0018764176591760432	-0.013705156580304977	0.0007306119699832278	-0.004786106579481287	-0.00905442303046584	-0.004955273857340217	-0.0016392786265350878	0.024202225115150213	0.0020552928518676726	0.00032485512463608756	0.002990923648541595	-1.0991699853164504e-05	-0.0005932144014514051	0.011574849532917143	0.00010292062965163496	0.0020781418865998135	0.013202684084800157	0.004646704388765751	0.016232210172104165
frlA	0.007638353849714151	0.0011921634280588477	-0.00779380657535512	-0.015346614168956876	-0.004765867609530687	0.0014148858690168709	-0.01018602543455713	0.005799925262108445	-0.0016257657413370908	-0.0008804808617796657	-0.0005645267976797186	0.020834579706342532	-0.015574215882525002	-0.0003650292368547525	-0.015497381016612053	0.0006674258993007243	-0.00031231815081249657	-0.007342061666368516	-0.0019422769460275217	-0.007481310358072849	-0.006778258131816983	0.0029265314317308364	-0.0016123906441498548	-0.01643906220793724	0.0009880093593611237	0.0017098394851200282	-0.014945575412600599	0.0010310812597163022	-0.0018777918245177715	-0.01002747805789113	-0.0033858122467063365	0.01908802468743589	-0.009767624276756036	0.0014157502311198705	-0.015550560344167998
cysZ	0.010144072867026835	0.0024596234847558663	-0.00010758450487628579	0.014588683433830739	-0.01145312177017331	-0.005976752480491996	0.008331076735082795	-0.003017771136946976	-0.017444422617554665	0.0032127399470305027	0.000576371602655854	-0.005598349588443384	-0.0002782250896308545	0.010087202759459615	-0.0005814144767282415	0.0034317106963135304	-0.003027040817106914	-0.003960268850409493	0.0029307061196937236	0.003548460970434578	-0.003537614692468196	0.00015576146615785546	-0.001403071527602151	0.008785665710456669	-0.0030316891407920527	-0.0012860869790893047	0.02706248980966654	0.0008354024670552462	0.0006340367531514346	-0.0060425469931215045	-0.002204633525107056	0.004778599818096016	0.004052302291536835	-0.0029285276437544133	-0.026622719013355146
ybhI	0.004116684087843756	0.0016766823828220367	-0.009632122027687729	-0.002460539034946123	-0.0003187191963661462	0.001408437801292166	-0.007225564911085017	-0.00010345459186964944	-0.0057028748979792	0.01018970116700341	0.0029830905958078803	0.006433217560477329	0.0013073482508675109	-0.0005429983176873065	-0.0022756332566495983	0.0003893863706616685	-0.001847451927864717	-0.0012759820437514867	-0.0003638711666427399	-0.009535723999935262	0.008773532463237643	-0.0011019500123802572	-0.0006424384139245376	0.008511734534986317	-0.00268535907548305	0.0014545232593081892	-0.00637449381100212	0.00041755932645173746	-0.0019912738166749477	-0.006395274214446545	-0.0017143656976986677	-0.007809508050970658	-0.0003769208772763879	0.0023803754510091884	-0.006662227698719837
aidB	0.0038666572525269454	-0.0006815176701638848	-0.00873698622919619	-0.002909665938932449	0.0009437415504362435	-0.0014106876600999386	-0.015251669506816303	0.00553790473844856	-0.008600455559790134	0.015109429283567318	0.0033542242064140736	0.0005230343714688985	-0.007731422301881092	0.0032345802360214293	0.008606353709474206	0.0019557593087665736	-0.002550860709332005	0.003624416431700139	-0.006067683391365005	-0.004052290767233105	0.015783632956445217	-0.003264804829377681	-0.00035425577429123225	0.011211764388717712	0.0007983180670278895	-0.00027540154886082743	0.004777177672912466	-0.000665990631096065	0.00046772020403295755	-0.0042130104033276435	-0.003076416915282607	-0.0005336834665745346	-0.008281574222362705	0.00015125330745442106	0.011005515062158376
yeeR	-0.0013418792270128662	-0.0009853820910211654	-0.0016704414377454668	-0.002225322974845767	-0.0005214783977135084	-0.0018338446062989534	0.002084762162035879	0.0007680457341484726	-0.0041389729268848895	0.010641324640501564	-0.0004346818255726248	-0.0018271212125046535	-0.00031214203974422604	-0.0026795468432828785	0.002490443582646549	-0.002710789043921977	-0.0015464522487794359	-0.0034647496734006504	0.0024209634981543562	0.0024437520410271084	0.030356104113161565	-0.002453632999677211	-4.812358543858863e-05	0.001096996309934184	-0.0030545784669361777	-0.00032838626153534276	0.0030404166467091504	0.0005085078527918086	0.001035967591451481	0.004765883875079453	0.000912282905774191	-0.005003658866490981	0.0009553899966189732	-0.0002822404693298657	-0.008226747991858234
codB	0.02536189958754212	-0.0024746524635702372	0.009150152802467346	-0.0185852491017431	-0.007003546669147908	-4.367281035229098e-05	-0.023702909950824344	0.0018497497888165526	0.004492876639124006	0.03012701312488899	-0.0031007029651664198	0.016753621427624515	-0.004657739845402155	-0.0060676563205197456	-0.013526538526639343	-0.004275206844322383	0.001641698161638671	0.03118734411203984	-0.018683249751726787	-0.005108729901505594	-0.011344073144719004	-0.0020897540589794516	-0.001337882042862475	-0.012568049365654588	0.0028112917687244635	-0.0027908981032669544	-0.017011172633538855	-0.0017869717802386732	-0.003410715761128813	0.07336926773190498	-0.0017235408525448292	0.0006056929579253939	0.0024535838463432607	-0.019002278385284756	-0.02599946808227351
potF	-0.004731252540203959	0.0011470062099397183	0.0016796466667437927	-0.003418722995556891	-0.0011146458960138261	-0.0011030356667470187	-0.0058160740389105155	0.004080853092018515	0.0028367981522751506	0.023440810329303507	0.0037175240530632437	-0.0007413831238345022	-0.01024652735243753	-0.005695019215345383	0.010833301683887839	-0.005330409333109856	0.00018275928787353233	-0.013295675042210166	0.008427298725525171	-0.0007327741635542244	-0.011085852924734354	-0.003139635536354035	-0.0005500619515078142	0.016358650056645274	-0.002328211350424081	0.0012318607105407864	0.008033681868952005	0.0006133494013920427	-0.0009746092662680894	0.013406526353210211	0.0004946440295316279	-0.0025642866720304346	0.007841076725397748	0.0024923286998403326	-0.002477844552346833
ybfD	0.012005918367643548	0.0009862960269674658	-0.008807265008799732	-0.0019391804732731544	0.0011086250288644805	-0.004036858417093754	-0.0032985505730132847	0.0072356368182227015	0.0018335051054600626	-0.008697415054662198	-0.003142056337092072	-0.008257460441779007	0.01166532637993085	0.0007037468365160748	-0.0015564023889601231	-0.002097490680171177	-0.004531282404757509	-0.00010197290730408811	-0.0023037653220932424	0.00244083840702165	0.012362410658970474	0.00018921959068393334	-0.0011379606672562658	0.009613773874007166	-0.004147673870638474	-0.0004883412606432102	-0.0038871495697171765	0.0009118049824610353	0.002094534789212048	-0.007519517121836543	0.0019304163905326276	-0.006603476431484174	0.0024817548762781153	-0.004487365679649104	-0.004116585931140588
yeeV	0.0016840010237023986	0.0016115441953297705	-0.0017052637157030403	0.0005703086202265695	0.0009156700840685516	0.0011118499201256782	-0.011693471845458535	0.0037348666740581395	-0.006490629897452891	0.004708445835493011	-0.00031853962180321103	0.012188184949936289	0.0013053999972510507	0.0017944921203888952	0.0009949735621921718	0.002967569180764258	-0.002357986177120245	0.000926304534173657	-0.004633121658116579	-0.0007375535026361096	0.011939111519604922	-0.002432672530412674	-0.0005847198318224401	0.002529182689031586	-0.0003733059339472525	-0.0015584600262809544	-3.235338706925641e-05	-0.0011654373828787357	9.685810769042292e-05	-0.014074268816038966	-0.0006699232230312191	0.0031332206757118306	-0.011324564413628493	-0.006155584044920813	-0.0006016815980178186
mscL	0.0038633342324332757	-0.0009345407178625464	-0.00023104652619849731	0.0033316092412133003	0.0008147275855299085	-0.00031624877228750845	0.004569844726253958	0.0020263222663197667	-0.012991585806012153	0.0024175390831149388	0.003510452045593411	-0.01696337576993186	0.018730748387188027	-0.004301236276514828	-0.004208002281375229	-0.0022757665743120014	0.0018727948472863345	-0.0187151988526595	0.014223303691840467	-0.004295949663154464	0.0025913897482678296	-0.00048139121005078776	-0.00041391073958948257	0.008140754904597997	0.00026732658261607867	0.0003336829703766853	0.011026483415526913	-0.0004539121835841797	-0.00038192636973690243	-0.0015578636480495333	0.00043217918268055654	-0.00024809504417006413	0.010083866536128099	0.004348362517443353	0.020280072360601222
oppA	0.0022049636550358206	0.0007986857521609637	-0.010108234472572803	0.011456326358020305	0.0036452245269902052	-0.003291586455889046	-0.005080966048819177	0.0043745104689151045	-0.013607132756151259	-0.03236057034625513	-0.003831480334047228	0.03550694331602015	0.024320014954074144	-0.004910775264725089	-0.008155650314874948	-0.0006463307089870795	-0.0031168397628899775	0.0064113847143256785	-0.0073782309119440155	-0.0011627158265253728	-0.001996870351140387	-0.0042017880687490105	-0.0028578464593738318	0.002519549366552383	-0.00155152617317634	-0.0001561252800456714	0.00896994585290234	0.002350336133968085	-0.001407110346481204	0.025853615384548903	0.0006021840445464477	-0.01895088811564927	-0.022544600154188545	-0.013031239280410643	0.018278922518374215
ybgA	-0.0025807924773261852	0.000854289490962401	-0.0021465826185885816	0.0006562384610879234	0.0007990955593413674	-0.002209113126154989	0.005696292769382981	-0.001559628521790728	-0.010499984687194229	-0.005334188091205206	0.003349280380643904	-0.008139904748385001	-0.004924277293726264	-0.0035062162484973667	-0.005552198421210051	-0.0030575045966543257	0.00011881855556052272	-0.007237524931923938	0.009030238299826045	-0.002698907855293773	-0.007671898128464818	-0.0004710938112111762	-0.00026179542357567697	0.016201282795518638	0.0009697981205164004	0.0003578417803510092	0.010672248572983007	0.0004934945673448965	-0.0002938071581593249	0.010485066957771778	-0.0009588559000985697	-0.004167573860460761	0.007583599888032886	0.0029179085210801403	0.029495700249369716
yegP	-0.0020628310077073467	-0.0003696639137342572	-0.0013574024656554684	0.004339674053480849	0.002014620256377384	-0.0015115159354172646	0.0027500866035766462	0.0005394435318885371	0.00014227464704895	0.015687416943653328	0.00152976504759863	-0.00029712666586456546	0.0007066111988418006	-0.004098230679519474	-0.006884685158729554	-0.0027758057648316027	-0.0009976452618668025	-0.0242776701937324	0.011982071765319065	0.0007100924443914257	0.002488214219920337	0.000500731817446649	-0.00025071135692996907	9.556141002803998e-05	-0.0006921058433663254	-0.00011565836808102858	0.011975822791932746	-0.00010065671765914886	-0.0007947287359274924	-0.004675087109208107	0.00035237851363490336	-0.005429756978169234	-0.006243638543769567	0.003208542948414106	0.0001691335243238837
gntT	-0.002837408682086853	0.0002747240637836512	-0.0006087805988499895	-0.003904793290421367	-0.00024368103797314688	-0.0009127270319731906	-0.0008328041773946846	0.002680774391628802	-0.00551430088467896	0.023275872283592458	0.0037790202349424363	-0.010923264110743097	-0.0010872230342505007	-0.0034225016133859754	-0.0019452433474361896	-0.0023205608408898115	-0.002273103495062602	-0.007871878506212505	0.010777516968916228	-0.004326550270173144	0.014295068085193634	9.343247587821679e-05	-4.7849940583546415e-05	0.005012025912292301	-0.000666639138404376	-0.0003816150559578091	-0.00233409121791099	0.0004130327218445018	0.00018491060443921015	-0.0021321930468548088	-0.0010286236577667295	-0.003238481469452381	-0.004913723990826802	-0.007176794951582062	-0.003780382791876651
ydcS	0.013531490257292084	0.0011223346425686031	-0.0007498933636816219	-0.0008105689950753004	-4.6882826216005926e-05	-0.0007689372886670753	0.003764571572708733	0.0009612554725026712	-0.004532118656206876	0.014908970310920623	0.0009112133487360552	0.01052491758206878	0.005555842177385522	-0.001836286340840161	-0.0005201532210639925	-0.002701171103399247	-0.0014151254965161736	-0.005568151856705393	0.00944136479800498	-0.0015023817256231732	0.003132238783873618	-0.00045783002045936884	-0.0010762898018583655	0.007284689391963184	-0.0011718922454297311	-0.0007398733560694382	-0.007443346192148772	0.0009243307978613302	-0.0012099568208213895	0.0012665711616864429	-0.0005046686049900018	-0.004617065821557936	0.0049961539046519034	-0.00595784981435697	0.005286998833237793
b0725	-0.005294889761981639	0.00036570031312294305	-0.0008511657520284643	-0.0019621391268447043	-0.00019461441435851158	-0.0018285243236459791	-0.0008124972111545504	0.00752005425747484	0.0031816530181095004	-0.0032856984450141103	-0.0013564524811226874	-0.005964011066790783	-0.010558791573821884	0.0013210719649214297	0.0011515699693700298	0.0017348063027020544	-0.0022280263324089425	0.0034687075279076995	0.0010642579276643601	0.0019996761427350106	0.013452096041291953	-0.000720012552337721	-0.0004939310162444598	0.004628548501059413	0.0022601428196871096	-0.0002752110461005941	-0.0024399955761916143	-0.00032875007396796716	0.0003512441975180991	-0.0048947162600234155	0.0012445701705291867	0.0020464383573694663	-0.008451707129639507	-0.01132254530343094	0.002694853040402834
yfaD	0.018922115215147386	0.0003746867655718233	-0.0026321567641571166	0.0011064600263489411	0.0008928549033589661	-0.0011128742713481187	-0.0028401804101817747	0.00385177904041484	-0.0029733281210064886	0.00011057253072422322	-0.0007012466085143387	0.005281457461115688	-0.008535016318495126	0.005114266565069556	-0.0046996925584971904	0.003597045496571809	-0.0026667737801832083	0.0009174717828144137	-0.004405343666511737	0.0040510529602699455	0.028362278677523136	0.00098927496583201	-0.00043768381467089055	-0.0011591324535311287	-0.001985622674332375	-0.0023997382097877564	-0.0005429240263765678	-0.00011243347660638392	0.0015520419040694832	-0.006995505462400615	-0.0004530727575183846	0.0021071220663460817	0.009403330485590479	0.009218220307957381	-0.01764367982535295
yeaV	0.0006796527027244787	-0.00035436405102473145	-0.00413233538827626	-0.004731902340427041	-0.0013995042897295207	-0.0009139751625480131	-0.001041331683860763	-0.0003925773865921656	0.00012094556337615359	0.001924157868105373	-0.000688888200384099	0.011090393338089038	-0.007106622109746503	-0.0011890837736427784	-0.005620936211198568	-0.001981614340329543	-0.0019860840673003384	-0.0009650112602010023	0.007212950497359773	-0.005309867088068673	0.0226057942584157	-0.0005650370597140863	-0.0007714351738104596	0.004785968344658613	-0.0021223000505190227	-8.098729161361007e-06	-0.005011485305000493	0.0005457136681070551	4.8227828401650185e-05	0.0022259053587913515	-0.0011620043404400348	-0.0009824863771409399	-0.008324666661351468	-0.010286233653979642	-0.0014848064300833717
ybgE	0.015759646168185606	-1.3362084650765383e-05	0.0011580957338446752	0.0022282104397891088	-0.00031961062748450783	0.0016758237651083618	-0.004346462519948973	0.0028496108343824744	-0.0012432880481355823	0.011708257299643464	-0.0008450903202174232	0.007223579999661505	0.010720856046092879	0.0029411023505963385	0.005186054091900587	0.0020179829967673867	-0.0002583646799926881	-0.0010803052975517727	-0.0017019514286212255	0.002200823967057736	0.015453724255785346	-0.0023286566510796547	-0.0013551038957666606	-0.0024570005177520214	-0.002776474910356181	0.0012553524365648628	0.003574773666765937	-0.0003962974328896962	0.0008678237517597153	-0.006949926670640707	-0.00010868873021536275	0.0027578943761799373	-0.0070957921214890906	-0.0075610033236444	-0.003807587880300174
yfdG	0.007432693375669645	0.0002528229526069481	0.0008905537019018084	0.0003965424798661843	0.000640454533859156	-4.500417455574279e-05	-0.00900522688513293	0.003507909742183983	0.0010660899203503505	-0.002821296720379373	0.0010176555230282248	0.013952510403186985	0.0035081530762740326	-0.0062168976431712505	-0.004622631301172078	-0.0033925540442578494	0.0002937491870287693	0.007115406161846267	-0.006788734956012096	-0.002823499011549544	0.002390273017808795	-0.0006420828204136341	-0.0017625490413047374	0.0022660216700751334	0.00021159279350220308	0.0006330450013047085	-0.00108783964211359	0.00045404178905300796	-0.0020524434582330285	0.00789200243074447	-8.796637062459923e-05	-0.006201672221938468	-0.007806306737804353	-0.004975315204189558	-0.0009309179876395256
lctP	0.0029729668808291957	-0.001100117053138092	0.0014464672713074833	-0.00041789532377151773	-0.0016746883420273662	0.001138659759890288	0.006292052928577451	-0.0002619303009123541	-0.0010412254818947986	-0.0033740722034807974	-0.0015777340636122972	0.003161443880702736	0.014756802239061631	-0.003873132262378931	-0.002615745729999617	-0.002478387886658311	0.002137870083309033	-0.009607619337123079	0.010679766547256782	-0.0024284484915118266	0.013846202017739416	-0.0015470440627541394	-0.0005969291331712156	-0.005805747668491676	-0.0038822829200089283	0.00021470157633302734	0.0011754032742093377	0.00028012117065372876	-0.0005417141353245825	-0.004887251262553036	0.00044010579527821393	-0.00020789214275539805	0.0021869266967787736	-0.005687523982487619	0.013059123222466926
yejA	0.005244241190152337	-0.0008548621338559315	-0.00321971642319113	0.005492599753197282	0.002190753121394664	-0.0007273277343483642	-0.00364508317947826	0.0035978625668212773	-0.00026642023352906107	0.00513673122693989	0.0023083221446722744	0.005882847649656763	-0.008199557359570387	-0.0055991187738254665	0.009999659107998014	-0.004018136723898351	0.00035887558730948255	0.0026241922295009044	0.00019801687466620754	-0.000639181563065962	0.010217490550130605	-0.0032012048247270285	-0.0005382905126316473	-0.0003936116587283323	0.0005032853523422916	-0.0001434591814177111	0.0033528648633906182	0.0008413490024395287	-0.00028184647235320883	0.008501006625592708	-0.0010120579123031347	-0.009472321907077173	-0.008699182975999635	1.602485904835963e-05	0.0029629097217353695
ybgC	0.008824232923374935	0.00011241873406106606	-0.00017761181143214345	-0.0012382177473045887	-5.563091228424355e-06	-0.00024923678865889086	-0.0027386311962104897	0.0005538439468364231	0.0005928962143344129	-0.007076422706609819	-0.001013837474747561	0.010928505660044123	0.003393059219569736	-0.0073106799321249125	0.0028883938700892033	-0.004240698767825961	0.0012546427068159435	0.004910328487875228	0.00409287036638017	-0.0026837517990374025	-0.0088067914173007	-0.0013501623866613954	-0.0011472745251376183	0.0030219740467146037	-0.0008774629125573202	-0.0010514030454214663	0.0008069421087287643	-0.00029567025136202575	-0.001981295058503747	0.0009369403257733211	0.00036906035500578583	-0.004607098017151308	-0.002691714852397751	-0.015780056810139546	0.001983063223851274
yfdQ	-0.012314700888413372	0.0002814031863817945	-0.003141424498753622	-0.005611574032809585	-0.0017794310697354376	-0.0002165095704549458	-0.008450160197475378	0.008046601414680481	0.00533280027564615	-0.0009411296618187717	-0.0025774082355201245	-0.0013515189692208712	-0.0063450349466011085	-0.0015008070901967585	0.0005304493538278621	-0.0011248624051222577	-0.0013210059254138609	-0.004645979132733701	-0.0016599642285318285	0.00045177228891221373	0.013045467212796211	-0.0023156388849020003	0.0007548720261547715	0.0032942837703740222	-0.0019058090761860775	0.000703295404673554	-0.008742782208038138	-0.0005583694938104599	0.0001529580091300886	-0.0027775404439307747	0.003052715235389769	-0.0005607348499288123	-0.009491899817467037	-0.003671267001274308	-0.0018231368059633483
rbsD	0.011744727502868634	-0.0016367480892222374	0.001039668683661148	0.001968936666380614	-0.0011955263407435269	0.0012618578027468175	-0.00861347296877819	0.0007790175163963652	-0.004127263911068439	0.0022029029602957206	-0.0005321826544241048	-0.0006705371932809493	-0.016331685054087147	-0.006517861159518361	3.369199024518821e-05	-0.0033704168302938343	0.0028103712870918137	0.021630941458123245	-0.0067307645523989644	-0.0020608261451769143	-0.018764962237328292	-0.00010795545356813819	-0.00046203034435166046	-0.011057219672948123	-0.0011397810354612807	-0.00046741567901335655	0.00010026843365944552	-0.0002936883365327958	-0.0015957717050332576	-0.007503386456519366	-0.00017244921438759774	-0.0018235704581714188	-0.0016071399352795472	-0.011950986193759101	-0.00999384586581252
sstT	-0.010550879534672607	0.0006714756839210168	-0.009184313388541341	0.0047999238851480185	-2.66262240506876e-05	-0.0039098714082501825	-0.0048203466076622995	0.0012469824915751814	0.0041375059355050325	0.0013983742683194578	0.00034454290704161395	0.005239590433322721	-0.00463419499778256	-0.0063747951900586484	-0.008338789814151823	-0.004678333308547735	-0.005612792621244385	-0.004335110858274796	0.004279847771366254	-0.0005210221390873986	0.023079828582704066	-1.547924329770467e-05	-8.077456303527478e-06	-0.004114930131472647	-0.0021628222233836644	-0.0012734097125940026	0.006142244857557593	0.0009729885758133605	0.0014701685076579452	-0.011178990798071027	-0.001980718949344009	-0.01331632457334887	-0.017844833123187225	-0.010622526377639068	0.019697826919736157
ybhL	0.007319082675332373	-0.00937830020673573	-0.006907997913658619	0.03694030836224556	0.00787486779037863	-0.009125533904880285	-0.009187668419497854	0.010784315606579185	-0.005950155137106776	-0.026783873327076435	-0.004062421889975667	0.037155220755422956	-0.024862346383406946	-0.01816443379968405	-0.0020494363573379817	-0.008829733645543457	0.0007842898567564635	-0.005119741635070634	-0.00586913893988103	0.008634149522936724	-0.014149245386943222	0.0010853487066924572	-0.0018258066475391388	0.00025173320436962856	-0.004939800699615909	-0.002309117114637047	0.005490062490818982	0.0034439558070153	0.00361793571151793	-0.0071277781156823036	0.006603159089572728	-0.002367501175313285	-0.0037872466456257935	-0.0024650318456614123	-0.017178350456163918
yffS	0.0033541701906337168	0.002831179932691157	0.0064968951838091015	-0.007777310374658555	-0.01549976178444922	-0.005360104953870177	0.16316745368873373	0.5726380598545074	-0.0010388480045367032	-0.01921254951256986	0.0021156245179008693	-0.0021930811362284603	0.022235453762498098	-0.0016902643488720059	-0.0069232639763504265	-0.0032634176383726297	-0.0033051453347346096	0.005253045775893999	-0.05017023069071181	8.143932232668065e-05	-0.025960946679115294	-0.0012334201962221414	0.0002915246227348689	0.026164618879556657	0.00404787280560938	-0.0598717924952507	-0.009427003869588705	0.003262465305160731	-0.008743006773293018	-0.015350671531632543	-0.07929567739367485	0.0074347395242916215	-0.011867039940423436	0.005052349758703453	-0.003886195359600734
ybcY	-0.012757929126647386	-0.001240798458456993	0.0015174587990622968	-0.0029656067676842213	0.0005481062809121795	-0.004608614509925247	-0.012337467994760064	-0.010535241682082414	-0.0065200442192144695	-0.007949394991666806	0.0033444936852902174	0.01664845318053708	-0.019929059483494955	-0.00495842881500721	-0.0033940123859792946	-0.0036478386772796512	-0.006812431238064862	-0.003903514573580979	0.0007095652488962155	0.0032332430524315606	0.0081199168600142	0.0002185468759853393	-0.000571826875093393	-0.004465688660275191	-0.0006622158625712886	-0.009392194589599967	0.00840913350297574	-0.0015584392822347581	0.0018383095844183117	-0.005874834177084267	-0.02820041198283434	-0.019552822102500936	-0.009081316871963667	-0.00011230232017364219	0.004759184745535735
rpsL	-0.005649696010155509	0.0017395932122599334	0.0025312802859116345	-0.0018764566228492185	-0.00378893080400303	0.0008472445519873873	-0.001606642983525115	0.0032662984938360753	-0.0045993161515798416	0.0022412087574349886	-0.006441349107772112	0.02195460990899139	0.04267837760067478	0.01019391380250454	0.0076285343617200855	0.006420367755927145	-0.004297112674461772	-0.00730804711599479	0.004528980872518007	-3.2605287107673306e-05	0.030662819128483534	-0.001194098498672247	-0.001373242677655071	-0.007536015240475535	-0.00690384352694928	-0.0020007255871314555	-0.008983198295723884	-0.0017441773985046893	0.001520158426137641	-0.002560798499616794	-0.0010449095402145759	0.00552900501931406	-0.013032866623064484	-0.016162738619771386	-0.07604478331099093
pldB	0.005155291436522296	-0.0003122094650461804	-0.0029811850283294914	0.006665188914630562	0.0004695220815483481	-0.003400258712936193	-0.0002939078658956158	0.004908943744376302	0.0029588610818609595	-0.010155133221571038	0.0006915739492978901	0.005336674432401931	-0.019826594586532142	-0.00900264642201364	-0.005906440536491573	-0.007019945811480284	-0.0007603312048807063	0.002178364231721642	6.1033356607008446e-05	-0.0005930312915378191	0.006102756964974105	0.0002463832050852943	-0.0002935003477614373	0.0004340156726357236	-0.000428260735940601	-0.0010464034602046012	0.0059295953152344585	0.0011660182254854589	0.0009831572289112954	0.012168585592880844	-0.0019105431472416967	-0.010061254329753645	-0.0059814804581680685	0.0012548401568242948	0.01880306768900072
slt	0.0009681090681385625	-0.0004850118677131832	0.003367860277649015	-0.007622580542229116	-0.0025470154592767357	-0.0013061080093029886	0.004360254497869927	-9.845210724051867e-05	0.009447346609085798	0.006080714256002954	-0.0018626268906518817	0.00596738647142745	-0.017099301791605875	-0.0054940419225022194	-0.0018167747391271405	-0.0037382231140509247	0.0005815210005484823	-0.0065550857425196885	0.006580070201537491	-0.001003571435501997	0.012595494883134961	-0.003016084001865238	-5.246366157734883e-05	-0.0007390248609226546	0.00043274853094809473	-0.0011742491996847093	-0.003867981999993641	-0.0005347856297157705	0.0002407659895834513	0.01473417812027037	-0.0014070727641228586	-0.00014433405595175856	-0.00680357535990576	-0.008401625689917378	0.027309346130826105
def	-0.0015428531809117305	-0.0007106781471520662	0.000733560792868957	0.0004032922303304076	-0.00022283288714220362	-0.0027853889670222997	0.001503775326315971	0.0036541807651519777	0.006118636033497751	-0.009969501790204427	-0.000936215358087793	0.0010397289650317168	-0.008426270452472046	-0.005926848575472832	-0.009550550552085042	-0.004315942670218647	-0.0009754645159571535	-0.005188377113225534	0.0003828636073744691	0.004059321256948912	0.015932071059942245	-0.0009370997810037807	-0.0010049535182770342	0.002751857733819634	-0.0011673907163677756	0.0008932481374358759	0.004525428211831666	-0.0005794711428461596	0.0010243006539531051	0.017131958473473787	8.768154695644626e-05	-0.005123269104521082	-0.006436166711001083	0.004047152657481742	0.01673190125172407
rrnG	0.00026190458912525274	0.0014914736605715006	-0.0015076683177142058	-0.0018951024673879147	0.0003099559873226099	-0.0010205034929094837	-0.003933486016467214	7.81403770815814e-05	-0.014748335359618068	-0.013555575832270267	0.004209691684227437	0.009740497498312082	-0.014157309744161429	-0.001418323600664735	0.002832275319378823	0.00033087309740949424	-0.0003457174495608085	0.0037048506639302545	-0.012777575636627498	-0.0033223010361828702	0.011062461463734508	-0.001642828887561336	0.002806247537955642	-0.004365878773387522	0.0015790411787222802	6.0147585024878935e-05	-0.0023326516384258866	-0.00019270482247520703	0.0013150688144378364	-0.0045017630839720366	-0.002328020723070949	-0.0008926569558256729	0.0359546970105683	0.04967581221301641	0.004245969971878008
ybdH	0.0012290154076933936	-0.0011748417635681107	-0.0015610652056057006	-0.0021825235127471386	-0.0022484013927169142	0.00023522601535660214	-0.0038539214087102342	0.007427636440843344	0.008217803305014967	0.0011078905952716723	-0.0003360214836720843	-0.010892496698281982	-0.012439640037254574	-0.004943261751905083	-0.01898929012939334	-0.0035787522979080677	-0.0005327206954002531	-0.004723433899625982	0.001594271891704404	-0.003991013437390644	0.04179659470915795	0.0016392395971342921	0.0004274944256758317	0.0011233005934354879	-0.00030884561442455624	0.0032450697128660975	-0.01157647306892149	-0.0003063534016837366	-0.0005379917181562632	-0.001125065589440055	0.0021772269438952207	-0.0009146493887810996	-0.0004388257489843068	-0.002119485764913926	-0.0026841095966798527
yadG	-0.0072405537957269134	0.0007102003082400188	-0.00018520297220675275	-0.0029460834851488473	-0.001319948643213138	-0.0011626948416233063	0.0018096952123896164	-0.0012191599898505956	0.0035861452971585094	0.0009351482917625662	0.001971330954693258	0.007135854808218552	-0.0052860138467369	-0.000858413769165054	-0.012456437041983008	-0.0008538709004642441	-0.0029227863620929044	-0.0008858145033393401	0.001080656071325741	-0.0025338663798855974	0.026208093911409377	-0.00034223037917399776	0.0015369984926655888	0.0016084140061866491	-0.00234150370467723	0.00031921054935082796	-0.003924471640741413	0.0002650480634474661	0.0007919424888677895	0.018196501079946758	-0.0008312146639218554	-0.00254917287060784	0.005046687848546138	0.006786223933366793	0.00781012430760852
slyX	0.01685478086724426	-0.0003217939558089711	0.0023733103508129716	0.0022189620696008204	-0.0019934959313832224	-0.0013573374890256673	0.0016274904393974473	0.0009913194709224625	-0.0013702487439149992	0.006409154654048928	-0.0013674668618477881	0.0014541097199356164	-0.01927068086398631	-0.006016334597952664	-0.0056967484438791875	-0.004871031432412565	0.00015615993757966514	0.013526739322186745	-0.0014696042391149626	0.0012877567205578089	0.016474140547215937	-0.002144684307277203	-0.0012599637277889997	-0.010639753453433513	-0.0010791576477055698	-0.00022558996337465942	-0.0019982236157607366	-7.562933275039541e-05	-0.00016244390164501965	-0.0021285627305041997	0.0009224847151199356	-0.002338583804572923	-0.007085848181047524	-0.0028457060470827855	0.001064348239517233
serA	0.003218674293785083	0.0003115666260418948	0.0009382377594374702	-0.003390697028953582	-0.0006471530080307275	0.0011419230024330318	-0.0027760131147635332	0.0013299297250341624	0.0003808632883010432	0.00254377337686736	0.0004438540953560732	-0.0009650219140122786	-0.003378426380090646	-0.0007751459098653868	0.0007104800653178245	-0.0011388811515644192	-0.00044424060821495576	-0.0027089219554759483	9.438361645927082e-05	-0.0010338685217689961	-0.008034135932102799	0.00042427076841704546	-0.0018896073452197015	0.005988964946009218	-0.0007249142733983427	-0.0007700150739401579	0.004393991023460601	-0.0013290418696124107	0.0007774398307083174	-0.014690289916470646	-0.0011131494690198452	-0.0024530280245035284	0.007863154498427505	-0.0011531826811343698	0.004663464754268947
ybiH	0.0023825160460546613	-0.0001275639169944043	0.0019371121580479666	0.0012443189634586814	-0.0010908110061427579	-0.0014395921293180436	0.0038509024991927776	0.006762476884759962	-0.0006051817839534124	0.014617179915104516	0.001244651135057211	0.002490134090138129	0.007925961089810146	-0.004498855415731668	-0.0030054619314614684	-0.004126120489090681	0.0009695368729569394	-0.016164479191539828	0.02344055262244778	-0.004133730079047382	0.009487284766510128	-0.002289777952246368	-0.0002161481541406829	0.013910602321848273	0.0009525445877405912	0.0018894093355629592	0.004307444806785342	-0.0007154052500845864	-0.0003384265767817851	0.021591421011835338	0.0006294387229718268	0.0024541707972836014	0.0053090716152442525	-0.012343478871376387	0.01458685384722243
kdtA	-0.005572178095315743	0.0005457421281607821	0.002529041259549558	-0.002511876313947141	-0.0004668137023691088	0.0008525335864396766	-0.010129875788355575	0.0006566605021362193	-0.004424277637153864	0.003932650512646566	0.004963826318271458	0.0124857873383044	-0.005616446356913171	-0.005860238829627633	0.0008610968891298398	-0.003510106389876455	0.0016933142071157091	0.016513184116212363	-0.004310036724847224	-0.006802494835821872	-0.02492419756948948	-0.0028364161984063686	0.00036036238278029485	0.0014345627173315734	0.0007824790249962706	-0.0008244820305844769	-0.001106475549873876	0.00031545782228931785	-0.0015278921753633767	0.02028002429753542	-0.0022678443277254702	-0.0025550897275520997	-0.004859637513737938	-0.004131014583565827	-0.007041355916364512
rpsP	-0.0003475186451598549	-0.0001719146774848923	0.0007413421114324592	-0.002165564148162957	-0.0028131405799649654	-0.0005468885533628054	0.0013408527873894748	-0.0008013834722805769	-0.005661293845623732	-0.005197286213909293	-0.0046722841775044795	0.0207128505589384	0.000744901032400082	-0.004638311318121851	-0.012606515530496836	-0.0031978103355504574	-0.0001349206422214547	-0.004076979168661937	0.0024616056880741206	-0.001569904473689484	0.020917869992554187	0.0007679243775783106	0.000473472902958747	0.0014430452836677432	-0.0034124461967574874	-0.00047355774528114126	-0.006871973550779388	0.00029931457771454007	-0.0005868014093721285	0.008213079208508134	-0.0005016861943295225	-0.0011254571345305504	-0.007223169434571055	-0.005735506748481255	-0.00967967339699537
ybjJ	0.011849911986953683	-0.0004135022839182056	-0.0006411316976300441	0.002212702941033058	0.001039176102494821	-0.0017898812110070138	-0.001916636703261996	0.00549083583522588	0.012570482520386577	0.0029841989119787043	-0.0006206115800887346	-0.005376944186711552	-0.0020524372353300105	-0.0035920221079140903	0.0015795595338568091	-0.0023655043821781876	-0.0009749904668871125	9.640908829040425e-05	0.004946085204726752	0.0016475568173770258	0.0007007750574848614	0.0013343898847233504	0.000741419333498925	0.007295617405325174	-0.001641069468081996	-0.0008066905289888382	0.0033783373730059	-0.0001803147024475038	-0.0002170746358751785	0.012816437110304833	-0.00014713023192598486	-0.006511869233553157	-0.010657659595399493	-0.011252282353650247	0.014468306019692354
gltJ	0.0021756383592752043	-0.0006136514258105308	-0.0005225875042378903	-0.0003191803189110942	-0.00014678278334031346	-0.0007816296024248004	0.006120745366548791	0.0016697313042823225	0.002626605661353096	0.018318597272765344	-0.0024278143513947726	0.002664966016038876	0.01237426439933863	-0.004071755516342819	0.0067413307772949335	-0.002628153027035296	-0.0012768865786398752	-0.0022212802444479054	0.004683059921925083	-0.0006006884858002292	0.01704740246757865	0.0005177997334976681	6.40750102684251e-05	0.005787175027653575	-0.0005834153440802541	5.191897751743113e-05	0.0006356396002724688	4.439107630673789e-05	0.001157673728885129	-0.02393452504649758	0.0002758873489801772	-0.0016946478539870845	-0.012779634701078664	-0.02204851882665285	-0.018692297887214472
yifE	0.0018699438160642832	0.0004936550767160952	0.00403755056206137	-0.0036499550449661912	-0.0025757127138786016	-0.0011130746244452895	-0.008100158611641211	0.0021257890737615527	0.007052815821953118	0.006615935415938133	0.0007766944402828813	0.012109421626335442	-0.010230239538341453	-0.007756156432442367	-0.001961071218829602	-0.004629189879633486	0.0010727696435883492	0.012130668521234669	-0.003008016606470869	-0.005180218940640384	0.007855693609453738	-0.00040678522229427473	-0.0005423297360539436	0.0017015975585673005	0.0006099766523567672	0.00014473181516223122	-0.0017426421833620902	0.00026278071905835534	-0.0003226048045326024	-0.0019842898042406886	-0.0017171792965382337	-0.002311219458910401	-0.010539323571279194	-0.006935223616892472	-0.0006350051172235062
rpsO	0.006224216862741595	-0.0012956868682522326	-0.0005669098586076871	-0.0024585573002696036	-0.0006302227432024665	-8.117540455714334e-05	-0.01305973666774876	0.007336414465680718	0.013349843379110098	0.01017266991917362	-0.004361465175170451	0.019548148932782086	0.007137985463186945	-0.0071903726318851115	0.007555682174861431	-0.004779979409649968	0.00263532542040327	-0.002659587316771912	-0.014901758597036938	0.001280122302829268	0.003807029004674405	-0.015807610619813204	-0.0023759951535612346	0.003852929314598441	-0.00296007562908776	-0.0005535652203252539	0.004427852059536158	-0.000315737203345634	-0.0002841517709020991	0.10613509029150009	0.0009123617596924305	-0.005191235629032657	-0.023512551335222794	-0.013615226215084217	-0.01765498099192767
insA_7	0.01713798920426405	-0.0007448568311519921	0.006466873204335571	-0.003402625108137727	-0.002812562582548708	-0.0012130527885165065	-0.005219253640183631	0.0007319149986869889	-0.007445366631727666	-0.023876703094418455	-0.0027471647621132435	-0.004409717061942575	-0.012922013380094287	-0.006741084107197821	-0.008770102504640817	-0.0035962758609093728	0.0007205186347063216	0.026768897957715792	-0.010699067943166067	-0.0016085687192513587	0.006920165424235165	0.001433925312012434	-0.0007519901194609702	0.006654028953562374	-0.000608503978245486	-0.001519086635671556	-0.0024630691338469214	0.00011022375791071682	-0.0006392262375447899	0.005578534295782447	-0.0008707163337385282	-0.0016011556356467984	-0.016247752663500682	-0.01760440434528781	0.007244693990927977
ybeZ	-0.03624406976230217	-0.0010797094460576772	-0.00015002914647386235	0.002619893180672079	-0.0012310067896032706	-0.003079209700226784	0.010917827278813895	0.000981865951907821	0.03369842734187842	0.013626331145443567	-0.002909585926681757	0.008844740604135122	0.0020542379946342296	-0.005212674350477755	-0.02360747307538986	-0.004505762970075012	-0.003097188992971423	-0.009051947100760089	0.00996133989803953	0.0024304743967653113	0.04098754536360502	0.0015892570524010808	0.0025242070318199695	0.004880588732194155	-0.0021190010491259318	-0.0007589992525754496	-0.0017109118634834886	1.4721214085966494e-05	0.00074322008586023	0.021064873710274698	0.001851922166533768	-0.003175590770563694	-0.021687595700525274	-0.018537568211156343	-0.003645534633698178
iap	0.007997834556406796	-0.0012697307008784264	0.005635272483341396	-0.00964827043004334	-0.0025226790108717977	0.0003160649648634717	0.010909621658570626	-0.0044904021406546235	-0.002782861709129065	-0.012185413560761912	-0.002602649594191462	-0.005996428665262882	-0.000867986696959502	-0.007715218546800315	0.0012294160708552226	-0.004727093018591404	0.003410547607192638	-0.003442927131659745	0.007061723884149098	-0.0035800081652965633	-0.005494350865483284	-0.0011689890292473138	-0.0011909420462325215	0.011301745064556598	-0.001470260950976733	-0.0018410211673472077	-0.0022501311849485684	-0.0006818744452903047	-0.0008623555151280015	-0.0011201153526781127	-0.001644080642145127	0.002652537456309103	-0.0006913070754657236	-0.004541749026559826	0.016088065940519453
rrfD	-0.01356985012652597	-0.007201905990950763	-0.011658445494249462	-0.01438458698336035	-0.008169156769290566	-0.001936577734304592	-0.002608240201302311	0.004043606375344098	-0.0011295694277214353	0.025124474973758547	-0.001361356034176424	-0.007092199937412233	0.00814114742403485	-0.0010140850074822083	-0.004871152737177908	0.0013070700108073652	-0.0021958868630757235	-0.004389771025090181	0.0005484974818601687	0.04750479412998291	0.030325351245701314	-0.000871726275072433	-0.00039794950833311305	-0.007830040231347084	-0.0005804887838804489	-0.0004801369484630413	-0.017012834588580942	-0.0033836704748682676	-0.0003290003379515838	-0.0009936124325031414	-0.0010692990047391504	0.0017918718360232734	-0.008556291235215736	-0.005056943769367146	-0.022329737865169282
citC	-0.011918056361151464	0.0018756212794687598	-0.00038065230786742176	0.0013830090372357517	-0.0005597111737006343	-0.0020384805533103646	-0.0019562066203969368	-0.0015467983693815768	-0.0047271455964073535	0.006369433990429814	0.0002753430375787502	-0.01707108807044499	0.006842586615113253	-0.0020231171103660016	-0.015871785385534166	-0.0009687865618616343	-0.0016922706578190278	0.0029209660745427475	-0.002316167406352628	0.002089475560190275	0.031823340244591235	-0.0004207896729349159	-0.000778924937476404	-0.0007286080671838136	-8.463348789162635e-05	-0.0001626000352553092	-0.00019344355431975203	0.0002532807977695484	0.0018653688102494926	-0.011651973817497491	0.0008127070934278891	-0.0020052839159927886	0.00019498597454242032	-0.013186000703301812	-0.003838420450411947
modF	-0.02384466529268809	-0.0024318343307822943	0.0049806618830189105	0.003704958143061958	0.0002922500106069492	-0.002545263459905982	0.0049559068318237275	0.005216475143097341	0.022264636307954788	0.03915669700903136	0.00030498653759423176	-0.0621327358213338	0.0038787590522203863	-0.006877244040369987	0.023300471659749748	-0.0033250881684944032	-0.000982147500370488	-0.01778652853111631	0.003230091913051351	0.010413204607098027	0.04143292427062988	-0.0028199476376175882	0.003351529869250953	-0.012539652837440372	-0.006180208142770012	-0.003007695113774389	0.007952582700415812	-0.001030502187786624	0.0032241904153488578	0.011804846441373229	0.00117083246470429	-0.004340093166595607	-0.035202778405462855	-0.008417083528757172	-0.011539113989860659
deoR	0.006067505887135713	0.002269898975500837	0.001473585533676669	0.01352425483521074	0.0037951658898964526	0.0003601728138164617	-0.004846149003681015	-0.0016477290808688848	0.025375687880441547	0.011465708123202004	0.003388920237775892	-0.004979749502981025	0.02645155428380696	-0.002834899888839573	-0.004687293046154082	-0.0020177885831799357	0.00407819908977759	0.005095693743643687	-0.004984493499598753	0.0006331872752932039	0.0064864279888570305	-0.00033107532653957604	-0.00010059610707685351	-0.023172853887081145	-0.0029570394478853524	-0.0018949860439170152	0.02075836064412873	0.0003022609994513914	-0.0017936247761826962	0.014113820809870958	-0.0011421277245972305	-0.005554245841322523	0.04202883786550074	0.017211939158317233	-0.02588354436759378
folB	0.0075117936122673324	0.001549756183521822	-0.0017810390237718821	-0.0014876157918479293	0.0013071914005558939	0.0016872566193342209	-0.010603129633647554	0.0035386295802891255	-0.011855378188192845	0.018014065421572547	0.002805934508796781	0.005278720675657193	-0.012198878922643736	-0.0006435686559416354	0.006491247504018247	-0.0010216074163326993	-0.00018669171167673976	0.0032922389446613715	-0.0005895776963752499	-0.0003955904751219737	-0.0019515431497711688	-0.0034165755007416008	-0.0015596831787843257	-0.0005134377925583067	0.002301801768966864	0.0005383699148660526	0.0027556514412045794	0.00043054053705418485	-0.0013573509478010237	0.000531733331772557	0.0006035218166653067	-0.003980856678081733	-0.008489799836293013	-0.0010618375363264931	-0.00957642878654977
ilvL	-0.0031525578086424354	0.0006378131703240797	0.001972520055714995	-0.0027640767374396092	-0.0007830915146041661	-0.0001475885123363696	-0.008618322080549072	0.0036800062586553393	-0.017006352134048938	-0.010456391485271657	-0.0018907892541028559	0.00989842199899181	-0.0008210523705689486	0.011743042943999171	-0.004639861984178424	0.0072452207747846845	-0.003531256243774686	-0.0005259458341674169	-0.002503715058857644	0.0011182189894285292	0.008716441281139851	-0.0014163534622639417	-0.0017507327918428928	-0.0039448814606294035	-0.0017590061377388301	0.000747949758078903	-0.007566812522511216	-0.0013378954317886382	0.0010880784573964774	0.004151332525070757	0.0003254295673104934	0.010457166922137592	0.005969846253113549	0.004516722534650138	0.0038980103776672147
stpA	-0.010320201215117869	0.000124525667342823	0.0014189831854309887	0.012413475448265671	0.0009175267437240109	0.0008741356409154833	-0.014062614837551819	0.005229092203080654	0.005140632293187081	0.027265505865216255	0.00474258697591722	0.006006669883399901	-0.016355977460895618	-0.0028333443379960953	0.009618908278644084	-0.001024438795284368	0.0021560934461615604	5.659070901640813e-05	-0.005402508088284069	0.0006442887687181281	-0.0017412153992336244	-0.004492512689903378	0.00012526536695077085	0.010874352576211095	-0.0014360750637277624	0.0009796652576187625	0.0037917198038640173	-0.0008006711915368214	-0.0018564309959765524	0.012946868585422634	0.0020262046973221004	-0.0010723931029335493	-0.0020302950163963345	-0.004115763652537551	-0.0005308563237301481
aroP	0.021658355840528856	0.004756833082064986	-0.00318022508174181	-0.00526177397929132	-0.003204014122020453	-0.015851995367556812	-0.00575626106823192	-0.00028795793627068634	-0.0075646539544686675	0.026446006374388206	0.006212798175401986	0.006391134272997427	-0.004019220542047441	-0.0014402014121878892	0.004672292522154748	-0.009221883360296487	-9.991319167984514e-05	-0.01035545695304256	0.005022655643614722	0.009826906233471124	-0.015459554763510823	0.0008903776569059119	0.0013498053455259652	-0.0008861749267339292	0.004742727038863394	0.0014923224202357233	0.021093822322151762	0.005897722276858986	0.009464002987369895	-0.022861194144934417	0.0005542214738670737	0.028294424516986116	0.001888555485768875	0.009849532274529338	0.005265486403696344
ysgA	-0.014193247441635137	-0.0027071615506429223	-0.01130043697077781	0.0015998326981207355	-0.014284364758059382	-0.0007649732810386923	-0.11010568746749093	-0.02428389959037304	-0.006129062773252372	0.011556728493149688	-0.006909404585603625	0.005117871650409969	0.005225057406446983	0.01892697226256132	-0.014750906070694327	0.0050683953939005735	-0.00017347020347741442	-0.024176356766718563	0.02738164636639901	0.031464157844001944	-0.014528324787970632	0.0035798280127346516	0.0005029707230278291	-0.011522525562904775	0.7637282591505149	0.004158855024725199	-0.015459157130185594	0.007688394985161722	-0.00690561106428504	0.02364557731896639	-0.09293710477650166	0.024715275757692078	0.0007860132832917375	-0.007951303119105952	0.0025076791157324562
ilvC	0.0065670487179298595	0.002384432163089514	-0.00014268416998675093	-0.011667908700183034	-0.0041322203073650594	-0.0011590577370952815	-0.015926335204173536	0.00013871316320546612	0.01787021551281214	0.010112005087160847	0.0018955944420304149	0.006992611540199229	-0.010460797610894306	-0.003552018739283085	-0.00998365944251418	-0.003564152044709772	-0.0005109873323229781	0.015642339219675234	-0.005291057307917027	-0.008528020867007845	0.004466858881060034	0.0033252196083776654	0.0014488756796345115	0.010805149285588414	-0.0015068675584001372	-0.00058905643702019	-0.003878442644874783	-0.00034258974308613686	-0.000689995025168173	-0.04917870134115219	-0.0008673494425602258	0.004494254366786341	-0.018927723583247926	-0.015695593552663922	0.0014651040767949127
ydhZ	0.010138099712103305	0.0025096759456209837	-0.014287972669117154	-0.03273229362443089	0.005767918070778251	0.04163363065570593	-0.018377721002873253	0.005265476126223803	0.0033277668314985933	0.005296335538576652	0.0010836855036905036	0.02180178760729655	0.0013555230209171848	0.013825248880311846	0.0008314752584556118	0.00574833934661001	-0.0169234150324506	-0.0011905202427254895	0.002201787188913627	0.016848956690506733	-0.0033631781325675547	0.0021520900214090943	-0.0016151070804335177	0.0108227454777807	-0.012940794872792111	-0.0013522929686587304	-0.01203631846471987	-9.941689451807178e-05	0.008938033673912287	-0.018658577594906092	-0.0010937136190477758	-0.004339688347012858	-0.0029534724290539143	-0.005016102334983381	0.003771483950631719
glyQ	0.006979763870024019	0.0005324174770794343	0.0006907548976596444	0.0021247970149852334	0.0031128687621094285	-0.0014081417943816632	0.0002602277329595595	-0.0012359462527092547	-0.0035276729403994978	0.02343642068799676	0.0089487973600626	0.005760644891797894	0.017579772538438287	0.0003829036426031962	0.0036780868330970407	-0.0007800217397743836	-0.0013624489580215228	-0.003936535102728102	0.004413914076271065	-0.0033052079528173867	-0.008387117553502322	-0.004506727806292474	-0.001606189067242667	0.008331213253550232	0.002506220785267267	0.0011320708156563341	0.014158134487398128	0.0008098465052898973	-0.0005281003619893454	0.02023172589018941	-0.00037554016395006327	-0.0062444124681254225	-0.005167892416750993	0.007498595144300323	0.008669955951223579
aspA	-0.0013721212580085102	0.0010879134759306907	-0.01095886887051165	0.0002315738919423893	0.0031137615023180843	-0.0025250795716419815	0.003535715931588236	0.002723171149846166	-0.005284081064164638	-0.022014459958527147	0.001847964843036607	-0.009305512513777222	0.01596050896710649	-0.00013873058365845736	0.003954008801374584	0.00026190797187155114	-0.0032022427367704985	-0.0015428047243160072	0.002240520321338633	0.0011956591290382154	-0.009157704897224903	-0.003123232501093298	-0.0010192479321267456	0.0017983239097520709	-0.002435202832746598	-7.865461680466978e-05	0.0015123320280257216	-7.652067832168541e-05	0.0006825588049832732	0.00931870711967349	0.0008383290574420243	-0.0067907770568824775	0.0014918735728177567	-0.0002552725717837997	0.04184238649380039
metE	0.005434054079362088	0.0004519802398863248	0.015106912003830075	-0.0261971870996058	-0.007936221854761243	0.005185605608858168	0.0030496689107488185	-0.0023718688020017	0.006890094922855496	0.04589044861495495	-0.0018284028011839838	0.011430050989594123	0.041349661680533716	6.177533511277033e-05	-0.007946460111998021	0.0010823024145793169	0.004426813515072519	-0.010392743374038603	0.010405752784859987	-0.0023308580449009513	0.03891250029206276	-0.0016545582306571305	-0.0026104473834857346	0.007351515889167786	-0.002847600238608945	0.0001909027867077384	-0.01729772874015443	-0.0025875376886688173	-0.00346247173845768	-0.014554707277566194	0.0022117313393391668	0.013320110954645307	0.0075699354409042635	-0.012734743766486645	-0.018459565124251474
trmA	0.0019012145025448666	-0.00014127123602065695	-0.0008137731609167531	-0.004746808670461178	-0.0016736708825919777	0.0004067563347052783	-0.0016608111354905893	-0.0012404186034109443	0.0038318442879244686	0.018469179049134254	0.0038626893400214614	-0.011955848659830863	-0.0013299002581034169	0.001212134069064632	-0.007358609321527183	0.001046983989654109	-0.0021909750066697598	0.011812991385837806	0.00010146766536634482	-0.0016307147118223317	-0.013829184286296368	0.0003665460040792823	-0.00012471714355342557	-0.009245271878316998	1.9496248332589605e-06	-0.0003713690093718469	0.00041512223431206446	-0.0011109375976957382	-0.0002707692053809296	0.02189290860667825	0.00046614880557172	0.001436505954703222	-0.002773620221161782	-0.0033199805308998164	-0.00670479764689652
b0360	0.015194867126116849	-0.00015397853254398797	0.005623728446662426	-0.004006081467377953	-0.0008213294978486374	0.00025074144927202726	0.004602231572875206	0.0002606236821156926	-0.009201792934909463	0.01973280108465654	0.0007681459735613316	0.0013355792661325658	-0.006246637351350072	-0.0011416042654309423	0.0074398956308141355	-0.0016371044027619064	-0.0019321822892930923	-0.005220809044105183	-0.00035639162459478996	0.004014165613780472	0.006644838955253363	-0.004194672885350883	-0.00036629578389693054	0.00759584104642272	-0.003717476804500695	-0.001282611849019304	-0.008291641517760271	3.833640510038094e-05	-0.0003227389251696877	0.017291318569332362	0.0004909544411930255	-0.000941047815352001	0.002961026793910247	-0.0018180860956168285	-0.026512733647521113
cpdB	5.044070532694788e-05	0.0020712645654566587	0.0016983514814637602	-0.007878646976314485	-0.0040235360106453295	0.0005516008328413591	0.00023697696511483038	-0.00260776741662994	0.0015506002388428898	-0.004595483193264865	-0.0004494858284306247	0.001943893777676905	0.012971116018663976	0.0014666033943649382	0.005048868907615542	-0.0005838309996761381	-0.0012528373380050514	0.0022606110217088123	-0.0018608035881900126	-0.00461071700927742	0.008789400309324265	-0.0031499511422589423	-0.0008197784447111189	0.005909183924086392	-0.00036287330617268865	0.00026188962336163966	-0.013041246801297715	-0.00023236034001456574	-0.0018890874681528657	0.0011352366168284789	-0.0009005716617684811	0.003924294962839346	-0.005894133837592572	-0.0063828105256626645	0.004342047807524427
metB	0.003398781602336752	0.0022219983930699527	-0.00434440455166623	-0.005158336884342134	-0.0017027692461851983	2.4586252630740547e-05	-0.006457444132470033	0.0019504535361193121	0.027579707372933627	0.028092901199692634	0.0022716189117636533	-0.010827532754590702	0.05867256907765398	0.00023688202687480953	-0.01822451964020729	-0.002025647487025708	-0.0014948622744549254	-0.005679069562171845	0.0002804025514616328	-0.007568489497606742	0.0707511042803526	0.004015468598809093	-0.0010242539481259882	0.0031926586758345365	0.0006221212818288513	0.0008170193340629339	-0.014421210802615957	0.0005579731566831469	-0.003706917332019657	0.0027621108968742193	0.0009843447705497966	-0.0023287018888037314	0.0007336594992213779	-0.0019440264624920797	-0.01976078663441077
ycgF	-0.007822424290946336	0.0010652941127773374	-0.00603271100204438	0.0009206083812750876	0.0026977810985408723	-0.002685883103404194	-0.003275843123521875	0.0024196918332017956	0.0011403387898462824	0.015555934798790187	0.0042166814533993605	0.007923946607707425	-0.0060628647387949465	-0.00038341607607435437	0.010261353105306625	-0.0009217959508532658	-0.00510743853984156	0.009103575990218478	-0.0015473632338847735	-0.002258216191895623	0.006009694030508399	-0.003183489157818258	-0.0002784162890748121	0.006177269709296524	0.0017765348467534197	-0.00016452359122922643	-0.00026505843780757864	0.0007547535537742078	0.0007265714724780991	0.008333649542182684	0.00010336507955798879	-0.008641360807373669	-0.008233916089691297	-0.0018810484226443286	0.005027719726212139
gltA	-0.0007245204804789727	0.001297388713574037	-0.0033089586111600513	-0.0033966557891108094	0.0002894648156063795	-0.0011041174863930792	-0.009876307406846216	-0.001844610287807882	-0.0023457760619930925	0.0036694301056630183	0.00196368318866007	0.002380002536952044	0.010504256415459299	0.01283116509206593	0.012876643789932132	0.007423351467587054	-0.006431234172648854	0.006192828994244337	-0.004289668628279074	-0.004492696478685483	0.007777893696911633	-0.00035572143300669265	-0.0008836795651586726	0.00865205332171172	-0.001477489943409665	0.000808410766767338	-0.004096679867522672	-0.0005858568340772763	-8.215336936700623e-05	-0.009745906898751855	-0.002212121116463095	0.008329291865605899	-0.000312577671074262	-0.0010479937217106844	-0.01949443172296168
yjiH	-0.014680459295785186	0.002402796223759651	-0.00028703816431516313	-0.0006929683737689629	0.0009727935260161757	-0.002313042306341231	-0.0046022211858893144	-0.0007897964050062001	-0.001040437952033244	0.006161015642602451	-0.00012382204566165455	0.01107856814721317	0.007936505764031532	0.011426302390173077	-0.0010475587422843092	0.00616059395018965	-0.006036949861380789	0.003429363076047031	-0.004120733982733923	0.0041544130431151296	0.017343831453472375	-0.00226248967461288	-5.8826885033340657e-05	0.007867849664762616	-0.0011345716001293093	-0.0010675441357307137	0.0013137052573778845	-0.00041215952980564905	0.00020963406281907738	-0.013310517445206642	-0.0018245788174681365	0.003752489320256493	-0.013422791309880487	-0.004204216494274858	-0.02508676317061337
argC	0.026236013180077677	-0.0005756728113919962	1.1897776712430641e-05	-0.003531402597436681	0.0006182415573857725	-0.00035653192418976686	-0.0166871297008851	0.0052751740533858536	0.017243042727932333	0.02358129334340735	-0.00010181406963852169	0.025107237218756868	0.0032356688680760947	-8.124328953272197e-05	-0.006350906873121858	0.0006477668351726607	0.0010959768310339765	0.021583768260694042	-0.014186892509000537	-0.005073139141809116	0.003185594279784709	0.0018537956452928483	-0.00132886009872891	-0.004049439693335444	0.003151051121639069	-0.0026647205650806426	-0.005885421422290358	0.0005243388764210976	0.00040902639622800055	-0.03420629713684321	-0.0018575539567973465	0.0058589712951821514	0.011012344564678091	-0.009070422857933278	-0.018280836464968364
yniC	0.01162748636132238	-0.0003349810923100449	-0.0010019973648013546	0.005288247684948146	0.00040846125688403845	-0.00022219905396923424	-0.01370399118784596	0.005012032301165164	0.002850695373490453	-0.005789566529551294	0.002281649068463594	0.0013107252586515375	-0.012970337106548633	0.0016039451106917113	0.0009448032249929384	0.0016664022125769406	-0.0021287543614479628	0.0065987689670213715	-0.008645849894548271	0.0012228315599520313	-0.0013257929525570943	-0.0016942018002737314	0.001300722655141726	0.0009459069519652985	-0.00029190555768454754	-0.0002910155797144398	0.004474954052947145	-0.00013632468486321158	3.272634949261999e-05	0.012886253176257014	0.00016228184278588742	-0.0036130367914647466	-0.015690848889826525	0.007599158391323206	0.009633860432765854
pgi	0.00022944518750224197	0.0015953221032395958	0.0019644691189751027	0.002955240326364219	-0.005259320307523012	0.0008784745051525533	0.0037236619138104076	-0.0007869944473145551	-0.005936306421644986	0.01791974504637282	0.002130481720669195	-0.014462346427443654	0.012828145541020275	-0.0015193012554664165	0.004341539144515991	-0.001196986937429756	0.0006619658452844379	-0.01366603311112861	0.010882036794942838	-0.0021676835257242967	0.007235051929019392	-0.0013638786121737212	-0.0001373288578906795	0.003923466408159584	-0.00186354049827097	0.0005327770908479579	0.010084027246116324	-4.150610818214773e-05	-0.0013126311916857958	0.001981385202379897	-0.0002789340399613138	0.003273869114410546	0.0026836846614105986	-0.008442176971584558	-0.002484798847868199
yjjI	-0.006865194556538505	0.0023686900921165944	-0.0013163399870973081	-0.002787662479095161	-0.0006096169003285467	-0.0009360288019524887	-0.001764277057886562	0.0014106012345291674	-0.008312448458746076	0.009817953993816202	0.0022787606180645526	-0.0032168952760673504	0.00467671078783412	0.010600378587841987	0.002065773844951764	0.005770589797757566	-0.005472524011639332	0.0045834397705099015	-0.0001879503358036289	0.0013734749369719561	0.012639733282849192	0.0010448006168007852	-0.00011682550204568543	-0.0011822538817068563	-0.0014581197354289674	-0.00027634009456960483	0.0005865691665020038	-0.0001556385935691651	0.0018438775301910938	-0.008018399123102427	-0.00046796290727797897	0.0050832286119611575	-0.007730310693420846	-0.004447653873025307	-0.012135952724222566
metA	-0.0036836572348920987	-0.00016681664931638806	-0.0030599860078655183	-0.0016931786952773108	-0.0018244037264958024	-0.0014478548010811209	-0.01085880654042258	0.0020521665969863534	0.0030371586652472617	0.024158337607798053	0.0024132799031212925	-0.012759749161437003	0.004169549416155391	0.0028052970324642956	-0.007170256939716637	0.0008216734166489914	-0.003334931210812294	-0.007701133973128402	0.0003751054394393173	0.0005464546826415438	0.04892244294285774	4.934412866987259e-05	0.000545106603531167	-0.002183363666990772	-0.0036950907357920382	-0.0011126848100684583	-0.0025838730074068967	-0.0004052055976353586	0.00038810787140391767	0.010008419631049037	-0.0007641909195808693	0.0021515089237705023	-0.01397580521726849	-0.005573776193029646	-0.011684714318056342
nudG	-0.00030370769268118217	0.0015647574816830456	-0.0011361546820262446	-0.0019520342396572232	9.537112975976925e-06	-0.0024968256196007134	0.0012349819298833609	0.0005821546440711245	0.0008205774044472491	-0.002797881178217145	-0.00032828944589709865	0.008241754791915717	-0.005839613933577058	0.005308419656939805	-0.004840669096447528	0.0036650520330294965	-0.004008627905877251	0.007273779260282664	0.001348044833848914	0.0011528114226727686	0.022592417132109403	0.001171816986752674	6.42193344901898e-05	-0.0019447380444034934	-0.0012622014991459005	-0.0012853589665610342	-0.0007703472777180611	0.0011180013790726662	0.0014487129356712102	-0.009564347229897976	-0.0006798597529996186	-0.0036013209698439546	-0.010476458281504385	-0.0022533191827928283	-0.005197413193560402
caiC	-0.01675932937198215	0.0031771158427000047	-0.0028136718715541065	-0.005665282355621457	-0.0025632602768018843	-0.0012721019750460982	-0.01265453901141882	0.004278488461859524	-0.01306438909843564	-0.02373855579190138	0.004841473526321352	-0.015279935164885088	-0.002212394739395564	0.015297230007126928	-0.03217346493154764	0.007588526392355561	-0.005625322211834818	0.006944090487992333	-0.002919820841562785	0.00377100235911054	-0.01964347530156374	0.0027922679507173596	0.00010036470084742177	0.013201724011451007	-0.0013213408213785668	0.0023276181449182333	0.0033649793414874596	-0.0010466143861413	0.001919519187649712	-0.028746228739619253	-0.0016636058723088355	0.01082426637900297	0.001849769693423025	-0.0035024508376539287	0.0009091037209145725
yqgD	0.013907287420347483	0.0003469420815235935	-0.0024416690381440275	-0.00011558361249626614	0.00018969107331940905	-0.0009709584433585405	-0.018761776300037607	0.0036328177456744016	-0.0017940797554911114	0.0016662990830543384	-0.0007102306224987842	0.0057865084064277735	-0.004240650899669866	0.005529517671093344	0.0064431521389633414	0.0030202729580923915	-0.0036219638428942424	0.00029043815949976616	-0.005385026634659296	-0.0020117223265263785	0.000402047295065131	-0.0029079190897755326	-0.0012530370499007405	0.0037034693965688347	-0.0009086737361602778	-2.3554187569061467e-05	-0.006361878442360048	-0.0004089809689321555	0.0003801884857239202	0.0004476297154906206	-0.0016024939308408649	-0.0004539166867022751	-0.004888611803339286	-0.005756484610693795	-0.002131118409624192
serB	0.014065881955879505	-4.174660239186778e-05	-0.003945253618294373	-0.001781145592321991	-0.0009636098064947873	-0.00043503886670805516	-0.006893418866264469	0.004007613111753017	0.004182776822708547	-0.010246920944532244	-0.004076104005798697	0.013433370438188014	-0.019481341268137557	0.0015033259277697653	-0.0047492945799604055	0.00039310577034484595	-0.0014351288402321362	0.004321097828371008	-0.003956015474726389	0.000903129795605832	-0.0005585473076280323	-0.0006221170182107017	-0.0012349997332785278	0.0034315594815416263	-0.003031613410824967	-0.0008288714516675099	-0.006222171059987964	-8.512267067999346e-05	-0.0007445802737493068	0.014203998167067767	-0.0007560109684709459	-0.0008546683227060118	-0.00785787972254735	-0.007229430151970259	0.005635211021232773
yeaL	-0.004861826465154688	0.0003447721725387964	-0.0011747943004593252	0.006270587434992194	0.00204812292358838	-0.0018621290230657905	-0.0011459107907927212	-0.00023752352011797485	0.0022002001374494284	-0.010302058966239779	0.002248337648343295	0.008725705565978783	-0.002815719569082727	0.0034882760141044856	-0.0032898390153422953	0.0022996852290816604	-0.003724164075472138	-1.7539767497378916e-05	-0.00027067662875809075	0.0029353398465591066	0.025563803128898145	-0.00241002899594605	0.0011229813366662711	0.0019085829064715654	-0.0009336559667213599	-0.0006186884816270321	0.007642443420642868	9.356961219850746e-06	0.001324853062396869	-0.0004991386468464043	-0.0004876196544500999	-0.0005954923978395234	-0.015525375671609484	-0.006574264403233039	0.009932076951987306
phoP	-0.0026893560301907587	0.0027900813263840975	0.015651687970384954	-0.004357985171955079	-0.002405258142389357	-0.0072858568932861086	-0.006492789040374405	-0.00030066759005421774	-0.00590560126118362	-0.008097322050073161	-0.003133294389117509	-0.003036053180976799	0.004793992369272506	-0.0007872894592583179	0.0003608525318941247	-0.001564380918862298	-0.002915264859870829	-0.004766288693495018	-0.0038788952910697753	0.007974646207777427	0.02245986558496952	-0.0022665486321784556	-0.0003016997588565573	0.0031722729705506935	-0.002562682223554278	-0.00042911754950182514	-0.00604329362729604	0.00011944101634981053	-0.00040561784771853127	0.01783411519601941	-0.0008795843488769606	0.003154888871417503	0.002362790266451699	-0.01053212648756536	-0.004911161835377538
trpR	0.006366901814636558	0.00031269354512915016	-0.00012415620665933601	-0.0004975329822627828	-0.0005448082121438346	-0.0023954975069500504	-0.00440635007860906	0.0036366774863563476	0.0047406775038689375	-0.001171420494446044	0.0011338262527715414	0.0055403779942843345	-0.022849715708457317	-0.0005448422627523542	0.0004534470785074518	-0.0003321526077343151	-0.003610404168321478	0.005177553056633657	-0.0011550483328324776	0.0035138850526369	-0.002078052341239527	-0.00040104664803948254	-0.00025628959381720053	0.0007631783597753383	-0.0008008385961635288	0.0002087192892213352	0.0010676487371266046	0.0003297676832880825	0.0009970164607511834	-0.0007025132403941825	-0.0009601197589654475	-0.003729290519417687	-0.002893776044889231	-0.005549548543058336	0.011035853367246372
cyoA	-0.005729701727478191	-0.004360719243995845	0.0007621372869471088	0.005572858075611293	-0.0004084340040844836	-0.0027693914459086953	0.005444886343663229	-0.0021242204471491276	0.009645830937661231	-0.007786236834008156	-0.006910804631188512	-0.009824648828744287	-0.06045513373521185	-0.0017885743360966445	0.004444445443805307	-0.0010179111547768116	-0.00178212207398669	0.011080091041464782	-0.005211897918747531	0.009651211714570193	0.0459692719206214	0.0011675655923318118	0.0007640970632201061	-0.005393240568228066	-0.006379437738472654	-0.003122230579610914	0.004788303777496231	-0.00022441987603087908	0.0014012466685380787	0.029431016705930232	0.0014648861333262176	-0.0016829461289094667	-0.03804378275467892	-0.02288263336023582	-0.00018920536537516967
U139	-0.002370145161297511	0.017565817516297103	0.006350997840054333	0.0010758515662746505	-0.0030925520858727396	-0.009148207576945424	-0.004011384184088777	0.003373013325035572	-0.0025923797907307744	-0.014845224358595727	0.01667816361412406	0.0035542248397820975	-0.004390690300479224	0.004280675649642945	-0.002090611440362409	-4.230809932778356e-05	-0.005100460252677551	-0.004018536670440712	-0.00811925448799207	-0.0018551776413508552	0.0036029066657647492	-0.0007945350132649764	-0.000915449814638123	0.0003085025863219926	0.00011062355816207368	-0.0012553754495456815	-0.0008767294787871156	-0.0029239933472126724	-0.009660244463011622	-0.0032876819418743253	-0.00019674563955049962	-0.0014180168474205966	-0.003297391177079819	-0.00450660552762981	-0.004473128114190792
yeaP	-0.013029311068657071	1.7674459186309833e-05	0.0028649375709937884	0.015054115615785122	0.008550477381795644	-0.0005966370063833893	2.9584078690865734e-05	0.00019912387078647954	0.0010068199210218154	0.006252650691128177	0.005989298685453832	0.008311990253401525	0.007228391672263748	0.0007793565955944359	-0.0031716137216426434	0.002260145691689104	-0.0033105918385013186	0.008030153215699588	-0.0024293383459825023	0.003114158262875169	0.005991545794531703	0.0010418128583114595	-0.00017307489833910948	-0.0029538610810413957	-0.0007136584842846412	-7.293873339222046e-05	0.0023763594242367657	-0.00038678990269545464	-0.00025682586332550274	0.01350749857723713	-0.0009328010462922975	-0.00328793594698337	-0.009607072877274319	-0.0031847673781157937	-0.012750309564068283
guaA	0.0018889687760178038	0.001338101759320125	0.00019920173992431955	0.0008701210672734305	-0.00039079323527403177	0.00015034384741738905	-0.0014329923042917952	0.001635827231220901	-0.002964714786503464	0.0002340372246890627	0.0011396507895551622	0.004134499867719532	-0.013950741629010624	0.009587305886670948	0.000896819825284183	0.0054931624885648485	-0.001873644572127648	0.004902711018113438	-0.0022652769262936933	0.0005340503378241184	0.020288896672427656	-8.518295737303561e-05	8.602740213973447e-05	0.00523634109646082	-0.001462635040504032	-0.00044731494825100526	-0.00014797569361506133	-0.0004240922545432113	0.0004653149574005511	-0.007872376493178308	-0.0015201206738129258	0.008280621389999535	-0.0063590676091009315	0.00028475332406482527	0.000175395088122123
pheS	0.008641282021246775	-0.00029009081816184335	-0.006549990787170827	0.0001423988705209922	-0.000671109584509395	-0.0001803102069243323	-0.003977217037669	-0.0023960679909214378	0.0031088471482507885	0.002239421744001802	0.00010643793208146234	0.005241113917130714	-0.007028532204861494	0.008594272341579199	-0.010053313244134188	0.00433225101325661	-0.004639744410535904	0.0037924294556807917	-0.0031580699228302197	-0.00018058863265360607	0.00890751289203763	0.002033710095565766	0.00022177864506375044	0.002362204755249877	-0.0003408087323599098	-0.0017864394490607082	0.00011713762553620442	-0.0007447610556846484	0.0003812589589506388	0.014835494803264737	-0.0026439573895186185	0.0030984134093453787	-0.004712137953387667	-0.0036191983402074713	-0.00905391855926161
yoaB	-0.0021615860944924257	0.001508432193659246	0.0005236995761515573	-0.002584936113562435	-0.0010538170981453732	-0.0015559333085548132	0.0015703913454404648	0.00040933470183517783	0.007808145997114479	0.004113274598039869	0.0038829069398343564	0.0032730620881222714	-0.0071719660730936476	0.0002310043739998946	-0.0018204713700106367	-0.0012838699528947472	-0.0001448735424260535	0.002046790252410874	-2.2228141123950655e-05	-0.003017655038770209	-0.014121539201587438	0.00013240645621408474	-0.0008587401307886466	0.017305812798440456	0.0009410260407225296	0.0002802554020308889	0.010362042847307438	-0.00026277010547346433	-0.0002857843889796641	0.013555068718269468	-0.003483870839700103	0.000478832741712474	-0.0030776211741694068	-0.0032374488322862555	0.013763333801967157
tdcG_2	-0.007610835817012221	0.00043474092875840143	0.005373211136902683	0.002205309004057199	-0.00019148078853504558	-0.0007259704801253975	0.006991303027333582	-0.0003739389023530748	0.005943639012984931	-0.004188270753862836	0.002642971356399357	0.003790261120431953	-0.005569400289816033	0.007561881812289357	-0.006455172915011644	0.0039368963148444895	-0.001750333499248055	-0.0008529206820686837	0.005141957016247842	0.0010733444880238398	0.010395956616848707	0.0018706816993653774	0.0001447672551148571	0.003387735402211547	0.0018634540856979096	-0.0007279476517578587	0.009881187864440553	-0.0012071555096190422	0.0005686313207843341	-0.004368632100522518	0.002314436647575349	0.008051615594086623	-0.008422924925319174	-0.007698075879099113	0.008235146048885415
pgk	-0.007323977702080903	-1.6366975347521517e-05	-0.004136358273681254	-0.0037310561479534953	-0.0006126596326066646	-0.0014791621488984674	-0.011010377087137278	0.00650550892110914	0.007686974741518498	-0.035011010494355746	-0.008616162007674575	0.04289597389523429	0.016063675601227383	0.013022821648046374	-0.0166433562617749	0.005347692659124732	-0.0041197284237679205	0.004020646646542033	-0.027699217476226664	0.004006839997600764	-0.0010001304436082136	-0.0003965283748402726	-0.002320433903951198	0.012662689829012379	-0.00040524692093706256	-0.0015205568086821585	-0.006121742618369295	-0.003314078331459314	0.0005602031885064207	0.004544352842494845	0.0037599315028637647	0.0060903287229288105	0.025480095997941914	0.03296915604732931	0.0030238402111318068
ybgS	-0.005402484499482494	0.0001811197399001685	0.0026155553036369384	0.001961634806357324	0.00030744784147827885	-0.0003785598330432549	0.0054843043251072655	-0.0015907028235960753	0.00742954321205616	0.011570140321898023	0.002171659467276186	0.004323921679058159	0.012208115261470535	0.002967922475654632	2.142678349628113e-06	0.0010204385203542187	-0.002005033042150164	-0.008310565748972069	0.007300971668029641	-0.002312923192066398	0.004450153252109885	-0.0011632034240756184	-0.0004762098094215617	-0.002804898814065382	-0.0012025994839165936	-0.0007008718821452931	0.000983312773082326	-0.0014532487513497473	-0.0005634166559320875	0.008337415382266044	-0.0008907609368907287	0.004256752512483585	-0.004304024136879228	-0.0006028452171449317	0.0072768557174000105
moaA	-0.008814924330723405	4.529544850811362e-05	0.00044962070387555286	0.004740094707813114	0.0005065965594258159	-0.001682112623238936	0.008760435901143972	0.0012413684511557222	0.0031773095100652428	-0.02774542867683056	-0.003829436644446105	0.01888680344240533	-0.0005289452487933473	-0.0010061902942834421	-0.009427128145471215	-0.00035272904598969033	-0.0021549960447832792	-0.0010548807829426428	0.0007661111522782134	0.004550794610119564	-0.0029464065982028843	-0.0011094162799417972	-0.0014990349661093206	-0.011862403126433491	-0.0012493515447185364	-0.0006590825837338343	0.00015947435467557837	-0.00029124227890861223	0.0012712552095763385	0.017126577608287334	0.00046777270850725474	-0.005568328525193713	0.0034835066846536583	0.005575051922018507	0.01208132140758172
cysH	-0.002446157609658184	0.0008316302075400018	0.0018528715707361698	0.005157456865999848	0.0013911857455968857	-0.001697768175508827	-0.004630840509472525	0.0027003180515021087	0.002064505913294852	0.002774360889239555	0.0012157341779675335	-0.01061478178157951	-0.00768082660920534	0.006391852116212249	0.0035513170063495637	0.0037622111244127155	-0.0032996866320532683	0.00010390751142565314	0.0007554166766365395	0.004864587460921959	0.013771707294508814	-0.0011906186293344945	0.0005792043538531288	0.003979671774432063	-0.0011351729470746802	-0.0002598087562364526	0.008451264846990717	-0.00012010250371531583	0.0006425860451417975	-0.0034617875283584	-0.0014739513851236552	0.004060661138007135	-0.009179333643517409	-0.007763073538496558	-0.00010674856406387309
yjcD	0.01199733257067926	0.00032953051282675006	-0.0021558846486732365	-0.005161687436120701	-0.0019764789764303713	-0.0015048127807676791	-0.008726688660681247	0.0010739836853463202	0.021261046286672355	-0.0031712828062065855	-0.0007662626515957527	0.016259823869349377	-0.010944339437122197	-0.0003963038747315295	-0.0020343350316397845	-0.0009775707666995004	-0.0036472607206440334	0.01225445106548747	-0.007173466392689281	-0.0029728141950165973	0.02823365092277527	-0.004373310417868197	-0.0007403499819338322	0.0029180395300500094	-0.0016926401432786021	-0.00015682274191931357	-0.014814951675052338	0.0010422043222934009	0.00019428952866292092	0.034612253978848456	0.00023477139824535699	-0.0028459916545096973	-0.02176292400543738	-0.0071635361174620426	-0.00798966614923007
yhbW	-0.011068487276483064	0.0005758755296119489	-0.0004051000242907321	0.0008314644324127585	-0.0009682070923736319	-0.0015789562254212796	-0.004323827173999127	0.0033071901625953614	-0.006263709103805013	0.018983923148636412	0.0024814305850304665	0.0013381135711714512	-0.0063258324768970305	0.003990299622528255	-0.0032105029607191683	0.0014417049870826303	-0.002020843950278982	-0.01013283248145863	0.003952315591712609	-0.000686094419971267	0.023932564109563827	-0.0011337082064710557	-0.0004076059762155637	0.007951268395408988	-0.0031486932481111017	-0.0006399839645018801	0.005620588607927586	-0.00017175048065837473	0.00030980574381828774	0.009924523793160915	-0.0035960865835659205	0.001564418835885296	-0.018598468212241478	-0.010405326802616141	-0.011440236462463796
iaaA	0.002201974066209537	0.0008771782065741718	-0.0011985965834901435	-0.00111051746760495	-0.0015380418032873422	-0.0007735147030325607	-0.008053060631979914	0.0008739009563578292	0.002015412822365761	-0.02011545045619331	-0.0012919802928809078	0.011055911670090875	-0.007373470414583523	0.001419627758441493	-0.0006787882436765358	0.00021248555865895468	-0.0013716750933478277	-0.0011355134629411623	-0.0014479506773770684	-0.0024501724946411683	2.308611985839093e-05	-0.0016945635015144945	-0.0008282605261774734	0.010841395426541566	-0.0033153161579339775	0.0005686936451820656	-0.0017050388826433808	0.0003182732869754545	0.0006099253718275577	0.0022394563350826503	-0.00191592623363249	0.003135638219784155	0.0025676913974533853	0.0026713197252580096	0.010781839201358003
ugd	-0.005820537331711614	0.0016867490310687571	-0.002228236715309322	0.000887538034003228	-0.00202584097860381	0.0032452400773763657	0.006552394583602162	-0.0071966903191059825	-0.022153534330427646	-0.010559344226948736	-0.010813533598557114	0.039319328135914274	0.07081916044975065	0.0016574795951601118	-0.03168187312781811	-0.0002978986597736366	0.0048145293117021065	-0.0037453481687482484	0.017297899419510807	-0.007448610943801543	-0.00825268984772265	0.0010276046034414321	-0.0039522097958251835	0.018680241629481315	-0.004188269635988879	-0.0026106928428635003	-0.013835918098846649	-0.0026366574387066068	-0.004751731469295919	0.024609242100268602	0.0001453593797123176	0.013227613953252634	0.03630633669143373	-0.007850532935533141	-0.006962652354251961
yjdK	-0.01621054848561985	0.0023489509685896337	-0.0021687412867322565	0.0006600746122421697	-0.000805641581537202	-0.0020743410917930306	-0.003360939255970366	-0.0075855550821870565	0.014760427484288812	-0.0102997909192842	0.0017734012543223797	0.03134839185936884	0.00239458587380683	0.00831808565184474	-0.014493614500388503	0.003388197519816458	-0.003384312539540156	-0.002018296923104328	0.0018949424671900264	-0.0026909585725119773	0.018810097742825747	5.9204203525951014e-05	-0.0011751910694874823	0.0076330739073455335	-0.001000659087836051	0.00117741386173293	0.0036475358808294254	0.0019813936145510525	-0.0008380285487510264	0.014208786003291608	-0.004205112271010876	0.0038338018336681406	0.007913518069086202	0.015892272349447012	-0.017308852805847853
yjjU	-0.005457353162005393	-0.0007281001482624561	0.003988294322043657	-0.0020230792206712067	-0.0012439942569471897	0.00019481433919281698	0.0070826686261331335	-0.0015906748501583934	-0.0028237368795089425	-0.02007774801970255	-0.006954315607436002	-0.0017489826370199974	-0.01832498623461453	0.005890977564267814	-0.005177600821480155	0.0031158634880557655	-0.0017227018299051607	0.00013025453889210824	0.0073553925196145785	0.006349874145173012	0.004271204222459346	-0.0015942822000943125	-0.001786737780785188	0.005878046290017664	-0.0074896203190779565	-0.0010315405385335908	-0.0006384579690812314	-0.0010380057734437286	-0.00015497593991312898	0.00780873091891408	0.0014421428507193923	0.005225979727739939	0.004520433529214275	-0.011128438844545079	0.000547602625246468
hemA	0.009478810393825324	-0.001675633230479434	-0.003745138207450509	0.004046114997472614	0.00240829226677306	-0.0012335569539573044	-0.012831514186280615	0.010016301777213812	0.25475882068276406	-0.0004509076209770439	-0.010757257807999849	-0.0018232364083741405	-0.008100099828017434	0.0017154151061549783	0.006469484264962375	-0.0016312659392133356	-0.004212889359379658	0.015756062222356648	-0.0024135725660376067	0.009456695795574404	-0.005612301654182374	0.0013600463408511131	-0.0030143110826611518	0.017784247351810337	-0.00959086824285308	-0.0004130211693700403	0.001209165268711389	0.0014667217643000185	9.855284947661858e-05	-0.0014287587995931972	0.00392196444561705	-0.0033522930591263706	0.017363868921882276	-0.050462758501193354	-0.009454283207445078
rfbA	-0.02125978838614743	0.001116460310295224	0.002945958357304335	0.024350083507597445	-0.0012200621544616297	-0.001395302462624386	0.002490037348230972	0.0028641205676831305	0.005109500121325255	0.0006791628061919032	0.0054743958683684465	-0.0006858427915369358	-0.010985456781519442	0.0005753190739778802	-0.0024608026607893406	-0.0005055517869186587	0.0011591103040810788	-0.0022539507919327193	0.0008517448169849008	0.010181805762918071	0.005061564892530441	-0.0010036260663764552	1.7186507371889092e-05	-0.0011073932598810643	-0.0009884762226066255	-6.341216587316012e-05	0.025754786710789863	0.002811068270821124	0.00017323632593615912	0.005059732580557466	-0.0009070871229050681	-0.0006789271184713627	-0.006849150441474084	-8.296078976854915e-05	-0.010818453190821998
yjeI	0.026560756481356092	0.0028908444102853535	-0.002357317664427683	0.009902054925914854	0.001535564005607739	-0.0016381738346535712	-0.005729689991430325	-0.0015269970917142928	-0.0282305171713233	0.0135749837262715	0.008624871568754315	0.012851653310159842	0.01404704583674362	0.0011257225944427773	-0.013952873200178146	0.0006258924602298066	-0.000888046705060535	-0.004223750894601198	-0.003786803773650325	-0.0058389637282395615	0.004119516839273274	0.0017715748643968255	0.0012575107859447599	-0.008028253195807338	0.003366671716218296	0.0008875445695593953	0.01856886839216694	0.0012584380176849663	-0.0006666012603091076	-0.006585625126026571	-0.004698240482248366	-0.00396620081690601	0.023520427304461147	0.022012389630877545	0.01893584592871263
yeiG	-0.022386281628801366	-0.0007410267782688607	-0.0073887572769308464	0.006974348654039204	0.005585865206085145	-0.002077632664004341	-0.0034092801431303515	0.005803067265078426	-0.0025868530734442174	0.009956230608201245	0.002630059493239969	0.004187918000036117	-0.013759213432516019	-0.004641466168686747	0.004754547458142042	-0.0023380851477850227	-0.0041961220158922554	-0.008207286367212067	0.011838725273623878	-0.0006853197272845291	-0.00019441148258870556	0.00027859535010065883	0.0012540329375769943	-0.009059673785232007	-0.004375158093831281	-0.0009153963963035494	-0.02364853700186978	-7.739318087260472e-05	0.001169990228372626	-0.015873880945146083	0.0011742460576351732	-0.007796573297431071	-0.01044755709837332	-0.005572409115432363	-0.020081838776527996
dgkA	-0.017851418260522563	-0.0010132279997924342	0.0011962939822115005	-0.0011748232645913959	0.003085886493790895	-0.0008997570967767388	0.0036087929764214684	0.002393398047424853	-0.0011633819120470434	0.018608562443859694	0.006025196253322065	-0.003039155670469909	0.008419590128451278	-0.0003728749013680499	-0.004551915966439992	-0.0031735416990704836	-0.0005998395152879183	-0.012322196679324219	0.003596158583223084	0.00037314823274503767	0.01237999458797276	-0.0003219656989676878	0.0001390273890865501	0.002091089545283467	-0.0023120590305608724	0.0007637034694198519	0.022790436256439128	0.002047381696756929	-0.0005211371806217357	0.005137362447567284	8.597628791221722e-05	-0.0011497157337167535	-0.008436346553604712	0.0025811934612128035	-0.032301533836084355
rrlD	0.0037130795800211754	0.00025537570400047116	-0.0027723503693414388	0.00031805513728613735	-0.0006612254361971281	8.31212038974627e-05	-0.010744110703030054	0.003948006299324334	-0.016412425823509692	0.012900883945204862	0.0013382131047546863	0.0018722876257291346	-0.01576966385251468	0.0015427614946383983	0.0009390888250231911	0.0007999645022209734	-0.003509052800992974	-0.011020803708851952	-0.0024043630498150983	-0.000701873092614907	0.010731275072321295	-0.00029409157636109737	-0.0008466912730364129	-0.012925959499552846	-0.0018250318868181755	0.0012556236668024212	-0.005452022565766535	-0.00027774741582106796	0.00022163802175782622	0.004574975031428039	0.00013130450755852508	-0.0015212501624994206	-0.00011280474648105375	0.01795353547536901	-0.022531666884749706
pntA	0.011118378029251941	0.0015989507979247719	0.005850268509238959	0.0009403556818142533	-9.299203865111849e-05	0.0010965522786136716	0.0036325584056184574	0.000633139057608787	-0.00019481951277953158	0.03877833226650226	0.0046343672974035145	0.0029573107015981215	0.010979113620273845	0.00029844688688172025	0.009889344237744808	-0.0006941483670379967	0.002842957800668147	-0.006189279527086573	0.007448561029669679	-0.0053494593247454215	0.000652682138752425	-0.0019936993240844457	-0.0019423095160163938	0.016828620126470923	0.0004494576575414556	0.0014901254465803503	0.0015577196782613372	8.82792708762281e-05	-0.0016884084686171264	-0.006453860127367079	0.0019488291209563613	0.005656190597536889	0.009727900283354702	-0.0032831723336650093	-0.028611226505796675
artP	-0.0076025457714091645	0.0013824061944615095	-0.0060971851646900175	0.0009035224030958488	0.00033655587234534325	-0.0032582300435751678	0.0010970899924252402	0.0007190282613737509	-0.010197366615757346	0.018687561108935172	0.0035952185932546852	-0.006197789799177436	-0.011215646722421204	0.001693493741331622	0.010904381647706032	0.0003960778069449589	-0.005052316585800263	-0.00042926544930881006	0.002042158314222355	1.0473245414713578e-05	-0.01838056491687894	-0.0031007792707532645	-0.0006824257638072595	-0.0037506464379839597	0.0009273664009296479	-0.0009375768760219216	0.005294741319611352	0.0004201107969856821	0.0007096903963247314	0.010276728132739664	-0.0010715924587566406	-0.006960915871942887	0.002477310818968096	0.0034048209677816237	-0.0027332864904911075
efp	0.0006379621839306595	0.00515276487916708	-0.0007346148887882009	-0.005498595655662939	0.0009623734949855134	-0.0014554143429268151	-0.009735254066831926	0.010683219274505973	0.006359385829418898	0.004562871097643837	0.0014355179341509938	0.0040896672125190795	0.01763848964240133	0.004064964312128723	-0.00254150987835601	0.003210371935274452	-0.014589762841962804	0.012870334376840247	0.012590577710925796	0.001948642771086715	-0.00023395017051370816	-0.0031196005479432643	-0.0008628895465517416	-0.003487567282281816	-0.0020693484021677183	0.005589014221914113	-0.0125894970656868	0.0004935346916317939	-0.0007031460551661439	0.002581382736098021	0.000699773826636374	-0.018406800662327295	-0.007584616461900448	-0.0062959838292694515	0.004054221570570494
rpsM	-0.004863723425777873	0.010116410190239549	0.007236087871715427	-0.006370656287763268	-0.005157863609492779	0.046848247237503526	-0.010034287896226434	0.007593558924272656	-0.004933145483955741	-0.00621134388578556	-0.004502574084326625	0.021264288442754985	0.009175443892203962	0.026529182344675065	-0.004090410040225834	0.014703103872016073	-0.010826485871215059	-0.0009537713758805863	-0.005105215601944997	0.01553013508624219	0.005851481682620943	-0.0006452915142290295	-0.0015927775017917157	-0.0026822450221516193	-0.0018256718476456543	0.0006886794697493314	-0.00783047511024361	0.0007402443455066532	0.0017287821462377906	-0.0017651745059993119	-1.5672713018091145e-05	-0.003999313064427538	-0.0037222505838732526	-0.000544307458458856	-0.019693268646656627
udk	-0.0025957672412253237	0.0021765164076350627	-0.007165133432135917	-0.009899956430308521	-0.0007959070932702161	-0.002948229080066085	-0.0013234369169153712	-0.001677101234672591	0.009423841503448785	0.012629620231142858	0.0013986384705640376	0.010334497703371024	-0.008597705426827534	0.001624181637307629	-0.019932867754250766	0.0008078651141840965	-0.005629878528792449	0.013903819485423491	-0.003986235861781479	-0.003137230006185301	0.004157927369233221	-0.0005180649619433098	-0.0018779049708973615	-0.013010907610878348	0.0023894099393840305	-0.001445851365569979	-0.009603649684961172	0.0006811771646607667	-0.0010737060912651942	0.0322181461751461	-0.0008275939099257812	-0.008542981186900476	0.010701869360425255	0.003051057419465256	0.00022731854049095387
cydD	-0.0053546351352424335	-0.003423948611598462	0.00891060325782746	0.0055095490952953696	-0.004460296118631959	0.022841175068169833	-0.010106484328999238	0.006686470913700759	-0.015345913041383028	-0.010617675861661754	-0.006228578696027398	0.010222909153636658	-0.04446626685022079	0.0018934670928865672	-0.0027206879388540985	0.0011350122501607985	0.021173958619586146	0.0013975933081345614	-0.0056948262312805946	-0.004659973301192835	0.010425925618037582	-0.002074785970617086	0.00010172323331062217	-0.009883770309388638	-0.006346645184130091	0.0005722788465209306	0.00796662485028835	-0.004613913702778518	-0.009494605557993054	0.014916363349184393	0.0019886685046367346	0.036372399164570704	-0.009052657155376492	0.00030408478775305933	0.007321484642706706
fklB	0.009490607616802057	5.647484492556032e-05	0.003087160165887326	-0.0033378549246117473	-0.00255411600926891	-0.003915586846414953	0.0005678669333814041	0.0024444176675751804	-0.023228831961750983	0.002897887388471423	0.0003398296972954995	-0.0019601798546382914	-0.013722026326991234	0.004111863360740244	0.004719488769769669	0.002477079809177667	-0.0008398937714060373	0.002880384843105201	-0.004866121155727241	0.012734071084080225	0.00557068326510489	-0.0032451617647893728	-6.003590598993469e-05	0.004765069687273353	0.0036993924499556575	-4.608840375794898e-05	-0.005829594573600495	-0.001689542296808213	0.0011457697907462717	0.00695162589661777	0.00033369846627465447	0.0057577859290470984	0.013561650983650576	0.007581525457291198	-0.005397255840698179
rplN	0.0014691980011206159	0.0027823870442807673	-0.003494454484025482	-0.013605058798566461	-0.0011721905425656587	0.0017285320383962244	-0.0085897956700886	-0.0021361568837892264	-0.004451557642023545	-0.02179593255561663	0.0011648473812965676	0.020727130603233373	-0.01304164051663937	0.029678639583289625	-0.022489034067839385	0.018470560498535633	-0.005688345247898439	-0.008412475712098105	-0.007257550750732606	-0.004482792581411752	-0.004278052144218236	-0.00019109566339466254	-0.0017510252981446683	0.008778858818113805	-0.0004737026242061624	0.004679017588496208	0.0005637463876716557	-0.0009721968410303817	4.748261018221456e-05	0.003869785154238343	2.2336862439260586e-05	0.03229854515556133	-0.009865807660977648	-0.003024613685283839	0.06654235174958135
xapA	-0.003859721441668543	0.0006622199789853766	-0.002792977457283996	-0.007110841837711632	-0.0011790521850343794	-0.0016337822622153907	0.005251991622807348	0.0006753116805339232	-0.0075085619185119865	-0.0026593060181589754	0.001097231179010123	-0.004454903883125746	-0.0006190710731052323	0.00645922408439219	0.004240727904252708	0.004624028005637228	-0.005290630315853791	0.0016010793996494763	-0.0010390846575409128	0.0002918665771350324	0.013867946770042182	-0.003072355210315436	-0.00016442402964457869	0.008031946071423591	-0.00020949888400452634	9.899584634695202e-05	-0.0060178916802273155	-0.0010122935508843512	0.0008704963757190853	0.010168310673907398	0.0014842760050669313	0.004644853712031336	0.005984414121926282	0.0008178370730352721	0.004094431334188286
yddA	0.01969146433126445	0.016084263641387223	-0.026591124963015318	-0.00587473383267934	-0.03077873857691884	-0.017700542919337748	-0.004973353385267889	0.007612743964418769	-0.011403323085978627	0.051031940911964675	-0.023485329523682593	-0.007504950174027019	-0.011177244303344758	-0.005333992857486009	-0.003242233416531235	-0.0461785202100873	0.009443678018270117	-0.020617689706922807	0.020591830949724457	-0.043956115703157925	0.028704922311007977	-0.002957546352408826	0.0016784849809482693	0.019204491768032312	-0.003645033301958411	-0.0011357137048617005	0.16009370316850377	0.016891863737255333	-0.0018908378831110895	0.01563110708259046	-0.00025229178187146316	-0.0028433439867439295	0.004207625359560203	0.011676451291090675	-0.023038650508707677
ytfM	-0.01111554190742247	0.0009419625083683059	-0.0033945456775836646	-9.662647134973668e-06	0.0010653792234370486	-0.0008572820189874619	-0.0014643631738555781	0.00477454720530659	-0.007511585168540478	0.0017248561702350655	0.001918003314640373	-0.020387895292404926	0.0004890377467651804	0.0013886842876672744	0.005900378273800015	0.0008160666201729327	-0.0023502648662248947	0.0016166163373200857	-0.0038281839806586504	0.003311485730785322	0.004991886904463172	-0.0031519263796508314	0.00018467835747287608	0.0044813680439256135	-0.0004117872388061309	0.0002532205394527409	0.006613463693437107	0.00023936986894113944	-0.0004010008764453232	0.016118758860975503	0.0017392490722704678	-0.004824253024928497	0.003639262444616032	0.003997547410628093	0.009366896390442697
speC	0.0012582388078568108	-0.00023520477567217312	-0.00220212661428377	-0.007363894924055785	-0.0027165427198633553	-0.0006327373773092404	-0.004642797573743498	0.008834908222779632	0.004055990248452872	0.009101880498503039	-0.0033567161113023758	0.01363493266016847	-0.010190987565852318	0.0007038311823271215	-0.0019251121289562433	-3.009712484981719e-05	-0.002127452501839008	0.010486141653712262	-0.0028332847811534632	-0.0029390836530860435	0.005292664524167776	-0.0018990675103850662	-0.0015295621624682098	-0.0007137729034741369	0.0004178521606816728	0.0006492336402880028	-0.009125168633429295	-0.0005759186146315188	-1.8470057273134444e-05	0.0065909263910725715	0.0013562323024962097	0.0013412338824980337	0.0020111375217881015	-0.0043935115557230476	-0.004600433540910902
pmbA	0.019959689635369513	0.0011734688174328766	-0.0029735742253251376	0.005644239460816607	0.0014194587245583534	0.0003642625536303967	-0.008698589058921617	0.006620617583394051	-0.006241065389476716	0.009057856038519432	0.0035009186272509396	-0.00198521690941157	-0.00432878712998684	-0.00014221950819774066	0.008103001909330488	-0.0004140551731688902	0.0003910389325506233	0.0004536104062242078	-0.00018272557514715848	-0.0008779457309580547	-0.004833743143826723	-0.0027167405816726385	-0.0002931528212502599	0.003945625166525133	-0.0005766803333432277	0.0008682883402798325	0.010402874476177262	-0.00020880932672298513	-2.9382897055825195e-05	0.0034605921269394457	-2.3150956793358545e-05	0.0027944863505774374	0.005128898474416046	0.0017273127570141306	0.017348853635116363
yfhM	0.0057457013789451485	-0.00019146354738040826	-0.00032497295556822793	-0.007999325920827687	-0.0016472158208489418	-0.00025521437550196424	0.0018547008909723338	0.002926774164661765	-0.005733965057879686	0.01669183584702451	-0.000596690702950582	0.005645095855185781	0.004612420152719181	0.0006473177252337336	0.0026960248174145818	-0.00017896609148010612	-0.00013053502269288244	-0.01198751402577174	0.008560421037269228	-0.002075765927153778	0.01662450226023793	-0.0006672745861578733	-0.00039048530772561207	0.003813904193229973	-0.0022589883433424473	0.0008375608845381066	-0.0034448687665838192	-0.0003499153201119043	7.863385253585875e-05	-0.0011793270503403618	-0.0004704913479508832	0.00365642340844403	0.005520211749079853	-0.0026162829290724077	-0.011257891031637999
gssA	-0.0026112109895400477	0.0008568060171091929	-0.0014852105709724128	-0.002934664150234312	-0.0005963720451109112	-0.00031895285297650844	-0.00914178281365072	0.006113070994615555	0.0012315011699683964	0.018931796081455017	0.003621253336314112	-0.010270039772031584	0.004402467832161286	0.0007610628777183592	0.008312372071668506	0.0006943157612113282	0.001046240155707405	-0.003338095328780179	-0.0020357875873293027	-0.0013150452206436387	-0.00830038710962981	-0.0005994200945133344	-0.00023794569511665032	0.003723686373241435	0.0015450735569249878	5.830794818052709e-05	0.007731680337220747	-0.0015056585299316793	-0.0005241406397544779	-0.003551573515869677	-0.0001979912408387463	0.0013495464915071022	0.0014685846096718438	0.004478515741149229	0.013816095698414974
btuC	0.017572738004453255	0.0010118550097104162	0.0001595395589902182	-0.008711480889469386	-0.002561821606941521	0.0019467901717871428	-0.014382117789457825	0.0031828881008550526	-0.008097628834657372	0.009520844113445136	-0.001911982266465202	-0.016866956677551222	0.021963110827293592	0.004952791831456125	0.002039943925337866	0.004518469227477908	-0.0010767491273299763	0.0049316781697814	-0.0015941698766704419	0.00024229292072011456	0.013575635356828571	0.0002358244964852929	-4.012441952490065e-06	-0.010307596903294325	-0.004212763064454512	0.0006251871510175988	0.0034405377153505353	-0.0015130315301939846	-0.0011496144835837186	-0.004517704332247376	0.0009254521364346147	0.0030725148619350157	-0.0065649634161305545	-0.004502126177872664	0.0009816618460807686
infA	0.004243744511364235	0.00047953098954167217	0.001555504910647869	0.0005088848731247709	-0.0011875091574620456	-0.0002071092918049544	-0.009258284145856605	0.0034689669427461923	9.040627954163938e-05	0.004074634250151221	0.0001315109286679217	0.007961078203574877	0.0010371584926501453	0.004554375340230763	-2.083945577396662e-05	0.003032980968710035	-1.1701082652604503e-05	0.002018320188166324	-0.001438015885076221	-0.001493263148772035	0.002504081861115992	-0.0006753658840898424	-0.0005838385480456055	0.002993338023661636	-0.0023541545204952665	-0.0005609191185794771	0.005458809925798089	-0.00021106985383084975	-0.0003672007097338792	0.0032358849584124983	-0.0006935228744987398	0.007067518920233154	-0.008876625617796724	-0.009222877985199116	-0.00895126410563227
yphG	-0.0009083364160632658	0.0009193839132785797	-0.003761185568291694	-0.002996788041200489	0.0005035343018244021	-0.0013110264390707015	-0.005246977228671313	0.004360026977956295	-0.0007346207130467519	0.0016044420821921582	-0.00047474839753704147	0.012491619769446176	-0.006503880806459287	0.011797925075516105	-0.007317791758105159	0.0071633091941475865	-0.0041757244851929375	0.006815050800628576	-0.0025347132712924556	0.0004131803651305629	0.016488547287881374	-0.0010192334407474845	-0.001627485565841198	0.0028506662945437713	-0.0015073649407623662	-0.001327975916210562	-0.002894243723316554	-0.000441170736157801	0.0008704679599031806	-0.011837878357619047	0.0003189975561690517	0.003600147766804304	-0.005057250523488178	-0.004605442210699299	-0.01010897440809599
mglA	0.01538157028456529	0.0003007759703905322	-0.002800377297680825	-0.0032979645696468653	0.0009092244476778433	8.319516306073637e-05	-0.004806769524207886	0.0022263072384521364	0.0003126245788007509	0.010985680157318711	0.0007419894792838022	0.009321302043819668	-0.001094373029305062	0.005703812302090228	0.0036231168289668856	0.0025439887936227023	-0.0035669665778940074	-0.005963082247672929	0.006416327728211511	0.0031421429990354847	0.016513942647725342	-0.0010948998155072332	-0.0004210580387734808	0.0013385568052763119	-0.0018560184830722888	-3.813550467953064e-05	0.005209599284732596	-0.0004965991026256233	-0.0014745354093611241	-0.00796991036273539	0.0011212754237931223	-0.0012375861547435775	-0.00018904527723172964	-0.000533606506824721	0.00043642481675856864
mdtH	-0.0051779551431536674	0.0017262357252184302	-0.003265684365760535	-0.01031667213421315	-0.0033771241130307315	-0.0017542620876338333	-0.002068020641694174	0.0003763849248252882	-0.004139304235577583	-0.00024781004570441595	-0.0006725580210331828	-8.067982037463287e-05	-0.005157931534976689	0.0033417537692002953	-0.002730959025211632	0.0019738356536254287	-0.004653931919936881	0.007060640088292127	-0.005176901455140776	-0.004250105267311347	0.012090425854548812	0.00018465854489477351	-0.0005758224526653066	0.0062504477193579076	0.0008394719214303439	-0.000989494922105223	-0.011676326047312072	-0.00015801658912096173	0.0009822501265443861	-0.007220259471796453	-0.0011818406323436648	0.000710898924826508	0.00025492316163680783	-0.002901835446079661	-0.006168607497771441
yfgH	-0.0011733035484065462	0.0012874666915740818	-0.0016368438862264156	-0.005736629688180983	-0.0034276524535380303	-0.000353879539470654	-0.003605436032418819	0.0013005810405593366	0.003155595895368606	0.004023578950692332	-0.003736669926438481	0.009325135132354317	0.0002623914482795691	0.011767851840704679	-0.0014413310517556966	0.007738110632635653	-0.00665894549603414	-0.006232729080834032	0.0025050930210308714	2.9596206122079744e-05	0.007589553082361818	-0.001126919052330777	-0.0014375927718356253	-0.0014095617143902927	-0.0011869678513828626	0.0003584092404344119	0.0018099554185260166	-0.0002669032369158231	0.0011986206436995417	-0.0024738679616712034	0.00043424109637271615	0.0073036679932189106	-0.008056487318956189	-0.0068311567634477145	-0.007780639874473424
cls	-0.0035120585405343033	0.00020361409508041107	0.00208329287590459	0.012787762940861284	0.0010961506224703044	-0.002623302249703556	-0.010973874939715161	0.007343403184786439	0.0050876190676353876	0.029229421009559456	0.004319354267790914	0.0026392755351462073	-0.021075111497001548	0.0006609163564280607	0.0017229250178206713	0.00035797004646155985	-0.00367176594363168	-0.007125670378355636	0.007589119377281563	0.0075814550187676515	0.03113449877128005	-0.00037535335926804694	0.0009443796571576968	-0.010010195942595602	-0.004699833731925518	-0.00010455214034664095	0.0204531932447819	0.001414403049275279	0.0017842150176875294	0.0006523319846928644	-0.0021252505748998373	-0.011657467619939283	-0.01093571036207405	-0.0054066020363409606	-0.007605220580239482
yiiP	0.0021089692658867046	0.00030906613737897716	0.004100883393548429	0.0007106309884693474	-0.0007439285510918125	0.0009750541840912774	0.0016302840565057361	-0.00029663424196769484	-0.0032458278979174793	-0.007536650533083736	0.001071530677145347	0.0022246016476378597	-0.0017617457035026445	0.0014493821724317968	0.007635563821531832	0.0009129601286258549	0.0011992524142819222	-0.003606413647090805	-0.00022118009067604745	-0.00012491402433992567	-0.008413469670340418	-0.0018455226288642734	-0.0005220558051951229	0.003876465503126383	-0.0018971343884801434	-0.0007654401281615719	0.0040684597655893	-0.0004099849271005951	0.00026622293305990754	-0.007697325069457293	-0.002072320003062487	0.005076013966416469	7.25865443154812e-06	0.0010891081079275214	0.01523019900729119
ygjD	0.0008166716428181965	0.0011151657055597753	0.0016630738042294978	-0.004521834421902895	-0.0028180724987760188	-0.0005641006311634556	-0.003251784642720047	-0.0003499460256716702	0.006935454597696662	0.011489689054830773	-0.0003843965350824874	0.007338366113753632	-0.006713000577442425	0.0023396006249822676	0.003731263584922999	0.0018187194259371609	-0.001924985197767841	-0.008574870155797791	0.0044994317023888415	-0.003545512896070772	0.007888647429645061	0.00021985276820487342	-0.0007564634527079761	-0.0020581013697665183	-0.0010449985725104272	-0.00013533125536923762	0.0006138511510451938	0.0011051220819354058	-0.00025906682290951724	0.0032646465837024153	-0.0006344285054365173	0.004378474345712951	-0.0006522995830193688	0.0013744654432749875	-0.00405354529265052
yfhR	0.008531799662218552	0.0012627880193758756	-0.0015064685756806283	-0.0068464874033816155	-0.0012576479651033878	0.0005786922102561221	0.0030603475293473287	0.001270186910405755	-0.0008130626026104437	-0.00047009317797080545	-0.0017950122395996005	0.009303337696826819	0.0007794943587739289	0.0013924453279469161	-0.0007015459437070603	-0.00022698582950397394	-0.0009332454417634642	-0.0039757345683066195	0.00566189929291054	0.001301831236521545	0.0016930678358767182	-0.0014725527004338802	-0.0017644166212994604	0.007141107493080199	-0.0006630600732511159	-0.0004304495538235642	-0.007146143849859846	-9.841970109846443e-05	-0.0012562419206369668	0.006710478356108069	-0.0007745887472992763	0.0022709913401290625	0.011415892976778324	0.002135702858010648	-0.00039036163521609206
nlpC	-0.00236710956475387	0.0002312431752216071	-0.004310477741528302	0.005384714256506413	0.002326157339848578	-0.0009300067630829289	-0.009007516733425504	0.005251451572403312	-0.001812807732494548	0.012048404618370824	0.00462256621569395	0.00043503014397845046	-0.017622262047430903	-8.914989906770643e-05	0.013861059676855803	0.00024326547405507882	-0.0013478573122428675	-0.0020375204051739162	0.0016190517768493774	0.0024280541383245205	-0.0071378251258283855	-0.004246478169225156	0.000384231238567736	0.0047312775324098765	-5.345713309124381e-05	0.0003954027860891074	0.009064468287644869	-6.437779368752672e-05	0.0006104620677069761	0.019591936375945807	0.0003310658484406304	-0.0027785781404059944	-0.0006182881247374521	0.0028304162510072012	-0.004330554964761971
ybdK	-0.0040495805959734656	0.0033594676456414163	-0.002127988925203681	6.914535752969186e-05	0.0005083635670598596	-0.0018729342450387776	-0.00277195407954209	-0.0008644292509416118	-0.008880138210952283	-0.0084038530944892	0.0005786000870284624	0.011166100728918205	-0.0035722793185526563	0.009326978642493487	-0.0033604812202975153	0.004924004962667823	-0.0024554009779798563	0.01434100471129737	-0.004749422300790931	0.0023680831822120844	0.01710187762975693	-0.0014226906828116626	-0.0012817593081854283	0.010046223239041864	0.0013782092305284338	-0.0022792326868511736	-0.0027564831494175375	-0.0005317113775527105	-0.0004206003149738535	0.0002591734773579901	-0.0013766177243087442	0.006291000285383427	-0.0009755356424850308	-0.007108255730210138	-0.01087236636593728
yjfY	0.011552158498553315	0.0019678945804480464	0.00018007394566666335	-0.0017387007642537355	0.00023327587587118614	0.00014780111370782834	0.002904333535800962	0.0003535867654136382	-0.003220420896541327	0.003210828738945832	-0.002105348233599216	-0.0013433739312482301	0.008371815671088155	0.006190031082369387	-0.002276622463250533	0.0022997506870888174	-0.0011862440909625907	-0.0072985881574682355	0.0026865311967277966	0.003964795404054383	0.01215452803298831	0.0014967755775433034	-0.00045074950903654096	0.013364731464534998	-0.0026678701925101048	-0.0008518276165705174	0.007184741765934419	-0.0005263601645128801	-0.0013070665020495653	-0.0032851983211003243	-0.002354140996467322	-0.000809336172647873	0.0036079911279934223	-0.002353146301954569	-0.0058541785217296905
msbB	0.009113714597517192	-0.00020724256741232237	0.00019778474398890467	-0.004047127838712186	-0.0003410937158332672	-8.65593725961844e-05	-0.0034201251205933443	-0.024059910271316768	0.003487163397949189	0.009399203518020241	0.00162845472805202	0.006021016912365501	0.005449219554009819	0.005874158511869609	0.0028098934446461497	0.0047792550921440125	-0.006511229175058278	-0.010421494972536858	0.017801909397045772	-0.0028196746889660334	-0.005518312207423151	-0.0010338284919271246	-0.00038935225980821995	-0.0048964167006488426	-0.0095110688857811	-0.005766572151333094	0.00016175839068347024	-0.0005661151622189209	0.00017695415299385787	-0.0013479072815971449	0.0014429019670933485	-0.0029517984643315123	0.0002082800531963879	-0.0036086953145318796	0.015072415609070113
rrnD	-0.011691755125995237	-0.0009957908943397343	-0.0019973546522669494	-0.012071043998003007	-0.00830435355193913	0.005960788852535188	-0.011393116502200856	0.0020788856444414706	-0.0034925671003293245	-0.005595418556434352	-0.002703940800856799	0.0054542712721446845	0.009030633510003999	0.0055541092157363895	-0.011063682306557894	0.0062386727752164	0.007629220035265793	-0.00025377636162731283	-0.0045093797825644785	-0.017072183238540557	0.008399756932631135	-1.9242675172428393e-05	-0.0004937280458398163	0.0028493129299022256	-0.0027042248348715073	0.0016066634713206441	-0.016859843593804127	-0.0016955675138160585	-0.04852360904216766	0.0047013241657987235	0.00038533552549779415	-0.0006860024917510931	-0.007880561143122237	-0.0027234963261954753	0.011519297655724304
yfhL	-0.006852776771693519	-0.0010282045387430116	0.005929570784792304	-0.009352642656303943	-0.0035312435030937193	0.000359727842733264	-0.006312293734620599	0.0003483385894833191	-0.0030667713889852167	-0.0030659033701096365	-0.0043060623202472925	0.02383860687941614	-0.021029346440102636	0.0008958742464892566	-0.007901222836226225	0.0005590893764747306	0.0007385789714236227	0.009704719230379025	-0.008727599464264917	0.00042430343449829727	0.004159992213826627	0.000167365875095129	-0.0006784902565414086	-0.0008956938262053882	-0.0008490685682285327	-0.0009339380287565291	-0.010599010515006934	-0.001224571046186611	-0.0006600277073448524	0.00490596862975508	0.0001825023449055152	0.006336138108651144	-0.017116210677407005	-0.01302326429036579	-0.0210565375032979
pgsA	0.012957946152774373	0.0008446770402952097	-0.0016020780813414603	6.374587523168885e-05	-0.0007074546898365952	-0.00029740837751887736	-0.002749392732649165	0.002205185741186142	-0.0009418656886555255	-0.013074724662412957	0.000665058318991214	0.012076529067461237	-0.02706169567464553	0.004158565863035619	-0.003546875643078238	0.001716928742825985	-0.000814218651456288	-0.0009932084260784455	0.007360906926570115	-2.198429282098585e-05	0.005306964390911162	-0.0005954552115872503	-0.001591229314217344	0.010031425124034286	-0.0021011093307344107	0.0007526688306825236	0.008301345591849469	-0.0006571920769056305	-0.0006260945257963613	-0.0077139131538569924	-0.0007333794742589816	0.002900176342915405	0.0031856214133740373	-0.0020803759148943107	0.02279772625212938
yjcE	-0.025202180437668406	-0.0019897406839299945	-0.0009180591569747776	-0.0022897400404326617	-0.0012875240680295973	-0.0011228149966336788	0.0005126611899707795	0.006463212654925883	0.0032182746776379645	-0.011454837232055823	-0.009074403792619706	0.016586610661687876	-0.02234554213961375	0.0038248461252078413	0.004940707245841622	0.0015569939324632286	-0.002884853207929568	-0.0016349096839963074	0.003444169757220848	0.002754092978764365	0.014910896429792047	-0.0011262277653440833	-0.00016115696853375995	0.024562088679522275	-0.007928287423187002	-0.0008504332834854722	-0.013225169594776123	-0.0015171308047138155	-0.0005590470635797828	0.0034070611861534415	0.0032560050603933632	0.005070172400787623	-0.00427218375408862	-0.004388083820231259	-0.017615897607215693
ftsZ	0.0034539225920470376	0.0009655110631138086	-0.0010468657175078987	-0.004153346910607069	-0.0008997731737326831	-0.002219495081808418	-0.01010534327258082	0.005698330374434591	0.004788479506969452	0.010998405198135027	0.0010823490878101437	-0.005626506708336599	-0.017714777010848226	0.007688037194311619	0.006943144127726555	0.0034797458839602767	-0.002887066253790199	-0.004058095403303651	0.004514357227441154	6.348794256077685e-05	0.00587550132535398	-0.0014727638312615455	0.00015477422712137923	-0.004904316421598196	0.00034405458699410767	0.001033784553874284	0.005845552454009018	-2.351577850618014e-05	0.001961669864831492	-0.010164124770089983	-0.001940157403005287	0.005667872275366928	-0.0031474776380234445	-0.004295373630676684	0.027965707966769244
smpA	0.005689646098574605	0.0049510594177991155	-0.005469857049174607	-0.024650657437741755	0.009785503158345818	-0.0034800966153852642	-0.003953271742691012	0.004054010719992221	0.00861877084709704	0.0045143029078977505	-0.00042130466950766275	0.015322497791864655	-0.0056914644527066615	0.0024029362946748735	-0.018858043625950813	0.00031775746581843125	-0.008918942083990333	-0.0004950749213263014	0.006076335107884657	-0.019275155572339574	0.016202986761927603	0.001569882173789665	-0.0005222242389572784	0.004104897431097924	-0.00217990531254867	0.0007107729132985696	0.06270971652516659	0.0020513719064183533	9.517804071947467e-05	0.0010501591034699231	0.003302009447943419	-0.0011450849482883708	-0.008738537302541764	-0.010961915249936283	0.00653654815707828
lepA	-0.0006383137270776471	0.0011206797778140754	-0.002191235290374607	0.006097853370010853	0.0011444043379742652	-0.002596092049498111	-0.0003191228426123202	0.00262590421596542	-0.00144380678771995	0.006539296972133764	0.0011557381344027818	-0.007084339033962802	-0.001397720919729969	0.0009287613315973431	0.0033887655078433452	5.172016979486216e-05	-0.0026502856641368133	-0.0009848267642886752	0.001523328085579438	0.0022763737150408485	0.01067066315561533	-0.0004857220861595124	0.0005163269088370726	-0.004191448823548854	-0.0016081728312407726	0.00039903271477669477	0.01073565401453921	0.000550299920141697	0.00019429958909313426	0.006270387931726873	-0.0006136044795857742	-0.0015627020303244617	-0.007443081549923829	0.003923881432586184	-0.005117964825894631
b1367	-0.014294822493361102	0.0008207521011354402	-0.0014693272858858108	-0.0003170024838982499	-0.0007560156885301695	-0.0015449705650098621	0.00366100890781073	0.0030368346255272628	0.001301906754670199	-0.002462712991074091	-0.0012514881102833897	-0.0006347468491488447	-0.0055026301691673465	0.006108248750679195	-0.006031264252960682	0.002396160555072129	-0.0033542176478100244	-0.004927486195661051	0.0020180957673554436	0.0025605976109719895	0.01741432923823595	0.00012922244175570086	-3.173061892084661e-05	-0.0013053092372138054	-0.0005749325335779486	-0.0006838282942771912	0.005496032744091242	-0.00031100432737730444	0.001147340799216181	0.0015047529735602437	-0.001288922077510506	0.003093018140079397	-0.009190484439258021	-0.0033612917884186444	0.010003196836357385
fliF	0.008624623506094772	0.0007173838678863831	-0.001137281572446227	0.00015605845263053198	-0.0013325112021993846	-0.0013971520913764834	-0.0035148571437115177	0.010177837125957013	0.011005615601316094	-0.001507565893073816	-0.003344399214256555	-0.014622162434865128	-0.012871619515581844	0.011753565408289432	0.002459221603348851	0.007771275714039802	-0.00590517238779652	-0.003304272061981952	-0.0019802122698797855	0.004614739578484775	0.01569602806121111	-0.0057605288457125425	-0.00047898733901092784	-0.004217823420185595	-0.00456380523914068	0.0012614270835183562	0.0008709674429871697	-0.0005429676867788658	0.002315270851831883	0.028398550730198622	0.0010079260903876274	0.00726390921162686	-0.014266470983398684	-0.01005623654262828	-0.013069503757000809
yfjI	-0.0073582834912219435	-9.265761924325489e-05	0.0003194052090111654	-0.004766208357177675	-0.00014673561636300292	-0.0007420357567025349	-0.0014965895878370193	-0.00030470672936644405	-5.306683513481403e-05	-0.008025539121817707	-4.285091473207103e-05	-0.00793019010017466	0.01295541930636487	0.007605856684967875	-0.004830594337545335	0.0035965819843113422	-0.002515706546472931	-0.004644254328126146	0.0004153933193860504	0.00129263540804188	0.02551879795268178	-0.0009536968381144106	-0.0009400627011200413	-0.001192050382378511	-0.0019772237241172147	-0.0005623523390386253	-0.0009599543254614431	-0.0006961950968252495	8.144159577568644e-05	-0.0007117477312567643	-0.0007217627903446555	0.00783191958555218	-0.0075418174765402015	-0.0018568470500619177	-0.0012595586980443814
nlpD	-0.0004884943410487345	0.0012142103660153225	-0.0027227063759346494	-0.0018074851017445327	-0.0004063368643983267	-0.002380578946322203	0.008922654719037169	0.001402428176952526	0.004396408166503534	-0.034878157124650186	-0.009718696158379315	0.017484009035420838	0.02108547753971262	0.00873879438266158	-0.006948137925937772	0.0042873833933845164	-0.003118182878207528	-0.0004446687070384607	0.0023996922249307877	0.0015674565901405157	0.005501110996119678	0.0004767682572128251	-0.0019971787522081287	0.011931766932830214	-0.003805970607479055	-0.0012625082244630903	-0.006154059140170191	-0.001814673492917791	-5.366460536379236e-05	-0.019180153757333757	0.0034003395028412344	0.010429080679184861	0.007257737280481091	-0.011119272443465889	0.02115620679261399
ydbC	0.016081859677503207	0.0011167896498227492	0.0004619468923920067	-0.0016286190249957145	0.00031098951876629144	-5.831492333527422e-05	0.005313111195231185	0.0025352616980671883	-0.00566997429355979	-0.015497088114299425	-0.0032446658960543573	0.02001604800009065	0.000987909017529785	0.007754545374773443	0.0007349780466756784	0.004532451038248837	-0.0017177194975448228	-0.0024435902206400005	-0.000518322546544548	1.4459208334555045e-05	-9.438867718472466e-05	-0.0024988729390315713	-0.0020044592162594198	0.012587504740804435	-0.0007338470235687786	0.0010236287862062455	-0.00521881341874758	-0.00039697664993582294	0.0008560427994234488	0.004415958151221275	0.0005573586153332144	0.006090232199340156	0.004012200262896114	0.002365751892544462	0.0026583174689298636
phoR	0.00834299727916868	0.004239962866995484	-0.006387821976095438	0.004524143917951733	0.0008580585283925757	-0.00219339479226619	0.020221099169815286	-0.016107073128223418	-0.010695359744131565	0.00304392271493448	-0.00019682393611674342	0.004296742885307681	-0.00851593983657274	0.00869398812763393	-0.0043164946278557185	0.00033925723299034873	-0.006096891024046474	0.009200546852092152	-0.000535659408477066	0.014269080022944415	0.011326568182557822	-0.0006557217979570851	-0.00012066581119142939	0.013664881978183985	-0.0025099086978463167	-0.007023631162010133	0.01755706151511441	-0.0016850084462203085	0.0024779790465254336	0.0032942129322327675	-0.004552673823200166	0.027955968290416883	0.010213082924372318	0.008274762034748815	-0.0034502061087192154
yqaD	0.0038481395917408395	0.0007826286292402074	-0.005529581552837044	-0.0030039132758975027	-0.002056113233556971	-0.0013911742880009115	0.002934572607388391	0.004204024588689208	-0.0026643403922207653	0.0018922572688585737	-0.0013691410899627954	0.010840442257397102	-0.005952544606377169	0.0008593810052843764	-0.006113872705027461	-0.0006933550082612783	-0.0030933359374452117	-0.009345474307300504	0.006039119118617641	-0.004030742172270696	0.010378173729404807	0.0005338519281940534	-0.0006376647698925808	-0.0025739245236763965	-0.0008542098317381725	0.0011174605041742326	-0.015178558446387661	1.8446569534376067e-05	0.00036183737509418276	-0.0010113339812960476	-0.00035982673929538575	0.00010945496850204889	0.0027944423549930856	0.00023990345847226178	-0.006351716154005746
lgt	0.009898860449667531	0.0002762180799072667	-0.006866436768323183	0.011625170176848769	0.0024325315991882233	-0.0010693710774648934	0.0008770516446983332	0.007449480392970145	0.08839050274342299	0.03304061127781141	-0.00694307800848037	-0.010527537678511851	0.0007468653067504775	0.005448544407263398	0.0012932927627844037	0.002219189195893705	-0.0031004506469036294	0.014606993261379065	0.009075622307136655	0.005540338446425789	-0.007283843932673335	-0.003273425803054124	0.00662903668358922	0.013538104137405754	-0.005874583444836521	-0.0030692872451618313	0.004082003853561238	0.0005654013840830885	-0.0005619069453678094	-0.002231703938450664	-0.00013415778501439492	-0.0015517454365070796	0.06946499273180962	-0.09009778186944979	-0.002055718691543673
ydbD	-0.01061622007289017	-0.00024675252789165827	0.002904852950014174	-0.0019241581112146378	-0.0015512234845664352	-0.0022430254332721235	0.00654339876902454	0.0011483576404862105	0.008185782181099057	-0.01916374670477902	-0.004506397950462997	-0.006902723154523457	0.009342162245788524	0.0029371415940113365	-0.003981734307017177	0.0017441306030377746	-0.003928170995692713	-0.008701173233386782	0.007759493396238044	0.0017073175429183547	0.017170176729559897	-3.5729849851122706e-05	4.192049795165076e-05	-0.0015060961979907006	-0.004997027274605232	-0.00024248984947917052	0.0011302182299798315	-0.0006541549693793059	0.001447684372542426	0.005974848135374486	0.00026187078437942544	0.0019357144794981888	-0.006058386381188727	-0.007948243258787053	0.016991448496848766
clpX	-0.008316895999766961	0.0008719880430726334	0.0014112560136709362	0.0013448457303456961	8.082532745902426e-05	-0.001037384457886219	0.004713796714649481	0.00019270521919679596	-0.01060706501826644	-0.005162098690606199	-0.0006434563733637333	-0.014181851992628189	-0.018018168982924875	3.8543725483464184e-05	0.0034793732315301896	0.00038706541279680094	-0.0020229579325803	-0.008614684147856285	0.004562586551693119	0.004053379542768952	0.007787427320145071	-0.0005527925016940571	0.0005480847670696676	0.0031879161414690316	-0.001693472952687556	-0.00011380423729860923	0.007383159029872176	0.0007043618115130812	0.0013610786653589458	0.0038273180020041765	-0.0010076538257999346	-0.003480775589875952	0.00392784007749699	-4.6398575250350405e-05	-0.01848371106554085
csiD	-0.005248062058605931	0.0026776252058334647	-0.002525482145138085	0.0015586722397711128	-0.0031212198897264897	-0.0014625306101515888	0.007649982271387297	-0.0005566266895039008	-0.004184285085648299	0.017140478327325206	0.0021372211282141506	0.010415793575271212	0.01136443869585229	0.0028637783671729266	-0.0015164659294532611	0.0005570146633544937	-0.0027195013509216633	-0.00973851828999126	0.005428101108581932	-0.003774597302099016	-0.00043563061430177183	-0.0011637416679877788	-7.32440706997295e-05	-0.00041040234094907646	0.0023098544544089086	0.0003812732783262618	-0.0012418081905900878	-3.486587406769104e-05	0.0007534290786134079	-0.006488865264691413	-0.001903903525089845	0.0009456659009270934	-5.234310825618755e-05	0.00598371061330129	0.0024683895802886133
prfB	-0.008951188526069275	0.0004323089847457595	-9.39242787467265e-06	0.0005725107714533806	-0.0007990963675547391	-5.239429861831013e-05	0.00325171638499288	0.002864936487749219	0.009816167009994388	0.003584195773128602	0.00027814136672532185	-0.0027712412846434597	-0.005959180510151632	-0.0004165451182052493	-0.002314395341090858	8.302360890411365e-05	-0.00026842336287378625	-0.00015559369078510293	0.0009259727171691923	0.0013003906822129292	0.013026526924222707	0.0009585079120006412	0.0029251741617918013	-0.001167558271517919	-0.00185627833767266	-0.00044992911105509845	0.004188770353992252	-0.0007801323855528608	0.00024859593861037866	-0.006522479932755232	6.426211356057365e-05	0.0007844342405653813	-0.0071922353012581364	-0.004788449782479022	-0.01716089811385937
ydcF	-0.008665146513117684	0.0017918015189934521	-0.0033463067736010997	-0.0036756183838588187	-0.0025410589249804617	0.00040794530999846754	-0.0029659031506846932	0.0011989833624102175	0.0011270262283505873	-0.001007475720416828	-0.0013313623354770244	0.04111480758045659	0.016025645427943505	0.00030833639539196156	-0.008726024967618286	0.00020185533838230186	-0.0013302225111560388	-0.003617498625223477	0.0013397830907818805	-0.007338943831781124	0.009479522788897157	-0.0012074541149195283	-0.0009963458112906664	0.005758002740330994	-0.001535531043401468	0.0007220409682486207	-0.010119007504049768	-2.4378247339882363e-05	-0.0010112513770582155	0.0013196815142873675	-0.0027334995078854263	0.0016801388704363784	-0.0016920576718720522	0.0044573156088258	0.0017295656204918436
yebB	-0.018072956006484803	0.0017334877187386154	-0.002057884483365342	0.006038180470932275	0.0001757055046982714	-0.0016351499781012534	-0.0031810794272186123	0.0017736507300287485	0.0036041777534410358	0.016485836425023836	0.003965967078693211	0.024910581589798735	0.0022213727910282838	0.005998860662803054	-0.007594069116748869	0.003111718341242522	-0.003975058005031461	-0.01125561784876069	0.0038158099891410936	-0.004169609930187939	0.02413803178817034	-0.0009277721733087674	0.00021669136433047242	0.0002531536901869913	0.0007516432531926897	0.0015601477457676083	0.00557704672633492	-0.000386813989316579	0.0015507264679763466	-0.004066222694236785	-0.0018066193128470332	0.0007475281705741178	-0.0072872150792843765	0.0015006150798788959	-0.007764300951261965
yncB	-0.0035902632922498565	0.0007680057751713321	-1.6044551593950017e-05	0.002324861714441795	0.0003152400852559367	-0.0009790598117979242	0.0025423985467675856	0.004458258212544024	-0.0030033268127590417	0.017755722672474092	0.002290291362442076	-0.021514222806677072	0.00811847611378456	0.0030041975434869526	-0.0006201964985666563	0.0011105714115547016	-0.0018503023146868053	-0.00901599478975092	0.001972783726272116	0.0019539590371386245	-0.003039706810377538	0.00014879607395414495	-1.5421418822825217e-05	0.007273128186352551	0.002699235874256983	-9.722353912366089e-05	0.005977906361024113	-0.0008695444773184135	-0.0001901996433662134	-0.00022180476920766523	0.0005397924623684958	0.002178700760740674	-0.0044745700034040095	-0.002291061614024719	-0.008135289262035782
plsC	0.0014336435030205081	0.0006805418626754545	1.7305285894053668e-05	0.004518876059446484	7.11074927653499e-05	0.0011886936670634895	-0.004560150447137216	0.001233402332291007	0.005373764215037226	0.020430354458257194	0.002995054344646633	-0.001446842830369456	0.010922494469229709	0.0017503242287784816	0.007715769088827073	0.0019302282389253378	0.0011002523377725874	-0.008875263600427773	0.003445652621096851	-0.0018777116882971467	0.006120241503231228	-0.002921125292778015	-7.34731900956831e-05	-0.007518045199103654	-0.00014527385646192904	0.0015900760446675123	0.001285801319643221	-0.003832156171556562	0.0003116835106993676	0.003303928894456476	-0.001148988074855879	0.011980111992946177	-0.00711981529802686	0.002478238214150354	0.010221244379837872
yliE	0.006561080638243995	0.0008214517723536119	0.003492927809711546	-0.003256358943181112	-0.0029859048733487724	0.0020533664966933428	-0.002570588847019655	0.0009211808217514772	-0.02088604586198926	-0.01285948879199057	0.0035972943785600366	0.014756926373023577	0.027159135788679123	5.492609372993229e-05	0.007057182267308235	0.0011257372226100414	0.002384237728711933	-0.006293194488497432	-0.007341223464197951	-0.00738273773025325	-0.018561955597251652	-0.001499243974685669	0.0021082848822697995	-0.017044049315154554	0.0008437206240169243	0.00021041756430349777	-0.0020092768332068906	-0.0011066616943571717	0.00037079196408740245	-0.005628662393428385	-0.004113437552005053	0.0045222902759872	0.03474455815269565	0.0647196535553251	0.02460321846982123
fliE	-0.006883683393361291	-0.0021886156871914865	0.0018185457540675998	0.0018890910444315523	-0.0035224232031032445	0.0016643078601919115	-0.00323576774338589	0.009612007355317474	0.008849762934260071	-0.0003796878968054576	-0.011397993406280876	-0.02400337334609393	0.0005585369581052705	0.004076134986244142	-0.015207858150824904	0.004196760337799787	-0.0007619854942378071	-0.02900629542460761	-0.0040922583667216475	0.01250896749502801	0.009118553241714835	0.002732480182312429	-0.0014399082190357149	-0.01433890411630273	0.0035863797679620306	-0.002578420976642519	-0.00584300301790713	-0.0017405600484926254	0.0002593368742174107	0.01885424127802253	0.00031801349294255485	0.006488893924262187	-0.01696838393355861	-0.024633684162316576	-0.014280268804393184
yjeN	-0.007262409302509493	0.0003940600801945493	-0.004143569378647953	0.0034949151863111184	0.001209479363169521	-0.00246435601497069	0.011739042675232186	-0.0024723783787339924	-0.014745063623413443	0.01165582607613831	0.0023685651575215162	-0.008342105460193271	0.003075106494301527	0.004680416421033442	0.0059477034723386165	0.002607623301446438	-0.0018152636522897566	-0.007027135153790724	0.0008188931289938117	0.0037284161018683237	-0.0002781075861275895	-0.003453495178837329	-0.0006498026684857905	0.0027422503032721577	-0.00291047651397506	-0.0011912569776177406	0.007065120187806005	-0.0004670423225616105	0.0009080142446327954	0.0032407664181664585	6.286752557997488e-05	0.004157560322471339	-0.0006727023177233486	0.004282486575123455	-0.017641562233928224
yhfK	-0.0005830678437449005	0.0009406702488195151	-0.007202710006386042	0.004645640754606575	-2.2982131469007072e-06	-0.002434463249519467	8.944352540471728e-05	0.0028872349462471902	0.004119254918769002	0.011617484914207058	0.0036202086601406338	-0.0006361299631246978	-0.039263929250006824	-0.00015105412101547698	-0.002407647325890139	-0.001087863725842908	-0.0035313520735750594	-0.004136128828755205	0.005238670292367906	0.00026757226803849645	0.007122198999859393	-0.002345480704680085	-0.0003631144677638076	0.0073471304774284365	-0.0026381056294920518	-0.00013775669249298516	0.0012659510062571536	0.0016084417270030827	0.0010532204969786107	-0.007966565075330436	-0.0009945032896939666	-0.006429015310725781	-0.009144434747709469	-0.016857751811455404	0.01795999834340223
ispB	-0.0067496153460157035	0.0008020728809060529	-0.002915414455346763	0.0012331959561561233	0.0006234462227439508	-0.001549295554868877	-0.0021806781289770323	-0.0005807976855430752	-0.0004458590337435453	0.008644928690046072	0.004437763975001872	-0.007039677892632858	0.006218279083019372	-0.0009691331879002974	0.006964972992427647	-0.001210643087979406	-0.004633372927065751	-0.0034363616027475634	0.0028485520800322663	-0.001209989701585963	-0.0029410971724428236	-0.002691564585547894	-0.0005542961170431226	-0.0013548485649516806	-0.0022520888956820534	2.359185627938132e-05	0.0022560311332741317	0.00031276633410016075	0.0009807681548409165	-0.005571754085831344	-0.0007608751358930022	-0.004698859828740659	-0.0010811614967421676	0.002436361604070823	-0.003389800836833876
rfbB	-0.010575808255434638	0.004765558340586722	0.012864185217767953	0.004614829146303237	-0.00733051513787359	0.003279857663437724	0.06845982136095272	0.003183092555264011	0.012784209866076708	-0.031883810237958665	0.0002377250839708722	-0.012072429474857118	0.02316947711497238	-0.0030976311140693724	0.0008581532903872358	-0.003134427366312593	-0.0028439276273164787	0.01331986369776357	-0.010226574013538567	-0.02854933452970804	0.016738417167216538	-0.0002821361156907187	-0.00036228864220902326	-0.03369288155809045	0.01629473155690837	0.693800955414772	-0.009798880745755864	0.011776117319241166	-0.0028941997967194765	0.0015411995665635914	-0.07347662523388862	-0.0323959942342657	-0.0061911915574749616	0.0015525100391511973	0.005246310438272137
b2861	0.002163737053623746	0.008047601329162718	-0.007878042673692107	0.0005778507162904134	0.0053301558829844	-0.0037964651361107825	0.0076071004383265976	-0.003530630636960268	-0.023304940313100816	-0.006022269528063878	0.0037402821378782394	-0.019198515367778866	-0.023278293747109238	0.011043408354744315	0.03685358628630638	0.008707803366705775	-0.0044079956015327364	-0.0008822953329801758	-0.023850837400482026	0.007801369981879884	-0.0023201323684770613	-0.005046129240654409	0.0004300085103022866	-0.005765510126948357	-0.00446268050816179	-0.0033240516623482107	0.0018002942019944733	-0.004073773035779596	0.0029156999639235437	-0.024105149190872907	6.51626415606188e-05	-0.005596906981534428	0.011346433866731447	0.0392322381293135	-0.0024506945869496788
yhfL	0.09887949524052216	0.00014176071897509246	0.003300967287286767	0.013469193577766419	-0.009221125519834459	-0.0009645950573030859	-0.02816840467207572	-0.021316877249628306	0.09597208201885224	-0.007440815177865372	0.012066954988986254	-0.04034091039287924	0.025825768123505656	-0.010747768050059676	0.04491393065080047	0.006020242371596396	-0.006862818969018532	-0.0037862413866474225	-0.06787277103896126	-0.027116911683944946	0.014281104151159525	-0.015714160641655327	0.013973008347675205	-0.06478210203349591	0.05664816087822324	0.017373574916273355	0.016485210191062156	-0.012619729517027736	0.012116150185465812	-0.027643056027591227	-0.023899057116359472	-0.02300576762192779	-0.0639538411239181	0.2406529818794557	-0.04846763951887547
yiaD	-0.0016551095982919439	-0.0001381671599665424	0.0005078361570485867	-0.004157742636743933	-0.0034111542790196837	-6.075918860005913e-05	-0.00650126560974647	0.002697096196934581	0.0017782332876231522	0.008568543111678303	-0.00251634631305933	-0.0006173288936472752	-0.004070234652992683	0.003018270244356245	-0.0007941669219871983	0.002553809459786862	-0.0021995047055598763	-0.002385560259914275	-0.0031865561829396974	-0.00043009490826157257	0.014758276846259832	-0.0006545477680629119	-0.0018771402596030385	-0.00738830376882106	-0.0029386090926019496	-0.0011145180091261865	-0.0011568585004498983	0.000372775697032921	0.0007453397125937044	0.010685851713642478	-0.0009156199666904286	0.00500550993125547	0.002583415967709505	0.005874255048443696	-0.009865233097487772
gcvT	0.0013119869438032949	0.0036140421265736223	-0.012804028717800975	-0.0011615533859003335	0.0012083975580753758	-0.0027172301546670497	0.0069695807938628335	-0.009869133066385984	-0.017873635981231928	0.01703942244554438	0.006446193493902683	-0.0026768359985917508	0.015322927203144609	0.010618704529479146	-0.001268017485854216	0.005697214924730361	-0.005267000912378232	-0.0009416374487420736	0.0014315270984050943	-0.010231304893943858	-0.013267513047903776	-0.001710920821642503	-0.0013790415180847048	0.013840985186398029	0.002001279186140554	-0.0017768065282143652	-0.0074604040041486635	0.0005360433552414179	-0.00152979078120552	0.0012671513197710738	-0.0029453519568778575	0.006275022948029066	0.00338661226542723	-0.008392530576592045	-0.007424505866906592
yjeB	0.008974746076597108	0.0010660427680704743	-0.0055085601890459655	0.0009708639036398381	0.0003243268250662368	-0.0005480597686255351	-0.001275452194899759	-0.00043440012896098776	-0.015532944928854703	0.012816949940581874	0.00024748634627030697	0.013122601745029291	-0.01842155799116056	0.0034942394099198282	0.003972249440848828	0.002042567760217935	-0.00201262118685238	-0.003982646791648465	0.006582408947985114	-0.004206430082744423	-0.0019403634208720176	-0.001082985937828198	-0.0012229347077663988	-0.0031058203312568367	-0.004020722304499641	-0.0005504281126195565	-0.0013256308813381227	0.0008194534142967314	-0.0005398739560041576	0.008330676164478064	-0.0020074637746438384	0.0017779563774702825	0.0037465944763912695	0.004965300584444776	-0.016476897863854825
yhfP	0.05342843996906521	0.013388830786570907	-0.0020279786974424494	-0.006309836865402758	1.9527669974195305e-06	-0.005422061081044376	-0.019274327903985977	-0.0002873657125746831	0.053257077410817144	-0.00427873432636261	0.01362905633635819	-0.03145851887235738	0.22115447057276658	0.02346079844981432	0.056026462875306604	0.01465036571957171	-0.008757282490606862	0.029408895535413752	0.021077817245918316	-0.0205488481380521	0.0381090633943677	-0.013282940201461315	0.0008031637617386877	-0.014283503503538669	0.0059811196520386896	0.0016930709971347824	0.009886107387694907	0.0006634455660241656	0.005113843460567296	-0.025470221340656282	-0.018971403893083334	0.005284287465849157	-0.018186539524432385	0.03094413032522425	0.31578203280207134
yihD	-0.011128740705022908	-0.0005885645225043846	-0.004353440867271274	0.00235562160378322	-0.0002551388267420407	-0.004504831046797335	-0.0035453878069186913	-0.0005121232246165164	-0.020280153229832648	-0.013292145424047037	-0.0020038891118019818	-0.0015261467527703974	-0.019800917005416044	0.0005849417534773238	-0.0014745453573414124	-0.00019420664505560126	-0.005255885031826869	0.00038365213064006984	-0.0049720537061170664	0.007582989625355347	-0.0049379365146160125	0.001670263543492183	-0.00023197809408884496	0.012709415210410952	-0.0055537276334830165	-0.0025544496369548143	-0.011974309650348855	2.748738790142369e-05	0.001584745814325288	-0.010209268815815449	-0.0013899903441779316	-0.005676944062791087	0.000691015693721258	0.0005964617215405659	-0.02269734286139129
kbl	-0.011244562492150851	0.0007297584405750968	0.000865776598220691	0.000550334008585196	0.0013166617677779868	-0.001225079905707389	0.015235867942957317	-0.004781034938059747	-0.010057172263041139	-0.0021701449084991133	0.0030071635521017014	-0.010345959650220895	0.015132245146813467	0.0018195862579159438	0.0037265800777822734	-0.0001326058701306465	-0.002425794071056927	-0.00457010764782269	0.004320888639209263	-0.0008335418391110811	-0.0040875722863711415	-0.004058874556794763	-0.0010335570876486599	0.015764054898172616	-0.0009817493648613927	-0.0016819009394384921	0.004911381880098835	-0.00048439335107104854	-0.0007821486063767225	0.01630592256784439	-9.612554353225278e-05	-0.00231741282223451	-0.005207816377573769	-0.0052843853066276225	-0.002178792112907001
yjfI	0.007489192779317047	0.0008886133739724755	-0.006917300227214583	-0.0037421071660355665	5.527813449589303e-05	0.0006318570172879845	-0.005182590888922705	0.00028002792270854116	-0.013649829337373376	0.026127552931628575	0.0022990778554230927	0.00555149894301789	-0.008547037945503426	-0.0020607775496318936	0.004548806347884238	-0.0005893295354326255	-4.492599218034835e-05	0.008624953798680883	-0.003527038348738081	-0.003021154248036761	-0.014702601497992874	-0.004767998568713665	-0.0013791259855497628	-0.01038947120308876	0.0017733055181302054	-0.0008857728593284264	-0.011795194314277552	-0.00045624934107763693	-0.000916965821525082	0.020348775032907725	-0.0018583040544763207	-0.0043432731416565605	0.00018059190482046982	-0.002876978716813028	0.010810832005620502
yhgA	-0.00354297777092216	0.0009253783989697695	-0.002752152879256755	-0.0007218275413652009	-0.0001640123141987715	0.0003961779977544211	-0.0029324615237248295	0.005063513536006212	-5.024163756388589e-05	-0.0019140221198407433	-0.0014143706567119807	0.0018304659775693459	-0.0021176481842706653	0.007528097373433411	0.0070323467347770926	0.0037270690500736236	-0.0026920045975294678	0.003785237629139393	-0.0013960905424836609	0.006213191777784774	0.020325789395719766	-0.0006557858973974362	-0.00032929726934526114	0.00040992640722834037	-0.005649991477503604	0.0007562930806307122	-0.0019615122768532564	-0.002532946125138551	0.002310737785883248	-0.0168407416716218	0.000597539572045207	0.0038926552586031685	-0.006964786984779016	-0.003080333545637716	-0.008145844235911335
hemL	-0.003134448897338124	0.0009539139678236097	-0.0021486260660458357	-0.0019862449541687963	-0.0018787602277006955	-0.0003068138350499794	-0.0070871214217999405	0.001710038634482771	6.101458467583143e-05	0.03076703644289476	0.0036198553559370337	0.01834163763983683	0.006992044047327693	0.0027782221091911196	0.0009144465283316094	0.0005967825360130519	-0.001593187517213701	0.0027886875209004918	-0.0024755702283589835	-0.00227316748846243	-0.002027676918078214	-0.0028634533053264024	-0.0008527372346725315	0.003306978970504133	0.0015978784175570478	0.0007695534318918362	0.010532266073959304	0.00034759656147798524	6.036236785007531e-05	-0.0037242945330217482	0.00019605034387495834	-0.001629774355226093	-0.0020066755674780887	-0.0021576758704863357	-0.010968675928741274
glmU	0.013326904153206734	0.0005706107972946483	-0.0024159570899792014	0.000670654394198209	0.0005986799823585897	-0.0015749217907432467	-0.01984715433243443	0.002761401212774217	-0.012478894628584385	0.002395958854765745	0.005528972968459129	0.00269644486017036	-0.01893246054802973	-0.00010977883141094936	-0.0010961461530678207	9.17749060999995e-05	2.669458403013116e-05	0.009012360231394005	-0.002287941425751297	-0.008213296270077216	0.006086507439613342	0.00011604769922314517	-0.0007260037935338914	-0.005413023512810469	0.0005920811597685109	0.0002827070909552276	0.006460278166180595	0.0010230705013964325	-1.0033225745473828e-05	0.01414264488965273	-0.002463404959999025	0.002087761691508043	-0.007804573311310525	0.0069297331335422185	0.021358714661967586
yjfK	0.0032102324073249944	0.00022841690602945164	0.0008259788539726287	-0.0034991056588478384	-0.000895321139250882	0.0025281555484980346	0.0016793988288982826	0.0015163847408257425	-0.003727627573534846	0.01721093399313892	0.0015932369395159184	0.0008203540985803814	0.021862332373089398	0.0002535007680126	0.005267324368469417	0.0013518665265291928	8.081043669142562e-05	-0.007435280858471836	0.005762869589904576	-0.0052625712829622185	0.021466398239135744	-0.002611416159197688	0.00012166848617198411	-0.0062806528666988016	-0.0005027691548037314	0.0017011828953400255	-0.004224078645533386	-0.0005904145236127078	-0.003098678346723318	-0.003780226120725274	-0.0002776475118298549	-0.0005351604201191228	-0.006052874155681242	0.00022613621721185545	-0.010120490539661596
yrbL	0.003931963797470536	0.0011967042158357798	0.003414217361714691	-0.014674316132441164	-0.003456401824951172	7.024214046964516e-06	-0.0005094803123296622	-7.204135153415336e-05	-0.0037158742663450537	0.014910848129813263	-0.0013489087589550763	0.000798685506169656	0.004356069591126798	0.00681675283703953	0.0012483771052211523	0.004700346793979407	-0.002404063613144587	-0.006893890612211424	0.0014159750066881562	-0.0016063550806683588	0.02443798368796706	-0.0010543349850922824	-0.0007941319810925052	0.0023920986603479834	-0.0018164494624553422	-4.2029258452203067e-05	-0.001330376124044167	-0.0011146992328576744	0.0004912968041026033	-0.017078864350914956	1.5340686162801374e-05	0.0062237370505251665	0.00013535616917142944	-0.0003957051432215459	-0.004919902716671497
folD	-0.004511204915064754	0.0013838742952793836	-0.006227108938619494	-0.001760541694238782	0.0013591194024775177	-0.00171517365379259	-0.0071346605032244145	0.002501662455033511	-0.015518357083201408	-0.003021794303161342	0.00013893980027205544	0.005086694876992643	0.013649774187234873	0.0034979033516719937	-3.0972395977926224e-05	0.0014399374509230256	-0.004040503103022623	0.0035665088894863413	-0.004551652215283226	-0.0012249175677115612	-0.004493226301856339	-3.668241220722734e-05	-0.0006947744503850117	0.0026853242341894658	-0.002912763943031584	-0.00133826169767417	0.0018750443606280743	0.0004603492724709213	0.000970765232341364	0.0029074886022135617	-0.0014176799345295876	-0.00033063858493485236	-0.0010171510903000116	0.000941972178614898	0.0057196015308440575
fpr	0.0029593709635200222	0.0006784099590731784	0.001904755620053038	-0.010317652290686964	-0.0028174173226580023	-0.0007012920943088829	-0.006216740334296928	0.0029483367316424846	-0.008905622237361967	0.018494447750016685	0.0015116703929379583	-0.007696831983401243	0.005793709547940604	0.000824428906198591	0.006904695541597903	0.0008182483573909849	-0.001206305257816131	-0.0074174550323526265	0.0009493810961160947	-0.001224469431884032	0.01238054245710373	-0.004175428762100637	-0.0003056111489422619	-0.002936275328975171	-0.002664543399059204	0.000707237005699426	0.0014528656041527049	-0.0012347098509781062	0.0014664610708132386	0.003880992743652314	-0.0018474544677883386	0.005302251918674118	-0.0018499181767563438	-0.0010365258525289228	0.00443594939256592
ytfI	-0.0008856858140930082	-9.747666772454976e-05	-0.0006714241480221971	-0.003866510719526559	-0.0018813319399487228	-0.0007922348874853924	-0.00018528714577127284	-0.001444197918754071	0.0004846518971316982	-0.002057566790892629	0.0017931549379136414	0.004079038173788124	-0.010068010510012661	0.006904079946689307	-0.001004093230003491	0.003590604660566896	-0.002809528564808495	0.004746498045578753	0.0018986136886797109	0.0019134976411921943	0.008117983965203166	-0.0033866204554215073	-0.0012763928982894867	0.010203631930053234	-0.0027311985553770336	0.00043461117922561244	0.0018505879375647675	-0.00024229284201283008	0.00017767743443982908	-0.014877074193209409	0.0006480834062676877	0.004619313827292485	-0.011296080406567063	-0.007993537874426693	-0.005375070963054895
yhcA	0.0017958839167899574	0.0005935531749855727	-0.005763301751576364	0.004129236392909661	0.00047009710673592055	-2.2045650427457987e-05	-0.0037475148982861464	-0.004865518328733743	-0.009826802480965853	-0.03935953097917685	0.0007030720259353984	0.015433914366072676	0.00020321906450190515	0.009683765098452568	0.002607613910222426	0.005652619572356343	-0.00165530586746907	0.006068623946384364	0.0061878150869390846	-0.006153903941207743	0.025883365627378224	-0.0002356751729530515	0.000387381850159727	0.010939011666923761	-0.0010109170863270452	0.0016065542760770768	0.005562663187292662	0.0004736354778287932	0.0026891129347495733	0.001257638200186193	-0.00039581280638230966	0.01234376717434086	0.0016571361415154027	-0.006263588472003383	0.019067994109026983
ybhK	-0.00833967909442656	-8.99084498087177e-05	0.0005683201800275128	-0.006054393504746259	-0.0006146095678559504	-0.0018345105869229882	0.0002264754326247117	-0.0005646569788223132	-0.004312326889485121	-0.008455517798344173	-0.001050773942261003	-0.013038035303429521	-0.011456930347401457	0.008127520577982068	0.006459981710650027	0.004976577549241483	-0.005190256385678294	0.005710056531675083	0.000828665086980133	0.001492952874693227	0.011760125495493412	-0.0031902164965867995	0.00018912724204710684	-0.005550004690885544	-0.0018808008951720658	1.0146098823154427e-05	-0.007888766595142637	-0.0007343174429843202	0.0020759842172265053	0.015920719634741544	-0.00013539265433792024	0.004620333870101457	-0.009482203018522322	-0.002432002272273946	0.0008325234586766488
yhiD	-0.004873291956204356	-0.0007826971262693405	-0.006609123186208308	-0.0002534222588292323	0.0013895850931294263	-0.002709634692873806	0.002295224174090168	0.0016460763476788998	-0.00801146843470633	-0.001024402528944448	-0.0013959597749635577	-0.0112485181389734	-0.0028643674029939876	0.0013752193422988056	0.002567830404732376	7.901360795585788e-05	-0.003759993092072281	-0.0073940722828673335	0.0024145206330160114	0.004760454879439575	0.014026034167036414	-0.0025636318954639138	-0.0005571536859497428	0.0066092878440395	-0.0020348641207710524	-0.0012704547995235772	0.001088469994546687	-0.000784659888013266	0.0012332578853238374	0.023917763996869325	0.001486605943646282	-0.0015842003225715775	-0.00832841286172319	-0.0060582371910900944	0.003469714366922706
yjgJ	-0.007735506772543445	-0.006331484569236636	-0.007795055015012622	-0.02747357638552785	-0.011080662375316025	-0.0012541495263576508	0.0005377371922162745	0.00045847703724575693	-0.0026248188433237373	-0.03769422797259034	-0.0006258866185089574	0.017742415064607154	-0.004519614983906912	0.006473925453610719	0.004965500507969409	0.0029796986118890345	-0.0010430371798010487	-0.0035036800635652138	0.0033943009928205153	0.04296208834870065	0.01764809502288699	-0.0016515055391937495	-0.0006414149416377767	-0.008889296851120889	0.001425278170835995	0.0016189934127032756	-0.015669744858082306	-0.0024895580997690557	0.0009017692191991955	-0.007352865408174694	-0.0028705499903298915	0.005514847307531822	-0.0006971814559390145	-0.0030300888403352083	-0.004507843844435164
moeA	-0.0047219267180848	-0.000141849384381203	-0.002120386071037501	0.002720143583137542	4.8886543380604054e-05	-0.0013192932575475423	-0.0009936713586177896	0.0006918615003814921	-0.0031084973679389805	-0.010995168485905885	0.000473167241725605	-0.0037915176956566294	-0.008657732536805044	0.0033805747400037943	-0.0013569531438406557	0.0021271106717176734	-0.003607037336085782	0.008836938884378094	0.00180040144977407	0.0035895727341994643	0.007873081769794225	0.0012910827377345412	-0.00038785133336205035	-0.0013928837707499041	-0.002177241387940252	0.0007334206922678277	0.0025649188071528964	-0.00018442838845658116	0.001172257955186069	-0.008375831115990877	0.001045511902193539	-0.001398481199908249	-0.017258915815013227	-0.008402813101253872	-0.01988225182334722
rcsF	0.025468924938879832	0.0009640193701488897	-0.004630688410252333	0.0004721757136576343	-0.002101041011046618	0.000979055946227163	0.003503182445488432	-0.004331712177954614	0.0028041769226547332	0.008804323157386445	0.000743043489055708	0.014833747089435958	-0.01259918860399846	-0.0005553393583977595	-0.006195262316614389	-0.0017144548194482922	0.0008128794548666161	-0.0015313579681684676	0.005899426688290673	-0.0034438839821303462	0.003609238979406655	-0.00038192757114302367	-0.0017135814379435033	0.0018122536409646273	0.00042443955887214657	-0.00043497589271282775	0.0007274029324415754	0.000783715394209139	0.00019329141345224342	-0.014935853462666272	-0.0018504313996527343	-0.002972195033134535	0.004771579442677473	-0.003531377039118005	-0.007691255495162077
yhcG	0.0036547046044201714	-0.0017759315858711488	-0.012857188635971397	-0.003852882259525359	0.008653946020640433	-0.0023845343873836102	0.015745115915642066	-0.010057414043694734	0.003484957858454436	-0.010107413292067444	-0.0035800523520447313	0.017532984537984988	-0.002788808406810708	0.00813972907140851	-0.0017579074094646785	0.004876446858979762	-0.012247508250628456	-0.002817405235339148	0.015515823308148501	-0.0055746299442537926	0.02891149565577507	-0.00011446977423020144	0.00038400299148634077	-0.019700657790526748	-0.003761581680497404	0.0008944397798040882	-0.04528729776118664	-0.000692284214310348	0.0021049960132222623	0.004918052623979747	0.0022288641892373564	-0.002099340781569481	-0.00882616283071011	-0.007393857663763421	0.006271661460911199
lolB	-0.0021632638009678987	0.0007004621165106073	0.0033321012230589984	0.0012979174153588246	-0.0020913434936665	0.0011562811920884997	0.0067817890961818835	-0.0006311193923465907	-0.015357731292024255	-0.007887030139610899	-0.00012805700511307804	-0.007320200365902197	-0.025246507574602502	0.006518262112513185	0.0012799484020797535	0.0034851370798423885	-0.0028042953456704966	0.0016961113043302267	0.0009166283876474165	0.0043372137452218126	-0.003080863021314144	0.0016639792756177486	-0.0007124535163166002	0.01589455787092447	-0.0023508325108739826	0.0008676869951887056	0.002805671860226133	0.0012698347924742848	0.000654609153571073	-0.012170970235019922	0.005806560693308711	0.0021983912435708324	0.0003271379009176904	-0.005330284304883597	-0.0016164522135626049
fhuF	-0.004746396245077403	-0.0009654879744630307	0.0006191502377623692	0.005743350693956017	-0.0022323132830206305	0.0003199611074524	0.005393252499839839	-0.00048398991792055314	-0.006495126388035715	-0.0006079801515602967	-0.0047273541335016486	0.016897037042060283	-0.015386465284013256	0.0015200543217360972	-0.011336626196280121	0.0010870387242175638	4.841937461399291e-06	-0.01255181112048245	0.014894571258789964	0.0016546240683268517	0.019457242619246244	0.0002317015097651165	0.0008935949695296585	-0.003596244282089174	-0.004626715613394668	0.0020300720911473036	0.0010129122287678989	-0.0007534279837273061	-0.00017142782449809603	0.011113047730177641	0.0003270807684748434	0.003978801312658823	-0.010495160339456616	-0.014082540308923594	-0.0076440187945017515
ybbB	-0.023721699706382222	0.0022885049344040453	0.0036522835516370833	0.0043798829801380635	-0.00461697437800467	-0.0023605604190379383	0.0007639642691869727	-0.0016539060813374818	-0.005834310620848555	-0.04203836256411017	-0.007630750159732997	0.06154571270400828	-0.03252918079265	0.011890906607732177	-0.013332709362730384	0.009201915320008993	0.005416475316377903	0.010356644725369424	-0.014617185637262869	0.0026353463218448327	0.011315482063218951	-0.00028958162751223425	-0.0013350735674612223	0.013645536256954074	-0.006746226878471903	0.00015159581823089407	-0.003257565438113314	-0.001120057661901228	0.0026689134305343033	0.004141934355720878	-0.0018934439809527247	0.006815792635233716	-0.024152518903855422	-0.026332512564424957	0.020958496231428335
sohA	-0.008344154931943525	0.0012500599763006902	0.003386503658257425	0.0007804807124193757	9.286507240176434e-05	-0.0011153856699820607	0.0010988731416599715	0.0017812854470685125	0.014284171732142567	0.019651566445182518	0.005772445634938776	-0.0154950451482125	-0.004096666584991533	0.001525980052538216	-0.011416430706158281	0.0026068700174801053	-0.0014554402859166566	-0.009979188346217588	0.01464273580522449	0.0039729266377918895	-0.008439344149082898	0.0024973253766074777	0.00016894450978725218	0.008679707166738809	0.0019337580546487083	0.000706627593608573	0.016883774739789203	-0.0011474432167597115	0.00025001808173328753	-0.02721681671217084	0.0016254097875207662	-0.00214272839572243	-0.013526450579214578	-0.00408310150087995	0.0326231404037123
yebS	-0.00031959868184375494	0.006056956141255796	-0.017259027734398844	-0.005513454847969115	0.0008017382421530783	-0.002875904703978449	0.0026582584278110194	0.003907035798765719	-0.005771072483621537	-0.006995248284599766	0.0018584833538625388	0.0014946393790946464	-0.012751831903516017	0.03376171719282865	-0.006885664351284504	0.023023399095982312	-0.011461472251650059	-0.0012531920429799206	0.0006096354505351894	0.004843615560217741	-0.0017358190834056587	0.0010838236450217665	-0.0005979766976088285	0.0045167743926867844	0.003157129864083584	-0.000772438392159529	-0.005054739259302299	0.0006640716613037511	0.002857944522984326	-0.00023697815187915695	6.151929087309326e-05	0.038237106882863574	-0.003943393091586503	-0.004542959217880187	0.010778481494897688
pppA	0.01129177382987256	0.01654038969427347	0.0005109479361999547	-0.021293408498167993	0.015338678136467934	-0.00973982692696154	0.03568564188830993	0.02074721170589328	0.009075644086115062	-0.04420924109474915	0.03333011642098427	0.0343505817681852	-0.06807402244855448	0.016906875781714917	0.03305495409294963	0.0051821083528921005	-0.016073720774265252	0.032503593655437535	-0.028245398636769364	-0.013176406208584283	-0.010550600625574589	0.001863619681680575	-0.0016395562642719597	0.17734887987375259	0.0020943395928455727	-0.006646155370399356	0.02107430921193767	-0.0014819045830518007	-0.010721014812588692	-0.07536239385604858	-0.009971528919413686	0.03354367869670945	-0.0012369798597420515	-0.01763082598336041	-0.01847559839165704
sspA	0.0015033831848701783	0.0004002666412270628	-0.0022533781500533225	0.000263313606265001	5.84394682346101e-05	-0.0012107759376522153	-4.309475055325653e-05	0.002647653270978481	-0.002512505097547546	-0.00519584881414364	0.0021508790319785475	-0.003076069774294291	-0.01071789015814201	0.002566320332698524	0.004972751284949482	0.0012845981970895082	-0.0031746426018688717	-0.0004763146281436196	0.007094511831248248	0.0034560255181202864	0.011954862400889396	-0.0007213579124072567	0.00012354484089883045	0.005595734091475606	0.0004271345825736248	0.00010253688866214361	0.00031321224672323526	-0.000223509966454003	0.0016224240779411049	0.005924435863271356	-0.0011064956593327224	-0.0026973060407497066	-0.005729680365854592	-0.005431969176113073	0.009146643382772593
amiC	-0.006436082628565003	0.0004844088444951922	0.0020601763552986086	0.0030817453539930284	-0.0004267354789772071	-0.0027071824995800855	-0.0014204022200668559	0.002243287665769458	-0.00024387231470882398	0.01809956212868778	0.00354669802589342	-0.016521156445672414	-0.029578579474509377	0.0016552492883056401	0.011758058732375502	-5.338158524409664e-05	-0.003021429612705804	0.011122122118921624	-0.0008171260709292974	0.0009071290377834614	-0.007833852330222726	-0.0021392942825332285	0.0013295380503404886	-0.0015499484539031982	-0.00420879130011674	-0.0030494488519616425	-0.0018639692967321645	-0.0001417660691367928	-7.637564975311762e-05	0.013090587817132474	-0.0005922297592042013	-0.008094660265164243	-0.009893024086274883	-0.002540550174152096	-0.006228229413005773
tolB	0.003611531381429446	-0.00021916477344348096	-0.002285141721367836	0.003704709317535162	-0.00010222527041150897	-0.0032338238786906006	0.008633970414452694	-0.00853381040506065	-0.0038464780716458338	-0.021520794573717	-0.004708087285980583	0.015355246583695966	-0.022017810013644473	0.0019313280005007981	-0.006714489087462425	0.00044503328914288434	-0.0036621020490661114	-0.0015113558242164705	0.0033361960510021925	0.004332473362855455	0.010159693667665124	0.00038966710271779446	-0.0007856904505752027	0.008465427421033383	-0.001872610542011092	-0.0009742463525617496	-0.0030285132345446246	0.001410930270794779	0.0021810801862739027	-0.012560016307979822	-0.0008371529943542555	-0.0048475194195605285	-0.009735783816061237	-0.00916042159743873	0.013676752624902087
ansB	0.00691297596480434	-0.0009753937798086553	-0.00040623174640131766	0.0010368570988066495	0.0014040947949979453	-0.008324755253270269	0.0031506457831710576	0.004860886242240668	-0.024809606820344925	-0.020477789192937496	-0.0039105195761658254	-0.025581615120925084	-0.011839131651849476	0.005390997887589038	0.0459996047616005	0.004956142823211849	-0.0034484809165764036	-0.013267413175367202	-0.02144604455679655	0.010803711996909151	0.10901976838707923	-0.01424088740721345	-0.0033530476316809654	-0.026176071241497994	-0.013118185304566142	0.0010690808622166514	-0.0007656231470544763	-0.000716316151083447	0.008120902655646205	0.07840603142976761	-0.0017321004124823958	-0.005715606983450025	0.02456716115138437	0.04915030846106155	-0.005026475582960468
arpA	0.0015761661669592177	0.0013316718471469357	0.004369977075912175	0.0006107139104278758	0.002301197471097112	0.001750239480752498	-0.009307540514889885	-0.0002441741691654897	0.00592371984384954	-0.012375789819421565	0.0014096813288051635	0.009703225385623447	0.019649361845912393	0.013431981280446053	-0.000180739473939866	0.00849519956856966	-0.007371322487038795	0.001060573189140096	0.0017365274681741326	0.0005213529677464666	0.018517996314913035	0.0006902814871864394	-0.0003007161695859395	-0.0010924144765886012	-0.0025727178123731587	0.003979847994633019	0.008336333850240137	-0.0007261485717026517	-0.002096074454020709	-0.015234997123479843	-0.00020874489448033273	-0.0035818524639865366	-0.0035762383680169782	-0.0034005298470479567	0.00677967094488337
lysA	-0.0010120527743246652	-0.0019201890821568667	0.010309683540835977	0.0005132682371186092	-0.0017653829278424383	0.0008115159667795524	-0.009650371913962504	0.004341796711087227	0.0033876603073440493	-0.01544843412788085	-0.003677225837018341	-0.0040792644099153655	-0.035142759686892795	0.00012115301125959377	0.001137330776109593	0.0006067033243016339	0.0023543877395415546	0.002709147484358592	-0.007930030810566228	0.007132748711576804	0.01675913220271468	0.003476338933687657	-0.0005215415288694203	0.011694349539466202	-0.01074799359536048	-0.001334701821906492	0.003273938970759194	-0.0006045773619553074	0.0005593999384291237	-0.03428961809724569	0.0014858004066627473	0.011171845766254749	-0.012751105227366541	-0.010164736387585955	-0.02122012100798983
[truncated: 1,294 more rows]
