# Supplementary material for: High-resolution temporal profiling of E. coli transcriptional response
Source: Nat Commun. 2023 Nov 22;14:7606. doi: 10.1038/s41467-023-43173-7 (PMC10665441; doi:10.1038/s41467-023-43173-7)
Supplement: Supplementary file 9 — Supplementary Dataset 6 [file 41467_2023_43173_MOESM9_ESM.xlsx]

## Sheet: Sheet 1 - Supplementary_Data_6
Supplementary_Data_6
	Cr_1	Cr_2	Cr_3	Cr_4	Cr_5	Cr_6	Cr_7	Cr_8	Cr_9	Cr_10	Cr_11	Cr_12	Cr_13	Cr_14	Cr_15	Cr_16	Cr_17	Cr_18	Cr_19	Cr_20	Fe_1	Fe_2	Fe_3	Fe_4	Fe_5	Fe_6	Fe_7	Fe_8	Fe_9	Fe_10	Fe_11	Fe_12	Fe_13	Fe_14	Fe_15	Fe_16	Fe_17	Fe_18	Fe_19	Fe_20	Cd_1	Cd_2	Cd_3	Cd_4	Cd_5	Cd_6	Cd_7	Cd_8	Cd_9
0	-0.01561332409119591	-0.02003891112028875	-0.017416261045986578	-0.04008526851733526	-0.04736417533848623	-0.11032295227050781	-0.1321357652695492	-0.1225752541513154	-0.11704540576296624	-0.13863689429832227	-0.15172360145082378	-0.1443531581699246	-0.13514143213479204	-0.1438741505597577	-0.14287064472834268	-0.15924200265094487	0.006024055806939041	-0.00026104397421486376	-0.04178766581239273	-0.06690181137034387	0.01791716202378574	0.028081686772180325	0.1316866712889286	0.1271246594913078	0.10975087990965506	0.09725351594012192	0.08251009493915722	0.10348040301992435	0.07465748816277042	0.07111167821167695	0.045243012808813626	0.07640976258412455	0.07687412803073065	0.08527946887029843	0.11611913321445687	0.08670575383373282	0.1040406920994171	0.07756129964113687	0.08740375442618523	0.128159122673249	-0.04079048764525038	-0.06543106265892887	0.006152889234451295	0.0787832061901237	1.0166075043003968	0.15825594081120056	0.09834072125530002	-0.1202651345443846	0.014199653038322324
1	-0.0010924267169320956	0.004791327472776175	0.006773165799677372	0.006421336685307324	0.005755988350138068	0.004134550129529089	0.0005896081015612253	-0.0010401076497510075	-0.0034899798454716803	-0.0012148404261097313	-0.005071757785044611	-0.0009315897320630029	0.0013782591834387858	0.001092490115075293	-0.000784782934570103	-0.0017688279389403761	0.010946709252893925	0.009884088416583836	0.006295332098379731	-0.023485669512301684	0.05616474397480488	0.08125324450433254	0.09657153196632862	0.12804988995194436	0.11010543264448643	0.0963404893130064	0.061264067441225055	0.04440773155540228	0.056033752672374246	0.03314967481419444	-0.025814687870442866	-0.04953036829829216	-0.043734387159347535	-0.057060164771974085	-0.03950777389109135	-0.07778388977050782	-0.08372268177568913	-0.08529870510101319	-0.10945231176912784	-0.18572310909628867	0.001753651787294075	0.005107921767048538	0.00420939911622554	0.004627444623038173	0.028741387370973825	0.017610476128757	0.015984875205904244	-0.02895344877615571	0.009041276527568698
2	-0.0062121723021846265	-0.005561764785088599	0.0014673016043525423	0.019224010491743684	-0.005293483911082149	-0.024368395404890178	-0.026060119559988378	-0.04118297025561333	-0.03749108968302608	-0.043256339840590956	-0.04607197429984808	-0.047863010037690404	-0.04760192457586527	-0.05385929511860013	-0.051795591972768305	-0.06895124562084674	-0.06485584832727909	-0.07508313469588757	-0.07648611439391971	-0.015893719336017968	0.020473559396341445	-0.03551827570423484	-0.013812377010472119	-0.02468915404751897	-0.0644240552932024	-0.1178293827176094	-0.12268996641039848	-0.1287198618799448	-0.14640830911695957	-0.1795768392086029	-0.14164417289197445	-0.15464072674512863	-0.15315522164106368	-0.19378884375095368	-0.18385917484760284	-0.21486652448773383	-0.213991242647171	-0.202915700674057	-0.21481031715869903	-0.26139998584985735	0.016420960268005727	0.020060057770460844	0.022963465731590985	0.02689660663716495	0.03551137419417501	0.05812678776681423	0.08816237136721611	0.06471348904073239	0.1194874355942011
3	-0.0032682881137588993	-0.021916969399899244	-0.046883032396435736	-0.07040821108967066	-0.07921296156942845	-0.08176112093031407	-0.08366700947284698	-0.10871787078678607	-0.13436392039060593	-0.15362417817115784	-0.17084076382219793	-0.1821137735247612	-0.20519192427396774	-0.19727839432656766	-0.21344732239842415	-0.2228303460776806	-0.25674478724598887	-0.2631944060325623	-0.26757131606340406	-0.003848978034511674	0.01381575396982953	0.08216334283351898	0.07437847074121237	0.12120268307626247	0.178915284126997	0.20246136769652368	0.21595694772899152	0.16680300958454608	0.08630193181335927	0.060905707329511644	0.015034888266745839	-0.021545674204826355	-0.0619164714589715	-0.09927417452672671	-0.11873038646765054	-0.1257802962511778	-0.13259726006537675	-0.10738659171387553	-0.09920362181961537	-0.10726174674928188	0.0024704417469911277	-0.008257079999893904	0.00033327348370221444	0.001461888758421992	-0.03008587684482336	-0.03434551594778895	-0.037725656479597094	-0.012425976005615666	-0.07483334135264158
4	-0.016372580686584114	-0.030127664748579263	-0.025499464478343725	-0.006178800580091775	-0.07999044694006444	-0.09272211089730263	-0.10535928130149841	-0.11189624488353729	-0.12370838038623333	-0.14296162843704224	-0.15122369080781936	-0.16233165353536605	-0.16906654581427574	-0.1918671917915344	-0.19964081555604934	-0.19913705036044121	-0.1856599208712578	-0.20435142025351524	-0.2091710288822651	-0.13358908995985985	-0.002257154722650512	0.026900448482483626	0.06156593047082424	0.10239582534879446	0.12200643729418516	0.07974458555690944	0.12490348509512841	0.14240263881161808	0.1410237696848344	0.1529525507427752	0.16486928883008659	0.19342759499326348	0.1880094781704247	0.1900014496408403	0.20283850824460387	0.2299437204003334	0.23853673294186592	0.26768835105001926	0.24957421123981477	0.22134473469108343	-0.011223782701417804	-0.009111025496385991	-0.003520536156138405	-0.01668428256176412	-0.049030151404440406	-0.03958383597433567	-0.01684960560873151	0.015424989853054285	-0.027636821456253527
5	-0.007479728078469634	-0.0069401167333126065	-0.008847242956981062	-0.0024913520261179655	0.004949705228209495	-0.005239391773939133	-0.01459822477772832	-0.02777755059301853	-0.029178479481488467	-0.04370302952826023	-0.055282144099473955	-0.07202082715928554	-0.09695289753377438	-0.09539085134863853	-0.0896783497184515	-0.10285533063113689	-0.11037506312131881	-0.11171626783907414	-0.09732790976762772	-0.0970410367846489	0.012807769794017076	-0.011941189160570503	-0.006894801771268249	-0.020807994678616524	0.0177241775393486	-0.06775181218981743	-0.11472906820476055	-0.1061038040369749	-0.1072153440117836	-0.12173642002046109	-0.07981058351695537	-0.06490864805877208	-0.09542383000254631	-0.12260912612080574	-0.12419644027948379	-0.11392576731741429	-0.11504405565559864	-0.12286902748048306	-0.1664981746673584	-0.17718478962779044	0.0024127005320042374	0.0008193167141871527	0.005997757040895522	0.013872533245012164	0.029982493463903664	0.020409357063472272	0.020038002002984286	0.017723778784275054	0.0244281012006104
6	-0.0016202242218081237	-0.0087845556985806	-0.027381839515531765	-0.04735072259517277	-0.019499852311085253	-0.008528765712809912	-0.014056064484312254	-0.016213611885905265	-0.02891384365365786	-0.03477981449926601	-0.037686640243319906	-0.038965294685433895	-0.025995174970696953	-0.020999454476815813	-0.01174926070825142	0.006313244195874123	0.009679184158277862	0.027379902759019067	0.03336217909613076	-0.07945696886848001	-0.13611276833450092	-0.2970403071712045	-0.39341490654384387	-0.45271732701974754	-0.5124172116027159	-0.8837586655336268	-0.6965084798195783	-0.7615192932241103	-0.6653990465051988	-0.5265750874491298	-0.38210373450728025	0.11149710356531774	0.5759933412075042	1.255839856933145	2.157489440020393	2.8263239720288444	3.26002316755407	3.3600476517396816	3.5990828345803654	3.725347106597003	0.027488777720752883	0.018103962413528386	0.006361266389927444	-0.01759649560074596	-0.008663918266949408	-0.05525592609363444	-0.046129016972639984	-0.004860608990180908	-0.04891142981017337
7	0.0021250544302165507	0.0003220176034665201	0.008726718216203154	0.03800992891192436	0.05121394019573927	0.06894857004284859	0.08629145726561546	0.0859665758907795	0.0979300456494093	0.09749201312661171	0.10910611428320408	0.11185091860592365	0.1341334643959999	0.1415190067887306	0.13567181214690208	0.14439331740140915	0.1336766628921032	0.14426478400826453	0.1386386415362358	0.11451143488287925	0.00813454361166805	-0.12993170835077764	0.005461944376584142	0.02996070687426254	0.028003626754507422	-0.03382899135554908	0.08352152388542891	0.18537939995527267	0.3120984315872192	0.4159533607959747	0.5513385701179504	0.5244981735944748	0.5928025984764099	0.6827957582473755	0.8106356447935105	0.9676509433984757	1.34389235496521	-0.287478898249974	-0.9328305077552795	-1.3687537980079652	0.003535741143859923	-0.010954244043678046	-0.04046721033751965	-0.059250736199319365	-0.034404095504432915	-0.03319879564456642	0.002768072453327477	0.03507865795865655	-0.038988799154758454
8	-0.005628378060646355	0.00608533464896027	0.009694784523453563	0.009461856383131817	0.008222534334199736	-0.009658394604048225	0.03404852940700948	0.04177622921764851	0.04521772138774395	0.03955484725534916	0.03929919948801398	0.03830504421144724	0.03305748947896063	0.020142865031957627	-0.0037449641741113737	0.0327533395588398	0.09807073406875133	0.08484315019100905	0.09530601523816586	0.11419415712356568	0.035435412693768736	0.07716139934957028	0.06334934316575527	0.03694958442822099	0.02501178613107186	-0.030848069806816057	-0.04582668786402792	-0.1225311940163374	-0.13608958438038826	-0.15303078144788743	-0.19789136990904807	-0.18126945480704307	-0.20657205939292908	-0.23232094541192055	-0.20011063233017923	-0.18780178382992743	-0.15267473585903646	-0.1711841680854559	-0.1756058280169964	-0.186929087638855	0.014508971308241598	0.01979076297953725	0.012529958813393022	-0.04722579647554084	-0.006735547482967377	-0.03464818369131535	-0.07226137055084109	-0.2121271786093712	-0.24227678209543227
9	-0.04493884188009471	-0.058680417515882634	-0.03227324181849637	-0.03428446887651595	-0.010543292001806905	0.13757948686436908	0.1004232199090283	0.09065887077552516	0.039625196808540236	0.026626774768640355	0.016288453220778782	-0.028314760446026013	-0.07279453939962678	-0.14589200423258106	-0.19003248977951887	-0.04830727728492603	-0.07429262661806695	-0.10008166276100205	-0.10587387204897113	-0.12242233235298133	0.04593643564276579	0.10967783929734695	0.093645847152646	0.08394833881317115	0.05941239228790126	0.07080618950833635	0.057344194319916934	0.08252046756991525	0.13305926395625603	0.15537924401280356	0.16496684484002067	0.13417340460710409	0.12136801046024008	0.1533553907420577	0.17368975626986202	0.18523391336202621	0.1856157198184874	0.2187326330600715	0.22419087370721305	0.20654915509427466	-0.07362326007427239	-0.08860840503035522	-0.08618339357852209	-0.08685864794363336	-0.14119736850261688	-0.1589287990113584	-0.13558457337501573	0.12831389672682258	-0.007677448328672099
10	-0.00480474964948371	0.026756615452468394	0.04183103010058403	0.04227019414305687	0.03869704116135836	0.061848577670753004	0.08492319002747535	0.12558848023414612	0.13716954708099366	0.10792743414640427	0.07187135897576809	0.040449549220502375	0.02562161423265934	0.03513175871223211	0.02576660169288516	0.005429393078666181	0.00971506831701845	0.16596570253372192	0.1423674662411213	0.2284283944964409	1.3158057987689973	1.8886235642433167	2.1624900770187376	2.363346288204193	2.5039860677719115	2.5730671286582947	2.6644331002235413	2.694458317756653	2.7235784983634947	2.7479890823364257	2.758258466720581	2.735177175998688	2.7791525316238403	2.806385326385498	2.8216282868385316	2.8330982756614684	2.8595515203475954	2.859791302680969	2.903779990673065	2.8988618063926697	0.17750109300017358	0.20434633165597915	0.3170975062251091	0.5252248284220695	0.7573858034610749	0.8078895580768585	0.822064790725708	0.7427505725622177	1.034065986275673
11	0.016622953399112732	0.017744092736393213	0.024749877547487767	0.05708770775659518	0.05895152733181462	0.01820185264064507	0.0006856727679148363	-0.016918264334137092	0.011127099741508684	0.051309547396470805	0.07525969420870145	0.1174526707542063	0.1511258381334218	0.23435719762787674	0.28525214604657106	0.29905946898942043	0.07034985596934955	0.11019767896093503	0.15189633857120166	0.17250023676891518	0.09211787822270634	0.07639634981751442	-0.003734270580503337	-0.0721733012622354	-0.1378822359021264	-0.15832991408880312	-0.19949010270412523	-0.2427148111540862	-0.22060794225244812	-0.2379924024295325	-0.2651445143150561	-0.28486716386043665	-0.30567893852489164	-0.30659661133481997	-0.2865389568938149	-0.27381497817208067	-0.2765685088104672	-0.275830325755206	-0.2646318777944102	-0.2760430858893828	0.049818514121903315	0.16741467643566807	0.14966139385495522	0.16223544047938454	0.1602226384360381	0.1246585597594579	0.12831655551086774	0.1360438640671547	0.1490875112287926
12	0.01871843194377791	0.015326402226904618	-0.0017038073456580943	-0.02153202753091596	0.0026530199228892745	-0.00684898162742065	-0.0025889756639820185	0.015806435031297895	-0.0005716121692794613	-0.08793416381189503	-0.0921274755418915	-0.10295052089027523	-0.11476706406197597	-0.10292516134141647	-0.1418541643730144	-0.1469686489129804	-0.11389188337879083	-0.1545217536466638	-0.12031734665644538	-0.11494045389681748	-0.023257961458305724	0.03679895496053487	0.044564887372412015	-0.0037587625054574976	-0.038090206472654396	-0.008930113267533952	-0.026913492025845906	-0.01930635795837326	-0.09198725552864603	-0.10405707712640468	-0.04083582155944146	-0.008688602680082376	-0.005117620096647555	-0.03946541279155914	-0.04106084345215835	-0.037866660870837295	-0.03994571883351417	-0.07020663231318414	-0.060717174683135845	-0.07182766314531129	-0.010362682307196646	0.0003525334213543491	0.034725250925907156	0.052002209747574996	0.06979061613224216	0.060694240264056884	0.05390605855656346	0.060914865512516084	0.07070763908403437
13	-0.00038073805418889603	0.008589156656526029	0.0052543560904450715	-0.011115731513127685	-0.041662156619131564	-0.06340555172413588	-0.06877798676490783	-0.062266595773398874	-0.047344088405370716	-0.014971463093534112	-0.01208970339037478	-0.01337450884282589	-0.00012973923420304346	-0.0018106043961597608	0.002045959027018398	-0.019363059140741826	-0.014605108043178916	-0.02796215472742915	-0.031913561727851626	0.0014052044670825126	-0.11120096817612649	-0.010894791049940978	-0.02728295173496008	-0.04016534866765142	-0.02609592815861106	0.0590786463022232	0.06227762930095196	0.1306873368471861	0.13894339948892592	0.12049671933054924	0.009268861509044655	0.1534751532971859	0.1538909751176834	0.16753896921873093	0.15090626545250416	0.14688320383429526	0.1573092421889305	0.17297345384955407	0.16441527038812637	0.1552538228034973	-0.015415545385330916	-0.0035521274409256874	-0.002375107406405732	-0.008886913796886801	-0.027563820723444224	-0.006616501691751182	0.004583708589161688	0.01316867525689304	0.007611938226036727
14	-0.0017540344127337448	0.03192569920793176	0.00446936931428354	-0.021573923039250077	0.03753792958334088	0.16124233081936837	0.2607568226754665	0.4034483641386032	0.5277662962675095	0.6673530519008637	0.7079922896623612	0.7092195069789886	0.5490882539749146	0.4241058173775673	0.26247535794973376	0.08011647805571556	-0.954884656071663	-1.610020408630371	-1.9315627276897431	-2.1310320043563844	-0.054762238487601284	-0.13277115151286126	-0.07431749923154712	-0.12091351207345724	-0.1774069754034281	-0.30557561919093135	-0.3157770328223705	-0.3822778832912445	-0.40473212748765947	-0.4080824613571167	-0.3356797543168068	-0.2670379190146923	-0.27145003005862234	-0.2772653955221176	-0.2963102902472019	-0.29758224442601205	-0.3312868216633797	-0.31842036455869677	-0.3280489447712898	-0.37483023047447206	0.1614434739947319	0.08649267926812172	0.03333009155467152	0.13126367032527925	0.31967094391584394	0.2385656403005123	0.21851403549313544	0.21539359897375107	0.2898475709557533
15	-0.00111192810931243	-0.012770734494552016	-0.007165191993117333	0.031015053633600475	-0.01323549353517592	-0.01441236718557775	-0.020449944641441106	-0.017445793384686114	-0.011336167529225349	-0.006211215690709651	-0.024253194890916346	-0.049013358056545255	-0.07252912044525146	-0.07867595575749874	-0.09289688482880593	-0.09303835421800613	-0.09659824237227439	-0.10288189627230167	-0.09558168992400169	-0.07488846868276595	-0.013848593151196837	-0.011307379035279154	-0.09145034871995449	-0.10403964042663574	-0.10690268956124782	-0.12174897000193596	-0.16411739096045494	-0.1813110312819481	-0.12159500934183598	-0.1443185330927372	-0.1869681580364704	-0.20247335106134415	-0.23861698374152185	-0.2435717499256134	-0.2599199749529362	-0.26011252105236055	-0.12458278328180312	-0.1323149401694536	-0.12332056149840355	-0.15974298045039176	0.010060764886438846	0.005152487335726619	-0.007384402737952769	-0.01256017092615366	-0.01991233926266432	-0.016169503834098577	-0.016799164712429048	-0.011579775251448154	-0.017529370076954365
16	-0.009852151094813539	-0.017970098972772106	-0.026239108407136166	-0.035737328569997444	-0.02548610356946786	-0.043294869175161975	-0.054526822020610176	-0.07057569401733803	-0.06842461032698853	-0.06438247099368259	-0.049089192215240364	-0.05306937342340296	-0.05756248514911141	-0.05222101099412851	-0.04709126988444665	-0.06309553194377157	-0.08121227811683308	-0.10381248969622332	-0.11367353097055898	-0.11854518551116038	0.012381847599765869	0.054662479031266586	0.05426774046035728	0.021206132305616684	-0.05065377557066956	-0.06464605187677373	-0.11066964231055192	-0.1472269758732632	-0.10207442653299582	-0.14774895120750775	-0.12032722508666491	-0.14572647123625784	-0.1729879534304744	-0.1778214561818826	-0.19101969100008107	-0.18392799749518884	-0.19660879927452166	-0.22376969110484074	-0.23673965368005964	-0.25054900573961664	-0.013831253219960314	-0.019235541404347228	-0.02429085894666537	-0.016055503163975898	-0.017652600523874615	-0.025734093755182593	-0.02283857435439572	-0.007220487571274391	-0.0052756742054521286
17	-0.0195412316849244	-0.00405363715536581	0.024272687886793588	0.0328865468732475	0.08498338156754208	0.06768384921489302	0.04625231910919406	0.053104532632938364	0.03475368692126778	0.021245038096034497	0.010867863631349407	-0.0073443500149710655	-0.021930779839299388	0.007841478898213966	-0.013693568727587225	-0.016701366056294478	-0.03339867080686633	-0.01147179970650972	-0.009028484975227836	-0.15916283505479084	0.7837370929029799	2.1721038400512382	1.5279951759220398	1.133260204619968	0.7147124870536253	0.027328422355475192	-0.38381732835256754	-0.6699446516553151	-0.9401523704381333	-1.0282004137629086	-1.0388300805976711	-1.0662348820376641	-1.1630575257478302	-1.2940153608617095	-1.3714066412031036	-1.3684665013834374	-1.429986585661308	-1.4902821926726508	-1.5580539672645097	-1.6378857241463416	-0.004223963876924732	-0.014281120379311368	-0.02057241994771175	-0.034863703947192654	-0.23947584582972772	-0.17001160810288696	-0.09513998273568056	0.008566611492046221	-0.1992158524154388
18	0.057121366170453436	0.06826002928025929	0.06183541473001242	0.018150672023357066	-0.034861054455424534	-0.11644165732978302	-0.20695210919703966	-0.28047033960436596	-0.34017532217649765	-0.3885081307387646	-0.26571042578161497	-0.259952582878831	-0.22640518255439807	-0.1796438068519404	-0.12335621648364598	-0.15337596281811042	-0.12959645633344297	-0.10353602754113114	-0.09771060134157722	-0.23292721918335668	-0.43046181952511825	-0.48855284886595646	-1.1107076583085236	-1.3226812194894861	-1.3005351534596197	-1.1492942682018987	-1.0285994668065765	-0.1738227696882354	0.8987512051323314	1.7018946394508268	2.4406787789898154	2.964673001089214	3.150219926127681	3.350299705693751	3.3132795816586342	3.3103193942411444	3.428777965498559	3.667730387346244	3.640943815678726	3.663509327688335	0.01714394755523514	-0.011911946291716217	-0.028693113488973014	-0.015605857167507948	-0.04929540044179669	0.14867915093530842	0.9737213614546223	0.03369988091749909	0.05601150763255579
19	-0.007793569882856088	-0.024791692423218107	-0.021147409057680595	-0.004489266348773139	-0.005097777512112751	0.008406626262474171	-0.004469596365952191	-0.0056990865881782655	-0.004015803654897838	0.005156923757625763	0.009884815113222662	0.0018495323401827803	-0.003156627311019544	-0.00923309315917419	-0.015030393495838693	-0.027444640075431227	-0.049596943516046446	-0.06907976878450271	-0.07559144060979499	0.039457366068629506	-0.02643624003580276	0.023844955439500985	-0.0905016100311533	-0.09289516635397647	-0.005262836196824866	0.15839212070754233	0.15048237073611706	0.16570057379121475	0.09918425513550322	0.07324236357941273	0.009594155640212541	0.03595286780259909	0.0759882527165749	0.0790355293417072	-0.026252492791675824	-0.07082453112494438	-0.08403567842980648	-0.09276209684445504	-0.052760260258900356	0.0034288029454863987	-0.003311865149992221	-0.022346407175064087	-0.017451647223231007	-0.01753786864611221	-0.14063806530643017	-0.06878258850663266	-0.04708555685554413	0.09296912283814968	-0.076698677495439
20	-0.06709842242300511	-0.17085696935653685	-0.20483552604913713	-0.07238949611783027	0.02783974542049691	0.1688194367289543	0.39540274560451505	0.697447485923767	1.07300400018692	1.4813256573677063	1.8758987081050873	2.2901261234283448	2.6219185185432434	2.996294162273407	3.2486762166023255	3.450693595409393	3.453936667442322	3.664343492984772	3.793150954246521	3.8301260638237	0.1983777417242527	0.47437416940927507	0.8939316529035568	1.246129412651062	1.4646469748020172	1.547351826429367	1.7187883472442627	1.7691967248916627	1.8144323647022247	1.8907121789455414	1.8892564129829408	1.9430508363246917	1.9554556047916412	1.918520084619522	1.889555447101593	1.8550020265579223	1.8477710890769958	1.8288047432899475	1.7781600451469421	1.6905895531177522	0.039710076414048674	-0.02997432613745332	-0.020457117184996605	0.08271134309470654	0.2292499488592148	0.30740152835845946	0.397258323431015	0.4496689155697823	0.558242889046669
21	0.0051928617665544154	0.015460738595575094	0.022072267588227987	0.01338974722661078	0.002744662209879607	0.013230191972106696	-0.015744246765971182	-0.06080158494412899	-0.0757007173448801	-0.08365018114447594	-0.07769341811537743	-0.052936151064932345	-0.020992952417582273	0.0673080550134182	0.15544013395905495	3.894921426773071	-0.03531710691750049	-0.06743138313293456	-0.10216419264674187	-0.09560096256434918	-0.02117192342877388	-0.007451858790591359	-0.007478536232374608	-0.000519815135950239	0.0002525951371717383	0.03520354565232992	0.029345738273113965	0.028983420934528114	0.04074051361531019	0.03602306863293052	0.025228372905403376	0.023616111241281032	0.019310658657923342	0.02932618210092187	0.03425159525126219	0.028183884900063277	0.021447790879756214	0.018373966719955205	0.007646316652535461	0.030989465471357107	0.0058044692594558	-0.0057399599673226475	-0.010654918747022749	-0.007279502530582249	-6.468816822234658e-05	0.0042067058989778165	0.02842559590935707	0.03252474684268236	0.03407108606770635
22	-0.006479596956633031	-0.022688190322369337	-0.027171778865158557	-0.03172360252588988	-0.052337940894067285	-0.07958667293190956	-0.09068064987659455	-0.08970040790736675	-0.10890106566250324	-0.12620641008019448	-0.137413931787014	-0.13546892374753952	-0.13693764686584473	-0.13784837901592253	-0.14386112600564957	-0.14648045644164084	-0.15316677257418632	-0.15710194319486617	-0.14737118646502495	-0.15252940878272056	-0.009758014529943466	-0.00856125300284475	-0.04020637713372707	-0.06356896076351404	-0.06503168009221554	-0.06649604573845863	-0.06981399089097977	-0.07946515820920468	-0.07770922869443893	-0.07743112899363042	-0.07231641016900539	-0.06697994451969862	-0.07096121095120907	-0.07114533267915249	-0.07039555445313454	-0.0610302684828639	-0.056864249892532824	-0.07582373447716236	-0.07376387104392051	-0.08817472137510776	-0.1055083616822958	4.046546478271484	4.789629197120666	4.983669180870056	5.120687398910523	4.198356785774231	2.093257417678833	-0.16639830753207208	-0.12805779948830603
23	0.05483780700713396	0.05560857996344566	0.07730850227177143	0.006152940683896304	0.08215221121907235	0.05725028991233558	0.0740837894519791	0.13476581163704396	0.11696533723268658	0.07238637387752533	0.07292193655855954	0.11705450505018235	0.17981853626668454	0.2527399937808514	0.18855735935270787	0.2016226626932621	0.21724081709980964	0.14720332510769368	0.1664942342042923	0.1434639524668455	0.3124099963158369	0.866068048775196	1.6230374336242677	2.616913994550705	3.648263111114502	4.305984082221985	4.92367006778717	5.473567276000977	6.051031718254089	6.33945704460144	6.550790004730224	6.792249898910523	7.044251532554626	7.2663547706604	7.426574425697327	7.519758334159851	7.689100170135498	7.800731663703918	7.875770816802978	7.9411012125015255	-0.04557890048250556	-0.044089324343949556	0.02296674313955009	0.0887354304100154	0.012141115590929985	-0.02934391422313638	0.1323477066680789	0.17478884948417545	0.04656709496746771
24	-0.011334121947359178	-0.013759676568670985	-0.018288183093224605	0.0019358060658258595	-0.04808525195748536	-0.06938704756117359	-0.07225700959409635	-0.08305170993829511	-0.08126429406945239	-0.07270349973102205	-0.06935007263397433	-0.07118183501141588	-0.07372340133663305	-0.07405259014712166	-0.06603249223883619	-0.047501049974222775	-0.02834882779219716	-0.02245425490528038	-0.02014348277169251	-0.05716353862248745	-0.012216448303811328	-0.22126895957386372	0.44396789725293817	1.01500373648614	1.278166165056917	2.478429860675458	0.2917205703627203	0.10807312733119297	0.1903395519121406	0.3218564056244093	0.5620385933782637	0.7904882062341749	0.9496513101243481	0.9978197837613293	1.060902519324391	1.0046270913684492	0.99964414552315	1.0307444303306108	1.0311625894811964	1.0470772606810343	-0.007330537293605583	0.010376531021074229	0.010434600807841598	0.032290365930992306	0.01329294363151967	0.10515491564556495	0.11836817084821229	0.036529739454542236	0.08381991518526963
25	0.003019781440962106	-0.002363131047459319	-0.0067814801540225745	-0.011833368074148894	-0.0055267113400623204	-0.001854365246836096	0.0052515128022059794	0.011735153887420892	0.016160804545506835	0.02079929281026125	0.019470006171613933	0.02085338585078716	0.016059007858857513	0.013426778931170702	0.017178580053150653	0.0275257003121078	0.034374234974384306	0.044728391021490094	0.05828320387750864	0.06630981899797916	-0.0069390201242640615	0.042705268673598765	0.05325647424906492	0.11771509259939193	0.20778097942471505	0.35544180631637573	0.4828388375043869	0.5547762936353684	0.6601127630472183	0.8552665501832962	1.0355818605422973	1.4181603860855103	1.6903795528411865	2.2430305600166323	2.676685543060303	3.67763601064682	0.1125698608160019	0.12633609049022199	0.10081224516034126	0.11206185348331928	0.0045186831895262	0.011070712804794311	0.0318149945512414	0.04557958908379078	0.06623565189540387	0.06783631287515163	0.05162241868674755	0.03791411273181439	0.09266561947762966
26	-0.004019547276139418	-0.004657818616288615	-0.009110995325596725	-0.02712302654981613	-0.022042357303360675	-0.04306148507810654	-0.06123165068949791	-0.07899704623095533	-0.06737801555464877	-0.08829096427306216	-0.10055144424451158	-0.11673530960019599	-0.11381173601492922	-0.11430580921946688	-0.10929546283280596	-0.12959714035721534	-0.13599855310105263	-0.1231801688195543	-0.12336618992242407	-0.05008489880314533	-0.017741310146409384	-0.01934655749318289	0.06977703685852442	0.13352351778365196	0.1713011195843524	0.12872390112185733	0.16705206480432064	0.15576386479462714	0.1773945590520793	0.1303947776298415	0.19086590718398702	0.12801300647960817	0.10163726996471907	0.1452399038714654	0.13589831322500917	0.16018082931677394	0.17141343403528345	0.1725087518149868	0.21902422813024927	0.32427952153251527	-0.0003213605262104427	0.013941997711725057	0.012192165953394502	0.027047030449389144	0.06039931696463138	0.07819575515199215	0.08341178127584305	-0.04889011896274825	0.0489170335312473
27	-0.007360949353314936	-0.01034649508073926	-0.005555633460171521	-0.015115856546908618	-0.02692388605326414	-0.02793240251019597	-0.030586862824857234	-0.03239885710179806	-0.03148268908262253	-0.025170403625816108	-0.028417015485465526	-0.027044652290642263	-0.034620405845344066	-0.041061288341879845	-0.03850984875112772	-0.04716349504888058	-0.042434861958026884	-0.05450685638934374	-0.06031760826706886	-0.094670385196805	0.0028747107449453324	0.00615972526371479	-0.06395021431148053	-0.0980952263623476	-0.1040501268953085	-0.08646899811923504	-0.13447436034679414	-0.13821854814887047	-0.13698485672473906	-0.14124608606100084	-0.2606958231329918	-0.2739232063293457	-0.08024183116853237	-0.09422203227877617	-0.08979548893868923	-0.11038420654833317	-0.11580516763031483	-0.1415428675711155	-0.15947101160883903	-0.16810704365372658	-0.010193927679210901	-0.013380977045744657	-0.006226234119385481	-0.002824295877944678	-0.01038362640887499	-9.796622077828943e-05	0.0021671080533997157	-0.005712550906464458	-0.0034287543571554125
28	-0.006762156328186393	-0.025455615501850843	-0.04619023572653532	-0.054864303171634675	-0.037868715599179266	-0.029506663512438535	-0.02258346589282155	-0.007428087089210749	-0.00045025237028312404	0.005617709581274539	0.010948033900931478	0.006428523454815149	-0.01093766514211893	-0.013417977523058653	-0.008164615416899324	0.004544886059593409	0.0026676158379996197	0.01652243419550359	0.039424849525094036	0.07907406263053417	-0.08110721856355667	-0.05548297960311174	-0.04457431182265282	-0.05270438604056835	-0.033590148687362674	-0.06142131537199021	-0.009794154660776258	-0.015401495778933167	0.01951623344793916	0.07469812460243702	0.049021579287946225	0.07171369418501854	0.08437711000442505	0.08208898179233075	0.07344656422734261	0.06591991204768419	0.023816605312749744	0.03805728331208229	0.01660673607606441	-0.029008060591295362	0.001223507191753015	-0.0001543493797771589	-0.004919825829565525	0.0006741345538785026	0.015349197015166283	0.005729928002692759	-0.014838187964633107	-0.029527673274278642	0.0033211362396832556
29	0.2825457048416138	0.838438423871994	1.4386638009548187	1.8514704155921935	2.2199639177322386	2.6683135557174684	2.99938093662262	3.0644854927062988	3.147485795021057	3.1787538361549377	3.1821702218055723	3.1352361631393433	3.0235062885284423	2.852845320701599	2.8662700152397154	2.859703838825226	2.6722280883789065	2.4041320991516115	2.4280099129676818	2.4486644959449766	0.1295497377216816	0.16226784095168115	0.07364080473780632	0.026763596707605756	-0.023693535362835975	0.020648362773645203	-0.040965434798272325	-0.010753718618452694	-0.042369791828095915	-0.015100622999598272	-0.05205626407638192	-0.0815284987911582	-0.07788200560957194	-0.09862727396190167	-0.12764912478625776	-0.13393726333975792	-0.14860900454223155	-0.15891571775078772	-0.1756218981742859	-0.15097502425312995	0.008593262685462833	0.032180839888751506	0.04353399846702814	0.02663357527926564	-0.010475787219475024	0.01879814654123038	0.005461746244691312	0.05550106322392821	0.06901152897626162
30	0.00404909071046859	-0.0031241101713385434	-0.0049200546834617855	-0.0015571879465915118	0.013991625374183058	0.037342973724007605	0.05446610182523728	0.05546072863042355	0.06610561028122902	0.07520818121731282	0.07934781193733215	0.08365702480077744	0.08466749869287014	0.08055282801389695	0.08064752034842967	0.09298958390951156	0.10398950077593326	0.11244367301464081	0.11155545487999916	0.08678392373025418	-0.047392885088920596	-0.11097104370594024	-0.07206489980220794	0.027060042498633266	0.1365850691497326	-0.047303543826565146	0.1654796777665615	0.17196257993578912	0.25620983257889746	0.39793180882930757	0.5657656979560852	0.7504762709140778	1.1746754348278046	1.6985306072235107	2.936976945400238	0.21163784399628638	0.2302698649466038	0.3567000436782837	0.3553350245952606	0.36779286175966264	-0.00614675345364958	-0.011356567163020373	-0.009820097563788295	-0.014675834449008107	-0.0024483185802819207	-0.05155184801667929	-0.06402443997561931	0.06225039586424828	-0.01806549955159426
31	-0.0036629679720999314	0.004950094217848446	-0.0032898981354641493	-0.02329979771089674	-0.057484673806513197	-0.08190151514730068	-0.12150926067672595	-0.13618750162798948	-0.13819357617334885	-0.14100700601784869	-0.13619796886588587	-0.1265109470396331	-0.11747664363697322	-0.13383674501168608	-0.1337760862979022	-0.14427827208331137	-0.1422878678398903	-0.16670584573288155	-0.19823481940259838	-0.11300847453601433	0.007652274457587286	0.015039740760594306	-0.05106296890763321	-0.0886436610510855	-0.12973650672821083	-0.0831961597532335	-0.142959125942052	-0.13981510751476192	-0.12964261247955186	-0.15988053614744033	-0.27827797408657845	-0.2858853605058458	-0.24737474216957284	-0.24386036983042053	-0.2671092757672975	-0.24312563481354954	-0.21829234289400506	-0.24630581640233898	-0.2226651253724339	-0.28867752323246965	0.008767586370760744	0.016880671794742647	0.01025821908254816	0.01665601022353377	-0.0045459536314328116	0.031016228682916574	0.09601574797521938	0.0834514470865028	0.09176250065516944
32	0.0023202810329479174	0.012883002496579652	0.022324142595717796	0.015753268114011263	0.024759405584196852	0.035854704678058624	0.00015237238352196385	-0.051221488419957835	-0.05693192399962984	-0.04962370852290681	-0.023471765572938955	0.016080414812842555	0.044916616658670735	0.07737163680069374	0.11387338707543383	0.11669077204935478	0.07830238921774758	0.0919521502924688	0.08180231149449493	0.050119675959300516	-0.07266060439775689	-0.07144240993592474	-0.006405639954880256	0.0780509930536753	0.13697426822600942	0.22237424161097016	0.2932649572389294	0.3338444708573698	0.3895376058238925	0.4157432671448197	0.48107269075181747	0.4876996844705909	0.5201147626144718	0.5370358972236363	0.504796579630688	0.5068659062939461	0.4769581052088978	0.49465876019964317	0.47144801944795284	0.4712987385614954	0.07737633397548714	0.1323013100961242	0.29602528122639415	0.5469308470309985	0.8067627697136498	1.2257239376053666	1.5329566296904977	2.006451219019264	2.570814837108959
33	-0.04993991879746318	-0.0686974374444357	-0.10767026618123055	-0.12774454150348902	-0.10757474614573377	-0.10182559044499483	-0.033896826656668315	0.009960947997504783	0.005268797548134379	-0.005586465009530782	0.03638107206539384	0.014291364813938603	-0.030663586101062328	-0.03148671886551061	-0.0679858793654213	-0.016530258048857962	-0.021710508347626143	0.008586639962491713	0.05201945041439363	0.05566364852711558	0.021327845152622364	0.022138122990457174	0.11205517966300249	0.09895914939365216	0.08629803239767041	0.08890147826501302	0.12043061879064355	0.24642683299524443	0.3558295720389911	0.402135235656585	0.31320676167628597	0.38208297613476006	0.39747240394353867	0.44706009860549656	0.47458774383578983	0.4708693820450987	0.5159798988274166	0.5290423259139061	0.4944735286491258	0.5074632833046573	0.19525094463356904	0.4904340441737856	0.942746025110994	1.310295581817627	1.5052912873881203	1.5364604805197035	2.064714414732797	2.447896127189909	1.1266931838222913
34	0.02106734858432286	0.020686328397985076	0.0018801898302011927	-0.023289842950836033	-0.03287812698924337	-0.002605038043275528	-0.05505411211453693	-0.045299549364078213	-0.037887445323064296	0.008043965196251725	0.03820265234041382	0.07152370869798559	0.08467503358990373	0.0910203198731785	0.09771050056311446	0.12106247728979083	0.06737535701356304	0.0553192190235818	0.03959701510644715	0.020534695965618317	-0.008803692697153859	-0.08349611809555914	-0.14333445494863348	-0.15210445036350842	-0.14003614210326906	-0.13378445415849416	-0.11125559963180985	-0.06263517454499379	-0.06870861706966666	0.0018149823898082258	0.027297631839887093	0.07079081458997138	0.1123693025815235	0.11830354500299609	0.13313841683344102	0.14686630275690746	0.16915407169177393	0.20013347404523635	0.20928276508626803	0.19304244430132314	0.012775034374806662	0.03283596174704554	0.05256530826806392	0.06666393633144842	0.14355348297198053	0.10577458883045425	0.08985042036838935	0.10754939142457197	0.09931473622859364
[truncated: 71 more columns]
